# Supplementary material for: Feedforward regulation of Myc coordinates lineage-specific with housekeeping gene expression during B cell progenitor cell differentiation
Source: PLoS Biol. 2019 Apr 12;17(4):e2006506. doi: 10.1371/journal.pbio.2006506 (PMC6481923; doi:10.1371/journal.pbio.2006506)
Supplement: S1 Data — (XLSX) [file pbio.2006506.s001.xlsx]

## Sheet: Fig_1E
Type of data:	RNA-seq from B3 data mRNA microarray from C´and D stages of mouse B-cell differentiation.
Method of analysis:	a) Preprocessing and filtering: specific for each data type. b) Normalization c) Overlapping between array and RNA-seq genes. d) Correlation over overlapping genes
System:	RNA-seq: B3 differentiation process primary B-cell differentiation process
Reference:	RNA-seq B3 from GSE75395 Microarray from Immgen database: GSE15907, GSE37448

## Sheet: Fig 2A
Type of data:	RNA-seq
Method of analysis:	a) Preprocessing and filtering b) Differential expression analysis c) Selection of Glycolysis-associated genes
System:	B3 differentiation process
Reference:	GSE75395

## Sheet: Fig 2B
Type of data:	RNA-seq
Method of analysis:	a) Preprocessing and filtering b) Differential expression analysis c) Selection of TCA-cycle related genes
System:	B3 differentiation process
Reference:	GSE75395

## Sheet: Fig 2C
Type of data:	ChIP-seq
Method of analysis:	a) Preprocessing b) Peak finding c) bigwig files from bam files
System:	B3 differentiation process
Reference:	﻿GSE38169

## Sheet: Fig 2D
Type of data:	Extracellular acidification, ECAR, a measure of glycolysis (left) and the oxygen consumption rate, OCR (right)
Method of analysis:	t-test, 3 replicates
System:	B3 cells after Ikaros induction
Reference:	Data below
			Time course 4-OHT activation	0.125 µM 4-OHT							0.5*106 cells	Ct			Ikaros
			Baseline measurements								OCR (pmolO2/min)	0h	4h	24h	0h	4h	24h
			Seahorse assay: 0.5*106 cells/well in Cell Tak coated plate								EXP#4			97.6914	97.7833	108.454	49.3317
											EXP#5	100	100	102.309	101.97	85.2657	36.695
			0.5*106 cells	Ct			Ikaros
			OCR (pmolO2/min)	0h	4h	24h	0h	4h	24h		Average	100	100	100	99.8768	96.8599	43.0134
			EXP#4			402	397	449	203		SEM	#DIV/0!	#DIV/0!	3.26489	2.96079	16.3967	8.93549
			EXP#5	406	414	421	414	353	151							#DIV/0!	0.0457601
											ECAR (mpH/min)	0h	4h	24h	0h	4h	24h
			Average	406	414	411.5	405.5	401	177		EXP#4	87.6861	86.9806	96	90.9337	99.169	100.308
			SEM	#DIV/0!	#DIV/0!	13.4	12	67.9	36.8		EXP#5	112.314	113.019	104	95.5345	108.587	79.0769
								#DIV/0!	0.04576
			ECAR (mpH/min)	0h	4h	24h	0h	4h	24h		Average	100	100	100	93.2341	103.878	89.6923
			EXP#4			33	26	24	10		SEM	17.4145	18.4122	5.65685	3.25327	6.65973	15.0124
			EXP#5	31	38	34	28	24	13
			Average	31	38	33.5	27	24	11.5			vector-ERt2			Ikaros-ERt2
			SEM	#DIV/0!	#DIV/0!	0.7	1.4	0	2.1		0.5*106 cells	Ct			Ikaros
											OCR (pmolO2/min)	0h	6h	10h	0h	6h	10h
											EXP#6	87.6861	86.9806	96	90.9337	99.169	100.308
											EXP#7	112.314	113.019	104	95.5345	108.587	79.0769
			0.5*106 cells	Ct			Ikaros
			OCR (pmolO2/min)	0h	6h	10h	0h	6h	10h		Average	100	100	100	93.2341	103.878	89.6923
			EXP#6	324	314	312	336	358	326		SEM	17.4145	18.4122	5.65685	3.25327	6.65973	15.0124
			EXP#7	415	408	338	353	392	257
											ECAR (mpH/min)	0h	6h	10h	0h	6h	10h
			Average	369.5	361	325	344.5	375	291.5		EXP#6	107.965	99.1304	120	125.664	125.217	120
			SEM	64.3	66.5	18.4	12	24	48.8		EXP#7	92.0354	100.87	80	95.5752	97.3913	93.3333
			ECAR (mpH/min)	0h	6h	10h	0h	6h	10h		Average	100	100	100	110.619	111.304	106.667
			EXP#6	30.5	28.5	36	35.5	36	36		SEM	11.2636	1.22975	28.2843	21.2758	19.676	18.8562
			EXP#7	26	29	24	27	28	28
			Average	28.25	28.75	30	31.25	32	32
			SEM	3.18	0.35	8.49	6.01	5.66	5.66		0.5*106 cells	Ct			Ikaros
											OCR (pmolO2/min)	0h	16h	24h	0h	16h	24h
											EXP#6	78.1609	70.9493	89.5724	90.3448	70.9493	30.8327
											EXP#7	120.69	121.031	121.53	84.5977	58.1833	73.5934
			0.5*106 cells	Ct			Ikaros				EXP#8	101.149	108.02	88.8972	101.839	74.8773	64.5911
			OCR (pmolO2/min)	0h	16h	24h	0h	16h	24h		Average	100	100	100	92.2605	68.0033	56.3391
			EXP#6	340	289	398	393	289	137		SEM	15.0526	18.375	13.1868	6.20761	6.17175	15.9404
			EXP#7	525	493	540	368	237	327							0.156851	0.0631413
			EXP#8	440	440	395	443	305	287		ECAR (mpH/min )	0h	16h	24h	0h	16h	24h
			Average	435	407.3	444.3	401.3	277	250.3		EXP#6	123.853	130.435	122.222	148.624	117.391	53.3333
			SEM	65.5	74.8	58.6	27	25.1	70.8		EXP#7	82.5688	89.1304	75.5556	74.3119	58.6957	46.6667
								0.157	0.063		EXP#8	93.578	80.4348	102.222	77.0642	60.8696	33.3333
			ECAR (mpH/min )	0h	16h	24h	0h	16h	24h		Average	100	100	100	100	78.9855	44.4444
			EXP#6	45	60	55	54	54	24		SEM	15.1167	18.8893	16.5552	29.7918	23.5312	7.20082
			EXP#7	30	41	34	27	27	21							0.443849	0.0384035
			EXP#8	34	37	46	28	28	15
			Average	36.3	46	45	36.3	36.3	20
			SEM	5.5	8.7	7.4	10.8	10.8	3.2
								0.444	0.038		0.5*106 cells	vector-ERt2		Ikaros-ERt2
											OCR (pmolO2/min)	carrier	4-OHT	carrier	4-OHT
				24h activation							EXP#4		402	397	203
											EXP#5	406	421	414	151
			0.5*106 cells	vector-ERt2		Ikaros-ERt2					EXP#6	340	398	393	137
			OCR (pmolO2/min)	carrier	4-OHT	carrier	4-OHT				EXP#7	525	540	368	327
			EXP#4		402	397	203				EXP#8	440	395	443	287
			EXP#5	406	421	414	151				Average	427.75	431.2	403	221
			EXP#6	340	398	393	137				SEM	44.4482	30.829	13.8789	41.7373
			EXP#7	525	540	368	327				T test				0.00237763
			EXP#8	440	395	443	287				%	#DIV/0!	#DIV/0!	#DIV/0!	#DIV/0!
			Average	427.8	431.2	403	221				ECAR (mpH/min )	carrier	4-OHT	carrier	4-OHT
			SEM	44.4	30.8	13.9	41.7				EXP#4		33	26	10
			T test				0.002				EXP#5	31	34	28	13
			%	100	100.8	94.2	51.7				EXP#6	45	55	54	24
			ECAR (mpH/min )	carrier	4-OHT	carrier	4-OHT				EXP#7	30	34	27	21
			EXP#4		33	26	10				EXP#8	34	46	28	15
			EXP#5	31	34	28	13				Average	35	40.4	32.6	16.6
			EXP#6	45	55	54	24				SEM	3.97213	4.88109	5.99583	2.88531
			EXP#7	30	34	27	21								0.00272245
			EXP#8	34	46	28	15				%	#DIV/0!	#DIV/0!	#DIV/0!	#DIV/0!
			Average	35	40.4	32.6	16.6
			SEM	4	4.9	6	2.9				OCR/ECAR	EtOH	TAM	EtOH	TAM
							0.003				EXP#4		12.1818	15.2692	20.3
			%	100	115.4	93.1	47.4				EXP#5	13.0968	12.3824	14.7857	11.6154
											EXP#6	7.55556	7.23636	7.27778	5.70833
			OCR/ECAR	carrier	4-OHT	carrier	4-OHT				EXP#7	17.5	15.8824	13.6296	15.5714
			EXP#4		12.18	15.27	20.3				EXP#8	12.9412	8.58696	15.8214	19.1333
			EXP#5	13.1	12.38	14.79	11.62				Average	12.7734	11.254	13.3568	14.4657
			EXP#6	7.56	7.24	7.28	5.71				SEM	2.34993	1.71045	1.74647	2.97767
			EXP#7	17.5	15.88	13.63	15.57								0.333699
			EXP#8	12.94	8.59	15.82	19.13
			Average	12.8	11.3	13.4	14.5
			SEM	2.3	1.7	1.7	3
							0.334
											0.5*106 cells	Ct		Ikaros
											Viability (%)	EtOH	TAM	EtOH	TAM
											EXP#5	98	100	99.4	99.9
											EXP#6	99.6	99.65	99.5	98.5
											EXP#7	96	95	96	96
											EXP#8	97.5	97.5	99.1	96.35
											Average	97.775	98.0375	98.5	97.6875
											SEM	0.856835	1.33195	0.967241	1.06416
											T test				0.820872

## Sheet: Fig 2E
Type of data:	Relative Extracellular acidification, a measure of glycolysis (left) and the realtive oxygen consumption rate, OCR (right)
Method of analysis:	t-test of replicates
System:	Primary pre-B cells transduced with Ikaros, Aiolos or controlvector
Reference:	Data below
			72h post Rv infection
			FACS sorted for GFP+3-6h recovery in IMDM +IL7
			Seahorse assay: 0.75*106 cells/well in Cell Tak coated plate
			1*106 cells	CT				2DG					% 2DG inhibition						OCR/ECAR
			OCR (pmolO2/min)	Ct	vector	Ikaros	Aiolos	Ct	MiG	Ikaros	Aiolos		Ct	MiG	Ikaros	Aiolos			Ct	MiG	Ikaros	Aiolos
			EXP#35	292.61	296.05	147.75	134.42	209.28	183.32	109.31	89.08		28.5	38.1	26	33.7		EXP#35	18.07	25.4	17.33	20.67
			EXP#41	341.42	340.57	232.32		263.69	249.76	178.37			22.8	26.7	23.2			EXP#41	19.79	17.61	14.08
			EXP#42		388.09	256.47	194.64		292.46	203.46	150.42			24.6	20.7	22.7		EXP#42		25.93	17.92	16.83
			EXP#45		152.08	196.21	139.58		150.14	192.07	123.99			1.3	2.1	11.2		EXP#45		21.17	30.53	26.24
			EXP#47		384.41	318.56	154.48		329.91	275.6	141.67			14.2	13.5	8.3		EXP#47		23.66	22.36	12.05
			EXP#49		328.92	184.02	157.88		241.44	139.13	134.29			26.6	24.4	14.9		EXP#49		38.85	28.29	25.25
			EXP#50	171.55	180.94	151.54	112.55	152.33	153.68	133.95	104.21		11.2	15.1	11.6	7.4		EXP#50	21.43	18.37		18.26
			Average	268.53	295.86	212.41	148.92	208.43	228.67	175.98	123.94		20.8	20.9	17.4	16.4			19.76	24.43	21.75	19.88
			SEM	61.84	38.48	25.03	12.36	39.37	28.27	22.68	10.44		6.2	4.8	3.5	4.5			1.2	2.9	2.9	2.4
			T test ct vs Ct		0.68	0.389	0.1353		0.65	0.448	0.109			0.99	0.599	0.5301				0.15	0.509	0.9615
			T test vs MiG			0.077	0.0054			0.144	0.0062				0.533	0.4713					0.495	0.2173
			T test vs Ikaros				0.037				0.053					0.856						0.6
			% vs MiG	90.8	100	71.8	50.3
			1*106 cells	CT				2DG					% 2DG inhibition
			ECAR (mpH/min)	Ct	vector	Ikaros	Aiolos	Ct	MiG	Ikaros	Aiolos		Ct	MiG	Ikaros	Aiolos
			EXP#35	16.2	11.66	8.53	6.5	5.77	3.85	1.93	2.66		64.4	67	77.4	59.1
			EXP#41	17.25	19.34	16.5		9.24	8.47	6.5			46.4	56.2	60.6
			EXP#42		14.97	14.32	11.56		7.72	5.51	4.18			48.4	61.5	63.8
			EXP#45		7.18	6.43	5.32		5.22	5.37	4.81			27.4	16.5	9.7
			EXP#47		16.25	14.25	12.82		9.17	7.24	6.22			43.5	49.1	51.5
			EXP#49		8.47	6.5	6.25		4.3	4.77	2.86			49.2	26.7	54.3
			EXP#50	8.01	9.85		6.16	5	5.42		4.02		37.6	45		34.8
			Average	13.82	12.53	11.09	8.1	6.67	6.31	5.22	4.12		49.4	48.1	48.6	45.5
			SEM	3.58	1.82	1.99	1.44	1.6	0.87	0.82	0.59		9.7	4.9	10.3	9
			T test ct vs Ct		0.72	0.476	0.1775		0.83	0.398	0.1791			0.89	0.95	0.743
			T test vs MiG			0.573	0.0632			0.343	0.0467				0.96	0.792
			T test vs Ikaros				0.216				0.266					0.808
			% vs MiG	110.3	100	88.5	64.7

## Sheet: Fig 2F
Type of data:	BLNK-mediated induction of Ikzf3 and expression of metabolic genes
Method of analysis:	3 replicates
System:	Tamoxifen-based BLNK/SLP65 inducion in B3 cells
Reference:	Source data below
			EXP9						EXP11						EXP12						mean	SD
		Fluor	Content	Sample	C(t)				Content	Sample	C(t)				Content	Sample	C(t)
		UBC	Slp65 -\-	4-OHT	21.12				Slp65 -\-	TAM	20.3				Slp65 -\-	TAM	20.29
		UBC	Slp65 -\-	4-OHT	21.17	21.145			Slp65 -\-	TAM	20.43	20.365			Slp65 -\-	TAM	20.26	20.275
		UBC	SLP-ERt2	4-OHT	22.92				SLP-ERt2	TAM	21.97				SLP-ERt2	TAM	21.8
		UBC	SLP-ERt2	4-OHT	22.73	22.825			SLP-ERt2	TAM	22.03	22			SLP-ERt2	TAM	21.59	21.695
		UBC	Empty	4-OHT	22.07				SLP-ERt2 Empty	TAM	21.82				SLP-ERt2 Empty	TAM	21.52
		UBC	Empty	4-OHT	22.04	22.055			SLP-ERt2 Empty	TAM	21.85	21.835			SLP-ERt2 Empty	TAM	21.5	21.51
		UBC	Sh1	4-OHT	21.78				SLP-ERt2 Sh1	TAM	21.07				SLP-ERt2 Sh1	TAM	21.99
		UBC	Sh1	4-OHT	21.46	21.62			SLP-ERt2 Sh1	TAM	20.81	20.94			SLP-ERt2 Sh1	TAM	21.89	21.94
		UBC	Sh2	4-OHT	21.56				SLP-ERt2 Sh2	TAM	21.76				SLP-ERt2 Sh2	TAM	21.01
		UBC	Sh2	4-OHT	21.24	21.4			SLP-ERt2 Sh2	TAM	21.59	21.675			SLP-ERt2 Sh2	TAM	20.72	20.865
		Fluor	Content	Sample	C(t)				Content	Sample	C(t)				Content	Sample	C(t)
		UBC	Slp65 -\-	carrier	21.1				Slp65 -\-	ETOH	20.21				Slp65 -\-	ETOH	20.34
		UBC	Slp65 -\-	carrier	21	21.05			Slp65 -\-	ETOH	20.1	20.155			Slp65 -\-	ETOH	20.25	20.295
		UBC	SLP-ERt2	carrier	22.06				SLP-ERt2	ETOH	20.78				SLP-ERt2	ETOH	21.32
		UBC	SLP-ERt2	carrier	22.03	22.045			SLP-ERt2	ETOH	20.75	20.765			SLP-ERt2	ETOH	21.25	21.285
		UBC	Empty	carrier	21.77				SLP-ERt2 Empty	ETOH	20.81				SLP-ERt2 Empty	ETOH	21.93
		UBC	Empty	carrier	21.62	21.695			SLP-ERt2 Empty	ETOH	20.78	20.795			SLP-ERt2 Empty	ETOH	21.96	21.945
		UBC	Sh1	carrier	21.39				SLP-ERt2 Sh1	ETOH	21.26				SLP-ERt2 Sh1	ETOH	23.19
		UBC	Sh1	carrier	21.3	21.345			SLP-ERt2 Sh1	ETOH	21.36	21.31			SLP-ERt2 Sh1	ETOH	23.19	23.19
		UBC	Sh2	carrier	21.28				SLP-ERt2 Sh2	ETOH	21.43				SLP-ERt2 Sh2	ETOH	21.12
		UBC	Sh2	carrier	21.27	21.275			SLP-ERt2 Sh2	ETOH	21.46	21.445			SLP-ERt2 Sh2	ETOH	20.99	21.055
		Fluor	Content	Sample	C(t)				Content	Sample	C(t)				Content	Sample	C(t)
		Aiolos	Slp65 -\-	4-OHT	26.36				Slp65 -\-	TAM	26.32				Slp65 -\-	TAM	26.22
		Aiolos	Slp65 -\-	4-OHT	26.43	26.395	0.026278		Slp65 -\-	TAM	26.37	26.345	0.0158431		Slp65 -\-	TAM	26.15	26.185	0.0166308		0.019584	0.00581057
		Aiolos	SLP-ERt2	4-OHT	23.65				SLP-ERt2	TAM	23.82				SLP-ERt2	TAM	22.88
		Aiolos	SLP-ERt2	4-OHT	23.6	23.625	0.574349		SLP-ERt2	TAM	24	23.91	0.266093		SLP-ERt2	TAM	22.83	22.855	0.447513		0.429318	0.154932
		Aiolos	Empty	4-OHT	23.88				SLP-ERt2 Empty	TAM	24				SLP-ERt2 Empty	TAM	23.24
		Aiolos	Empty	4-OHT	23.65	23.765	0.30566		SLP-ERt2 Empty	TAM	23.81	23.905	0.238159		SLP-ERt2 Empty	TAM	23.08	23.16	0.31864		0.287487	0.0432087
		Aiolos	Sh1	4-OHT	25.31				SLP-ERt2 Sh1	TAM	25.02				SLP-ERt2 Sh1	TAM	24.84
		Aiolos	Sh1	4-OHT	25.18	25.245	0.0810525		SLP-ERt2 Sh1	TAM	25.06	25.04	0.0583146		SLP-ERt2 Sh1	TAM	24.73	24.785	0.139178		0.0928482	0.0417021
		Aiolos	Sh2	4-OHT	24.26				SLP-ERt2 Sh2	TAM	25.27				SLP-ERt2 Sh2	TAM	23.95
		Aiolos	Sh2	4-OHT	24.3	24.28	0.135842		SLP-ERt2 Sh2	TAM	25.46	25.365	0.0774817		SLP-ERt2 Sh2	TAM	24.08	24.015	0.112656		0.10866	0.0293846
		Fluor	Content	Sample	C(t)				Content	Sample	C(t)				Content	Sample	C(t)
		Aiolos	Slp65 -\-	carrier	26.59				Slp65 -\-	ETOH	26.46				Slp65 -\-	ETOH	26.27
		Aiolos	Slp65 -\-	carrier	26.4	26.495	0.0229558		Slp65 -\-	ETOH	26.51	26.485	0.0124303		Slp65 -\-	ETOH	26.3	26.285	0.0157337		0.0170399	0.00538296
		Aiolos	SLP-ERt2	carrier	24.4				SLP-ERt2	ETOH	25.3				SLP-ERt2	ETOH	24.89
		Aiolos	SLP-ERt2	carrier	24.4	24.4	0.195467		SLP-ERt2	ETOH	25.27	25.285	0.0435857		SLP-ERt2	ETOH	25.02	24.955	0.0785633		0.105872	0.0795383
		Aiolos	Empty	carrier	24.65				SLP-ERt2 Empty	ETOH	25.28				SLP-ERt2 Empty	ETOH	25.54
		Aiolos	Empty	carrier	24.73	24.69	0.125434		SLP-ERt2 Empty	ETOH	25.29	25.285	0.0445016		SLP-ERt2 Empty	ETOH	25.62	25.58	0.0804926		0.083476	0.0405486
		Aiolos	Sh1	carrier	26.4				SLP-ERt2 Sh1	ETOH	25.72				SLP-ERt2 Sh1	ETOH	26.57
		Aiolos	Sh1	carrier	26.54	26.47	0.0286564		SLP-ERt2 Sh1	ETOH	25.65	25.685	0.0481941		SLP-ERt2 Sh1	ETOH	26.63	26.6	0.0940779		0.0569761	0.0335833
		Aiolos	Sh2	carrier	25.36				SLP-ERt2 Sh2	ETOH	26				SLP-ERt2 Sh2	ETOH	25.18
		Aiolos	Sh2	carrier	25.54	25.45	0.0553605		SLP-ERt2 Sh2	ETOH	26.09	26.045	0.0412346		SLP-ERt2 Sh2	ETOH	25.49	25.335	0.0514744		0.0493565	0.0072972
		Fluor	Content	Sample	C(t)				Content	Sample	C(t)				Content	Sample	C(t)
		Igll1	Slp65 -\-	4-OHT	16.49				Slp65 -\-	TAM	16.5				Slp65 -\-	TAM	16.17
		Igll1	Slp65 -\-	4-OHT	16.52	16.505	24.9333		Slp65 -\-	TAM	16.68	16.59	13.6895		Slp65 -\-	TAM	16.37	16.27	16.0555		14.8725	1.67303
		Igll1	SLP-ERt2	4-OHT	20.52				SLP-ERt2	TAM	21.46				SLP-ERt2	TAM	20.11
		Igll1	SLP-ERt2	4-OHT	20.48	20.5	5.01066		SLP-ERt2	TAM	21.47	21.465	1.44894		SLP-ERt2	TAM	20.05	20.08	3.06312		2.25603	1.14139
		Igll1	Empty	4-OHT	19.6				SLP-ERt2 Empty	TAM	21.27				SLP-ERt2 Empty	TAM	19.92
		Igll1	Empty	4-OHT	19.57	19.585	5.54044		SLP-ERt2 Empty	TAM	21.4	21.335	1.41421		SLP-ERt2 Empty	TAM	20.05	19.985	2.87787		2.14604	1.03496
		Igll1	Sh1	4-OHT	18.78				SLP-ERt2 Sh1	TAM	19.01				SLP-ERt2 Sh1	TAM	20.04
		Igll1	Sh1	4-OHT	18.62	18.7	7.56846		SLP-ERt2 Sh1	TAM	18.79	18.9	4.11246		SLP-ERt2 Sh1	TAM	19.92	19.98	3.89062		4.00154	0.156861
		Igll1	Sh2	4-OHT	18.23				SLP-ERt2 Sh2	TAM	19.65				SLP-ERt2 Sh2	TAM	18.14
		Igll1	Sh2	4-OHT	18.24	18.235	8.96933		SLP-ERt2 Sh2	TAM	19.73	19.69	3.95863		SLP-ERt2 Sh2	TAM	18.29	18.215	6.27667		5.11765	1.63911
		Fluor	Content	Sample	C(t)				Content	Sample	C(t)				Content	Sample	C(t)
		Igll1	Slp65 -\-	carrier	16.65				Slp65 -\-	ETOH	16.9				Slp65 -\-	ETOH	16.49
		Igll1	Slp65 -\-	carrier	16.52	16.585	22.0851		Slp65 -\-	ETOH	16.8	16.85	9.88335		Slp65 -\-	ETOH	16.64	16.565	13.2691		11.5762	2.3941
		Igll1	SLP-ERt2	carrier	17.53				SLP-ERt2	ETOH	17.83				SLP-ERt2	ETOH	17.77
		Igll1	SLP-ERt2	carrier	17.54	17.535	22.7848		SLP-ERt2	ETOH	17.89	17.86	7.49018		SLP-ERt2	ETOH	18.07	17.92	10.3031		8.89662	1.989
		Igll1	Empty	carrier	17.7				SLP-ERt2 Empty	ETOH	18.03				SLP-ERt2 Empty	ETOH	18.82
		Igll1	Empty	carrier	17.71	17.705	15.8895		SLP-ERt2 Empty	ETOH	18.23	18.13	6.34227		SLP-ERt2 Empty	ETOH	18.96	18.89	8.31087		7.32657	1.39201
		Igll1	Sh1	carrier	17.76				SLP-ERt2 Sh1	ETOH	18.17				SLP-ERt2 Sh1	ETOH	20.16
		Igll1	Sh1	carrier	17.73	17.745	12.1257		SLP-ERt2 Sh1	ETOH	18.37	18.27	8.22491		SLP-ERt2 Sh1	ETOH	20.37	20.265	7.59474		7.90982	0.4456
		Igll1	Sh2	carrier	17.93				SLP-ERt2 Sh2	ETOH	19.17				SLP-ERt2 Sh2	ETOH	17.96
		Igll1	Sh2	carrier	17.72	17.825	10.9283		SLP-ERt2 Sh2	ETOH	19.26	19.215	4.69134		SLP-ERt2 Sh2	ETOH	18.03	17.995	8.33973		6.51553	2.5798
		Fluor	Content	Sample	C(t)				Content	Sample	C(t)				Content	Sample	C(t)
		Myc	Slp65 -\-	4-OHT	20.8				Slp65 -\-	TAM	21.58				Slp65 -\-	TAM	20.26
		Myc	Slp65 -\-	4-OHT	20.88	20.84	1.23542		Slp65 -\-	TAM	21.76	21.67	0.404721		Slp65 -\-	TAM	20.29	20.275	1		0.880047	0.428143
		Myc	SLP-ERt2	4-OHT	24.18				SLP-ERt2	TAM	25.62				SLP-ERt2	TAM	24.39
		Myc	SLP-ERt2	4-OHT	24.24	24.21	0.382889		SLP-ERt2	TAM	25.58	25.6	0.0824692		SLP-ERt2	TAM	24.43	24.41	0.152301		0.205887	0.157215
		Myc	Empty	4-OHT	23.14				SLP-ERt2 Empty	TAM	25.76				SLP-ERt2 Empty	TAM	23.42
		Myc	Empty	4-OHT	23.23	23.185	0.456916		SLP-ERt2 Empty	TAM	25.72	25.74	0.0667541		SLP-ERt2 Empty	TAM	23.56	23.49	0.25349		0.259053	0.19514
		Myc	Sh1	4-OHT	21.2				SLP-ERt2 Sh1	TAM	21.68				SLP-ERt2 Sh1	TAM	22.27
		Myc	Sh1	4-OHT	21.21	21.205	1.3333		SLP-ERt2 Sh1	TAM	21.78	21.73	0.578344		SLP-ERt2 Sh1	TAM	22.49	22.38	0.737135		0.882926	0.398033
		Myc	Sh2	4-OHT	20.94				SLP-ERt2 Sh2	TAM	21.86				SLP-ERt2 Sh2	TAM	21.46
		Myc	Sh2	4-OHT	20.92	20.93	1.38511		SLP-ERt2 Sh2	TAM	21.86	21.86	0.879649		SLP-ERt2 Sh2	TAM	21.43	21.445	0.668964		0.977907	0.368045
		Fluor	Content	Sample	C(t)				Content	Sample	C(t)				Content	Sample	C(t)
		Myc	Slp65 -\-	carrier	20.81				Slp65 -\-	ETOH	19.94				Slp65 -\-	ETOH	20.29
		Myc	Slp65 -\-	carrier	20.89	20.85	1.1487		Slp65 -\-	ETOH	19.98	19.96	1.14472		Slp65 -\-	ETOH	20.3	20.295	1		1.09781	0.0847271
		Myc	SLP-ERt2	carrier	21.34				SLP-ERt2	ETOH	20.84				SLP-ERt2	ETOH	22.09
		Myc	SLP-ERt2	carrier	21.51	21.425	1.53688		SLP-ERt2	ETOH	21.05	20.945	0.882703		SLP-ERt2	ETOH	22.14	22.115	0.562529		0.994036	0.496622
		Myc	Empty	carrier	21.38				SLP-ERt2 Empty	ETOH	21.1				SLP-ERt2 Empty	ETOH	21.51
		Myc	Empty	carrier	21.34	21.36	1.26138		SLP-ERt2 Empty	ETOH	21.12	21.11	0.803851		SLP-ERt2 Empty	ETOH	21.55	21.53	1.3333		1.13284	0.287175
		Myc	Sh1	carrier	19.82				SLP-ERt2 Sh1	ETOH	21.49				SLP-ERt2 Sh1	ETOH	22.04
		Myc	Sh1	carrier	20	19.91	2.70382		SLP-ERt2 Sh1	ETOH	21.38	21.435	0.917004		SLP-ERt2 Sh1	ETOH	22.13	22.085	2.15099		1.92394	0.914791
		Myc	Sh2	carrier	20.01				SLP-ERt2 Sh2	ETOH	21.52				SLP-ERt2 Sh2	ETOH	20.65
		Myc	Sh2	carrier	19.83	19.92	2.55797		SLP-ERt2 Sh2	ETOH	21.44	21.48	0.976032		SLP-ERt2 Sh2	ETOH	20.64	20.645	1.32869		1.6209	0.830466
		Fluor	Content	Sample	C(t)				Content	Sample	C(t)				Content	Sample	C(t)
		IRF4	Slp65 -\-	4-OHT	23.77				Slp65 -\-	TAM	24.3				Slp65 -\-	TAM	24.38
		IRF4	Slp65 -\-	4-OHT	23.64	23.705	0.169576		Slp65 -\-	TAM	24.29	24.295	0.0656073		Slp65 -\-	TAM	24.49	24.435	0.0559391		0.0970406	0.0630028
		IRF4	SLP-ERt2	4-OHT	22.14				SLP-ERt2	TAM	22.02				SLP-ERt2	TAM	22.14
		IRF4	SLP-ERt2	4-OHT	22.04	22.09	1.6644		SLP-ERt2	TAM	22.04	22.03	0.97942		SLP-ERt2	TAM	22.23	22.185	0.712025		1.11861	0.491207
		IRF4	Empty	4-OHT	22.62				SLP-ERt2 Empty	TAM	22.02				SLP-ERt2 Empty	TAM	22.06
		IRF4	Empty	4-OHT	22.53	22.575	0.697372		SLP-ERt2 Empty	TAM	22.13	22.075	0.846745		SLP-ERt2 Empty	TAM	22.26	22.16	0.63728		0.727132	0.107857
		IRF4	Sh1	4-OHT	22.69				SLP-ERt2 Sh1	TAM	22.26				SLP-ERt2 Sh1	TAM	23.31
		IRF4	Sh1	4-OHT	22.57	22.63	0.496546		SLP-ERt2 Sh1	TAM	22.12	22.19	0.420448		SLP-ERt2 Sh1	TAM	23.49	23.4	0.363493		0.426829	0.0667557
		IRF4	Sh2	4-OHT	22.51				SLP-ERt2 Sh2	TAM	22.58				SLP-ERt2 Sh2	TAM	22.42
		IRF4	Sh2	4-OHT	22.33	22.42	0.493116		SLP-ERt2 Sh2	TAM	22.4	22.49	0.568408		SLP-ERt2 Sh2	TAM	22.36	22.39	0.34748		0.469668	0.112315
		Fluor	Content	Sample	C(t)				Content	Sample	C(t)				Content	Sample	C(t)
		IRF4	Slp65 -\-	carrier	23.84				Slp65 -\-	ETOH	23.95				Slp65 -\-	ETOH	24.4
		IRF4	Slp65 -\-	carrier	23.8	23.82	0.146604		Slp65 -\-	ETOH	23.88	23.915	0.073812		Slp65 -\-	ETOH	24.38	24.39	0.058517		0.0929778	0.0470674
		IRF4	SLP-ERt2	carrier	24.1				SLP-ERt2	ETOH	23.77				SLP-ERt2	ETOH	24.85
		IRF4	SLP-ERt2	carrier	24.02	24.06	0.247414		SLP-ERt2	ETOH	23.67	23.72	0.12896		SLP-ERt2	ETOH	24.94	24.895	0.0818996		0.152758	0.0852849
		IRF4	Empty	carrier	24.47				SLP-ERt2 Empty	ETOH	23.97				SLP-ERt2 Empty	ETOH	25.15
		IRF4	Empty	carrier	24.29	24.38	0.155501		SLP-ERt2 Empty	ETOH	23.88	23.925	0.114229		SLP-ERt2 Empty	ETOH	25.23	25.19	0.105477		0.125069	0.026716
		IRF4	Sh1	carrier	24.64				SLP-ERt2 Sh1	ETOH	24.69				SLP-ERt2 Sh1	ETOH	26.58
		IRF4	Sh1	carrier	24.49	24.565	0.107321		SLP-ERt2 Sh1	ETOH	24.72	24.705	0.0950612		SLP-ERt2 Sh1	ETOH	26.46	26.52	0.0994421		0.100608	0.00621236
		IRF4	Sh2	carrier	24.84				SLP-ERt2 Sh2	ETOH	25.18				SLP-ERt2 Sh2	ETOH	24.93
		IRF4	Sh2	carrier	24.83	24.835	0.0847878		SLP-ERt2 Sh2	ETOH	25.2	25.19	0.0745835		SLP-ERt2 Sh2	ETOH	25.06	24.995	0.0651541		0.0748418	0.00981938
		Fluor	Content	Sample	C(t)				Content	Sample	C(t)				Content	Sample	C(t)
		HK2	Slp65 -\-	4-OHT	23.83				Slp65 -\-	TAM	24.33				Slp65 -\-	TAM	23.6
		HK2	Slp65 -\-	4-OHT	24.13	23.98	0.140146		Slp65 -\-	TAM	24.38	24.355	0.0629347		Slp65 -\-	TAM	23.48	23.54	0.104025		0.102368	0.0386322
		HK2	SLP-ERt2	4-OHT	27.23				SLP-ERt2	TAM	27.43				SLP-ERt2	TAM	27
		HK2	SLP-ERt2	4-OHT	27.36	27.295	0.0451228		SLP-ERt2	TAM	27.5	27.465	0.0226397		SLP-ERt2	TAM	27.08	27.04	0.0246034		0.0307886	0.0124525
		HK2	Empty	4-OHT	26.83				SLP-ERt2 Empty	TAM	27.66				SLP-ERt2 Empty	TAM	26.21
		HK2	Empty	4-OHT	27.09	26.96	0.033377		SLP-ERt2 Empty	TAM	27.63	27.645	0.0178244		SLP-ERt2 Empty	TAM	26.3	26.255	0.0372917		0.0294977	0.0102971
		HK2	Sh1	4-OHT	25.06				SLP-ERt2 Sh1	TAM	24.72				SLP-ERt2 Sh1	TAM	25.26
		HK2	Sh1	4-OHT	24.96	25.01	0.0953912		SLP-ERt2 Sh1	TAM	24.75	24.735	0.0720429		SLP-ERt2 Sh1	TAM	25.23	25.245	0.10118		0.0895381	0.0154253
		HK2	Sh2	4-OHT	24.92				SLP-ERt2 Sh2	TAM	24.7				SLP-ERt2 Sh2	TAM	25.3
		HK2	Sh2	4-OHT	24.98	24.95	0.0853775		SLP-ERt2 Sh2	TAM	25	24.85	0.110721		SLP-ERt2 Sh2	TAM	25.1	25.2	0.049549		0.0818825	0.0307354
		Fluor	Content	Sample	C(t)				Content	Sample	C(t)				Content	Sample	C(t)
		HK2	Slp65 -\-	carrier	23.96				Slp65 -\-	ETOH	23.04				Slp65 -\-	ETOH	23.52
		HK2	Slp65 -\-	carrier	24.03	23.995	0.129857		Slp65 -\-	ETOH	22.98	23.01	0.138216		Slp65 -\-	ETOH	23.6	23.56	0.104025		0.124033	0.0178244
		HK2	SLP-ERt2	carrier	25.43				SLP-ERt2	ETOH	23.98				SLP-ERt2	ETOH	25.24
		HK2	SLP-ERt2	carrier	25.65	25.54	0.0886952		SLP-ERt2	ETOH	23.94	23.96	0.109197		SLP-ERt2	ETOH	25.24	25.24	0.0644802		0.0874573	0.0223839
		HK2	Empty	carrier	25.43				SLP-ERt2 Empty	ETOH	24.09				SLP-ERt2 Empty	ETOH	25.52
		HK2	Empty	carrier	25.75	25.59	0.0672184		SLP-ERt2 Empty	ETOH	24.05	24.07	0.103306		SLP-ERt2 Empty	ETOH	25.55	25.535	0.0830429		0.0845225	0.0180894
		HK2	Sh1	carrier	24.19				SLP-ERt2 Sh1	ETOH	24.69				SLP-ERt2 Sh1	ETOH	25.62
		HK2	Sh1	carrier	24.47	24.33	0.126306		SLP-ERt2 Sh1	ETOH	24.56	24.625	0.100481		SLP-ERt2 Sh1	ETOH	25.57	25.595	0.188809		0.138532	0.0454153
		HK2	Sh2	carrier	24.51				SLP-ERt2 Sh2	ETOH	24.4				SLP-ERt2 Sh2	ETOH	24.31
		HK2	Sh2	carrier	24.74	24.625	0.098073		SLP-ERt2 Sh2	ETOH	24.45	24.425	0.126745		SLP-ERt2 Sh2	ETOH	24.36	24.335	0.102949		0.109256	0.0153412
		Fluor	Content	Sample	C(t)				Content	Sample	C(t)				Content	Sample	C(t)
		Slc7a5	Slp65 -\-	4-OHT	20.1				Slp65 -\-	TAM	20.64				Slp65 -\-	TAM	20.12
		Slc7a5	Slp65 -\-	4-OHT	19.94	20.02	1.41421		Slp65 -\-	TAM	20.83	20.735	0.773782		Slp65 -\-	TAM	20.34	20.23	1.03168		1.07323	0.32223
		Slc7a5	SLP-ERt2	4-OHT	23.51				SLP-ERt2	TAM	23.72				SLP-ERt2	TAM	23.47
		Slc7a5	SLP-ERt2	4-OHT	23.53	23.52	0.410371		SLP-ERt2	TAM	23.73	23.725	0.302499		SLP-ERt2	TAM	23.22	23.345	0.31864		0.343836	0.0581829
		Slc7a5	Empty	4-OHT	22.85				SLP-ERt2 Empty	TAM	23.83				SLP-ERt2 Empty	TAM	23.04
		Slc7a5	Empty	4-OHT	22.81	22.83	0.433769		SLP-ERt2 Empty	TAM	23.87	23.85	0.247414		SLP-ERt2 Empty	TAM	23.08	23.06	0.34151		0.340898	0.0931791
		Slc7a5	Sh1	4-OHT	21.5				SLP-ERt2 Sh1	TAM	21.61				SLP-ERt2 Sh1	TAM	24.02
		Slc7a5	Sh1	4-OHT	21.33	21.415	0.68302		SLP-ERt2 Sh1	TAM	21.4	21.505	0.675955		SLP-ERt2 Sh1	TAM	23.91	23.965	0.245705		0.534894	0.250469
		Slc7a5	Sh2	4-OHT	21.25				SLP-ERt2 Sh2	TAM	21.88				SLP-ERt2 Sh2	TAM	21.44
		Slc7a5	Sh2	4-OHT	21.15	21.2	0.812252		SLP-ERt2 Sh2	TAM	22.03	21.955	0.823591		SLP-ERt2 Sh2	TAM	21.61	21.525	0.632878		0.756241	0.106985
		Fluor	Content	Sample	C(t)				Content	Sample	C(t)				Content	Sample	C(t)
		Slc7a5	Slp65 -\-	carrier	20.09				Slp65 -\-	ETOH	19.4				Slp65 -\-	ETOH	20.51
		Slc7a5	Slp65 -\-	carrier	20.03	20.06	1.42899		Slp65 -\-	ETOH	19.4	19.4	1.68763		Slp65 -\-	ETOH	20.44	20.475	0.882703		1.33311	0.410941
		Slc7a5	SLP-ERt2	carrier	22.13				SLP-ERt2	ETOH	20.3				SLP-ERt2	ETOH	22.32
		Slc7a5	SLP-ERt2	carrier	21.96	22.045	0.685391		SLP-ERt2	ETOH	20.46	20.38	1.30586		SLP-ERt2	ETOH	22.42	22.37	0.471392		0.820881	0.433419
		Slc7a5	Empty	carrier	21.56				SLP-ERt2 Empty	ETOH	20.59				SLP-ERt2 Empty	ETOH	21.78
		Slc7a5	Empty	carrier	21.45	21.505	0.832199		SLP-ERt2 Empty	ETOH	20.63	20.61	1.13682		SLP-ERt2 Empty	ETOH	22.01	21.895	1.03526		1.00143	0.155103
		Slc7a5	Sh1	carrier	21.07				SLP-ERt2 Sh1	ETOH	21.67				SLP-ERt2 Sh1	ETOH	24.28
		Slc7a5	Sh1	carrier	20.95	21.01	0.939523		SLP-ERt2 Sh1	ETOH	21.8	21.735	0.744839		SLP-ERt2 Sh1	ETOH	24.57	24.425	0.424842		0.703068	0.25987
		Slc7a5	Sh2	carrier	21.12				SLP-ERt2 Sh2	ETOH	22.37				SLP-ERt2 Sh2	ETOH	21.6
		Slc7a5	Sh2	carrier	20.97	21.045	1.04972		SLP-ERt2 Sh2	ETOH	22.32	22.345	0.535887		SLP-ERt2 Sh2	ETOH	21.84	21.72	0.630689		0.738764	0.273433
		Fluor	Content	Sample	C(t)				Content	Sample	C(t)				Content	Sample	C(t)
		LDHa	Slp65 -\-	4-OHT	19.72				Slp65 -\-	TAM	21.13				Slp65 -\-	TAM	20.79
		LDHa	Slp65 -\-	4-OHT	19.84	19.78	1.67018		Slp65 -\-	TAM	20.88	21.005	0.641713		Slp65 -\-	TAM	20.66	20.725	0.732043		1.01464	0.569501
		LDHa	SLP-ERt2	4-OHT	23.83				SLP-ERt2	TAM	24.14				SLP-ERt2	TAM	23.99
		LDHa	SLP-ERt2	4-OHT	23.73	23.78	0.342696		SLP-ERt2	TAM	24.88	24.51	0.175556		SLP-ERt2	TAM	24.06	24.025	0.198884		0.239045	0.0905187
		LDHa	Empty	4-OHT	23.25				SLP-ERt2 Empty	TAM	24.05				SLP-ERt2 Empty	TAM	23.55
		LDHa	Empty	4-OHT	23.36	23.305	0.312083		SLP-ERt2 Empty	TAM	24.14	24.095	0.208772		SLP-ERt2 Empty	TAM	23.67	23.61	0.233258		0.251371	0.0539845
		LDHa	Sh1	4-OHT	22.26				SLP-ERt2 Sh1	TAM	22				SLP-ERt2 Sh1	TAM	23.4
		LDHa	Sh1	4-OHT	22.21	22.235	0.386891		SLP-ERt2 Sh1	TAM	21.79	21.895	0.515842		SLP-ERt2 Sh1	TAM	23.47	23.435	0.354781		0.419171	0.0852446
		LDHa	Sh2	4-OHT	21.77				SLP-ERt2 Sh2	TAM	21.93				SLP-ERt2 Sh2	TAM	22.03
		LDHa	Sh2	4-OHT	21.74	21.755	0.552865		SLP-ERt2 Sh2	TAM	21.78	21.855	0.882703		SLP-ERt2 Sh2	TAM	22.08	22.055	0.438303		0.624624	0.230727
		Fluor	Content	Sample	C(t)				Content	Sample	C(t)				Content	Sample	C(t)
		LDHa	Slp65 -\-	carrier	19.92				Slp65 -\-	ETOH	20.08				Slp65 -\-	ETOH	20.59
		LDHa	Slp65 -\-	carrier	19.82	19.87	1.63014		Slp65 -\-	ETOH	20.03	20.055	1.07177		Slp65 -\-	ETOH	20.57	20.58	0.820742		1.17422	0.414312
		LDHa	SLP-ERt2	carrier	21.52				SLP-ERt2	ETOH	21.02				SLP-ERt2	ETOH	22.47
		LDHa	SLP-ERt2	carrier	21.64	21.58	0.946058		SLP-ERt2	ETOH	20.96	20.99	0.855595		SLP-ERt2	ETOH	22.57	22.52	0.424842		0.742165	0.278507
		LDHa	Empty	carrier	21.32				SLP-ERt2 Empty	ETOH	21.18				SLP-ERt2 Empty	ETOH	23.14
		LDHa	Empty	carrier	21.67	21.495	0.837987		SLP-ERt2 Empty	ETOH	21.24	21.21	0.750019		SLP-ERt2 Empty	ETOH	23.03	23.085	0.45376		0.680589	0.201304
		LDHa	Sh1	carrier	21.56				SLP-ERt2 Sh1	ETOH	22.21				SLP-ERt2 Sh1	ETOH	24.26
		LDHa	Sh1	carrier	21.96	21.76	0.558644		SLP-ERt2 Sh1	ETOH	22.01	22.11	0.574349		SLP-ERt2 Sh1	ETOH	24.22	24.24	0.482968		0.538654	0.0488602
		LDHa	Sh2	carrier	21.78				SLP-ERt2 Sh2	ETOH	22.03				SLP-ERt2 Sh2	ETOH	21.93
		LDHa	Sh2	carrier	22.18	21.98	0.549046		SLP-ERt2 Sh2	ETOH	22.06	22.045	0.659754		SLP-ERt2 Sh2	ETOH	21.99	21.96	0.534033		0.580944	0.0686627

## Sheet: Fig. 3A
Type of data:	RNA-seq
Method of analysis:	a) Preprocessing and filtering b) Differential expression analysis c) Selection of Differential Expressed Transcription Factors. d) Visualized based on clusters.
System:	B3 differentiation process
Reference:	GSE75395

## Sheet: Fig 4DE
Type of data:	RNA-seq from B3 data single-cell data from B3 differentiation ChIP-seq data-sets related to B-cells
Method of analysis:	a) Preprocessing and filtering b) Differential expression analysis c) Selection of genes overlapping between RNA-seq and single-cell
System:	B3 differentiation process
Reference:	RNA-seq bulk B3 from GSE75395 single-cell B3 GSE89285 ChIP-seq data from references in Supplementary Table 3.

## Sheet: Fig 5B
Type of data:	RNA-seq of B3 cells after induction of either Ikaros or Myc
Method of analysis:	a) Preprocessing and filtering b) Differential expression analysis c) Selection of differential expressed genes
System:	B3 differentiation process
Reference:	GSE125493

[truncated: 6 more sheets: Fig 6AB, S1AB, S2B, S4ABD, Sheet2, S5B]
