# Supplementary material for: Feedforward regulation of Myc coordinates lineage-specific with housekeeping gene expression during B cell progenitor cell differentiation
Source: PLoS Biol. 2019 Apr 12;17(4):e2006506. doi: 10.1371/journal.pbio.2006506 (PMC6481923; doi:10.1371/journal.pbio.2006506)
Supplement: S1 Table — Limma.P.value (Limma.adj.P.Val) denotes the P values of the moderated F-statistic test using limma [19]. MaSigProPval and R2 denote the P value and the r-squared of the linear model computed using the MaSigpro tool [20]. CONSENSUS_DE is 1 for those genes that were characterized as differentially expressed (see Methods). logFC and Adjp denotes fold change and adjusted P value, respectively, for each contrast. RNA-seq, RNA sequencing. (XLSX) [file pbio.2006506.s007.xlsx]

## Sheet: Table S1 Diff_Exp
Ensembl	MGI_Symbol	Limma.P.Value	Limma.adj.P.Val	MaSigProPval	MaSigProR2	CONSENSUS_DE	T0.2_logFC	T0.2_pval	T0.2_adjp	T2.6_logFC	T2.6_pval	T2.6_adjp	T6.12_logFC	T6.12_pval	T6.12_adjp	T12.18_logFC	T12.18_pval	T12.18_adjp	T18.24_logFC	T18.24_pval	T18.24_adjp	T0.6_logFC	T0.6_pval	T0.6_adjp	T0.12_logFC	T0.12_pval	T0.12_adjp	T0.18_logFC	T0.18_pval	T0.18_adjp	T0.24_logFC	T0.24_pval	T0.24_adjp
ENSMUSG00000000001	Gnai3	0.0637279	0.0952559	0.000165825	0.344998	0	-0.12622	0.678573	0.925405	0.705581	0.0270461	0.16099	-0.50895	0.102971	0.263371	0.550974	0.0787942	0.248872	-0.111879	0.713278	0.900515	0.57936	0.0653773	0.2076	0.0704105	0.816972	0.887941	0.621384	0.049182	0.0980719	0.509505	0.102615	0.169151
ENSMUSG00000000028	Cdc45	3.46099e-07	2.42955e-06	2.31204e-11	0.865336	1	0.235246	0.157242	0.621467	0.104081	0.524988	0.738851	0.16395	0.319453	0.529394	-0.303362	0.071611	0.235437	-0.981212	2.01403e-06	0.00229073	0.339327	0.0454938	0.16387	0.503277	0.00442964	0.0193744	0.199915	0.226894	0.335763	-0.781297	5.14241e-05	0.000237953
ENSMUSG00000000031	H19	0.0372193	0.0602956	0.000140578	0.351043	0	0.740122	0.368769	0.804686	0.39004	0.633824	0.811483	-1.92664	0.0248642	0.105107	-0.289859	0.723075	0.854975	0.0154396	0.984922	0.995768	1.13016	0.174304	0.38526	-0.796475	0.334031	0.497886	-1.08633	0.191019	0.294027	-1.07089	0.197196	0.28857
ENSMUSG00000000056	Narf	1.6066e-05	7.22208e-05	8.96208e-14	0.878925	1	0.452855	0.11334	0.551538	0.0951762	0.733339	0.866738	0.796849	0.00779169	0.0494145	0.208197	0.458032	0.683353	-0.199906	0.475946	0.784387	0.548031	0.0580182	0.19187	1.34488	4.76089e-05	0.000503802	1.55308	6.55984e-06	5.06453e-05	1.35317	4.398e-05	0.000207035
ENSMUSG00000000078	Klf6	1.20173e-06	7.28228e-06	2.04352e-17	0.902611	1	0.232191	0.581922	0.894509	0.289469	0.493167	0.717474	1.37516	0.00278931	0.0253903	0.256572	0.54319	0.743809	0.379706	0.370263	0.714261	0.52166	0.221478	0.443233	1.89682	0.000108425	0.000984854	2.15339	2.12955e-05	0.000137052	2.5331	1.97301e-06	1.32944e-05
ENSMUSG00000000085	Scmh1	0.0759077	0.110536	0.00393954	0.382508	0	0.336014	0.12308	0.571286	-0.3692	0.0917086	0.306705	0.58171	0.0104669	0.059053	-0.473977	0.0332629	0.148865	0.184385	0.389842	0.726195	-0.0331863	0.876148	0.944112	0.548524	0.0151029	0.050592	0.0745465	0.726518	0.802477	0.258931	0.230409	0.32643
ENSMUSG00000000088	Cox5a	0.00755424	0.015368	1.1294e-06	0.56392	0	-0.48038	0.248337	0.725962	-0.147408	0.720016	0.859413	0.785989	0.0642949	0.195054	-0.810947	0.0567847	0.204377	-0.822023	0.053707	0.316148	-0.627789	0.134847	0.329299	0.1582	0.700529	0.81009	-0.652747	0.120652	0.204212	-1.47477	0.00122957	0.00381796
ENSMUSG00000000093	Tbx2	2.73056e-07	1.97884e-06	3.15349e-10	0.817227	1	0.0802402	0.880536	0.975638	1.35686	0.0163683	0.122446	0.692027	0.20198	0.401553	0.969473	0.078142	0.247494	0.505926	0.347392	0.696728	1.4371	0.0115165	0.0645753	2.12913	0.000434077	0.00301387	3.0986	3.49728e-06	2.95187e-05	3.60453	3.05439e-07	2.6267e-06
ENSMUSG00000000131	Xpo6	2.6492e-08	2.6434e-07	1.01666e-13	0.893947	1	-0.0391335	0.773831	0.952359	-0.251016	0.0738395	0.273856	0.0115524	0.932345	0.965795	-0.659676	4.41156e-05	0.00216273	-0.0365265	0.788506	0.932814	-0.290149	0.0407589	0.153035	-0.278597	0.0487835	0.124291	-0.938273	2.13388e-07	2.80044e-06	-0.974799	1.09464e-07	1.07626e-06
ENSMUSG00000000134	Tfe3	0.000460525	0.00136807	2.96293e-10	0.767564	1	-0.296566	0.072354	0.464579	-0.453571	0.00815005	0.083569	0.0561218	0.725883	0.849337	0.0498279	0.755522	0.875667	0.17628	0.275781	0.631076	-0.750137	6.69264e-05	0.0014379	-0.694015	0.000170654	0.00141238	-0.644187	0.000390064	0.0016744	-0.467907	0.00655648	0.0162033
ENSMUSG00000000148	Brat1	0.00320025	0.00735487	1.05195e-08	0.767748	1	0.260694	0.164111	0.631864	0.535789	0.00675455	0.0770261	-0.286931	0.127135	0.300017	0.116781	0.526896	0.731924	-0.23776	0.203044	0.555038	0.796483	0.000174515	0.00306619	0.509552	0.00953339	0.0353986	0.626333	0.00197174	0.00666755	0.388573	0.042418	0.0808088
ENSMUSG00000000149	Gna12	0.00229928	0.00550739	5.72921e-14	0.842435	1	0.243225	0.402651	0.820228	0.636964	0.034724	0.183802	-0.231825	0.424774	0.626267	0.496877	0.0940174	0.274648	-0.114179	0.692868	0.892777	0.880189	0.00484953	0.0347305	0.648364	0.0318588	0.0890665	1.14524	0.000458899	0.00192078	1.03106	0.00128976	0.00397871
ENSMUSG00000000159	Igsf5	0.00443	0.00970963	1.59486e-09	0.707024	1	0.0713988	0.897871	0.979544	1.40047	0.0172987	0.126586	0.664608	0.238483	0.444439	-1.26381	0.0300882	0.139885	-0.203199	0.715209	0.900515	1.47187	0.0128331	0.069338	2.13648	0.0006397	0.00412524	0.872667	0.125225	0.21074	0.669468	0.235159	0.33187
ENSMUSG00000000167	Pih1d2	0.000556434	0.0016198	1.01903e-12	0.812404	1	-0.467981	0.274643	0.74297	-0.233178	0.582939	0.778349	-0.854339	0.0519055	0.170903	0.209672	0.621291	0.794083	-0.650881	0.132712	0.468567	-0.701159	0.106503	0.285365	-1.5555	0.00099088	0.00581943	-1.34583	0.00351557	0.0108704	-1.99671	6.27972e-05	0.000283989
ENSMUSG00000000168	Dlat	6.85866e-05	0.000259322	5.20547e-11	0.79169	1	-0.0961265	0.506171	0.868967	0.167964	0.249481	0.512035	-0.511164	0.00136365	0.0160543	-0.0090927	0.949643	0.97582	-0.213889	0.145642	0.488448	0.071837	0.618647	0.79229	-0.439327	0.00482378	0.0206546	-0.44842	0.00412373	0.0124857	-0.662308	8.54589e-05	0.000371847
ENSMUSG00000000171	Sdhd	0.0839415	0.12011	0.000326245	0.319717	0	0.108801	0.671946	0.924656	-0.270464	0.296773	0.557055	0.400352	0.127084	0.300006	-0.0633276	0.805087	0.902699	-0.658041	0.0154917	0.174361	-0.161663	0.530064	0.731238	0.238689	0.35604	0.519824	0.175361	0.496091	0.60923	-0.48268	0.0685365	0.120593
ENSMUSG00000000184	Ccnd2	9.96546e-15	1.31113e-12	1.7233e-22	0.967022	1	-1.36003	1.64613e-05	0.00190809	-1.24891	5.1266e-05	0.00531916	-0.624006	0.0229345	0.0993178	-0.866679	0.00242787	0.0286098	0.154393	0.55495	0.827271	-2.60894	1.65981e-10	5.88401e-08	-3.23294	1.56534e-12	3.71355e-10	-4.09962	6.44342e-15	2.65261e-12	-3.94523	1.59553e-14	2.31389e-12
ENSMUSG00000000194	Gpr107	1.32988e-06	7.95311e-06	1.97223e-18	0.915479	1	0.0735367	0.533505	0.880346	0.0205016	0.861707	0.940102	0.393426	0.00231541	0.0224629	-0.124821	0.293928	0.534956	0.429503	0.0010524	0.0447304	0.0940383	0.426982	0.648061	0.487464	0.000288517	0.00215314	0.362643	0.0044697	0.0134154	0.792146	3.21157e-07	2.73788e-06
ENSMUSG00000000223	Drp2	0.0472588	0.0738751	0.000835304	0.446079	0	0.884867	0.0588074	0.418805	-1.16589	0.0150223	0.117286	0.48392	0.289708	0.499685	-0.102224	0.821194	0.912502	-0.745027	0.108115	0.432528	-0.281022	0.535717	0.7353	0.202897	0.6542	0.775344	0.100673	0.82386	0.876613	-0.644354	0.162039	0.246007
ENSMUSG00000000244	Tspan32	0.00158688	0.00400787	2.48069e-06	0.626831	1	0.148909	0.376795	0.807974	-0.286977	0.0949384	0.312598	0.682078	0.00034167	0.00688846	-0.38041	0.0298992	0.139311	0.339814	0.0503505	0.306717	-0.138067	0.412025	0.633831	0.544011	0.00291081	0.0137943	0.163601	0.332293	0.44961	0.503415	0.00533402	0.0135901
ENSMUSG00000000247	Lhx2	1.01649e-06	6.30343e-06	1.51527e-06	0.498293	1	-0.463095	0.0524645	0.397518	0.817263	0.00135901	0.0337956	-0.467072	0.0506088	0.168239	-0.361176	0.125075	0.323251	-0.938424	0.000342532	0.0251229	0.354168	0.132236	0.325791	-0.112905	0.624461	0.753249	-0.47408	0.0474804	0.0954394	-1.4125	1.46652e-06	1.02439e-05
ENSMUSG00000000275	Trim25	0.0449588	0.0708176	0.00190442	0.413326	0	-0.528302	0.118341	0.561647	1.0076	0.00483084	0.0646917	-0.555504	0.101377	0.260652	0.541813	0.109641	0.300201	-0.324674	0.330053	0.681686	0.479302	0.15481	0.356944	-0.0762016	0.817616	0.888414	0.465611	0.166479	0.263697	0.140937	0.670115	0.747462
ENSMUSG00000000276	Dgke	7.08097e-05	0.000266806	1.18049e-06	0.644878	1	0.0942973	0.67557	0.925293	-0.424495	0.0678143	0.263032	-0.0924195	0.681652	0.818521	-0.370865	0.107952	0.296852	-0.309714	0.176226	0.525878	-0.330198	0.150291	0.351221	-0.422617	0.0689633	0.160604	-0.793483	0.00144622	0.00514112	-1.1032	3.79341e-05	0.000182135
ENSMUSG00000000278	Scpep1	0.0269635	0.0457895	3.08928e-12	0.866454	1	-0.343368	0.357386	0.797344	0.614315	0.10564	0.329469	-0.378733	0.310888	0.521075	0.555414	0.141667	0.348555	0.477939	0.203583	0.555038	0.270947	0.466311	0.680899	-0.107786	0.770999	0.857248	0.447628	0.232852	0.342752	0.925567	0.0179668	0.0386796
ENSMUSG00000000282	Mnt	0.0838653	0.120014	0.000874252	0.281415	0	-0.25283	0.528806	0.878458	0.791418	0.0562264	0.236663	0.0792574	0.842944	0.918986	0.195954	0.624914	0.796242	-0.206356	0.60675	0.852791	0.538588	0.185521	0.399057	0.617845	0.130827	0.257278	0.8138	0.0500578	0.0995074	0.607444	0.13715	0.214841
ENSMUSG00000000290	Itgb2	4.25587e-09	5.4296e-08	1.09317e-17	0.951275	1	0.504539	0.000247307	0.013604	0.543965	0.000103204	0.00808033	0.100655	0.405125	0.609838	-0.399265	0.00243135	0.0286245	0.0782472	0.516407	0.806182	1.0485	2.6842e-09	4.50733e-07	1.14916	4.22788e-10	4.28224e-08	0.749894	1.11631e-06	1.10265e-05	0.828141	2.13154e-07	1.9103e-06
ENSMUSG00000000295	Hddc2	4.8757e-05	0.00019193	1.60903e-09	0.706867	1	0.356522	0.446137	0.842622	-0.826345	0.0845865	0.295508	-0.634015	0.180626	0.375811	-0.790423	0.098202	0.281377	-0.0795384	0.864312	0.958057	-0.469824	0.31737	0.549786	-1.10384	0.0240924	0.0722321	-1.89426	0.00034932	0.00152463	-1.9738	0.000222037	0.00085686
ENSMUSG00000000301	Pemt	5.93587e-11	1.38743e-09	2.49152e-21	0.943597	1	0.077954	0.827261	0.968627	-0.562977	0.123474	0.359357	-1.07652	0.00528056	0.0379879	-1.34444	0.000780632	0.0142599	-0.520172	0.15331	0.499603	-0.485023	0.181931	0.394741	-1.56154	0.000156569	0.00132503	-2.90598	1.04934e-08	2.20259e-07	-3.42615	3.9967e-10	8.90155e-09
ENSMUSG00000000308	Ckmt1	6.90763e-08	6.07129e-07	2.17349e-14	0.851424	1	-0.783987	0.303712	0.76341	-1.04177	0.175028	0.431801	-1.50054	0.0550944	0.177664	-1.71239	0.0302502	0.140332	-0.585034	0.44071	0.761797	-1.82576	0.0216298	0.0992947	-3.3263	0.0001423	0.00123003	-5.03868	3.67988e-07	4.36693e-06	-5.62372	5.37085e-08	5.79398e-07
ENSMUSG00000000325	Arvcf	6.74956e-16	1.91418e-13	2.14115e-29	0.988193	1	1.32749	8.04973e-06	0.00107011	1.94283	1.34755e-08	3.97497e-05	0.422297	0.0896838	0.241771	0.434854	0.0810392	0.253113	-0.352003	0.153733	0.499603	3.27033	2.20902e-13	2.77213e-10	3.69262	1.30667e-14	1.19112e-11	4.12748	9.22663e-16	6.27382e-13	3.77547	7.73619e-15	1.41042e-12
ENSMUSG00000000326	Comt	0.201703	0.251958	1	0	0	0.318977	0.439684	0.838501	-0.458465	0.26964	0.531741	0.286943	0.486497	0.676399	-0.818859	0.0543827	0.199492	0.29069	0.480878	0.787579	-0.139488	0.734229	0.86545	0.147456	0.719706	0.822827	-0.671403	0.110584	0.190584	-0.380713	0.357555	0.464062
ENSMUSG00000000339	Rtca	0.0130659	0.0246594	1.14069e-06	0.645689	1	0.120071	0.510134	0.870365	0.00834034	0.963356	0.984478	-0.0783012	0.666796	0.808441	-0.397861	0.035878	0.155255	-0.0682137	0.707478	0.897733	0.128412	0.481462	0.694049	0.0501106	0.782676	0.86518	-0.347751	0.0640333	0.121725	-0.415964	0.0288472	0.0580766
ENSMUSG00000000340	Dbt	0.140883	0.186085	1	0	0	-0.650904	0.101529	0.528647	0.429998	0.272366	0.534045	-0.821435	0.041697	0.148103	0.730242	0.0679637	0.228371	-0.0269889	0.944427	0.982773	-0.220906	0.569504	0.758349	-1.04234	0.0115165	0.0409761	-0.312099	0.423082	0.540343	-0.339088	0.384634	0.49146
ENSMUSG00000000346	Dazap2	0.00120676	0.00316399	7.32886e-09	0.746346	1	0.0989692	0.69738	0.931724	0.244034	0.341207	0.600147	0.434329	0.0962781	0.252975	0.298445	0.246454	0.48433	-0.359186	0.165459	0.514644	0.343004	0.184642	0.39804	0.777332	0.00473864	0.0203592	1.07578	0.00022731	0.00104538	0.716591	0.00849626	0.0203089
ENSMUSG00000000355	Mcts1	0.216525	0.267357	1.18447e-06	0.56266	0	0.0794968	0.770823	0.951924	-0.262112	0.340716	0.599743	0.0598	0.826492	0.909784	-0.420495	0.131546	0.332566	0.153369	0.574982	0.837055	-0.182615	0.504897	0.713475	-0.122815	0.653062	0.774426	-0.54331	0.0547005	0.107003	-0.38994	0.160708	0.244219
ENSMUSG00000000374	Trappc10	0.0143488	0.0267172	2.50653e-07	0.547547	0	-0.197915	0.520188	0.874443	0.503023	0.109549	0.337289	0.022224	0.942206	0.971044	0.5506	0.0812841	0.253506	-0.193964	0.528487	0.812793	0.305108	0.324165	0.555749	0.327332	0.290849	0.452992	0.877932	0.00763337	0.0210132	0.683968	0.0329151	0.0650857
ENSMUSG00000000378	Ccm2	1.28536e-17	9.11324e-15	9.29398e-22	0.974551	1	0.544779	7.5319e-05	0.00580826	0.111664	0.344981	0.603098	0.977607	6.56085e-09	3.80589e-06	0.480529	0.000323898	0.00797935	0.196148	0.103051	0.423146	0.656443	5.98663e-06	0.000214611	1.63405	1.09025e-13	5.15325e-11	2.11458	2.40938e-16	2.36527e-13	2.31073	2.77352e-17	2.52827e-14
ENSMUSG00000000384	Tbrg4	1.66333e-14	1.89531e-12	1.8173e-26	0.977614	1	-0.0459316	0.73369	0.942176	-0.267533	0.0556809	0.23561	-0.607048	0.000111225	0.00342805	-0.670835	3.14809e-05	0.00174678	-0.295945	0.0356516	0.260789	-0.313465	0.0268054	0.11517	-0.920512	2.53993e-07	7.13977e-06	-1.59135	4.76478e-12	3.84861e-10	-1.88729	9.95828e-14	9.85175e-12
ENSMUSG00000000399	Ndufa9	3.09771e-05	0.000129659	2.75612e-06	0.68969	1	0.042651	0.75092	0.946103	-0.244689	0.0771201	0.280801	0.479052	0.00130066	0.0155276	-0.318146	0.0242098	0.122024	-0.541711	0.000383549	0.0269902	-0.202038	0.140644	0.337797	0.277014	0.0471493	0.121022	-0.0411318	0.759497	0.828224	-0.582843	0.000170139	0.000680448
ENSMUSG00000000409	Lck	1.684e-06	9.84933e-06	1.98721e-09	0.767211	1	-0.63284	0.000961851	0.0361034	-0.220177	0.206848	0.469713	-0.460585	0.0117971	0.063952	0.324815	0.0672391	0.226867	0.298426	0.0910902	0.399706	-0.853017	3.20962e-05	0.000819225	-1.3136	3.35104e-08	1.34484e-06	-0.988787	3.95577e-06	3.28548e-05	-0.690361	0.000399553	0.0014342
ENSMUSG00000000420	Galnt1	6.71191e-09	8.01286e-08	6.71692e-16	0.924345	1	0.0952109	0.489274	0.859272	-0.0968298	0.481987	0.7089	-0.435966	0.00349402	0.0293553	-0.317895	0.0271049	0.131727	-0.280045	0.0492074	0.303374	-0.00161894	0.990575	0.996431	-0.437585	0.00339201	0.0156221	-0.75548	7.55059e-06	5.66827e-05	-1.03552	4.20191e-08	4.74556e-07
ENSMUSG00000000439	Mkrn2	0.0870745	0.123885	1.54836e-05	0.427119	0	0.115677	0.632867	0.908907	0.47205	0.0592483	0.243676	-0.715988	0.00599441	0.0416917	0.356115	0.148734	0.357667	-0.19751	0.41668	0.743966	0.587727	0.021033	0.0972901	-0.128261	0.596536	0.731034	0.227854	0.349784	0.467674	0.0303442	0.900074	0.927997
ENSMUSG00000000441	Raf1	0.336311	0.388174	0.000170604	0.578473	0	0.125226	0.426973	0.834739	-0.0535133	0.73297	0.866626	0.190586	0.230351	0.435582	-0.101005	0.520806	0.727509	-0.238151	0.136906	0.475557	0.0717129	0.647816	0.810506	0.262299	0.102893	0.215415	0.161294	0.308154	0.424862	-0.0768569	0.624546	0.709148
ENSMUSG00000000486		5.69925e-09	6.95352e-08	2.32239e-18	0.948273	1	0.512443	0.0228294	0.270017	0.151404	0.48109	0.708335	0.464167	0.0375575	0.13801	0.619218	0.00707308	0.0569506	0.122453	0.568148	0.83437	0.663847	0.00423291	0.031758	1.12801	1.41666e-05	0.00018524	1.74723	9.74396e-09	2.06566e-07	1.86969	2.61341e-09	4.43516e-08
ENSMUSG00000000531	Grasp	2.27054e-10	4.37054e-09	1.6986e-19	0.948491	1	0.0869247	0.736422	0.942523	-0.176741	0.495214	0.71899	1.22579	5.70345e-05	0.00220568	0.792501	0.0045834	0.0426647	0.276594	0.28892	0.643041	-0.0898164	0.728016	0.861468	1.13598	0.000144388	0.00124035	1.92848	5.09889e-08	8.40725e-07	2.20507	4.06812e-09	6.43506e-08
ENSMUSG00000000532	Acvr1b	0.0300578	0.0502881	2.96197e-06	0.478671	0	0.0899493	0.770599	0.951924	0.478756	0.128885	0.366513	-0.514667	0.103756	0.264456	0.674472	0.0361411	0.155927	0.097375	0.752291	0.916393	0.568706	0.0737854	0.224961	0.0540385	0.860866	0.914545	0.728511	0.024565	0.0557974	0.825886	0.0118687	0.0271108
ENSMUSG00000000538	Tom1l2	0.524436	0.565322	1	0	0	0.0303287	0.87159	0.975294	-0.157557	0.404148	0.652548	0.256258	0.179538	0.374328	-0.00458411	0.980504	0.990438	0.0946532	0.614722	0.85676	-0.127229	0.499527	0.708991	0.12903	0.493529	0.645332	0.124445	0.508875	0.619563	0.219099	0.248951	0.347226
ENSMUSG00000000552	Zfp385a	0.00867184	0.0173274	2.09059e-05	0.569416	0	-0.368344	0.138714	0.594629	-0.453808	0.071083	0.268888	0.763024	0.00393212	0.0316604	-0.366181	0.140951	0.347597	-0.314513	0.20358	0.555038	-0.822152	0.0021305	0.0192287	-0.0591282	0.808236	0.881927	-0.425309	0.0895239	0.15988	-0.739822	0.00498197	0.0127773
ENSMUSG00000000555	Itga5	4.53452e-10	7.89489e-09	4.16895e-15	0.936744	1	-1.95422	0.00513354	0.108109	-3.43543	1.25549e-05	0.00221525	0.173399	0.788437	0.887998	-0.700709	0.283282	0.524067	-0.014317	0.982311	0.994783	-5.38965	6.46625e-09	9.30354e-07	-5.21625	1.20928e-08	5.80183e-07	-5.91696	1.02292e-09	3.07165e-08	-5.93128	9.74184e-10	1.90683e-08
ENSMUSG00000000561	Wdr77	1.49705e-08	1.59477e-07	3.76768e-20	0.944383	1	-0.339924	0.0593	0.421139	-0.400823	0.0281017	0.163909	-0.230449	0.192787	0.390096	-0.345715	0.0553757	0.201398	-0.165618	0.345461	0.694842	-0.740747	0.0002136	0.00357269	-0.971197	6.30398e-06	9.64644e-05	-1.31691	4.08548e-08	6.94259e-07	-1.48253	4.3484e-09	6.80078e-08
ENSMUSG00000000562	Adora3	0.168632	0.216594	3.04589e-06	0.656204	0	0.947261	0.205837	0.683909	0.926855	0.215476	0.479725	-0.142651	0.846602	0.920801	-0.815454	0.274214	0.51388	0.0826207	0.910766	0.974199	1.87412	0.0163477	0.0817398	1.73146	0.0253823	0.07521	0.916011	0.220735	0.328554	0.998631	0.183044	0.271449
ENSMUSG00000000563	Atp5f1	0.0426031	0.067675	9.23284e-05	0.523826	0	0.171151	0.485469	0.858089	-0.293276	0.236189	0.498934	0.511324	0.0442394	0.15403	-0.559245	0.0289296	0.13664	-0.247823	0.314969	0.667048	-0.122125	0.61786	0.791839	0.389198	0.119642	0.24106	-0.170047	0.488262	0.601699	-0.417869	0.0958874	0.159874
ENSMUSG00000000568	Hnrnpd	1.83426e-06	1.06018e-05	3.6525e-11	0.842132	1	0.300204	0.223398	0.706016	-0.386453	0.120416	0.355072	-0.133513	0.583828	0.753696	-0.918475	0.000751946	0.0139685	-0.0293611	0.903846	0.971443	-0.0862487	0.722978	0.858772	-0.219761	0.369592	0.533599	-1.13824	6.83785e-05	0.000379247	-1.1676	4.95289e-05	0.000230023
ENSMUSG00000000579	Dynlt1c	1.38199e-10	2.86366e-09	1.35108e-18	0.94109	1	0.181315	0.326185	0.782087	0.145805	0.428276	0.673609	0.580348	0.00357038	0.0298006	0.382388	0.0445772	0.177658	0.63965	0.00156709	0.0543458	0.32712	0.0825839	0.242447	0.907468	3.26839e-05	0.000367824	1.28986	1.44892e-07	2.0099e-06	1.92951	5.49029e-11	1.66036e-09
ENSMUSG00000000581	C1d	0.419703	0.467958	0.00156995	0.25785	0	-0.206813	0.543547	0.883374	0.0967024	0.775769	0.891475	-0.163824	0.629925	0.784609	-0.409677	0.233653	0.470254	0.579058	0.096661	0.409722	-0.110111	0.745745	0.871618	-0.273934	0.422293	0.582917	-0.683612	0.0521855	0.102903	-0.104554	0.758142	0.818147
ENSMUSG00000000594	Gm2a	3.16067e-10	5.82897e-09	5.64792e-23	0.962979	1	0.322211	0.280948	0.746503	0.556194	0.0684731	0.263929	1.51512	2.09241e-05	0.0011712	0.410345	0.172656	0.390367	-0.812023	0.0100817	0.143118	0.878405	0.00585393	0.0396749	2.39352	1.14597e-08	5.55118e-07	2.80387	5.01659e-10	1.69819e-08	1.99184	3.14295e-07	2.69016e-06
ENSMUSG00000000600	Krit1	0.0387637	0.0623915	2.29306e-08	0.655654	0	0.442867	0.107291	0.538862	-0.382006	0.162119	0.414561	0.18673	0.488109	0.677674	0.268437	0.321299	0.561163	0.319894	0.239095	0.592165	0.0608612	0.820484	0.913541	0.247592	0.359629	0.523665	0.516028	0.0628242	0.119827	0.835922	0.0040864	0.0107861
ENSMUSG00000000605	Clcn4-2	0.307774	0.360119	0.00123363	0.385666	0	0.362396	0.143847	0.60451	0.147744	0.544298	0.749577	-0.235935	0.335565	0.5454	-0.0726118	0.76509	0.880361	0.28543	0.245968	0.60052	0.510139	0.0435651	0.159033	0.274205	0.264559	0.424105	0.201593	0.40949	0.527603	0.487023	0.0532029	0.0975398
ENSMUSG00000000628	Hk2	1.39337e-15	2.96371e-13	3.66656e-18	0.912242	1	-0.538265	0.0148391	0.210653	0.0663241	0.7504	0.877541	-1.31353	9.5182e-07	0.000141253	-1.06315	2.22844e-05	0.00134784	-0.502893	0.02191	0.20806	-0.471941	0.0305187	0.125801	-1.78547	3.85025e-09	2.31778e-07	-2.84862	1.69557e-13	2.94505e-11	-3.35151	3.75616e-15	8.26484e-13
ENSMUSG00000000631	Myo18a	0.00162919	0.00410175	3.15419e-07	0.638763	1	-0.632371	0.0083516	0.147418	-0.360282	0.115971	0.347041	0.0671764	0.764154	0.873121	0.165947	0.460582	0.685254	0.285402	0.20903	0.560522	-0.992653	0.000131979	0.00248058	-0.925476	0.000293227	0.00217947	-0.759529	0.00203145	0.0068319	-0.474127	0.0418965	0.0799825
ENSMUSG00000000673	Haao	1.13222e-05	5.29281e-05	3.05001e-14	0.869528	1	-0.19939	0.466323	0.85139	0.262286	0.33973	0.598763	1.48641	8.69648e-06	0.00066667	-1.14652	0.000241297	0.00653169	-0.0362689	0.894055	0.967703	0.0628956	0.817421	0.911642	1.5493	4.73031e-06	7.58395e-05	0.402787	0.14732	0.239827	0.366518	0.185791	0.274884
ENSMUSG00000000682	Cd52	0.000104655	0.000374643	4.78479e-18	0.910814	1	0.0250899	0.913341	0.985121	-0.587728	0.0160848	0.121407	0.455886	0.0564096	0.18029	-0.927935	0.000394144	0.00887137	0.189247	0.414718	0.743452	-0.562638	0.0206446	0.0962177	-0.106752	0.643997	0.767331	-1.03469	0.000115206	0.000589046	-0.84544	0.00100726	0.00319529
ENSMUSG00000000686	Abhd15	0.000227916	0.000739364	4.86428e-07	0.585624	1	-0.702229	0.0894985	0.502807	0.725803	0.0798045	0.286456	-0.942583	0.0256183	0.107291	1.12249	0.00907331	0.0662814	1.01973	0.0165667	0.182105	0.023574	0.953237	0.977675	-0.919009	0.0291799	0.0835201	0.203478	0.613611	0.710737	1.22321	0.00492757	0.0126607
ENSMUSG00000000690	Hoxb6	6.59522e-07	4.33171e-06	4.46229e-07	0.667147	1	-1.33495	7.29772e-06	0.00104644	-0.550217	0.0297584	0.16857	0.9428	0.000545251	0.00896712	-0.426893	0.0860931	0.261912	-0.143736	0.55327	0.826118	-1.88517	2.32192e-08	2.69385e-06	-0.942369	0.000547813	0.00360929	-1.36926	5.01989e-06	4.02664e-05	-1.513	1.06649e-06	7.77746e-06
ENSMUSG00000000693	Loxl3	0.0394281	0.0632614	1.44487e-05	0.580007	0	1.0499	0.00770315	0.141654	0.104083	0.776917	0.891951	-0.578876	0.123383	0.294871	-0.186054	0.613125	0.788621	0.311105	0.399946	0.732997	1.15398	0.00383415	0.0297456	0.575104	0.125736	0.249633	0.38905	0.294372	0.410692	0.700155	0.0650978	0.115514
ENSMUSG00000000708	Kat2b	7.09463e-09	8.39904e-08	1.44115e-12	0.873164	1	-0.620912	0.00325122	0.0787326	0.507826	0.0134889	0.11042	0.513652	0.0125683	0.0669435	0.506059	0.0137803	0.0870615	0.207794	0.288074	0.642128	-0.113086	0.560135	0.751914	0.400567	0.046462	0.119667	0.906626	6.78782e-05	0.000376963	1.11442	3.92634e-06	2.4431e-05
ENSMUSG00000000711	Rab5b	6.85997e-05	0.000259322	1.65304e-11	0.829887	1	0.0124662	0.962658	0.994948	0.159057	0.551631	0.755762	0.483236	0.0783424	0.221117	0.489836	0.0745852	0.24058	0.0288946	0.913592	0.975081	0.171523	0.521122	0.724936	0.654759	0.0197957	0.0621789	1.1446	0.00019086	0.000900462	1.17349	0.000142974	0.000584633
ENSMUSG00000000738	Spg7	0.47075	0.515506	0.00959129	0.342004	0	0.268347	0.237477	0.719363	0.152668	0.497601	0.720293	-0.0464669	0.835788	0.915297	-0.211167	0.350107	0.58829	0.048044	0.830303	0.946976	0.421015	0.0689635	0.214819	0.374548	0.103418	0.216222	0.163381	0.46821	0.582161	0.211425	0.349529	0.45601
ENSMUSG00000000740	Rpl13	0.234598	0.286236	0.0134671	0.229766	0	-0.00458203	0.982023	0.99725	0.240479	0.24324	0.506152	-0.427815	0.043312	0.152188	0.0101217	0.960303	0.981216	0.334058	0.109185	0.434082	0.235897	0.252103	0.480621	-0.191918	0.349408	0.51349	-0.181796	0.374995	0.493388	0.152262	0.456437	0.560246
ENSMUSG00000000743	Chmp1a	3.77731e-10	6.82805e-09	1.84014e-19	0.938577	1	-0.0957739	0.412317	0.82621	0.343645	0.00602864	0.0728574	0.111301	0.341817	0.550236	0.494709	0.000210157	0.00602702	0.16321	0.167509	0.516591	0.247871	0.0404643	0.152197	0.359172	0.00433327	0.0190562	0.853881	6.80551e-08	1.06829e-06	1.01709	2.49296e-09	4.27049e-08
ENSMUSG00000000751	Rpa1	1.72049e-05	7.67993e-05	9.35572e-09	0.71095	1	-0.0374142	0.796883	0.96088	0.513509	0.0014198	0.0341876	-0.412544	0.00809374	0.0504012	-0.0671027	0.644827	0.808854	-0.539546	0.000892062	0.0423565	0.476095	0.00274153	0.0233094	0.0635504	0.662364	0.781536	-0.00355225	0.980492	0.985993	-0.543099	0.000836953	0.00271717
ENSMUSG00000000753	Serpinf1	8.49497e-15	1.16573e-12	8.34991e-21	0.94939	1	-0.403708	0.204098	0.682526	-2.36154	4.28932e-08	5.47403e-05	-1.01435	0.00299945	0.0265129	-0.650488	0.0456639	0.179865	0.329783	0.297048	0.650579	-2.76524	2.11193e-09	3.74339e-07	-3.77959	2.83718e-12	5.93575e-10	-4.43008	7.61762e-14	1.568e-11	-4.1003	4.51779e-13	3.06681e-11
ENSMUSG00000000759	Tubgcp3	0.00115217	0.0030374	3.39219e-10	0.733259	1	0.0350086	0.727901	0.939849	0.086977	0.390237	0.640953	0.00630033	0.950017	0.974295	-0.18001	0.0821108	0.255212	-0.274729	0.0104431	0.145333	0.121986	0.231372	0.454203	0.128286	0.208817	0.361689	-0.0517235	0.607727	0.705844	-0.326453	0.00295103	0.00809566
ENSMUSG00000000776	Polr3d	8.25297e-10	1.30675e-08	2.44684e-21	0.953133	1	-0.181252	0.321628	0.778717	-0.121413	0.504513	0.724333	-0.377452	0.0451814	0.155989	-0.700808	0.000594648	0.0118023	-0.280937	0.129416	0.463825	-0.302665	0.10352	0.2799	-0.680117	0.000801996	0.00489717	-1.38092	3.5623e-08	6.22769e-07	-1.66186	9.96374e-10	1.93271e-08
ENSMUSG00000000782	Tcf7	0.000468051	0.00138816	1.56798e-08	0.663496	1	-0.286272	0.722685	0.937751	0.0941382	0.906999	0.962188	-1.61475	0.0533926	0.173898	-1.65594	0.0479889	0.185198	0.9209	0.258975	0.614091	-0.192134	0.81162	0.908428	-1.80689	0.0321103	0.0895718	-3.46282	0.000191324	0.000901949	-2.54192	0.00372964	0.00993895
ENSMUSG00000000787	Ddx3x	0.699164	0.72637	1	0	0	-0.131575	0.644611	0.913449	0.21687	0.448691	0.689405	-0.440398	0.130348	0.304917	0.355325	0.218739	0.450903	-0.0450519	0.874278	0.960904	0.0852944	0.764654	0.882963	-0.355104	0.219017	0.373548	0.000221286	0.99938	0.999814	-0.0448306	0.87489	0.910416
ENSMUSG00000000791	Il12rb1	1.24832e-06	7.53952e-06	6.63806e-16	0.911966	1	0.432461	0.017262	0.230196	0.417102	0.0211771	0.141425	-0.168064	0.332077	0.542078	0.209661	0.2286	0.464405	0.422324	0.0197622	0.1989	0.849563	3.37606e-05	0.000854866	0.681499	0.000456706	0.00313528	0.89116	1.77094e-05	0.000117102	1.31348	3.34218e-08	3.91311e-07
ENSMUSG00000000792	Slc5a5	0.264539	0.316732	1	0	0	0.766986	0.226665	0.708428	-0.910316	0.15363	0.402097	1.2144	0.0607022	0.187863	-0.685587	0.27848	0.519197	0.613563	0.331012	0.682783	-0.143331	0.818814	0.912637	1.07107	0.095611	0.203874	0.385482	0.53913	0.646591	0.999046	0.118815	0.191262
ENSMUSG00000000804	Usp32	0.000361427	0.00110453	4.84359e-11	0.792633	1	0.168221	0.415122	0.828596	0.150472	0.465471	0.699677	-0.0828069	0.686865	0.822691	0.274295	0.18853	0.411778	0.554232	0.0112452	0.151543	0.318692	0.128744	0.321721	0.235886	0.256079	0.415046	0.510181	0.0185506	0.0442344	1.06441	1.77441e-05	9.27832e-05
ENSMUSG00000000811	Txnrd3	1.10199e-12	4.79985e-11	1.25457e-19	0.949492	1	-0.878074	0.000912828	0.0348788	-0.940653	0.000456849	0.0186868	-0.688893	0.00687851	0.0458161	-0.442257	0.0707402	0.233519	0.0584819	0.805192	0.938809	-1.81873	3.15402e-08	3.53084e-06	-2.50762	5.12262e-11	7.69116e-09	-2.94988	1.44634e-12	1.48857e-10	-2.89139	2.26666e-12	1.15247e-10
ENSMUSG00000000823	Znf512b	3.69611e-05	0.00015104	2.61055e-17	0.939163	1	0.64257	0.000892882	0.0344259	0.153511	0.378575	0.631223	0.208403	0.234858	0.44019	-0.0946455	0.585465	0.772669	-0.00881887	0.959351	0.988044	0.796082	8.53153e-05	0.00173375	1.00448	3.49278e-06	6.00739e-05	0.909839	1.47904e-05	0.000100242	0.90102	1.69349e-05	8.90131e-05
ENSMUSG00000000826	Dnajc5	0.433527	0.480684	0.0129513	0.168304	0	-0.0232257	0.895066	0.978914	0.183773	0.301619	0.56202	-0.276591	0.124769	0.296905	0.304155	0.0929102	0.272746	-0.256492	0.153296	0.499603	0.160547	0.365665	0.594247	-0.116044	0.5116	0.660633	0.188111	0.290589	0.407124	-0.068382	0.698141	0.771
ENSMUSG00000000827	Tpd52l2	0.225635	0.276774	1.81101e-06	0.55126	0	0.220654	0.297791	0.760689	-0.344691	0.108974	0.336086	-0.117839	0.57531	0.748584	0.00965684	0.963269	0.982752	0.0309205	0.882796	0.963343	-0.124037	0.555511	0.749196	-0.241876	0.254729	0.413858	-0.23222	0.273722	0.388699	-0.201299	0.34134	0.4472
ENSMUSG00000000838	Fmr1	0.00815726	0.0164148	4.32459e-05	0.547728	0	-0.244424	0.210182	0.687644	0.645648	0.00221527	0.0424644	-0.70848	0.000953788	0.0127872	0.116634	0.545153	0.744967	-0.0733523	0.702953	0.896351	0.401224	0.0447143	0.161827	-0.307256	0.118353	0.23899	-0.190622	0.325578	0.442399	-0.263974	0.177037	0.264217
ENSMUSG00000000861	Bcl11a	8.63719e-13	3.9227e-11	4.12477e-17	0.913785	1	-1.5755	2.2419e-09	1.78819e-06	-0.113521	0.527141	0.739553	-0.269734	0.139806	0.320005	-0.496884	0.00937414	0.0675269	-0.00665507	0.970312	0.990898	-1.68902	5.51879e-10	1.41825e-07	-1.95875	2.43352e-11	4.08639e-09	-2.45564	1.54213e-13	2.81152e-11	-2.46229	1.44881e-13	1.30283e-11
ENSMUSG00000000876	Pxmp4	0.000898764	0.00246773	3.56937e-09	0.784318	1	0.453632	0.0524684	0.397518	-0.364011	0.11502	0.345835	0.891575	0.00047375	0.00827171	-0.252385	0.268557	0.508808	-0.0525094	0.815886	0.94123	0.0896211	0.691367	0.839268	0.981197	0.000165172	0.00138225	0.728812	0.00306262	0.00965781	0.676302	0.00547148	0.0138966
ENSMUSG00000000884	Gnb1l	9.57487e-07	5.97821e-06	4.11038e-13	0.883467	1	0.266657	0.429741	0.834908	-0.612986	0.0765997	0.279784	0.147579	0.660763	0.804767	-1.12028	0.00235239	0.0282112	-0.719646	0.0397505	0.275763	-0.346329	0.307087	0.539664	-0.198751	0.555101	0.697675	-1.31903	0.000506936	0.00209437	-2.03868	1.73483e-06	1.18522e-05
ENSMUSG00000000901	Mmp11	0.0023049	0.00551983	2.82474e-05	0.560576	0	-0.436765	0.0209953	0.259633	-0.127294	0.48036	0.707893	0.45712	0.0161915	0.0788084	0.125049	0.488061	0.706354	0.135974	0.45125	0.769386	-0.564059	0.00384815	0.029801	-0.106939	0.5527	0.695617	0.0181104	0.919642	0.94527	0.154084	0.394024	0.50095
ENSMUSG00000000902	Smarcb1	0.0002457	0.000790426	6.64012e-10	0.722177	1	-0.111668	0.514151	0.871825	-0.0984651	0.564764	0.765353	0.250706	0.149556	0.334265	-0.435743	0.0158341	0.0945956	-0.422295	0.0189869	0.194941	-0.210134	0.224346	0.445626	0.0405726	0.811968	0.88425	-0.39517	0.0271788	0.060491	-0.817465	5.07373e-05	0.000235372
ENSMUSG00000000903	Vpreb3	0.290808	0.343511	0.00497531	0.326741	0	-0.145804	0.699909	0.932133	-0.439829	0.250374	0.513049	0.515474	0.179977	0.375061	0.322394	0.396696	0.632591	-0.682647	0.0795388	0.378195	-0.585633	0.129565	0.322578	-0.0701594	0.852697	0.910638	0.252234	0.50612	0.617328	-0.430413	0.260404	0.36001
ENSMUSG00000000915	Hip1r	4.98355e-05	0.000195512	5.58242e-17	0.925027	1	0.558999	0.0209222	0.259385	0.653656	0.0079537	0.0826093	0.0321038	0.888814	0.943289	-0.279344	0.230261	0.466112	0.0933248	0.684864	0.88923	1.21266	1.38983e-05	0.000425349	1.24476	9.59419e-06	0.000134847	0.965415	0.000244913	0.00111668	1.05874	8.29578e-05	0.000362695
ENSMUSG00000000916	Nsun5	4.34966e-09	5.53443e-08	4.38393e-20	0.932891	1	0.00935052	0.966852	0.994998	-0.908286	0.000382367	0.0168268	-0.0165463	0.941381	0.970958	-0.630462	0.00886561	0.065224	-0.351303	0.127005	0.461119	-0.898936	0.000426706	0.00597763	-0.915482	0.000351372	0.00253479	-1.54594	2.27038e-07	2.94757e-06	-1.89725	5.30762e-09	8.0542e-08
ENSMUSG00000000934	Top1mt	4.7233e-05	0.00018668	3.90037e-15	0.885326	1	0.739528	0.134026	0.58846	-1.18777	0.0197438	0.135906	-0.376531	0.43813	0.637779	-0.977233	0.0512163	0.192109	-0.0244045	0.959685	0.988164	-0.448245	0.357154	0.587675	-0.824776	0.0963984	0.20521	-1.80201	0.000850129	0.00325708	-1.82641	0.000744979	0.00245909
ENSMUSG00000000957	Mmp14	0.000931105	0.0025434	1.02495e-11	0.811946	1	-0.446012	0.00917125	0.156305	-0.192011	0.236474	0.499319	-0.00645862	0.967798	0.983939	0.520343	0.00291878	0.0318644	-0.100397	0.531862	0.813417	-0.638023	0.000434799	0.00607102	-0.644482	0.000390852	0.00276653	-0.124138	0.440437	0.556355	-0.224536	0.168319	0.253671
ENSMUSG00000000958	Slc7a7	5.78752e-14	4.87016e-12	2.55707e-20	0.973329	1	-0.405696	0.0488377	0.385208	-0.351284	0.0851689	0.296731	1.04009	1.52166e-05	0.000947291	1.29725	5.16596e-07	9.69528e-05	0.503045	0.0165148	0.181768	-0.756981	0.000677622	0.00844512	0.283108	0.161165	0.300315	1.58036	1.5463e-08	3.05006e-07	2.08341	5.90049e-11	1.76351e-09
ENSMUSG00000000959	Oxa1l	0.00265134	0.00623597	1.45588e-08	0.616076	1	0.163554	0.410022	0.824156	-0.374338	0.0663371	0.26033	0.481215	0.0206709	0.0925947	0.304814	0.130701	0.331085	-0.0333876	0.865599	0.958057	-0.210783	0.29042	0.522306	0.270432	0.177948	0.322718	0.575246	0.00671392	0.0188956	0.541858	0.0100983	0.0235345
ENSMUSG00000000976	Heatr6	0.00163706	0.00411994	1.02295e-06	0.610702	1	0.0726969	0.608112	0.901891	-0.2357	0.104349	0.327447	0.417947	0.00610881	0.042145	0.156162	0.275043	0.51472	-0.0217082	0.878021	0.961994	-0.163003	0.255047	0.482852	0.254944	0.0802263	0.179686	0.411105	0.00687461	0.0192949	0.389397	0.00995305	0.0232524
ENSMUSG00000000982	Ccl3	7.2189e-05	0.000271044	7.21966e-12	0.858558	1	-1.52286	0.0719859	0.464111	2.04164	0.0184355	0.131064	1.33164	0.113042	0.278948	1.21009	0.148172	0.356855	-0.870188	0.293711	0.647716	0.518779	0.528482	0.73008	1.85042	0.0311131	0.0875634	3.06051	0.000849095	0.00325508	2.19032	0.0120921	0.0275521
ENSMUSG00000001016	Ilf2	5.31775e-05	0.000206717	1.00896e-14	0.909228	1	-0.0879166	0.476042	0.853874	-0.183556	0.143131	0.387359	-0.0300322	0.806829	0.898338	-0.193053	0.124372	0.322492	-0.196497	0.118091	0.446909	-0.271473	0.0343589	0.136134	-0.301505	0.0199252	0.0624755	-0.494558	0.000390305	0.00167487	-0.691054	5.53932e-06	3.30186e-05
ENSMUSG00000001017	Chtop	0.00144776	0.00369895	5.91189e-08	0.675169	1	0.103407	0.577937	0.894087	0.131922	0.478634	0.706678	-0.506968	0.0103791	0.0588442	-0.220028	0.241344	0.478882	0.0368611	0.842371	0.951151	0.235329	0.211026	0.430966	-0.271639	0.150821	0.286341	-0.491666	0.012619	0.0319542	-0.454805	0.0200017	0.0424023
ENSMUSG00000001018	Snapin	4.5045e-10	7.87485e-09	7.81976e-20	0.915665	1	0.0926806	0.500132	0.865618	0.0856187	0.533083	0.742786	0.545587	0.000436077	0.00793896	0.076516	0.577212	0.766899	0.557451	0.000346824	0.0252924	0.178299	0.199795	0.417166	0.723886	1.36036e-05	0.000178794	0.800402	3.1157e-06	2.66684e-05	1.35785	1.9928e-10	4.93827e-09
ENSMUSG00000001027	Scn4a	0.371147	0.421703	1.92791e-06	0.491324	0	-0.112042	0.836684	0.970569	-0.69537	0.207624	0.470103	0.0535926	0.92143	0.960334	0.45262	0.407937	0.64249	0.47728	0.383225	0.722259	-0.807412	0.145524	0.344943	-0.753819	0.17306	0.31619	-0.301199	0.580448	0.682844	0.176081	0.746119	0.808797
ENSMUSG00000001029	Icam2	9.03032e-08	7.63718e-07	2.03489e-20	0.946488	1	0.511451	0.0103829	0.168583	0.358123	0.064018	0.255551	0.485055	0.0144807	0.0733672	-0.0287433	0.877828	0.941732	0.0326235	0.861501	0.95729	0.869574	7.45155e-05	0.00155896	1.35463	8.93338e-08	3.02408e-06	1.32589	1.30585e-07	1.84147e-06	1.35851	8.48902e-08	8.63243e-07
ENSMUSG00000001034	Mapk7	0.508136	0.550075	1	0	0	0.320038	0.106283	0.536542	-0.269365	0.170907	0.425582	0.234152	0.231879	0.437047	-0.163685	0.39997	0.63527	0.0131749	0.945616	0.983052	0.0506731	0.793169	0.897875	0.284825	0.1485	0.282612	0.12114	0.53207	0.640351	0.134315	0.488808	0.589651
ENSMUSG00000001039	B9d1	0.0679294	0.100489	0.000160964	0.54455	0	0.737818	0.134249	0.58846	-0.533101	0.274276	0.535707	0.951452	0.0568087	0.180928	-1.08222	0.0319099	0.145316	1.01873	0.0424071	0.285443	0.204717	0.67155	0.82567	1.15617	0.0226898	0.0688955	0.0739492	0.878082	0.915646	1.09268	0.0304257	0.0608609
ENSMUSG00000001052	Sec24b	0.624056	0.658474	3.84613e-08	0.71704	0	-0.0934615	0.547129	0.884668	0.0859142	0.57975	0.776284	0.0365549	0.813287	0.902301	0.127188	0.413993	0.647279	-0.242261	0.125886	0.458909	-0.00754732	0.961087	0.981702	0.0290076	0.851299	0.909982	0.156195	0.317344	0.434318	-0.0860661	0.579084	0.671354
ENSMUSG00000001053	N4bp3	0.000107059	0.000382072	8.08398e-06	0.55583	1	-0.290624	0.306144	0.766058	0.554126	0.057147	0.239118	-1.01535	0.00116296	0.0145364	-0.547099	0.0601545	0.211719	0.743717	0.0128516	0.161998	0.263502	0.352622	0.583048	-0.751843	0.012006	0.0422444	-1.29894	8.08867e-05	0.000438177	-0.555226	0.0566884	0.102764
ENSMUSG00000001054	Rmnd5b	1.78406e-08	1.86202e-07	7.7902e-18	0.922336	1	0.507366	0.00407538	0.0921869	0.654604	0.000394783	0.0170787	0.126082	0.440883	0.639526	-0.223216	0.177611	0.397731	0.257618	0.12184	0.453992	1.16197	1.14973e-07	1.0333e-05	1.28805	1.75872e-08	7.98748e-07	1.06484	5.14439e-07	5.7439e-06	1.32245	1.06839e-08	1.47822e-07
ENSMUSG00000001056	Nhp2	4.19559e-12	1.47504e-10	2.03264e-24	0.963346	1	-0.0955277	0.617119	0.905852	-0.640496	0.00222159	0.0424644	-0.386485	0.0508535	0.168788	-0.837042	0.000149221	0.00484106	-0.166638	0.3855	0.723505	-0.736024	0.00060693	0.00777675	-1.12251	2.80775e-06	5.03908e-05	-1.95955	9.47147e-11	4.39741e-09	-2.12619	1.64184e-11	5.85285e-10
ENSMUSG00000001062	Vps9d1	0.035576	0.058007	8.39339e-08	0.732093	0	0.285841	0.203055	0.68184	0.0566923	0.797691	0.90515	0.275916	0.218697	0.421953	0.015072	0.945635	0.974328	0.0203005	0.926825	0.977904	0.342533	0.129717	0.322826	0.618449	0.00894868	0.0336783	0.633521	0.00759187	0.0209359	0.653821	0.00607015	0.0151986
ENSMUSG00000001065	Zfp276	0.528499	0.569173	0.00721109	0.309986	0	-0.0499143	0.856964	0.973611	-0.339304	0.226964	0.489276	0.152827	0.582043	0.752434	0.063372	0.819031	0.911367	0.279551	0.317334	0.670056	-0.389219	0.167617	0.375977	-0.236392	0.396492	0.559243	-0.17302	0.53354	0.641884	0.106531	0.700792	0.772932
ENSMUSG00000001082	Mfsd10	2.24316e-07	1.66631e-06	5.49309e-19	0.921779	1	-0.483114	0.00709009	0.134045	-0.253018	0.137937	0.379631	-0.23146	0.173271	0.365623	-0.117283	0.484344	0.703495	-0.248966	0.14409	0.485703	-0.736132	0.000141807	0.00261903	-0.967592	3.56905e-06	6.12207e-05	-1.08487	5.799e-07	6.35797e-06	-1.33384	1.48246e-08	1.92856e-07
ENSMUSG00000001089	Luzp1	0.00443027	0.00970963	0.000109898	0.556874	0	-0.621059	0.0252519	0.281701	-0.402596	0.13589	0.376295	0.0531725	0.840521	0.917756	-0.0362538	0.89085	0.94813	0.235825	0.375624	0.71678	-1.02365	0.000584825	0.0075297	-0.970482	0.000989795	0.00581573	-1.00674	0.000691793	0.00273164	-0.770911	0.00668626	0.0164525
ENSMUSG00000001098	Kctd10	2.41552e-05	0.000104286	6.15604e-09	0.749241	1	-0.261561	0.407435	0.822735	0.874421	0.00916661	0.0895745	-0.419063	0.188923	0.385705	1.1609	0.00092169	0.0157289	-0.0201304	0.948824	0.984863	0.61286	0.0591982	0.194613	0.193797	0.538131	0.682938	1.3547	0.00018066	0.00085997	1.33457	0.000214279	0.000831447
ENSMUSG00000001100	Poldip2	1.66505e-08	1.75325e-07	1.17874e-17	0.905806	1	0.0609156	0.590277	0.895036	-0.251774	0.0328844	0.177885	-0.175965	0.127369	0.300457	-0.353968	0.00389481	0.0387115	-0.0969659	0.393429	0.727989	-0.190858	0.09951	0.273283	-0.366823	0.00292597	0.0138455	-0.72079	7.69615e-07	8.0838e-06	-0.817756	8.88485e-08	8.97771e-07
ENSMUSG00000001105	Ift20	0.387064	0.436795	0.0241171	0.251914	0	-0.00429503	0.989494	0.997984	-0.370291	0.262147	0.524622	0.453941	0.171808	0.363617	-0.531581	0.111899	0.303841	0.0632861	0.846217	0.951557	-0.374586	0.256786	0.484886	0.079355	0.807895	0.88183	-0.452226	0.173376	0.272549	-0.388939	0.239458	0.336894
ENSMUSG00000001123	Lgals9	2.90874e-08	2.85769e-07	3.26153e-21	0.952282	1	-0.00364729	0.98697	0.997976	-0.610871	0.0104006	0.0960441	-0.733965	0.00267925	0.0246878	-0.0517584	0.816824	0.910214	-0.125461	0.575449	0.837055	-0.614518	0.0100037	0.0590492	-1.34848	1.9045e-06	3.59544e-05	-1.40024	1.04585e-06	1.04766e-05	-1.5257	2.50564e-07	2.20683e-06
ENSMUSG00000001127	Araf	0.173278	0.221914	1	0	0	0.411393	0.149173	0.612135	-0.363971	0.199945	0.461401	0.614664	0.0352621	0.132319	-0.446413	0.118806	0.313689	-0.117225	0.675373	0.884791	0.047422	0.86528	0.936948	0.662086	0.0242505	0.0725298	0.215673	0.442852	0.558081	0.0984485	0.724925	0.792691
ENSMUSG00000001128	Cfp	0.628466	0.661811	0.00186667	0.455199	0	0.0879	0.802603	0.961976	0.215088	0.541963	0.747855	0.221795	0.529533	0.712333	-0.130445	0.710859	0.848406	-0.304703	0.389336	0.725995	0.302988	0.391973	0.61872	0.524782	0.143651	0.275804	0.394338	0.267548	0.381567	0.089635	0.798794	0.851931
ENSMUSG00000001134	Uxt	0.0191901	0.0342045	7.8521e-06	0.596882	0	0.324228	0.31934	0.777008	-0.640356	0.0554483	0.235379	0.455788	0.165413	0.355866	-0.952931	0.00611302	0.0514946	0.446508	0.173874	0.522852	-0.316127	0.331353	0.563229	0.13966	0.665498	0.78411	-0.813271	0.0171326	0.0414182	-0.366762	0.261241	0.360768
ENSMUSG00000001138	Cnnm3	0.737069	0.760426	1	0	0	-0.07965	0.700816	0.932133	0.0531155	0.797622	0.90515	-0.209581	0.316083	0.526404	0.219595	0.293971	0.534959	-0.211898	0.310867	0.664425	-0.0265345	0.898021	0.955107	-0.236116	0.259935	0.419538	-0.016521	0.936393	0.956938	-0.228419	0.275416	0.376565
ENSMUSG00000001143	Lman2l	5.2694e-05	0.000205212	1.46963e-11	0.77947	1	-0.0323738	0.82471	0.967632	0.354204	0.0214153	0.142345	0.342181	0.025768	0.107679	-0.0048705	0.973405	0.98788	-0.279398	0.064444	0.342751	0.32183	0.035013	0.137519	0.664012	9.9021e-05	0.000913742	0.659141	0.00010823	0.000558977	0.379744	0.0143266	0.0319142
ENSMUSG00000001150	Mcm3ap	0.000359815	0.00110066	1.88563e-10	0.742585	1	-0.121235	0.581977	0.894509	0.45952	0.0443421	0.209644	-0.0463954	0.832729	0.914018	0.607966	0.00959999	0.0687129	-0.16021	0.467909	0.778547	0.338285	0.131897	0.325399	0.29189	0.191128	0.339766	0.899856	0.000325094	0.0014346	0.739646	0.00217496	0.0062319
ENSMUSG00000001151	Pcnt	0.0479901	0.074835	7.45255e-06	0.63393	0	-0.235079	0.169393	0.638734	0.133119	0.430754	0.675342	-0.276225	0.108759	0.272677	0.400538	0.023407	0.119609	0.12425	0.461745	0.775203	-0.10196	0.545191	0.742395	-0.378184	0.031458	0.0883121	0.0223532	0.894126	0.927333	0.146603	0.386158	0.492963
ENSMUSG00000001156	Mxd1	2.4582e-08	2.47215e-07	1.09872e-14	0.894369	1	0.00924475	0.968314	0.995415	0.11063	0.635276	0.812665	1.24685	1.13729e-05	0.000797145	0.0241094	0.9175	0.960868	0.0381953	0.869672	0.959754	0.119875	0.607424	0.783988	1.36672	2.9304e-06	5.2086e-05	1.39083	2.23659e-06	2.00916e-05	1.42903	1.46075e-06	1.02092e-05
ENSMUSG00000001157	Gmcl1	0.153932	0.200723	0.002401	0.24038	0	-0.119739	0.503418	0.867128	0.294449	0.107176	0.332228	-0.141164	0.430976	0.631326	0.316865	0.0841654	0.259449	-0.166865	0.353046	0.700893	0.17471	0.331259	0.563221	0.0335459	0.850707	0.909501	0.350411	0.0576836	0.11167	0.183545	0.307845	0.410723
ENSMUSG00000001158	Snrnp27	0.386852	0.436707	0.00425041	0.281762	0	-0.0400203	0.926028	0.986338	0.0575225	0.893849	0.955866	-0.410272	0.34536	0.553773	-0.353001	0.415805	0.649034	0.772862	0.0817792	0.382155	0.0175021	0.96761	0.984975	-0.39277	0.365984	0.530158	-0.745771	0.0924247	0.164279	0.0270915	0.949884	0.965391
ENSMUSG00000001166	Oas1c	3.17822e-08	3.08679e-07	9.32877e-11	0.753333	1	-0.331274	0.0700813	0.459115	0.660589	0.000854231	0.0268515	0.493181	0.00922903	0.0549864	0.0439568	0.804057	0.901782	0.228564	0.203882	0.555272	0.329316	0.071651	0.220718	0.822496	7.58355e-05	0.000730976	0.866453	3.90954e-05	0.000231955	1.09502	1.30397e-06	9.27607e-06
ENSMUSG00000001173	Ocrl	0.000182201	0.000608227	3.55119e-13	0.899534	1	-0.562194	0.00641592	0.126163	-0.436202	0.0297344	0.16857	0.0548595	0.774708	0.879967	0.103089	0.591424	0.774446	0.192376	0.319821	0.67287	-0.998396	1.66801e-05	0.00048936	-0.943537	3.57661e-05	0.000395193	-0.840447	0.000150366	0.000734955	-0.648071	0.0020911	0.00603088
ENSMUSG00000001175	Calm1	0.0689482	0.101807	0.000192972	0.4554	0	0.0239703	0.858399	0.973767	0.235787	0.0880153	0.301903	-0.165462	0.224647	0.429826	-0.126433	0.350634	0.588609	-0.143541	0.29047	0.644926	0.259757	0.0616846	0.19966	0.0942946	0.484728	0.638334	-0.0321389	0.810988	0.866457	-0.175679	0.198116	0.28965
ENSMUSG00000001211	Agpat3	0.000774056	0.00216824	3.10474e-18	0.937828	1	0.296378	0.0293414	0.304362	0.020358	0.875381	0.947295	-0.147425	0.261844	0.47039	-0.347696	0.0118807	0.0790776	0.00179286	0.988978	0.996738	0.316736	0.0206504	0.0962177	0.169311	0.19925	0.349385	-0.178385	0.176965	0.277074	-0.176592	0.181205	0.269307
ENSMUSG00000001227	Sema6b	3.27435e-13	1.84085e-11	2.71941e-14	0.870464	1	-2.2132	2.64044e-11	4.8139e-08	-0.847052	0.000264054	0.0133725	1.10479	8.96232e-06	0.000676788	-0.486549	0.0226832	0.117622	-0.197977	0.333399	0.685666	-3.06026	1.71816e-14	6.12822e-11	-1.95547	3.61604e-10	3.78261e-08	-2.44202	3.04358e-12	2.64232e-10	-2.64	5.25563e-13	3.42206e-11
ENSMUSG00000001228	Uhrf1	3.60599e-05	0.000147783	1.02659e-10	0.808314	1	-0.174402	0.347586	0.793122	0.138633	0.453861	0.692589	-0.125052	0.498848	0.68639	-0.108479	0.556991	0.75324	-0.790278	0.000193798	0.0181857	-0.0357689	0.845989	0.927422	-0.160821	0.385809	0.548662	-0.2693	0.151651	0.245138	-1.05958	3.97563e-06	2.46775e-05
ENSMUSG00000001229	Dpp9	0.238686	0.290521	1	0	0	-0.1927	0.390506	0.811452	0.46069	0.0467465	0.215263	-0.183091	0.414243	0.617446	0.216051	0.336549	0.575358	-0.332611	0.14377	0.485137	0.26799	0.235472	0.45956	0.0848992	0.703558	0.812929	0.300951	0.184296	0.285678	-0.03166	0.887021	0.91877
ENSMUSG00000001240	Ramp2	6.51476e-11	1.49535e-09	4.69454e-21	0.94139	1	0.18634	0.636082	0.909463	-1.67082	0.000216111	0.0118931	-0.392871	0.322038	0.531951	-1.69415	0.000184553	0.00558121	-0.0369352	0.925118	0.977904	-1.48448	0.000755262	0.00911026	-1.87735	5.32312e-05	0.000549625	-3.57151	1.20442e-09	3.47755e-08	-3.60844	9.78786e-10	1.90998e-08
ENSMUSG00000001247	Lsr	0.78457	0.803951	1	0	0	0.322718	0.75111	0.946103	-0.94495	0.356557	0.613177	1.28263	0.213906	0.416076	-0.837164	0.413227	0.647142	0.789023	0.440272	0.761663	-0.622232	0.541908	0.739424	0.660401	0.5176	0.665432	-0.176764	0.861985	0.904138	0.61226	0.548357	0.64398
ENSMUSG00000001248	Gramd1a	4.36496e-08	4.07801e-07	3.56491e-17	0.899271	1	-0.0302144	0.916467	0.985296	-0.0879283	0.760377	0.883239	0.855605	0.00589067	0.041205	0.675694	0.0255616	0.126883	0.623845	0.0379362	0.268968	-0.118143	0.682182	0.832553	0.737463	0.0156891	0.0519353	1.41316	3.77897e-05	0.000224941	2.037	1.37487e-07	1.31137e-06
ENSMUSG00000001280	Sp1	0.306364	0.358699	1	0	0	-0.733001	0.101886	0.529211	0.599069	0.177568	0.434493	-0.630824	0.156457	0.344082	0.739494	0.0990394	0.282887	-0.354034	0.420244	0.746495	-0.133932	0.75917	0.8796	-0.764756	0.0885952	0.192887	-0.025262	0.953847	0.968802	-0.379296	0.388297	0.495247
ENSMUSG00000001281	Itgb7	3.5308e-06	1.88694e-05	4.98204e-16	0.913591	1	1.3986	0.0555668	0.408426	2.88305	0.000330761	0.0151535	-0.896523	0.210235	0.412257	-1.42337	0.0516593	0.193166	-1.8545	0.0132764	0.163756	4.28165	1.7232e-06	8.08726e-05	3.38513	4.96014e-05	0.00052057	1.96176	0.00925474	0.0246897	0.107258	0.879041	0.913395
ENSMUSG00000001285	Myg1	0.00107023	0.00285678	1.50361e-08	0.702144	1	0.207113	0.1927	0.669686	0.0374796	0.810682	0.912278	-0.115459	0.462659	0.657786	-0.424488	0.0109236	0.0748637	-0.0768164	0.624072	0.861145	0.244593	0.126346	0.318159	0.129134	0.411992	0.57269	-0.295354	0.067605	0.127234	-0.372171	0.0236768	0.0490605
ENSMUSG00000001288	Rarg	0.0540562	0.0827772	0.000295427	0.323476	0	-0.0498011	0.938202	0.988552	1.41017	0.0355833	0.186564	-2.00172	0.00410583	0.0324827	0.60546	0.34999	0.588171	-0.506464	0.433168	0.756857	1.36037	0.0420331	0.155938	-0.641351	0.322665	0.485861	-0.0358909	0.955441	0.96988	-0.542355	0.401696	0.508677
ENSMUSG00000001289	Pfdn5	0.0666192	0.0988482	3.06441e-05	0.404491	0	0.438059	0.202278	0.681373	-0.171207	0.613496	0.798351	-0.183194	0.589018	0.757462	-0.119494	0.724107	0.855495	0.967224	0.00769816	0.127825	0.266852	0.432754	0.653045	0.0836572	0.804699	0.879624	-0.0358363	0.915602	0.942484	0.931387	0.0099315	0.0232135
ENSMUSG00000001300	Efnb2	0.159518	0.206803	0.00558941	0.269741	0	0.344336	0.628795	0.9081	-1.87922	0.0128947	0.107851	0.998311	0.167954	0.359273	0.342629	0.630489	0.799514	-0.536793	0.452538	0.769742	-1.53488	0.0384311	0.146485	-0.536573	0.452722	0.609316	-0.193944	0.785078	0.84775	-0.730738	0.308735	0.411582
ENSMUSG00000001305	Rrp15	5.84814e-07	3.89327e-06	8.81263e-16	0.877656	1	0.211355	0.583335	0.894509	-0.66516	0.0922355	0.307382	-0.860131	0.0323791	0.124907	-0.979688	0.0160659	0.0953814	0.349778	0.366419	0.711864	-0.453805	0.243779	0.469884	-1.31394	0.0019069	0.009863	-2.29362	2.27243e-06	2.03086e-05	-1.94385	2.50979e-05	0.0001265
ENSMUSG00000001313	Rnd2	0.0153332	0.0282452	2.40092e-09	0.764299	1	1.38039	0.0252791	0.281701	0.74977	0.208671	0.471139	-0.272083	0.643803	0.794835	-0.472014	0.424384	0.655604	-0.583575	0.324896	0.676499	2.13016	0.00111689	0.01197	1.85808	0.00364333	0.0165762	1.38607	0.0247387	0.0561326	0.802492	0.179372	0.267174
ENSMUSG00000001323	Srr	0.575589	0.61316	7.39236e-10	0.720364	0	0.226708	0.401805	0.819143	-0.171786	0.524033	0.738158	-0.208959	0.439196	0.638724	0.37907	0.16599	0.381481	0.0457403	0.864796	0.958057	0.0549219	0.838021	0.923639	-0.154037	0.567491	0.707742	0.225034	0.405244	0.523667	0.270774	0.318046	0.422099
ENSMUSG00000001348	Acp5	0.0114419	0.022011	4.90015e-07	0.628508	1	-0.113846	0.810431	0.962814	-1.2168	0.01551	0.119025	0.46928	0.327054	0.53635	0.65016	0.178145	0.398368	0.652556	0.176606	0.526109	-1.33065	0.00879769	0.0540157	-0.86137	0.0781908	0.17596	-0.21121	0.656749	0.746875	0.441346	0.356156	0.462669
ENSMUSG00000001366	Fbxo9	0.211984	0.262501	0.00902422	0.184088	0	-0.235888	0.29348	0.757329	0.268586	0.233103	0.495629	-0.481415	0.0378199	0.138615	0.142624	0.522493	0.728988	-0.033185	0.88127	0.962785	0.0326979	0.882999	0.947126	-0.448717	0.0516595	0.129836	-0.306093	0.175913	0.275698	-0.339278	0.13511	0.212193
ENSMUSG00000001376	Ccdc132	0.0397742	0.0637286	1.18672e-05	0.497107	0	0.0775822	0.770057	0.951924	-0.5757	0.0375285	0.192268	-0.223428	0.402733	0.607958	0.291257	0.277626	0.518162	0.223946	0.401658	0.733694	-0.498118	0.0690478	0.214899	-0.721545	0.0107641	0.0388602	-0.430289	0.11341	0.194245	-0.206343	0.439205	0.544166
ENSMUSG00000001379	Apbb3	0.522285	0.563337	0.0034974	0.387688	0	0.214874	0.365091	0.802171	0.0469929	0.841798	0.930293	-0.106243	0.652328	0.800173	0.31269	0.191359	0.416034	-0.223037	0.347456	0.696728	0.261867	0.271514	0.502312	0.155624	0.510248	0.659554	0.468315	0.0549982	0.107339	0.245278	0.302356	0.405322
ENSMUSG00000001380	Hars	0.000919942	0.00251884	4.07709e-09	0.725735	1	-0.090818	0.477869	0.853874	0.239651	0.0685224	0.263929	-0.205059	0.115997	0.283123	-0.0853864	0.504347	0.716709	-0.356126	0.00897702	0.135208	0.148833	0.248616	0.476044	-0.0562265	0.659404	0.77999	-0.141613	0.271733	0.386219	-0.497739	0.000535548	0.00184372
ENSMUSG00000001383	Zmat2	0.154431	0.201291	0.000427804	0.375068	0	0.12457	0.350731	0.794748	-0.17879	0.184294	0.442248	0.318559	0.0222917	0.0973936	-0.0966872	0.46739	0.690134	0.0424977	0.748395	0.914256	-0.0542196	0.68256	0.832935	0.26434	0.0541761	0.134599	0.167653	0.21222	0.318993	0.21015	0.120983	0.194064
ENSMUSG00000001403	Ube2c	0.395939	0.444883	7.43096e-08	0.578162	0	0.189323	0.114683	0.554176	0.0139022	0.905522	0.961678	-0.131935	0.265725	0.475222	0.14155	0.233288	0.469815	-0.0958026	0.41636	0.743966	0.203225	0.091542	0.258993	0.0712895	0.544165	0.688603	0.21284	0.077969	0.142842	0.117037	0.322274	0.426424
ENSMUSG00000001415	Smg5	5.14339e-08	4.7257e-07	4.03536e-17	0.898511	1	0.0557149	0.571618	0.891852	-0.117967	0.235997	0.498806	-0.130181	0.192253	0.389416	-0.354554	0.00116606	0.0182594	-0.120287	0.227159	0.579389	-0.0622523	0.527676	0.72952	-0.192433	0.0585024	0.142557	-0.546987	6.46889e-06	5.00036e-05	-0.667273	2.73932e-07	2.39283e-06
ENSMUSG00000001416	Cct3	6.96159e-14	5.37907e-12	2.39634e-22	0.972013	1	0.0484916	0.681921	0.926803	-0.23178	0.0582268	0.241747	-0.577486	3.95708e-05	0.00177194	-0.472376	0.000422482	0.0092567	-0.286273	0.0214644	0.20621	-0.183288	0.129269	0.322214	-0.760774	6.74836e-07	1.55176e-05	-1.23315	6.83514e-11	3.43425e-09	-1.51942	6.89108e-13	4.30392e-11
ENSMUSG00000001418	0610031J06Rik	5.55975e-05	0.00021488	8.27135e-08	0.627812	1	-0.150028	0.808039	0.962755	-2.72915	0.000137441	0.00932985	0.271135	0.661017	0.804767	0.336837	0.586292	0.77304	-0.0327182	0.957721	0.987517	-2.87918	7.18615e-05	0.00151837	-2.60804	0.00023166	0.00180692	-2.27121	0.000974525	0.00367738	-2.30392	0.000848817	0.00275009
ENSMUSG00000001419	Mef2d	0.000568299	0.00164945	1.50693e-07	0.655313	1	0.0963542	0.741052	0.943181	0.600044	0.0475027	0.21682	0.159281	0.585565	0.75477	0.458107	0.124354	0.322492	-0.34187	0.246693	0.601656	0.696398	0.0231021	0.103986	0.855679	0.00638028	0.0257009	1.31379	0.00010857	0.00056028	0.971917	0.00235726	0.00667036
ENSMUSG00000001420	Tmem79	0.00164022	0.00412462	1.44813e-11	0.851731	1	-0.0813428	0.853396	0.972936	-0.572838	0.200198	0.461679	-0.109336	0.803893	0.897314	-0.596147	0.183063	0.405065	-0.464389	0.296434	0.649903	-0.65418	0.145395	0.344943	-0.763516	0.091574	0.197677	-1.35966	0.00438724	0.0131865	-1.82405	0.000287076	0.00107596
ENSMUSG00000001424	Snd1	0.05231	0.0806451	0.00364403	0.340436	0	-0.040729	0.837554	0.970656	0.330359	0.10497	0.328802	-0.115623	0.561675	0.738268	-0.0572598	0.773253	0.885456	-0.467929	0.0249615	0.221068	0.28963	0.152834	0.354231	0.174007	0.384394	0.547298	0.116747	0.557901	0.662627	-0.351182	0.085815	0.145731
ENSMUSG00000001435	Col18a1	0.0572125	0.0868394	1	0	0	-0.344925	0.608237	0.901891	-0.192951	0.773922	0.890603	-0.23505	0.7265	0.849825	-1.22155	0.0775588	0.246281	0.547072	0.418008	0.745162	-0.537876	0.425778	0.647187	-0.772925	0.255494	0.414572	-1.99448	0.00587369	0.0168563	-1.44741	0.0387032	0.0747586
ENSMUSG00000001436	Slc19a1	5.95467e-11	1.38928e-09	3.47348e-23	0.964088	1	-0.493392	0.0445228	0.369915	-0.816375	0.00172338	0.0381836	-0.502665	0.0409535	0.1464	-0.397618	0.100808	0.285068	-0.352839	0.14317	0.484011	-1.30977	6.82902e-06	0.000237471	-1.81243	3.10969e-08	1.25987e-06	-2.21005	6.56765e-10	2.13273e-08	-2.56289	2.92809e-11	9.50249e-10
ENSMUSG00000001440	Kpnb1	0.0358082	0.0583037	0.000963889	0.440546	0	-0.323694	0.344708	0.791217	0.388204	0.258906	0.521716	-0.887042	0.013906	0.0713298	0.147809	0.663959	0.820406	-0.138159	0.684606	0.888984	0.0645108	0.849388	0.928828	-0.822532	0.0215314	0.0663407	-0.674723	0.0553392	0.107839	-0.812882	0.0229584	0.0478048
ENSMUSG00000001441	Npepps	0.0198248	0.0351443	0.00126878	0.332505	0	0.397506	0.219181	0.699296	-0.521305	0.110711	0.339038	0.418902	0.196084	0.394628	-0.94923	0.00578453	0.0496153	0.241086	0.451964	0.769705	-0.123799	0.698163	0.842961	0.295103	0.35853	0.522503	-0.654127	0.0483144	0.0967197	-0.413041	0.202216	0.29453
ENSMUSG00000001445	Mrpl10	0.00351547	0.0079759	0.000267307	0.4438	0	0.118043	0.421939	0.831305	0.0170117	0.907297	0.962279	0.372816	0.0159798	0.078106	0.034232	0.814806	0.909203	-0.258593	0.0855087	0.389912	0.135055	0.359126	0.588753	0.507871	0.00164805	0.00876332	0.542103	0.000898606	0.00342227	0.28351	0.0608154	0.109052
ENSMUSG00000001467	Cyp51	0.0547251	0.0836709	1.80892e-09	0.768644	0	0.188126	0.267624	0.741031	0.116993	0.487395	0.712996	-0.464589	0.00955506	0.0561684	0.0856225	0.610504	0.786678	0.308708	0.0743776	0.365924	0.305119	0.0776057	0.232708	-0.159471	0.345764	0.509424	-0.0738481	0.660231	0.749875	0.23486	0.169145	0.254856
ENSMUSG00000001472	Tcf25	0.00106414	0.00284469	3.05818e-13	0.825601	1	0.0675667	0.55088	0.886049	0.121175	0.288408	0.549475	0.039274	0.728226	0.851064	0.0924016	0.416082	0.649387	0.210506	0.0709568	0.357925	0.188742	0.103342	0.279595	0.228016	0.0516848	0.129868	0.320418	0.00812374	0.0221528	0.530923	6.49744e-05	0.000292695
ENSMUSG00000001473	Tubb6	9.18666e-08	7.74885e-07	8.80439e-11	0.754197	1	0.669703	0.307175	0.766856	-3.86758	2.34626e-06	0.000880677	0.313297	0.630144	0.784805	-0.158313	0.80744	0.904304	-1.05465	0.112964	0.439762	-3.19787	3.58222e-05	0.000891155	-2.88458	0.000129841	0.00113807	-3.04289	6.77413e-05	0.00037637	-4.09754	9.38017e-07	6.95178e-06
ENSMUSG00000001482	Def8	0.00132127	0.00342168	3.15955e-10	0.734405	1	0.0474234	0.706211	0.933739	0.422175	0.00222059	0.0424644	-0.281083	0.0324862	0.125004	0.108791	0.389952	0.62614	-0.384347	0.00473239	0.0989025	0.469599	0.000838531	0.00987208	0.188516	0.141816	0.273309	0.297307	0.0244086	0.0554967	-0.0870397	0.49045	0.591209
ENSMUSG00000001494	Sost	0.179748	0.228549	1.65037e-22	0.941258	1	0.714677	0.331148	0.784357	-1.69824	0.0264406	0.159237	0.561969	0.443185	0.641552	-0.571416	0.435646	0.663605	0.335862	0.645527	0.871634	-0.983561	0.184594	0.398014	-0.421593	0.564131	0.704998	-0.993009	0.180554	0.281209	-0.657147	0.370875	0.478092
ENSMUSG00000001496	Nkx2-1	0.45531	0.501049	0.0446617	0.21989	0	0.425361	0.625945	0.907997	1.00269	0.255449	0.518124	0.0587297	0.94622	0.97298	-0.469251	0.590943	0.774361	-0.543274	0.534165	0.815218	1.42805	0.1097	0.290755	1.48678	0.0965189	0.205379	1.01753	0.248657	0.360896	0.474257	0.587012	0.677784
ENSMUSG00000001517	Foxm1	0.000703535	0.0019864	1.21541e-11	0.871291	1	0.190394	0.105435	0.535016	0.125737	0.278105	0.53959	0.0142568	0.901013	0.950622	0.0177457	0.876974	0.941211	-0.477256	0.000272764	0.0225751	0.316131	0.00984024	0.0583013	0.330388	0.0072935	0.0284734	0.348134	0.0049915	0.0147083	-0.129122	0.265667	0.365468
ENSMUSG00000001518	Itfg2	0.00459458	0.0100187	1	0	0	0.177699	0.428445	0.834739	0.0571057	0.79805	0.905227	0.566305	0.0164785	0.0796587	-0.83775	0.000799508	0.0144318	-0.0573726	0.797127	0.935357	0.234805	0.297579	0.529451	0.801109	0.00122558	0.00692072	-0.0366409	0.869544	0.909711	-0.0940135	0.673912	0.750673
ENSMUSG00000001521	Tulp3	0.00150719	0.00383163	4.12773e-11	0.765226	1	-0.184899	0.559616	0.887424	-0.370017	0.247612	0.510521	-0.44951	0.162682	0.352308	-0.1253	0.692055	0.836048	-0.0944142	0.765217	0.922903	-0.554916	0.0878044	0.252038	-1.00443	0.00350442	0.0160472	-1.12973	0.00127512	0.00462435	-1.22414	0.000584962	0.00199128
ENSMUSG00000001524	Gtf2h4	4.11255e-08	3.87053e-07	1.01103e-19	0.929405	1	0.0210498	0.877083	0.975437	-0.129808	0.344297	0.602654	0.0479595	0.724801	0.848771	-0.468204	0.00180703	0.0236527	-0.516909	0.00071466	0.0367761	-0.108758	0.426964	0.648061	-0.0607984	0.65562	0.776594	-0.529002	0.000566079	0.00229634	-1.04591	3.0624e-08	3.64575e-07
ENSMUSG00000001525	Tubb5	0.732388	0.75627	0.0173476	0.313099	0	0.0641631	0.809258	0.962814	0.155956	0.558491	0.760564	-0.25528	0.34088	0.549489	0.349382	0.195758	0.42109	-0.108675	0.682975	0.887861	0.220119	0.410453	0.632709	-0.0351606	0.894725	0.935558	0.314222	0.243166	0.354413	0.205546	0.441745	0.546486
ENSMUSG00000001542	Ell2	0.0341792	0.0561094	0.00176502	0.319017	0	-0.422222	0.0645775	0.439421	0.527929	0.0231516	0.148547	0.176521	0.427068	0.628342	-0.163608	0.461272	0.685652	0.169785	0.444712	0.764473	0.105707	0.633018	0.801363	0.282228	0.208386	0.361089	0.11862	0.5923	0.693099	0.288405	0.1989	0.290642
ENSMUSG00000001558	Klhl10	0.0944475	0.132615	0.0125378	0.233097	0	0.143291	0.839181	0.970855	-0.211069	0.765098	0.885961	0.802606	0.261343	0.469888	-1.59463	0.0309542	0.14268	-0.394069	0.577764	0.837915	-0.0677774	0.923503	0.965562	0.734829	0.302827	0.465848	-0.859805	0.229701	0.33921	-1.25387	0.0844783	0.143825
ENSMUSG00000001569	Nom1	0.00012649	0.000441781	4.73368e-15	0.83921	1	-0.123342	0.40523	0.821203	0.0162563	0.912068	0.964192	-0.43292	0.00632723	0.0431346	-0.0484363	0.742364	0.868027	-0.0669722	0.649765	0.873242	-0.107085	0.46918	0.683525	-0.540005	0.00100384	0.00586853	-0.588442	0.000423792	0.00180341	-0.655414	0.00012666	0.000526562
ENSMUSG00000001576	Ergic1	5.99128e-09	7.23375e-08	1.99443e-17	0.88328	1	0.0377417	0.873976	0.975437	-0.214918	0.370067	0.624015	-0.423943	0.0835743	0.231386	-0.62081	0.0139873	0.0878043	-0.789644	0.0024649	0.0689848	-0.177176	0.458823	0.673822	-0.601119	0.01695	0.0550573	-1.22193	2.04563e-05	0.000132251	-2.01157	5.02695e-09	7.69231e-08
ENSMUSG00000001588	Acap1	0.552587	0.59172	3.34347e-05	0.401544	0	0.0981612	0.72854	0.939914	-0.497188	0.0872563	0.300206	0.344805	0.228833	0.433933	-0.0253716	0.928443	0.965763	0.141101	0.618296	0.858969	-0.399027	0.165709	0.373503	-0.0542219	0.847845	0.908627	-0.0795935	0.778303	0.842397	0.0615071	0.827721	0.873728
ENSMUSG00000001627	Ifrd1	1.07825e-08	1.19971e-07	7.03387e-20	0.942167	1	-0.419459	0.0636466	0.436463	-0.118737	0.588129	0.782302	-0.618697	0.00829008	0.0510855	-0.384678	0.0873342	0.263978	-0.353053	0.115042	0.44334	-0.538196	0.0196797	0.0932264	-1.15689	1.35433e-05	0.000178423	-1.54157	1.44763e-07	2.0099e-06	-1.89462	3.1097e-09	5.14067e-08
ENSMUSG00000001630	Stk38l	4.06172e-13	2.12441e-11	7.26489e-20	0.916028	1	0.170984	0.53449	0.880787	-0.561747	0.0486804	0.219837	0.915956	0.00233789	0.022586	1.82126	4.04702e-07	8.1981e-05	0.818573	0.00568348	0.109735	-0.390763	0.162143	0.368001	0.525193	0.0640913	0.152032	2.34645	3.98972e-09	9.48172e-08	3.16502	7.77941e-12	3.17827e-10
ENSMUSG00000001632	Brpf1	1.04189e-05	4.9174e-05	1.87509e-10	0.774172	1	0.230036	0.0750966	0.468891	-0.0800058	0.52469	0.738586	-0.296694	0.0243039	0.103389	-0.281838	0.0316117	0.144443	-0.025201	0.840629	0.950765	0.15003	0.237457	0.461603	-0.146663	0.247868	0.40662	-0.428501	0.00190444	0.00648665	-0.453702	0.00113425	0.00355944
ENSMUSG00000001642	Akr1b3	0.00755515	0.015368	9.67867e-14	0.878317	1	-0.0439451	0.681793	0.926727	0.203216	0.066203	0.260284	0.129221	0.233661	0.439071	0.0455665	0.670769	0.824564	-0.168352	0.124235	0.457445	0.159271	0.14491	0.344448	0.288492	0.0114124	0.0407514	0.334058	0.0040497	0.0122907	0.165707	0.12999	0.206027
ENSMUSG00000001661	Hoxc6	0.148351	0.194359	0.0179731	0.153863	0	0.540329	0.406361	0.821868	0.734065	0.26197	0.524622	-0.117666	0.855599	0.925196	0.551168	0.39714	0.632746	-0.526219	0.418568	0.745422	1.27439	0.0571127	0.18986	1.15673	0.0823581	0.183047	1.7079	0.0129581	0.0327015	1.18168	0.07632	0.131978
ENSMUSG00000001665	Gstt3	0.000346519	0.00106356	1.46409e-12	0.833609	1	-0.501115	0.0253625	0.28189	-0.300131	0.16728	0.421237	0.0799517	0.708169	0.837052	0.829759	0.000562831	0.0113294	-0.203074	0.345275	0.694578	-0.801247	0.000798863	0.00952812	-0.721295	0.00210376	0.0106575	0.108464	0.611998	0.709642	-0.0946101	0.657981	0.737887
ENSMUSG00000001666	Ddt	0.000178454	0.000597594	2.41744e-10	0.73868	1	-0.0236478	0.891318	0.978074	-0.232975	0.185684	0.443039	0.848347	3.81372e-05	0.00174626	-0.114644	0.509429	0.720766	-0.126865	0.46578	0.777536	-0.256623	0.146324	0.345884	0.591724	0.00190892	0.009863	0.47708	0.00987287	0.0260057	0.350215	0.0512444	0.0944514
ENSMUSG00000001674	Ddx18	4.39129e-11	1.07359e-09	4.17432e-20	0.93309	1	0.0959028	0.592636	0.895897	-0.0839347	0.639386	0.814762	-0.902146	2.5959e-05	0.00134125	-0.708665	0.000462657	0.00987363	0.202742	0.262559	0.616741	0.0119681	0.946621	0.975038	-0.890178	3.10298e-05	0.000352002	-1.59884	1.66108e-09	4.61846e-08	-1.3961	2.27895e-08	2.80193e-07
ENSMUSG00000001687	Ubl3	4.90265e-06	2.52231e-05	3.03453e-10	0.817704	1	0.168475	0.247656	0.725962	0.27854	0.0613707	0.248902	0.275218	0.0643225	0.195067	0.0403407	0.77929	0.88876	0.0825744	0.567154	0.834078	0.447015	0.00419531	0.0315687	0.722233	2.78044e-05	0.000321121	0.762574	1.31881e-05	9.07748e-05	0.845148	2.90634e-06	1.87611e-05
ENSMUSG00000001707	Eef1e1	1.23383e-07	9.94699e-07	2.2637e-18	0.928122	1	-0.136317	0.593416	0.895897	0.00692109	0.978314	0.990149	-0.716846	0.00858518	0.0522734	-0.50481	0.0558267	0.202404	-0.456046	0.0821051	0.382422	-0.129396	0.612207	0.786891	-0.846241	0.00243822	0.0120108	-1.35105	1.30289e-05	8.99809e-05	-1.8071	1.29089e-07	1.24522e-06
ENSMUSG00000001729	Akt1	0.0118604	0.0226962	6.73678e-06	0.601007	1	-0.126221	0.437673	0.837788	0.390519	0.0218584	0.14407	-0.37818	0.0259451	0.108348	0.46292	0.00764799	0.0595144	-0.0466164	0.773269	0.926446	0.264298	0.110842	0.292387	-0.113882	0.483291	0.637183	0.349038	0.0385055	0.0804925	0.302421	0.070128	0.122919
ENSMUSG00000001739	Cldn15	6.4423e-05	0.000245276	1.43275e-07	0.656415	1	-0.919983	0.0858804	0.497229	-0.150958	0.7719	0.889746	0.850671	0.110808	0.275687	-1.42104	0.010503	0.0730247	-1.30603	0.0176159	0.187957	-1.07094	0.0476898	0.168639	-0.22027	0.672585	0.789072	-1.64131	0.00373412	0.0114665	-2.94734	5.05533e-06	3.0533e-05
ENSMUSG00000001741	Il16	1.46811e-14	1.75103e-12	3.3219e-24	0.968993	1	-0.312903	0.217929	0.698588	0.680595	0.0107844	0.0976396	1.23766	3.39457e-05	0.00160992	1.10951	0.000133133	0.0045429	0.613483	0.0201299	0.200232	0.367692	0.149901	0.350501	1.60536	7.18844e-07	1.64113e-05	2.71486	2.99151e-11	1.69678e-09	3.32834	3.20888e-13	2.35355e-11
ENSMUSG00000001750	Tcirg1	0.000911014	0.00249654	0.000171418	0.611521	1	-0.498186	0.0452992	0.372733	-0.153829	0.521842	0.737319	0.946631	0.00047147	0.00827171	-0.0356369	0.881595	0.943355	-0.089041	0.710092	0.899269	-0.652015	0.010638	0.0613196	0.294616	0.224753	0.379605	0.258979	0.284357	0.400238	0.169938	0.479589	0.581632
ENSMUSG00000001751	Naglu	7.25089e-06	3.56036e-05	9.07269e-14	0.837983	1	0.185057	0.284517	0.750694	0.478403	0.00895377	0.0887672	0.472185	0.00976844	0.0568269	-0.52033	0.00492538	0.0448343	0.0526742	0.758253	0.919763	0.663461	0.000577629	0.00746123	1.13565	4.04375e-07	1.03213e-05	0.615316	0.00120417	0.00441343	0.66799	0.000538787	0.00185237
ENSMUSG00000001755	Coasy	0.00086038	0.00237769	6.78793e-09	0.716755	1	-0.00271501	0.98578	0.997583	0.548802	0.00119156	0.0320817	-0.356925	0.0257186	0.107613	0.238666	0.125747	0.324396	0.133173	0.385493	0.723505	0.546087	0.00124782	0.0129469	0.189162	0.221068	0.375398	0.427827	0.00872804	0.0235491	0.561	0.000967919	0.00308275
ENSMUSG00000001761	Smo	0.000418972	0.00126137	6.00793e-09	0.682502	1	-0.0565843	0.747973	0.945435	-0.216454	0.225217	0.487156	-0.152108	0.390666	0.597445	-0.168741	0.341746	0.580663	-0.22992	0.198476	0.550929	-0.273038	0.129188	0.322137	-0.425146	0.0218013	0.0668819	-0.593888	0.00213501	0.00712712	-0.823808	6.85946e-05	0.000307052
ENSMUSG00000001763	Tspan33	0.00925266	0.0183386	0.00144458	0.424557	0	1.8923	0.0164043	0.223905	-1.27612	0.0954393	0.313576	-0.751863	0.317412	0.527502	-1.10876	0.14481	0.352891	1.52278	0.0490546	0.302785	0.616172	0.411099	0.633323	-0.135691	0.855466	0.912098	-1.24445	0.103508	0.180263	0.278331	0.70897	0.77999
ENSMUSG00000001767	Crnkl1	0.00202828	0.00494837	8.17375e-06	0.447572	0	-0.426199	0.102652	0.530997	0.735584	0.00713915	0.0785461	-0.131424	0.606339	0.770114	0.243259	0.343171	0.582004	0.349093	0.177629	0.526819	0.309385	0.230442	0.453074	0.177961	0.486252	0.639615	0.42122	0.106526	0.184613	0.770313	0.00511009	0.0130796
ENSMUSG00000001774	Chordc1	0.00588503	0.0123772	8.9436e-05	0.563371	0	-0.234122	0.192448	0.669686	-0.523128	0.00602543	0.0728574	0.273468	0.130141	0.304721	0.102122	0.564481	0.758348	0.0995422	0.5743	0.837055	-0.75725	0.00019725	0.00336089	-0.483781	0.0103207	0.0375845	-0.381659	0.0383809	0.0803506	-0.282117	0.118939	0.191436
ENSMUSG00000001783	D10Wsu52e	0.238342	0.290213	8.74822e-08	0.626546	0	0.0961347	0.3238	0.781012	-0.214314	0.0336882	0.180718	0.132003	0.179023	0.373376	-0.126726	0.196429	0.421812	0.0938227	0.335357	0.687402	-0.11818	0.22736	0.448812	0.0138233	0.886129	0.930151	-0.112902	0.248218	0.360341	-0.0190796	0.843341	0.885383
ENSMUSG00000001785	Pwp1	1.52861e-05	6.91534e-05	3.21441e-13	0.885385	1	-0.082381	0.715288	0.936027	-0.161891	0.475114	0.704471	-0.741492	0.0026723	0.0246597	-0.00591175	0.97909	0.989413	-0.0969824	0.667777	0.881823	-0.244272	0.284213	0.515891	-0.985765	0.000157758	0.0013298	-0.991677	0.000147122	0.000722143	-1.08866	4.67181e-05	0.000218634
ENSMUSG00000001786	Fbxo7	0.0729746	0.10685	2.95088e-06	0.478783	0	-0.154441	0.53274	0.880346	-0.138615	0.575265	0.773037	0.636033	0.0150254	0.0753456	-0.632831	0.0154853	0.0933948	-0.0667261	0.786886	0.9326	-0.293056	0.241055	0.466609	0.342976	0.172112	0.314997	-0.289855	0.246098	0.357712	-0.356581	0.156313	0.238364
ENSMUSG00000001794	Capns1	0.000101271	0.00036437	5.72876e-09	0.777221	1	0.398776	0.0123341	0.189145	-0.338702	0.0307749	0.171151	0.64873	0.000174496	0.00454704	-0.139495	0.355552	0.593765	0.0463894	0.756925	0.919111	0.0600742	0.688732	0.837288	0.708804	5.98587e-05	0.000604843	0.569309	0.000708847	0.0027861	0.615698	0.00031344	0.00116283
ENSMUSG00000001829	Clpb	2.28832e-07	1.69394e-06	2.42977e-12	0.828225	1	0.110976	0.665778	0.922146	0.0601163	0.81476	0.91467	-0.475623	0.0723998	0.210717	-1.0858	0.000226787	0.00630151	0.0124765	0.961199	0.988622	0.171093	0.506508	0.713945	-0.304531	0.241349	0.400116	-1.39033	9.60133e-06	6.93055e-05	-1.37786	1.09214e-05	6.0496e-05
ENSMUSG00000001833		0.475694	0.519805	0.000493429	0.369639	0	0.131788	0.459526	0.848694	-0.0109071	0.95093	0.980239	-0.168469	0.346019	0.554552	-0.140781	0.429814	0.660228	0.139983	0.432403	0.756542	0.120881	0.497147	0.707471	-0.0475881	0.788454	0.869308	-0.188369	0.293072	0.409479	-0.0483865	0.784996	0.840562
ENSMUSG00000001844	Zdhhc4	0.000364646	0.00111224	2.0727e-05	0.606533	1	0.272315	0.0621165	0.429898	-0.320121	0.0302738	0.169983	0.321531	0.0296148	0.118255	-0.54261	0.00063051	0.0122661	-0.0601113	0.670542	0.882155	-0.0478061	0.734956	0.865693	0.273724	0.0608629	0.146443	-0.268886	0.0652602	0.123568	-0.328997	0.0263375	0.0537361
ENSMUSG00000001847	Rac1	0.0323804	0.0535978	6.17716e-08	0.708039	0	-0.295332	0.100721	0.527529	-0.236344	0.184922	0.443039	0.0512869	0.769947	0.876581	0.308563	0.087092	0.26366	0.0540725	0.757854	0.919716	-0.531676	0.00503465	0.0357363	-0.480389	0.0102457	0.0373678	-0.171826	0.331258	0.448686	-0.117753	0.503448	0.60289
ENSMUSG00000001855	Nup214	0.217874	0.268695	5.17313e-06	0.568322	0	-0.131211	0.522921	0.876045	-0.21618	0.295786	0.55602	0.142452	0.488252	0.677732	0.0547991	0.78894	0.893306	-0.34993	0.0959965	0.408352	-0.34739	0.0983055	0.271349	-0.204938	0.321098	0.48438	-0.150139	0.465319	0.579526	-0.500069	0.020466	0.0432573
ENSMUSG00000001870	Ltbp1	0.415517	0.464026	0.00112951	0.337193	0	-0.995067	0.156892	0.620853	0.375751	0.58672	0.781191	-0.271118	0.694493	0.827942	-0.325246	0.637734	0.80392	-0.162732	0.813453	0.941016	-0.619315	0.372612	0.600604	-0.890434	0.203518	0.355064	-1.21568	0.0866098	0.1557	-1.37841	0.0538679	0.0985609
ENSMUSG00000001891	Ugp2	0.0762394	0.110993	0.000176408	0.458549	0	0.498792	0.032647	0.320001	0.153095	0.494676	0.718386	-0.289815	0.201243	0.400725	-0.129642	0.562577	0.757363	0.301493	0.184238	0.535079	0.651887	0.00664637	0.0439487	0.362072	0.113431	0.231877	0.23243	0.302665	0.418893	0.533923	0.0230226	0.0479307
ENSMUSG00000001909	Trmt1	0.000248307	0.000797606	2.38546e-09	0.79018	1	0.286293	0.239548	0.722038	-0.515137	0.0396637	0.197528	0.0724364	0.763136	0.872605	-0.641565	0.0120943	0.080056	-0.0544925	0.82058	0.943054	-0.228843	0.344837	0.576778	-0.156407	0.51658	0.664577	-0.797972	0.00244282	0.0079732	-0.852465	0.00136628	0.00417228
ENSMUSG00000001910	Nacc1	0.560429	0.598761	1	0	0	-0.0322098	0.881823	0.976078	0.164121	0.451183	0.690516	-0.0872121	0.68771	0.823252	0.0445118	0.837263	0.921054	-0.341439	0.123584	0.456458	0.131911	0.544012	0.741343	0.0446987	0.83659	0.900802	0.0892105	0.680966	0.766898	-0.252229	0.250389	0.348827
ENSMUSG00000001911	Nfix	1.74804e-13	1.08822e-11	2.13307e-21	0.944126	1	-0.0508454	0.798129	0.961247	-0.607918	0.00472383	0.0638618	-0.755446	0.000707992	0.0104988	-0.971849	3.9252e-05	0.00199985	0.0282633	0.886893	0.965004	-0.658763	0.00248612	0.021672	-1.41421	1.22491e-07	3.91786e-06	-2.38606	3.22168e-12	2.74101e-10	-2.35779	4.19903e-12	1.92072e-10
ENSMUSG00000001918	Slc1a5	1.15567e-09	1.74128e-08	4.31856e-20	0.932952	1	-0.00894022	0.949083	0.990793	-0.499652	0.00129977	0.0333755	0.00962709	0.945177	0.972403	-0.440731	0.00379292	0.0381088	-0.374532	0.0119868	0.156968	-0.508592	0.00110166	0.0118846	-0.498965	0.00131635	0.00732524	-0.939696	3.38193e-07	4.08714e-06	-1.31423	6.25751e-10	1.30701e-08
ENSMUSG00000001924	Uba1	0.65411	0.685422	0.000684776	0.291069	0	-0.0890502	0.589686	0.894943	0.170204	0.306233	0.567632	-0.0877082	0.595275	0.762511	0.154518	0.352104	0.590479	-0.237453	0.157335	0.505224	0.0811536	0.622929	0.795224	-0.00655458	0.968247	0.981085	0.147964	0.372574	0.491045	-0.0894891	0.587865	0.678231
ENSMUSG00000001930	Vwf	0.425793	0.473549	0.000265187	0.327546	0	0.112845	0.730086	0.940554	-0.615064	0.0684406	0.263929	0.416182	0.209689	0.411724	-0.0967704	0.767264	0.881945	0.291297	0.376238	0.717076	-0.502219	0.132705	0.32638	-0.0860375	0.792413	0.871147	-0.182808	0.576935	0.679668	0.10849	0.740098	0.804183
ENSMUSG00000001942	Siae	0.0820958	0.117945	3.86112e-07	0.670332	0	-0.683069	0.0236656	0.273322	-0.210524	0.465519	0.699677	0.293963	0.310539	0.520642	0.068709	0.810881	0.906567	0.090536	0.752628	0.916511	-0.893594	0.00413261	0.0312721	-0.599631	0.0446508	0.115843	-0.530922	0.0730638	0.135647	-0.440386	0.133356	0.210188
ENSMUSG00000001946	Esam	0.584633	0.621291	1	0	0	0.103643	0.865855	0.974087	-0.437306	0.47804	0.70635	0.472542	0.443678	0.641697	0.372457	0.545137	0.744967	-1.0628	0.0919898	0.401078	-0.333663	0.587528	0.771006	0.138879	0.820963	0.889778	0.511337	0.407624	0.525783	-0.551463	0.372338	0.479383
ENSMUSG00000001948	Spa17	0.00353191	0.00800893	6.79561e-06	0.560732	0	-0.541117	0.463535	0.849488	-1.64597	0.0321911	0.175583	0.221223	0.763417	0.872658	-1.00371	0.179305	0.399775	1.88749	0.0153248	0.173536	-2.18709	0.00577673	0.0393607	-1.96586	0.0119364	0.0420924	-2.96957	0.000375165	0.00162025	-1.08208	0.14881	0.229362
ENSMUSG00000001962	Fam50a	0.0621371	0.0931399	1	0	0	0.422441	0.133982	0.58846	-0.404659	0.150427	0.397299	-0.0904931	0.743039	0.861121	-0.378836	0.177162	0.397262	0.716117	0.0144041	0.168801	0.0177824	0.948583	0.975647	-0.0727107	0.792159	0.871147	-0.451547	0.110263	0.190108	0.26457	0.341592	0.447485
ENSMUSG00000001964	Emd	0.00702335	0.0144196	1.57183e-06	0.555095	0	0.443144	0.0134269	0.199018	0.0239444	0.887142	0.952765	0.130245	0.442666	0.64102	-0.280841	0.104723	0.291426	-0.261775	0.129219	0.463725	0.467088	0.00959496	0.0571933	0.597333	0.00139693	0.00767353	0.316493	0.0693302	0.130002	0.0547173	0.745902	0.808631
ENSMUSG00000001983	Taco1	0.129191	0.172678	1	0	0	-0.178422	0.443634	0.841382	0.380145	0.109433	0.337019	-0.282354	0.229306	0.434443	0.210612	0.366913	0.604879	-0.546237	0.0248304	0.220949	0.201723	0.387174	0.614701	-0.080631	0.728008	0.828208	0.129981	0.575767	0.67873	-0.416257	0.081078	0.138907
ENSMUSG00000001998	Ap4e1	0.0539403	0.0826195	0.00105668	0.477678	0	-0.394095	0.0925599	0.509476	0.165391	0.470207	0.701928	-0.543637	0.0233713	0.100643	0.468364	0.0479719	0.185198	0.0247575	0.91349	0.975072	-0.228704	0.320206	0.552419	-0.772342	0.00206169	0.0104873	-0.303978	0.189615	0.292184	-0.27922	0.227051	0.322819
ENSMUSG00000001999	Blvra	0.0055548	0.0117836	0.00416779	0.421384	0	0.381398	0.126502	0.576393	-0.366387	0.141449	0.384244	-0.418296	0.0952285	0.251304	-0.228828	0.352294	0.590643	0.480392	0.0573802	0.324577	0.0150107	0.950935	0.976437	-0.403286	0.107061	0.221803	-0.632113	0.0145985	0.036057	-0.151721	0.535499	0.632254
ENSMUSG00000002006	Pdzd4	1.45996e-07	1.1544e-06	3.69807e-18	0.912196	1	-0.316401	0.104852	0.534178	-0.194505	0.311121	0.573279	-0.49896	0.0135081	0.0699637	-0.391709	0.0474787	0.184283	0.165258	0.388167	0.724949	-0.510906	0.0116518	0.0650819	-1.00987	1.28357e-05	0.00017117	-1.40157	6.56311e-08	1.03661e-06	-1.23632	5.75348e-07	4.53246e-06
ENSMUSG00000002007	Srpk3	1.01071e-07	8.39211e-07	2.48183e-11	0.864663	1	0.0605782	0.88859	0.977227	-0.193203	0.655594	0.823817	1.75172	0.000367633	0.00710869	0.737077	0.0970577	0.279605	0.354008	0.415915	0.743966	-0.132625	0.759243	0.8796	1.61909	0.000823222	0.00500999	2.35617	8.90862e-06	6.52277e-05	2.71018	1.04904e-06	7.68518e-06
ENSMUSG00000002010	Idh3g	0.00447233	0.00978835	3.40191e-08	0.748251	1	0.0624769	0.5167	0.872719	-0.228129	0.0238126	0.150742	0.36801	0.000649911	0.0101025	0.0149334	0.876354	0.94105	-0.110557	0.255257	0.609984	-0.165653	0.0931244	0.261601	0.202358	0.0428495	0.112173	0.217291	0.0306059	0.0667573	0.106734	0.271654	0.372275
ENSMUSG00000002014	Ssr4	4.29117e-06	2.24442e-05	5.36169e-11	0.816289	1	-0.257517	0.199249	0.677598	-0.579313	0.00642683	0.0748415	0.307436	0.1279	0.301093	-0.635978	0.00315291	0.0334475	0.00977832	0.960492	0.988164	-0.836829	0.000223512	0.0037093	-0.529393	0.0118016	0.0417441	-1.16537	2.70062e-06	2.3558e-05	-1.15559	3.0737e-06	1.96428e-05
ENSMUSG00000002015	Bcap31	6.00594e-05	0.000230312	1.86226e-07	0.609048	1	0.182162	0.175246	0.646572	-0.374374	0.00815914	0.083569	0.23809	0.0800598	0.22421	-0.428133	0.00298347	0.0322914	-0.147708	0.268804	0.622705	-0.192212	0.153436	0.35493	0.045878	0.728446	0.828337	-0.382255	0.00706068	0.0197217	-0.529963	0.000404623	0.0014501
ENSMUSG00000002017	Fam98a	0.0021548	0.00521319	2.48539e-11	0.772335	1	-0.000630686	0.996278	0.998837	0.234091	0.0922059	0.307382	-0.405966	0.00543993	0.0387845	-0.0543293	0.688252	0.833426	-0.150396	0.271614	0.62588	0.23346	0.0930393	0.261481	-0.172507	0.208971	0.361719	-0.226836	0.102185	0.178384	-0.377232	0.00911892	0.021571
ENSMUSG00000002020	Ltbp2	0.000326492	0.00101109	8.9783e-05	0.431489	0	-2.3757	0.00419731	0.0944728	2.61973	0.00187419	0.0396001	1.12421	0.149618	0.334328	-0.608214	0.429095	0.659534	0.670158	0.384218	0.722892	0.244027	0.749811	0.874449	1.36823	0.0823243	0.183003	0.76002	0.324734	0.441624	1.43018	0.0700975	0.122882
ENSMUSG00000002028	Mll1	0.000375684	0.00114262	3.77773e-08	0.684256	1	0.124996	0.438329	0.837788	-0.212759	0.191902	0.450443	0.36316	0.0305762	0.120393	0.166853	0.303061	0.543212	0.249902	0.127641	0.461942	-0.0877624	0.585225	0.769243	0.275397	0.0947079	0.202422	0.44225	0.00984558	0.0259606	0.692153	0.000181938	0.000721535
ENSMUSG00000002031	Ift46	2.83886e-07	2.04571e-06	3.09878e-15	0.927842	1	0.303788	0.137809	0.594061	-0.240208	0.236909	0.499659	0.79797	0.000440365	0.0079526	0.32147	0.117237	0.31151	0.0870209	0.664586	0.880549	0.0635795	0.751196	0.875344	0.86155	0.000189941	0.00153809	1.18302	2.68992e-06	2.34807e-05	1.27004	8.73547e-07	6.51561e-06
ENSMUSG00000002032	Tmem25	0.072605	0.106418	0.000662266	0.358295	0	1.43909	0.0753587	0.469566	0.774171	0.328217	0.587692	-0.762678	0.335318	0.54514	0.680657	0.38901	0.625336	-1.32499	0.100026	0.415808	2.21327	0.00846154	0.0523443	1.45059	0.0731927	0.16773	2.13124	0.0108649	0.0282518	0.806253	0.308946	0.411734
ENSMUSG00000002043	Trappc6a	0.570266	0.608063	0.00800761	0.350486	0	0.394889	0.351825	0.795815	-0.216516	0.607591	0.794313	0.570923	0.182179	0.377337	-0.272283	0.519043	0.726725	-0.232765	0.581062	0.838709	0.178373	0.672004	0.82598	0.749295	0.0836329	0.185171	0.477012	0.262542	0.375497	0.244247	0.562668	0.656498
ENSMUSG00000002052	Supt6	0.805484	0.822498	0.0329078	0.235984	0	0.0200989	0.869532	0.974613	-0.14477	0.242921	0.505819	0.117823	0.339783	0.548553	0.031698	0.795679	0.897116	0.00170604	0.988873	0.996738	-0.124671	0.312967	0.544802	-0.00684772	0.955362	0.973837	0.0248502	0.839092	0.887567	0.0265563	0.828222	0.87404
ENSMUSG00000002055	Spag5	0.0871411	0.123966	1.21298e-05	0.435016	0	0.124619	0.418806	0.829938	0.128437	0.404883	0.652991	-0.38842	0.0165912	0.0799911	0.367845	0.0225456	0.117105	-0.286994	0.0696646	0.355285	0.253056	0.107251	0.286288	-0.135364	0.380375	0.543053	0.232481	0.137436	0.226932	-0.0545124	0.722224	0.790778
ENSMUSG00000002058	Unc119	0.00909441	0.0180755	0.000155256	0.412302	0	-0.0282402	0.876651	0.975437	-0.0753609	0.679158	0.837918	-0.436167	0.0227445	0.0986627	-0.0139511	0.938868	0.971664	0.397961	0.0361767	0.262322	-0.103601	0.570193	0.758712	-0.539769	0.00593414	0.0243041	-0.55372	0.004913	0.0145105	-0.155759	0.395176	0.502076
ENSMUSG00000002059	Rab34	0.272366	0.324885	0.0251543	0.200042	0	-0.519839	0.602035	0.899564	0.940608	0.348258	0.605712	-1.25545	0.213591	0.415652	-0.781837	0.434389	0.662881	0.106077	0.915041	0.975585	0.420769	0.672675	0.826245	-0.834676	0.404369	0.566015	-1.61651	0.112693	0.193149	-1.51044	0.137118	0.214816
ENSMUSG00000002064	Sdf2	0.048234	0.0751785	1.24209e-06	0.503976	0	0.439291	0.114451	0.55402	-0.0567136	0.834643	0.926108	-0.0715156	0.792421	0.89009	0.379287	0.170327	0.38782	0.193548	0.478188	0.786778	0.382577	0.166783	0.374911	0.311062	0.257979	0.41718	0.690349	0.0163624	0.0398354	0.883897	0.00290183	0.00798645
ENSMUSG00000002068	Ccne1	3.47011e-10	6.33556e-09	1.75851e-15	0.848263	1	0.172451	0.414855	0.828596	0.270567	0.204971	0.467366	-0.969638	8.22886e-05	0.00277822	-0.511662	0.0209123	0.112414	-0.685167	0.00285904	0.0734895	0.443018	0.0429015	0.158103	-0.52662	0.0177747	0.0571819	-1.03828	3.44129e-05	0.000207453	-1.72345	9.0483e-09	1.28206e-07
ENSMUSG00000002083	Bbc3	0.000102585	0.000368682	3.73787e-10	0.791385	1	-0.71316	0.00418074	0.0942662	0.172622	0.454173	0.692657	0.259802	0.263197	0.472289	0.0912644	0.691165	0.835131	0.776146	0.00209194	0.0631609	-0.540538	0.0249538	0.110126	-0.280736	0.227587	0.383276	-0.189471	0.411861	0.52991	0.586675	0.0157814	0.0346229
ENSMUSG00000002100	Mybpc3	0.0129937	0.0245413	5.10514e-06	0.643532	1	1.43679	0.0226396	0.26902	0.029063	0.961283	0.984149	-0.0447029	0.940482	0.970285	0.12945	0.828891	0.916347	-1.68881	0.00847257	0.132346	1.46586	0.0202822	0.0952674	1.42115	0.0240101	0.0720304	1.5506	0.0146411	0.0361481	-0.138211	0.817518	0.866614
ENSMUSG00000002102	Psmc3	0.097353	0.136126	0.000497226	0.303557	0	0.137454	0.494493	0.863483	-0.0770211	0.700971	0.848969	-0.376696	0.0686958	0.203782	-0.00641073	0.974466	0.988014	0.0838389	0.676026	0.884957	0.0604326	0.763056	0.881916	-0.316263	0.122926	0.24589	-0.322674	0.115851	0.197617	-0.238835	0.239418	0.336874
ENSMUSG00000002103	Acp2	0.0535814	0.0821586	0.000571302	0.298161	0	-0.204394	0.457959	0.847426	-0.21129	0.443096	0.684849	0.0250276	0.927202	0.963047	0.131487	0.631961	0.800505	0.657535	0.0226057	0.211136	-0.415684	0.137516	0.333903	-0.390656	0.161779	0.301229	-0.25917	0.348197	0.46653	0.398365	0.153965	0.235712
ENSMUSG00000002104	Rapsn	0.00114221	0.00301923	1.30498e-09	0.798648	1	1.07302	0.0254361	0.282274	0.522124	0.259158	0.521719	0.580133	0.211233	0.413205	-0.465931	0.312754	0.552596	0.0176438	0.969203	0.990485	1.59514	0.00159135	0.0154793	2.17527	5.57999e-05	0.000571524	1.70934	0.000832785	0.00320337	1.72699	0.000752892	0.00248087
ENSMUSG00000002105	Slc39a13	5.2094e-05	0.000203124	7.02886e-11	0.787712	1	0.610099	3.46722e-05	0.00337776	0.021793	0.860022	0.93937	-0.203822	0.10775	0.27077	0.0670747	0.588248	0.77334	0.225704	0.0765026	0.37255	0.631892	2.167e-05	0.00059613	0.42807	0.00169956	0.00897012	0.495145	0.000412686	0.0017638	0.720848	3.23434e-06	2.05356e-05
ENSMUSG00000002107	Celf2	0.00233206	0.00556909	1.75028e-07	0.610514	1	-0.0659348	0.710915	0.935048	-0.11646	0.513891	0.732033	0.294307	0.10639	0.268754	0.328163	0.0734931	0.238631	0.0646564	0.716262	0.900673	-0.182395	0.309479	0.54163	0.111912	0.530334	0.676542	0.440075	0.0190029	0.0450352	0.504732	0.00807209	0.019404
ENSMUSG00000002108	Nr1h3	9.36005e-05	0.000339644	0.000208712	0.401668	1	-0.541864	0.420258	0.830497	-0.0628305	0.925076	0.969279	3.21864	4.78124e-05	0.00202718	-2.01955	0.00517577	0.0463206	1.35631	0.0505735	0.307489	-0.604694	0.36916	0.596961	2.61394	0.000530229	0.00351521	0.594395	0.377245	0.495818	1.9507	0.00666405	0.0164119
ENSMUSG00000002109	Ddb2	0.0049046	0.0105713	1.4879e-05	0.615649	1	0.398553	0.256813	0.731901	-0.0821772	0.812936	0.913514	1.00392	0.00712481	0.0467106	-1.07299	0.00436856	0.041451	-0.368342	0.293769	0.647733	0.316376	0.365841	0.594384	1.32029	0.000705271	0.0044382	0.247307	0.47829	0.591983	-0.121035	0.727604	0.794616
ENSMUSG00000002111	Sfpi1	1.55811e-08	1.65017e-07	5.05602e-21	0.958968	1	0.887182	1.54454e-05	0.00181542	0.626667	0.000918694	0.0270959	-0.0366227	0.828758	0.911227	-0.586491	0.00169754	0.0228451	-0.0823781	0.627229	0.862482	1.51385	1.65963e-09	3.16123e-07	1.47723	2.69885e-09	1.7846e-07	0.890736	1.46076e-05	9.92138e-05	0.808358	5.34202e-05	0.000245941
ENSMUSG00000002129	Sf3a1	0.0434235	0.0688154	0.0341202	0.125369	0	0.0600692	0.746755	0.945326	0.0241503	0.896615	0.95762	0.179784	0.337653	0.547047	-0.178598	0.340793	0.579661	-0.462732	0.018443	0.191341	0.0842195	0.651049	0.812744	0.264004	0.163359	0.303507	0.0854054	0.646487	0.738098	-0.377327	0.0505444	0.093404
ENSMUSG00000002147	Stat6	0.0648401	0.0965467	8.0943e-06	0.596059	0	-0.165571	0.445733	0.842573	0.432009	0.0537471	0.231339	0.073759	0.732916	0.854121	0.0665589	0.758081	0.877199	-0.0235638	0.913099	0.974818	0.266437	0.223859	0.445484	0.340196	0.123691	0.246738	0.406755	0.0682577	0.128311	0.383192	0.0847585	0.144206
ENSMUSG00000002204	Napsa	0.00950752	0.0187709	9.93176e-05	0.521454	0	0.354147	0.0445509	0.369915	-0.227886	0.186051	0.443701	0.337166	0.0549486	0.177443	-0.287987	0.0979602	0.280937	-0.354214	0.0445137	0.290283	0.126261	0.458493	0.673707	0.463427	0.010391	0.0377697	0.17544	0.305346	0.421735	-0.178774	0.296434	0.399271
ENSMUSG00000002205	Vrk3	1.63109e-10	3.30411e-09	5.52515e-21	0.958732	1	0.147868	0.186433	0.664904	0.17858	0.113275	0.343796	0.226237	0.0478839	0.162044	0.395563	0.00121429	0.018595	0.168438	0.134229	0.471001	0.326447	0.00593788	0.0401373	0.552685	2.76329e-05	0.00031972	0.948248	3.46127e-09	8.49477e-08	1.11669	1.24003e-10	3.37425e-09
ENSMUSG00000002210	Smg9	0.00372999	0.0084073	1.11984e-07	0.753967	1	0.0834108	0.503957	0.867481	-0.471541	0.000723244	0.0243537	0.290323	0.0261162	0.108884	-0.163232	0.196292	0.42166	-0.055143	0.657852	0.877647	-0.38813	0.0040368	0.0307294	-0.0978067	0.434011	0.593151	-0.261039	0.0436156	0.089088	-0.316182	0.0162806	0.0355837
ENSMUSG00000002221	Paxip1	0.000846792	0.00234674	1.5195e-05	0.489516	0	0.208394	0.191246	0.669686	0.271989	0.0916699	0.306656	-0.404057	0.0151004	0.0755138	0.0198185	0.899442	0.952973	-0.435426	0.00941851	0.138634	0.480384	0.00468304	0.033997	0.0763267	0.62723	0.755518	0.0961452	0.541263	0.648175	-0.339281	0.0381133	0.073742
ENSMUSG00000002222	Rmnd5a	4.28638e-05	0.000171859	4.59928e-11	0.763682	1	-0.0562702	0.785815	0.956514	0.358216	0.0922595	0.307382	-0.0825345	0.690439	0.8254	0.842457	0.000348862	0.00825301	-0.333078	0.11615	0.445003	0.301945	0.152643	0.35403	0.219411	0.294167	0.456266	1.06187	2.07069e-05	0.0001336	0.72879	0.00146715	0.00443902
ENSMUSG00000002227	Mov10	0.0142614	0.0265932	0.00129589	0.33165	0	0.161512	0.179409	0.654175	-0.00990392	0.933224	0.973138	0.308583	0.0139464	0.0714508	-0.36457	0.0044448	0.0418096	0.0273055	0.817388	0.942038	0.151608	0.206649	0.426257	0.460192	0.000557661	0.00366849	0.0956222	0.421429	0.538595	0.122928	0.303321	0.406189
ENSMUSG00000002233	Rhoc	1.99996e-07	1.5067e-06	6.75965e-13	0.841499	1	-0.276645	0.618925	0.905852	0.141478	0.798867	0.905591	0.809513	0.152733	0.338441	2.24078	0.000380731	0.00869212	0.321411	0.563687	0.832131	-0.135167	0.807649	0.906466	0.674346	0.23078	0.386714	2.91513	1.49765e-05	0.000101395	3.23654	3.24986e-06	2.06137e-05
ENSMUSG00000002250	Ppard	1.71002e-06	9.9832e-06	7.87382e-11	0.755855	1	-0.631776	0.00560475	0.115182	-0.274596	0.200827	0.461994	-0.248265	0.246109	0.452384	-0.192414	0.366205	0.604124	-0.112178	0.596406	0.847298	-0.906372	0.000195103	0.00334216	-1.15464	8.53793e-06	0.000122154	-1.34705	7.94643e-07	8.29903e-06	-1.45923	2.07004e-07	1.86374e-06
ENSMUSG00000002257	Def6	1.13763e-06	6.93996e-06	6.49825e-11	0.788759	1	0.318568	0.136333	0.592805	-0.178375	0.397284	0.647775	-0.853456	0.000342398	0.00689015	-0.270336	0.20352	0.430449	0.239345	0.258646	0.613653	0.140193	0.504735	0.713337	-0.713262	0.00196355	0.0100881	-0.983598	6.54163e-05	0.000365678	-0.744253	0.00134208	0.00410834
ENSMUSG00000002274	Metrn	2.20401e-10	4.25711e-09	5.08915e-18	0.92438	1	0.100393	0.598046	0.897355	0.140708	0.461113	0.697573	-0.825761	0.000167336	0.00442142	-0.53476	0.00857406	0.0638775	-0.525267	0.00966613	0.14034	0.2411	0.211196	0.43123	-0.58466	0.0045098	0.0196363	-1.11942	2.76634e-06	2.40654e-05	-1.64469	3.14833e-09	5.18439e-08
ENSMUSG00000002279	Lmf1	0.00624963	0.0130451	2.36702e-07	0.549035	0	0.221909	0.357994	0.797433	-0.399413	0.104076	0.327068	0.132952	0.579835	0.751178	-0.566498	0.0244326	0.122808	-0.0116099	0.961327	0.988663	-0.177504	0.460861	0.67507	-0.0445515	0.852437	0.910513	-0.61105	0.015989	0.0390381	-0.62266	0.014285	0.0318326
ENSMUSG00000002280	Narfl	0.744641	0.767617	1	0	0	0.243065	0.254281	0.730866	-0.0681159	0.746517	0.875648	-0.0924873	0.661016	0.804767	-0.00254089	0.99037	0.995305	0.202729	0.339848	0.689859	0.174949	0.409071	0.631877	0.0824617	0.695704	0.806997	0.0799208	0.704607	0.785688	0.28265	0.186865	0.276175
ENSMUSG00000002289	Angptl4	0.000117816	0.000415236	6.50405e-06	0.561961	1	1.18186	0.00188148	0.0574918	-0.386566	0.268299	0.530642	0.0630522	0.855051	0.924808	-1.02141	0.00603939	0.0511408	-0.372696	0.28545	0.640002	0.795297	0.0279953	0.118539	0.858349	0.018546	0.0590823	-0.163061	0.637243	0.730223	-0.535757	0.129018	0.204741
ENSMUSG00000002297	Dbf4	0.00775974	0.015719	5.46364e-05	0.497944	0	0.167384	0.500492	0.865618	0.0165281	0.946727	0.978944	-0.621652	0.0174883	0.0827996	0.0114425	0.963104	0.982685	-0.19082	0.443059	0.763582	0.183912	0.459562	0.674131	-0.43774	0.0856146	0.188479	-0.426298	0.0936469	0.166081	-0.617118	0.0182403	0.0391166
ENSMUSG00000002307	Daxx	0.000909273	0.00249283	8.5417e-09	0.627743	1	0.095659	0.527317	0.878458	0.384423	0.0160603	0.121407	-0.230727	0.134326	0.311514	0.30633	0.0503751	0.190193	0.064689	0.668387	0.881828	0.480082	0.00346133	0.0278325	0.249356	0.10687	0.221519	0.555686	0.000959095	0.00363096	0.620375	0.000310565	0.00115317
ENSMUSG00000002308	Cd320	1.87184e-05	8.2716e-05	4.67116e-14	0.86599	1	0.0536969	0.877969	0.975437	-0.425659	0.229991	0.492368	-0.25772	0.463403	0.657983	-0.885037	0.016775	0.0977543	-0.274263	0.435518	0.758885	-0.371962	0.292618	0.524125	-0.629682	0.0805271	0.180201	-1.51472	0.0001746	0.000835334	-1.78898	2.15568e-05	0.000110707
ENSMUSG00000002319	Ipo4	1.57139e-13	1.01283e-11	1.31715e-23	0.966202	1	-0.00404807	0.977132	0.996385	-0.263088	0.0711976	0.268888	-0.378767	0.0117951	0.063952	-0.809856	4.20299e-06	0.000415803	-0.355794	0.0172391	0.185659	-0.267136	0.0672124	0.211272	-0.645903	9.17223e-05	0.000855672	-1.45576	8.9335e-11	4.22257e-09	-1.81155	7.32831e-13	4.47483e-11
ENSMUSG00000002320	Tm9sf1	0.000805449	0.00224485	2.43347e-14	0.823049	1	0.0732311	0.631393	0.908907	-0.288719	0.0666576	0.260997	-0.0413399	0.7862	0.887055	-0.219667	0.157264	0.369034	-0.122609	0.423683	0.749473	-0.215488	0.165007	0.372383	-0.256828	0.10054	0.211735	-0.476495	0.00398179	0.0121191	-0.599104	0.000501666	0.00174662
ENSMUSG00000002325	Irf9	0.0144272	0.0268475	2.02504e-06	0.48989	0	0.424978	0.0559667	0.408583	-0.138168	0.521129	0.737142	0.0413832	0.847058	0.921044	0.25918	0.233377	0.469847	0.242442	0.264146	0.618084	0.286811	0.188593	0.402816	0.328194	0.134427	0.262519	0.587373	0.0103185	0.0269957	0.829815	0.000594979	0.00201945
ENSMUSG00000002326	Gmpr2	0.0104263	0.0203468	5.40069e-06	0.520538	0	-0.0930981	0.581976	0.894509	-0.503996	0.00562774	0.0707966	0.311828	0.0731682	0.212125	-0.0538445	0.749715	0.871989	-0.1634	0.33687	0.687423	-0.597094	0.00139695	0.0140448	-0.285266	0.0995029	0.210291	-0.339111	0.0526245	0.103545	-0.502511	0.00575083	0.0144996
ENSMUSG00000002329	Mdp1	2.65457e-08	2.64462e-07	7.66794e-12	0.87539	1	0.0248611	0.851719	0.972705	-0.222261	0.103382	0.326126	0.804409	1.84462e-06	0.000210188	0.1533	0.254916	0.493237	-0.0418274	0.753296	0.916888	-0.1974	0.145886	0.345328	0.607009	9.37741e-05	0.000873537	0.76031	4.38626e-06	3.58725e-05	0.718482	1.00551e-05	5.62084e-05
ENSMUSG00000002332	Dhrs1	5.37309e-06	2.73084e-05	6.80719e-16	0.897219	1	0.236955	0.232312	0.713714	-0.00900204	0.963299	0.984478	0.604386	0.00439145	0.0337409	0.336769	0.0940112	0.274648	-0.25663	0.196856	0.549251	0.227953	0.250054	0.477722	0.832339	0.000214667	0.00169738	1.16911	2.23713e-06	2.00916e-05	0.912478	7.20557e-05	0.000320684
ENSMUSG00000002342	Tmem161a	1.46221e-05	6.65506e-05	2.80773e-11	0.799632	1	-0.109356	0.558188	0.887047	-0.670046	0.0012007	0.0322597	0.361165	0.060894	0.188287	-0.300936	0.114641	0.308075	-0.371621	0.0542502	0.31709	-0.779402	0.00025673	0.00410576	-0.418237	0.0318109	0.0889896	-0.719173	0.000603258	0.00242355	-1.09079	3.02712e-06	1.94033e-05
ENSMUSG00000002343	Armc6	0.101048	0.140415	3.45931e-11	0.767727	0	-0.0364786	0.886448	0.977218	-0.197114	0.442869	0.684746	-0.325387	0.209649	0.411724	0.162456	0.526346	0.731767	-0.206297	0.422166	0.748562	-0.233593	0.364257	0.593088	-0.55898	0.0361129	0.0981833	-0.396524	0.129058	0.215977	-0.602821	0.0247477	0.050965
ENSMUSG00000002345	2310045N01Rik	0.019335	0.0344339	3.8069e-08	0.644911	1	0.136739	0.599018	0.897367	-0.304708	0.246244	0.509765	0.620966	0.0229279	0.0993178	-0.0934443	0.718963	0.852733	0.381554	0.149446	0.493898	-0.167969	0.51891	0.723633	0.452996	0.0895433	0.194479	0.359552	0.173393	0.272549	0.741106	0.00775507	0.0187302
ENSMUSG00000002346	Slc25a42	0.00806837	0.0162668	2.89235e-11	0.844611	1	-0.0980374	0.686268	0.928322	0.349457	0.157339	0.408027	-0.0276266	0.909245	0.954437	-0.257952	0.292342	0.533209	-0.651355	0.0116356	0.154038	0.25142	0.304478	0.536631	0.223793	0.35968	0.523665	-0.0341594	0.88792	0.922257	-0.685514	0.0083105	0.0199209
ENSMUSG00000002365	Snx9	0.27212	0.32468	1	0	0	-0.274362	0.20265	0.681479	0.0994197	0.639735	0.814791	-0.240269	0.262806	0.471742	0.304061	0.159428	0.371825	0.159385	0.454523	0.771409	-0.174943	0.412221	0.633981	-0.415212	0.0586069	0.142683	-0.111151	0.60096	0.700535	0.0482343	0.820067	0.868481
ENSMUSG00000002372	Ranbp3	0.0668489	0.099097	4.63653e-08	0.680133	0	0.061903	0.455407	0.84733	-0.0129226	0.875533	0.947295	-0.170813	0.0464359	0.158836	-0.0299875	0.716533	0.851203	0.0887741	0.287139	0.64165	0.0489804	0.553981	0.748139	-0.121833	0.147885	0.281897	-0.151821	0.0744455	0.137573	-0.0630465	0.447215	0.551649
ENSMUSG00000002379	Ndufa11	0.141685	0.186969	3.03211e-05	0.595777	0	0.0413	0.809371	0.962814	0.159238	0.356038	0.612721	0.0955618	0.577653	0.74989	-0.341328	0.0544314	0.199613	-0.0971266	0.571477	0.836278	0.200538	0.247363	0.474428	0.2961	0.0923777	0.198907	-0.0452278	0.791664	0.852448	-0.142354	0.408551	0.515261
ENSMUSG00000002393	Nr2f6	0.0967532	0.135361	3.52518e-07	0.67232	0	0.109921	0.544445	0.883374	0.431031	0.0234005	0.148872	-0.2533	0.168845	0.360398	-0.0150368	0.933688	0.968601	-0.0142729	0.93705	0.981342	0.540952	0.0055658	0.0382297	0.287652	0.120073	0.241546	0.272615	0.139769	0.22986	0.258342	0.160825	0.244368
ENSMUSG00000002395	Use1	0.00274526	0.00642844	1.92112e-05	0.420056	0	0.00339969	0.988538	0.997984	-0.266558	0.2658	0.528123	0.0390896	0.868841	0.932718	0.413704	0.0892874	0.26736	0.551816	0.0263776	0.226151	-0.263159	0.2718	0.502494	-0.224069	0.347888	0.511696	0.189635	0.425822	0.542783	0.741451	0.0039393	0.010441
ENSMUSG00000002396	Ocel1	0.435175	0.482176	0.00290298	0.395687	0	0.293562	0.269456	0.7416	-0.372059	0.164582	0.417823	0.108894	0.678976	0.816999	-0.264499	0.318672	0.558947	0.398144	0.137988	0.477108	-0.078497	0.765265	0.88343	0.0303971	0.907887	0.944137	-0.234102	0.376465	0.494947	0.164042	0.533848	0.631005
ENSMUSG00000002409	Dyrk1b	2.0839e-06	1.18833e-05	1.53095e-06	0.600577	1	-0.280814	0.302868	0.762519	-0.333618	0.222866	0.484635	1.72651	7.47216e-07	0.000120313	-0.294542	0.280335	0.52108	-0.149258	0.581156	0.838709	-0.614432	0.0297199	0.123432	1.11208	0.00030455	0.00224404	0.817539	0.00507685	0.0149116	0.668281	0.0189823	0.0405308
ENSMUSG00000002413	Braf	0.627289	0.660898	1	0	0	-0.0844955	0.79572	0.960386	0.348637	0.290383	0.551059	-0.484062	0.146043	0.329118	0.390285	0.237848	0.474878	0.0519657	0.873444	0.960904	0.264142	0.42097	0.642634	-0.21992	0.502025	0.652428	0.170364	0.602403	0.701764	0.22233	0.497394	0.597603
ENSMUSG00000002416	Ndufb2	0.123561	0.166356	2.15823e-05	0.56849	0	-0.109891	0.867476	0.974087	-0.199982	0.761528	0.883577	0.457906	0.488777	0.67824	-1.03633	0.124071	0.322334	-0.640311	0.335167	0.687353	-0.309873	0.638608	0.805137	0.148033	0.822188	0.890726	-0.888298	0.18479	0.286168	-1.52861	0.0269687	0.0548924
ENSMUSG00000002428	Hltf	0.161786	0.209169	1.83966e-09	0.659437	0	0.0880936	0.582031	0.894509	-0.0084046	0.957997	0.98232	0.199233	0.218641	0.421953	0.0154494	0.92288	0.963576	0.0719596	0.652671	0.874392	0.079689	0.618361	0.792146	0.278922	0.089326	0.194171	0.294372	0.073845	0.13672	0.366331	0.0285751	0.0575561
ENSMUSG00000002455	Prpf6	0.183007	0.232046	0.00967621	0.181053	0	0.203828	0.191747	0.669686	-0.0702779	0.647851	0.819584	-0.169367	0.27561	0.485685	0.0775953	0.614203	0.78977	0.286979	0.070357	0.356135	0.13355	0.387904	0.615343	-0.0358164	0.815662	0.88697	0.0417788	0.78571	0.84804	0.328757	0.0400111	0.0769821
ENSMUSG00000002458	Rgs19	0.221502	0.272437	0.000118152	0.421949	0	0.133811	0.384758	0.808649	0.0285214	0.851998	0.93505	0.215959	0.16552	0.355977	-0.335628	0.0355257	0.154578	0.0929699	0.544396	0.820451	0.162332	0.29334	0.524689	0.378291	0.0190745	0.0604583	0.0426634	0.780276	0.844103	0.135633	0.378413	0.484679
ENSMUSG00000002477	Snrpd1	0.000212427	0.000695172	1.11269e-09	0.66923	1	0.46761	0.150813	0.612982	-0.517174	0.113635	0.343957	-0.427419	0.187689	0.384402	-0.588366	0.0738536	0.239299	0.0698745	0.826674	0.945238	-0.0495643	0.876539	0.944112	-0.476983	0.143111	0.27514	-1.06535	0.00233797	0.00768208	-0.995475	0.00405897	0.0107181
ENSMUSG00000002486	Tchp	0.372565	0.423052	1.67145e-05	0.486559	0	-0.108889	0.697075	0.931724	-0.328102	0.246324	0.509765	-0.0785899	0.778593	0.882098	0.336835	0.234301	0.470898	0.09312	0.739112	0.909862	-0.436992	0.126261	0.318069	-0.515582	0.0736717	0.168494	-0.178747	0.52385	0.633445	-0.0856272	0.759388	0.819353
ENSMUSG00000002496	Tsc2	0.175314	0.22387	0.013079	0.23113	0	0.0530439	0.712983	0.935587	-0.100628	0.486761	0.712636	0.252829	0.087993	0.238827	0.0545901	0.705026	0.844601	-0.0321071	0.823656	0.94443	-0.0475838	0.741346	0.868996	0.205245	0.162066	0.30172	0.259835	0.0800017	0.145855	0.227728	0.122416	0.195871
ENSMUSG00000002500	Rpl3l	3.25787e-12	1.19818e-10	6.0773e-17	0.875405	1	0.276014	0.572586	0.89263	-1.33876	0.0101543	0.095072	1.62384	0.00239944	0.0230065	2.30182	6.20653e-05	0.00269737	2.44521	2.8324e-05	0.00629507	-1.06274	0.03685	0.142466	0.5611	0.25589	0.414905	2.86292	2.94404e-06	2.53864e-05	5.30813	2.79007e-11	9.20003e-10
ENSMUSG00000002524	Puf60	0.113151	0.154641	1	0	0	-0.0992213	0.334345	0.785971	0.269823	0.0127433	0.107489	-0.177128	0.090846	0.243776	0.111518	0.279032	0.519627	-0.158946	0.127158	0.461283	0.170602	0.102717	0.278606	-0.0065266	0.948906	0.970503	0.104992	0.307515	0.424179	-0.0539542	0.597273	0.68627
ENSMUSG00000002546	Golga2	7.14973e-05	0.000268921	7.36489e-09	0.630925	1	0.115342	0.377193	0.808134	0.0508739	0.695138	0.845878	0.0259879	0.841159	0.918216	0.373456	0.00732446	0.0582398	0.0914323	0.482685	0.788837	0.166216	0.206788	0.426475	0.192204	0.146384	0.27958	0.56566	0.000160506	0.000778258	0.657092	2.44583e-05	0.000123815
ENSMUSG00000002550	Uck1	0.00943934	0.0186637	1.56672e-09	0.818617	1	0.032394	0.798598	0.961247	0.385366	0.00499522	0.0659245	-0.0729964	0.566304	0.741476	-0.0758662	0.551243	0.749038	0.06427	0.613344	0.856401	0.41776	0.00263664	0.0226897	0.344764	0.0108513	0.0391421	0.268898	0.0419003	0.0862193	0.333168	0.0134614	0.0302083
ENSMUSG00000002565	Scin	0.961224	0.963489	0.000305449	0.387698	0	-0.164916	0.808913	0.962814	-0.120537	0.859665	0.939311	0.52787	0.441285	0.639818	-0.00574702	0.993272	0.996356	-0.241816	0.723069	0.904196	-0.285454	0.675869	0.828254	0.242417	0.72241	0.82389	0.23667	0.728713	0.804137	-0.00514593	0.993976	0.995614
ENSMUSG00000002580	Mien1	0.225133	0.276264	7.06567e-06	0.45214	0	-0.0350989	0.851972	0.972705	0.302444	0.116414	0.347832	-0.196627	0.30075	0.511415	0.22132	0.245399	0.483823	0.0392796	0.834595	0.948029	0.267346	0.163033	0.369168	0.0707181	0.707227	0.814882	0.292038	0.12892	0.215833	0.331317	0.0869048	0.147268
ENSMUSG00000002603	Tgfb1	1.4357e-05	6.5531e-05	1.09171e-15	0.921835	1	0.120252	0.330875	0.784357	0.0186672	0.878943	0.94882	-0.191374	0.126891	0.299942	-0.37743	0.00449272	0.0421082	-0.0687693	0.575809	0.837198	0.13892	0.262758	0.492122	-0.0524545	0.669146	0.786556	-0.429884	0.00152036	0.00535842	-0.498654	0.000350655	0.00127859
ENSMUSG00000002608	Ccdc97	1.48351e-05	6.73278e-05	3.64884e-13	0.823725	1	0.419632	0.0374268	0.342337	0.160289	0.409829	0.657399	0.533533	0.00976535	0.0568269	-0.0180323	0.925641	0.965141	-0.196163	0.314711	0.666894	0.579921	0.00545396	0.0377664	1.11345	3.89912e-06	6.53635e-05	1.09542	4.98198e-06	4.00126e-05	0.899258	7.39126e-05	0.000327525
ENSMUSG00000002617	Zfp40	0.450017	0.496166	1	0	0	-0.00273575	0.99505	0.998676	0.0938813	0.831481	0.924093	0.573213	0.200824	0.400331	-0.654309	0.146128	0.354473	0.541576	0.226035	0.578727	0.0911455	0.836317	0.922559	0.664359	0.140279	0.271043	0.0100493	0.981819	0.987078	0.551625	0.217779	0.312773
ENSMUSG00000002625	Akap8l	0.000129341	0.000450872	2.58659e-10	0.796358	1	0.315507	0.193556	0.669686	-0.173733	0.468971	0.701149	0.398894	0.103479	0.263962	0.434705	0.077369	0.245985	0.202381	0.399764	0.732856	0.141774	0.553883	0.748085	0.540668	0.0305608	0.0863634	0.975372	0.00033532	0.00147158	1.17775	3.50472e-05	0.00017013
ENSMUSG00000002635	Pdcd2l	0.354545	0.406131	0.000815792	0.446987	0	0.119192	0.630161	0.908656	0.0246535	0.920496	0.967757	-0.415292	0.101485	0.260857	0.136953	0.580366	0.76896	-0.141736	0.567297	0.834078	0.143846	0.561579	0.753095	-0.271447	0.277291	0.437264	-0.134494	0.587143	0.688852	-0.276229	0.269106	0.369243
ENSMUSG00000002658	Gtf2f1	0.801617	0.819074	1	0	0	0.12967	0.476941	0.853874	0.0558913	0.758239	0.882018	-0.18056	0.324207	0.533668	-0.0342238	0.850422	0.927297	0.0382931	0.832899	0.947705	0.185561	0.311239	0.542987	0.00500124	0.978007	0.987338	-0.0292225	0.872064	0.911359	0.00907063	0.960125	0.972238
ENSMUSG00000002660	Clpp	4.13347e-06	2.17437e-05	9.99575e-15	0.858256	1	-0.109811	0.56782	0.890673	-0.32449	0.0991891	0.319132	0.0503257	0.792962	0.89009	-0.422648	0.0347992	0.15293	-0.449257	0.0256308	0.22346	-0.434301	0.0304692	0.125637	-0.383975	0.0534208	0.133104	-0.806623	0.000241896	0.0011041	-1.25588	5.04893e-07	4.0597e-06
ENSMUSG00000002661	Alkbh7	0.636472	0.668861	1	0	0	0.205046	0.487293	0.859199	0.0760373	0.795917	0.904094	-0.34862	0.241697	0.448008	-0.0426526	0.884597	0.944924	-0.00824043	0.977625	0.993031	0.281083	0.342962	0.575002	-0.0675362	0.818286	0.888536	-0.110189	0.70801	0.78838	-0.118429	0.68735	0.762378
ENSMUSG00000002668	Dennd1c	6.77691e-14	5.27359e-12	1.94052e-26	0.977522	1	0.547978	0.00596614	0.119905	0.494252	0.0120103	0.103986	0.882038	5.39163e-05	0.00215699	0.320389	0.0918162	0.271322	0.443116	0.0227482	0.211464	1.04223	5.39627e-06	0.000197894	1.92427	7.21987e-11	1.02378e-08	2.24466	2.50613e-12	2.30095e-10	2.68777	4.07077e-14	4.6385e-12
ENSMUSG00000002679	Med6	0.122433	0.165115	1	0	0	0.216281	0.341368	0.790212	-0.595783	0.0128962	0.107851	0.41296	0.07561	0.216014	-0.319879	0.163632	0.377286	0.248358	0.275907	0.631153	-0.379502	0.100929	0.275637	0.0334581	0.881975	0.927791	-0.286421	0.210622	0.317275	-0.0380631	0.865884	0.902749
ENSMUSG00000002699	Lcp2	2.13994e-07	1.60081e-06	5.94023e-21	0.950457	1	0.620872	0.156212	0.620472	-1.83383	0.000205263	0.0115943	0.713653	0.105243	0.267232	-2.00617	7.04107e-05	0.00295135	0.343895	0.425986	0.750888	-1.21295	0.00838284	0.0519834	-0.499302	0.250929	0.409718	-2.50547	3.22498e-06	2.74565e-05	-2.16158	2.68061e-05	0.000133894
ENSMUSG00000002718	Cse1l	3.58483e-11	8.97051e-10	7.02754e-19	0.943532	1	-0.171792	0.26597	0.739072	-0.103026	0.501412	0.722741	-0.513965	0.00217456	0.0216641	-0.337489	0.0343335	0.151719	-0.591545	0.000582405	0.033034	-0.274818	0.0804936	0.238288	-0.788783	1.872e-05	0.000232398	-1.12627	6.41261e-08	1.01788e-06	-1.71782	1.34023e-11	4.9866e-10
ENSMUSG00000002728	Naa20	1.40349e-05	6.42213e-05	1.25333e-15	0.875017	1	-0.162325	0.485207	0.858031	-0.403477	0.0901594	0.30509	-0.0112661	0.961182	0.980622	-0.594898	0.0153354	0.0928848	-0.13233	0.568754	0.834396	-0.565802	0.0204707	0.0958354	-0.577068	0.018318	0.0584991	-1.17197	2.4862e-05	0.000157542	-1.3043	5.466e-06	3.26273e-05
ENSMUSG00000002731	Prkra	0.00040861	0.00123299	1.03394e-09	0.670637	1	0.124631	0.654541	0.917773	-0.351635	0.212818	0.476656	-0.0657902	0.813015	0.902156	0.864622	0.00416882	0.0401529	0.435737	0.125578	0.458433	-0.227004	0.417154	0.638788	-0.292794	0.297346	0.459577	0.571828	0.0478116	0.0959239	1.00756	0.00112596	0.00353579
ENSMUSG00000002732	Fkbp7	0.153008	0.199743	4.53563e-05	0.503916	0	-0.0168256	0.967456	0.995415	-0.207572	0.615603	0.799046	0.840164	0.0498357	0.166493	0.00397213	0.992315	0.995749	-0.0345506	0.933236	0.980128	-0.224398	0.587428	0.770954	0.615766	0.143705	0.275828	0.619738	0.141243	0.231571	0.585188	0.163843	0.248215
ENSMUSG00000002733	Plekha3	0.182008	0.23087	2.01189e-05	0.529133	0	0.375499	0.072254	0.464556	-0.480385	0.024001	0.15126	0.106634	0.599205	0.765405	-0.0447309	0.825135	0.914406	-0.0751272	0.710812	0.899672	-0.104886	0.605175	0.783131	0.00174806	0.993108	0.995352	-0.0429829	0.831858	0.882182	-0.11811	0.560735	0.65496
ENSMUSG00000002741	Ykt6	0.00382934	0.00859783	8.84939e-07	0.513528	0	0.142419	0.330276	0.784357	0.423029	0.00668488	0.0764732	-0.424227	0.0065515	0.044177	0.275692	0.0658065	0.223987	0.00626025	0.965549	0.989579	0.565449	0.000546433	0.00719668	0.141222	0.334286	0.498139	0.416913	0.0074071	0.0205097	0.423174	0.00666868	0.0164202
ENSMUSG00000002748	Baz1b	0.0219085	0.0383008	2.61463e-11	0.824714	1	-0.0543265	0.57915	0.894087	-0.045663	0.640793	0.815334	-0.0898792	0.361304	0.569294	-0.0210112	0.829725	0.916826	-0.127524	0.198838	0.551599	-0.0999895	0.310755	0.542618	-0.189869	0.0604081	0.145706	-0.21088	0.0384651	0.0804346	-0.338404	0.00169845	0.00503497
ENSMUSG00000002763	Pex6	0.888726	0.898086	1	0	0	0.315112	0.339687	0.788963	-0.141102	0.666771	0.830563	0.210042	0.522457	0.705267	-0.195924	0.550587	0.748841	0.0179571	0.956222	0.986843	0.17401	0.595759	0.775752	0.384052	0.246556	0.405326	0.188129	0.56645	0.670721	0.206086	0.53026	0.627819
ENSMUSG00000002767	Mrpl2	2.97344e-05	0.00012532	1.00688e-12	0.8762	1	0.131433	0.472471	0.852746	-0.304047	0.103631	0.326391	0.186904	0.309379	0.51948	-0.561476	0.00444236	0.0418096	-0.33588	0.0737554	0.364022	-0.172614	0.347124	0.579297	0.01429	0.937426	0.964467	-0.547186	0.00539422	0.0156849	-0.883066	4.37047e-05	0.000205968
ENSMUSG00000002768	Mea1	0.00032129	0.000997399	3.08222e-12	0.799389	1	0.0978356	0.637861	0.909482	0.184148	0.378236	0.631108	0.632707	0.00483514	0.0359807	-0.112422	0.588857	0.77354	-0.171324	0.411864	0.741355	0.281984	0.181552	0.394311	0.914691	0.000141912	0.00122785	0.802269	0.000596228	0.00240109	0.630945	0.00493783	0.0126819
ENSMUSG00000002769	Gnmt	0.000255639	0.000818071	0.000455153	0.424277	1	0.566508	0.263321	0.738181	1.00663	0.0525207	0.228126	-1.75177	0.00154718	0.0173966	-0.0493022	0.921505	0.963165	-1.01129	0.0515118	0.311179	1.57314	0.0038286	0.0297386	-0.178628	0.721386	0.823538	-0.22793	0.64934	0.740736	-1.23922	0.0190036	0.0405694
ENSMUSG00000002778	Kdelr1	0.0389109	0.0625969	3.38364e-06	0.533934	0	-0.0975888	0.733144	0.941988	-0.237624	0.409024	0.656785	0.886551	0.00426806	0.0332533	-0.123213	0.667063	0.822405	-0.232727	0.418621	0.745422	-0.335212	0.247194	0.474428	0.551339	0.0623905	0.14919	0.428125	0.1426	0.233316	0.195398	0.496278	0.596656
ENSMUSG00000002781	Tmem143	0.0181036	0.032574	3.80629e-05	0.509472	0	-0.052619	0.732623	0.941836	-0.012968	0.932828	0.973096	0.411432	0.0120147	0.0647787	0.0184171	0.904724	0.955022	-0.324742	0.0426707	0.285929	-0.065587	0.670422	0.825623	0.345845	0.0317335	0.0888315	0.364262	0.0243383	0.0553763	0.03952	0.797396	0.851009
ENSMUSG00000002791	Pdxk-ps	0.0480585	0.0749234	1	0	0	0.384419	0.602805	0.900034	-1.36333	0.0730181	0.272314	1.81748	0.0194542	0.088828	-0.700659	0.345817	0.584324	1.35941	0.0737982	0.364056	-0.978915	0.191358	0.406145	0.838566	0.260953	0.420756	0.137907	0.851575	0.896254	1.49731	0.0503648	0.0931664
ENSMUSG00000002797	Ggct	0.00434954	0.00956718	4.19277e-06	0.613493	1	0.657464	0.213651	0.693266	0.417909	0.425121	0.671156	0.258344	0.620649	0.779299	-1.82554	0.00153057	0.0213244	0.0850003	0.870369	0.960029	1.07537	0.0470073	0.167358	1.33372	0.015654	0.051914	-0.491818	0.349062	0.4671	-0.406818	0.437365	0.542751
ENSMUSG00000002799	Jag2	0.649815	0.68157	7.65481e-08	0.629555	0	-0.141606	0.664208	0.921318	0.245792	0.452803	0.691662	-0.420938	0.203208	0.403457	0.269614	0.410734	0.645071	0.26264	0.422789	0.748562	0.104186	0.749222	0.874161	-0.316752	0.33503	0.498736	-0.0471377	0.884914	0.920015	0.215502	0.509854	0.608676
ENSMUSG00000002804	Nudt14	1.13421e-07	9.2405e-07	1.50822e-16	0.94153	1	-0.10638	0.591941	0.895596	0.346501	0.0888176	0.303153	0.907025	8.94727e-05	0.00296585	0.0845563	0.669744	0.823889	-0.441532	0.0329348	0.252592	0.240121	0.231531	0.454375	1.14715	3.57594e-06	6.12565e-05	1.2317	1.17747e-06	1.15149e-05	0.79017	0.000429577	0.00152497
ENSMUSG00000002812	Flii	0.00601795	0.0126297	9.51058e-11	0.831535	1	-0.0616314	0.815942	0.965299	0.314608	0.240827	0.503447	0.181119	0.495675	0.683501	0.270996	0.310685	0.550653	0.187322	0.48117	0.787673	0.252977	0.343342	0.575332	0.434096	0.109686	0.225703	0.705093	0.0123006	0.031308	0.892414	0.0021545	0.00618576
ENSMUSG00000002814	Top3a	2.76644e-06	1.52572e-05	4.01382e-08	0.745369	1	0.423077	0.00651158	0.127651	-0.17913	0.221592	0.483586	0.153248	0.29384	0.504024	-0.530095	0.000999357	0.0163972	-0.378029	0.0137302	0.16484	0.243947	0.100013	0.273922	0.397195	0.0100351	0.0367718	-0.1329	0.361371	0.479449	-0.510928	0.00140924	0.00429026
ENSMUSG00000002820	Atg4d	0.20758	0.2581	0.0123377	0.329924	0	0.482477	0.0287148	0.301364	-0.0206046	0.921984	0.968106	-0.0977965	0.642718	0.793902	-0.187522	0.376375	0.613161	0.116859	0.579694	0.838709	0.461872	0.0355794	0.139241	0.364076	0.0923599	0.198903	0.176554	0.404522	0.523104	0.293413	0.170896	0.256918
ENSMUSG00000002825	Qtrt1	9.25806e-06	4.41357e-05	6.49709e-18	0.909145	1	-0.0898508	0.605373	0.901761	-0.265317	0.134542	0.37416	0.0547945	0.752297	0.866575	-0.50767	0.00655093	0.054042	-0.207895	0.237076	0.590584	-0.355168	0.0487552	0.171314	-0.300374	0.0921505	0.198552	-0.808044	7.31121e-05	0.00040256	-1.01594	3.04858e-06	1.95129e-05
ENSMUSG00000002833	Hdgfrp2	0.521452	0.562628	8.9621e-05	0.367268	0	0.236404	0.129722	0.582517	-0.08848	0.563169	0.764185	-0.142191	0.355289	0.562904	0.0174866	0.908747	0.957242	0.135657	0.377478	0.717836	0.147924	0.336552	0.569262	0.00573312	0.97002	0.981868	0.0232197	0.879043	0.916158	0.158876	0.30266	0.40553
ENSMUSG00000002835	Chaf1a	1.18749e-09	1.78291e-08	1.43487e-20	0.937283	1	0.0625906	0.548363	0.8849	0.154382	0.145637	0.390795	-0.26734	0.0152426	0.0759573	-0.211033	0.050509	0.19054	-0.60216	3.59157e-06	0.00243488	0.216973	0.0447906	0.161863	-0.0503673	0.628672	0.75643	-0.2614	0.0173962	0.0418966	-0.86356	7.03152e-09	1.03383e-07
ENSMUSG00000002844	Adprh	6.96665e-05	0.000262887	8.00969e-17	0.894206	1	0.0655206	0.720702	0.937561	0.580502	0.00357786	0.0559573	0.227752	0.220154	0.424027	-0.0699312	0.702816	0.84322	-0.214023	0.248439	0.60358	0.646022	0.00143956	0.0143641	0.873775	5.37857e-05	0.000554454	0.803843	0.000149045	0.000730072	0.58982	0.00314855	0.00857852
ENSMUSG00000002845	Tmem39a	9.61664e-05	0.000347178	1.49233e-07	0.690484	1	0.261935	0.243453	0.722898	-0.418112	0.0678719	0.263032	0.283442	0.207897	0.409504	-0.56787	0.0156028	0.0937933	-0.509757	0.0282778	0.234094	-0.156177	0.483049	0.695316	0.127264	0.567	0.707544	-0.440605	0.0551725	0.107564	-0.950362	0.00019606	0.000770355
ENSMUSG00000002846	Timmdc1	0.00144405	0.0036917	1.73747e-05	0.574756	0	0.273105	0.184444	0.662129	-0.278947	0.175543	0.432154	0.0194891	0.923242	0.961123	-0.514526	0.0162922	0.0961852	-0.0705112	0.727678	0.905831	-0.00584214	0.976956	0.988262	0.013647	0.946206	0.968518	-0.500879	0.0190261	0.0450735	-0.57139	0.00838628	0.0200761
ENSMUSG00000002870	Mcm2	0.0207109	0.0365174	0.000785746	0.285647	0	-0.348277	0.265414	0.73882	0.59599	0.0623051	0.251149	-0.308402	0.322797	0.532499	0.131461	0.671013	0.824702	-0.916188	0.00596246	0.112066	0.247712	0.425551	0.646996	-0.06069	0.844325	0.906246	0.0707709	0.818907	0.87258	-0.845417	0.0103714	0.0240829
ENSMUSG00000002871	Tpra1	0.0108026	0.0209645	2.0426e-08	0.608483	1	-0.156026	0.401387	0.819076	-0.10321	0.577369	0.774804	0.283	0.133847	0.310612	0.0961838	0.603411	0.781874	0.34218	0.0726309	0.361405	-0.259237	0.168215	0.376823	0.0237631	0.897623	0.937359	0.119947	0.517691	0.627841	0.462127	0.017922	0.0386026
ENSMUSG00000002881	Nab1	7.91696e-07	5.06956e-06	5.79452e-12	0.860648	1	-0.0794328	0.552228	0.886896	-0.374752	0.00861189	0.0866758	-0.263157	0.0565822	0.180494	-0.0932953	0.485642	0.704612	0.0585909	0.660557	0.878859	-0.454185	0.00195355	0.0180332	-0.717342	1.05261e-05	0.000145541	-0.810638	1.67577e-06	1.5656e-05	-0.752047	5.29008e-06	3.17256e-05
ENSMUSG00000002885	Cd97	3.11805e-11	7.99047e-10	7.97199e-20	0.950952	1	-0.0990775	0.580883	0.894509	0.129852	0.470262	0.701928	0.31609	0.0861339	0.235333	0.885108	3.3897e-05	0.00183302	0.553149	0.00436824	0.0936932	0.0307744	0.863479	0.936493	0.346865	0.0611046	0.146803	1.23197	2.18836e-07	2.8644e-06	1.78512	1.77834e-10	4.52095e-09
ENSMUSG00000002897	Il17ra	2.92053e-12	1.09071e-10	2.99407e-11	0.823155	1	-1.18686	2.50286e-09	1.87891e-06	0.335757	0.0189308	0.133037	0.453399	0.00229634	0.0223537	0.579048	0.000203474	0.00594218	0.362319	0.0120024	0.156968	-0.851106	1.01014e-06	5.50917e-05	-0.397707	0.00640794	0.0257975	0.181341	0.18811	0.290356	0.54366	0.000406592	0.00145593
ENSMUSG00000002900	Lamb1	3.36888e-08	3.25463e-07	2.59032e-16	0.939289	1	-2.30632	0.00195671	0.0584883	-2.91109	0.0001882	0.0110535	-0.599275	0.379201	0.587087	1.65702	0.0202139	0.110102	0.273341	0.686581	0.889919	-5.21741	2.869e-08	3.2402e-06	-5.81668	3.61252e-09	2.19538e-07	-4.15966	1.42388e-06	1.36834e-05	-3.88632	4.08148e-06	2.52242e-05
ENSMUSG00000002910	Arrdc2	3.18097e-05	0.000132579	5.48136e-09	0.777893	1	0.0402865	0.840928	0.971359	0.207845	0.305227	0.566508	0.198748	0.326461	0.535831	0.34856	0.0911966	0.270286	0.288328	0.158752	0.507128	0.248131	0.222917	0.44465	0.44688	0.0332098	0.0920188	0.795439	0.000462802	0.00193395	1.08377	1.01229e-05	5.65418e-05
ENSMUSG00000002944	Cd36	2.07714e-06	1.185e-05	5.46104e-12	0.841753	1	-0.751972	0.361267	0.798769	-1.66756	0.049436	0.221137	2.87508	0.00147856	0.0169081	2.52154	0.00442439	0.0417633	-0.273299	0.738261	0.909862	-2.41953	0.00602037	0.040566	0.455545	0.578271	0.715745	2.97708	0.00107053	0.00398663	2.70378	0.00252717	0.00709142
ENSMUSG00000002948	Map2k7	0.101777	0.141275	0.00407001	0.218261	0	-0.286922	0.418228	0.829914	0.701011	0.0549282	0.234446	-0.292468	0.409405	0.613202	0.471651	0.187953	0.411081	0.000253341	0.999426	0.999957	0.414088	0.245894	0.472893	0.121621	0.730144	0.82975	0.593272	0.100888	0.176567	0.593525	0.10075	0.16655
ENSMUSG00000002949	Timm44	0.634835	0.667306	3.16848e-07	0.541404	0	-0.0785532	0.658862	0.919097	-0.221718	0.218659	0.48198	0.0990788	0.57806	0.749893	0.0515313	0.77187	0.884758	-0.0255094	0.885807	0.964562	-0.300271	0.0996959	0.273558	-0.201192	0.263101	0.422884	-0.149661	0.402605	0.521365	-0.17517	0.328471	0.433186
ENSMUSG00000002957	Ap2a2	0.169485	0.217536	2.79805e-07	0.641502	0	-0.0676086	0.727542	0.939672	0.19946	0.30836	0.570083	0.190082	0.331216	0.541296	-0.119285	0.539767	0.742216	-0.352041	0.0781349	0.375577	0.131851	0.49827	0.7082	0.321934	0.105512	0.219389	0.202649	0.300846	0.416781	-0.149392	0.443472	0.547932
ENSMUSG00000002963	Pnkp	7.47077e-06	3.64608e-05	2.82167e-16	0.863679	1	0.0702853	0.717863	0.936745	0.456862	0.0252345	0.155993	0.00260103	0.989318	0.994256	0.353749	0.0774315	0.246076	0.297858	0.133701	0.46991	0.527147	0.0109553	0.0626117	0.529748	0.0106125	0.0384435	0.883497	9.8375e-05	0.000515167	1.18135	1.70432e-06	1.16813e-05
ENSMUSG00000002968	Med25	0.138186	0.182863	0.00185028	0.317067	0	-0.108834	0.504757	0.868155	0.144171	0.378458	0.63111	0.242293	0.144143	0.326916	-0.00325134	0.984033	0.991961	-0.176988	0.281413	0.636603	0.0353368	0.827885	0.916979	0.27763	0.096294	0.205022	0.274378	0.10005	0.175245	0.0973906	0.550238	0.645833
ENSMUSG00000002981	Clptm1	0.000789104	0.00220459	2.68616e-06	0.586005	0	-0.0484543	0.630672	0.908731	-0.10662	0.294198	0.553856	0.111534	0.272986	0.48246	-0.317877	0.00367141	0.0373343	-0.0382653	0.703942	0.896351	-0.155074	0.131525	0.324917	-0.04354	0.66559	0.78411	-0.361418	0.00121794	0.00444985	-0.399683	0.000450361	0.0015899
ENSMUSG00000002983	Relb	0.0546301	0.0835457	0.00021422	0.495661	0	0.0864331	0.77919	0.954123	-0.557513	0.0791279	0.285021	0.754756	0.0202029	0.0913316	-0.167296	0.588131	0.77334	0.448791	0.153275	0.499603	-0.47108	0.134643	0.329208	0.283676	0.36102	0.525053	0.116379	0.705965	0.78677	0.56517	0.0753278	0.130456
ENSMUSG00000002984	Tomm40	3.17176e-10	5.84098e-09	1.20031e-20	0.937958	1	0.0558895	0.767617	0.951144	-0.312729	0.106733	0.331499	-0.472639	0.0179868	0.0841451	-0.726611	0.00063362	0.0122891	-0.200258	0.294475	0.648506	-0.25684	0.181702	0.394434	-0.729479	0.000608887	0.0039525	-1.45609	2.93164e-08	5.28441e-07	-1.65635	2.48689e-09	4.26582e-08
ENSMUSG00000002985	Apoe	1.0831e-06	6.66467e-06	4.29894e-09	0.755097	1	0.582821	0.0550513	0.407053	-1.08949	0.000881096	0.0269265	0.0877084	0.764848	0.873544	-1.00438	0.00186678	0.0242112	0.105881	0.718133	0.901496	-0.506666	0.0925721	0.260681	-0.418958	0.160699	0.299917	-1.42334	4.29161e-05	0.000250776	-1.31746	0.00011259	0.000475404
ENSMUSG00000002996	Hbp1	6.60194e-08	5.83476e-07	1.55205e-17	0.904222	1	0.405707	0.232399	0.713723	0.136922	0.683247	0.839516	1.24732	0.000871299	0.0119973	0.357011	0.291827	0.532804	0.247054	0.463212	0.7764	0.542629	0.114009	0.297421	1.78995	1.18231e-05	0.000160006	2.14696	7.32415e-07	7.74392e-06	2.39401	1.1446e-07	1.12106e-06
ENSMUSG00000002997	Prkar2b	0.00118133	0.00310529	8.91029e-05	0.524977	0	0.0404233	0.896979	0.979532	-0.191014	0.542051	0.747855	-1.10058	0.00145333	0.0168306	0.843102	0.0112823	0.0766451	-0.457842	0.150632	0.495591	-0.150591	0.630274	0.80012	-1.25117	0.000412293	0.00288628	-0.408068	0.198353	0.302724	-0.86591	0.00948097	0.022287
ENSMUSG00000003031	Cdkn1b	2.11399e-10	4.10635e-09	1.35226e-18	0.957852	1	0.292942	0.300815	0.762216	0.830548	0.00597791	0.0727353	0.596372	0.041088	0.146596	0.989703	0.00142853	0.0204382	-0.226985	0.420792	0.74711	1.12349	0.000410379	0.00581918	1.71986	1.46708e-06	2.93003e-05	2.70956	3.39788e-10	1.23192e-08	2.48258	2.00292e-09	3.56503e-08
ENSMUSG00000003033	Ap1m1	0.902681	0.910745	8.19963e-05	0.527655	0	-0.0182285	0.90535	0.982289	0.0274356	0.857989	0.938818	0.102021	0.507499	0.692695	0.0120219	0.937489	0.970928	-0.0724726	0.63708	0.867471	0.00920715	0.952104	0.977062	0.111228	0.470314	0.625028	0.12325	0.424242	0.54131	0.0507775	0.740706	0.804458
ENSMUSG00000003037	Rab8a	0.670934	0.700692	1	0	0	0.132206	0.486231	0.858672	0.0963296	0.611116	0.796546	-0.0658062	0.72797	0.850842	-0.22007	0.250303	0.488062	0.1417	0.455791	0.77224	0.228536	0.233004	0.456305	0.16273	0.392541	0.555328	-0.0573402	0.761764	0.830057	0.0843594	0.655918	0.735961
ENSMUSG00000003038	Hmgn2	0.812374	0.829136	1	0	0	0.102244	0.745771	0.945093	0.311726	0.32696	0.586813	-0.244034	0.441205	0.639777	-0.022899	0.942057	0.973091	0.153834	0.626128	0.862083	0.41397	0.196109	0.412654	0.169936	0.590641	0.726182	0.147037	0.641392	0.733924	0.300871	0.343781	0.449706
ENSMUSG00000003039	Fam32a	0.00201183	0.00491104	9.22131e-11	0.831888	1	0.207366	0.277307	0.744772	-0.068275	0.71781	0.857919	0.0932596	0.621947	0.779935	0.31993	0.098789	0.282362	0.259125	0.177325	0.526529	0.139091	0.463375	0.677854	0.23235	0.224831	0.379636	0.55228	0.0065506	0.0184953	0.811405	0.000190097	0.000750393
ENSMUSG00000003062	Stard3nl	0.015777	0.0289374	0.000285359	0.390217	0	-0.00388814	0.987132	0.997976	0.350402	0.154195	0.402998	-0.618773	0.0154533	0.0764728	0.14067	0.560833	0.756272	-0.46231	0.063756	0.341125	0.346514	0.158641	0.362502	-0.272259	0.264548	0.424105	-0.131589	0.586249	0.688148	-0.593899	0.0195943	0.0416354
ENSMUSG00000003068	Stk11	0.415522	0.464026	0.0700411	0.195314	0	0.276596	0.111156	0.546779	-0.167672	0.32669	0.586743	0.174863	0.306764	0.517026	-0.258849	0.134846	0.33849	0.114123	0.502274	0.799653	0.108924	0.521781	0.725121	0.283787	0.1026	0.215006	0.0249382	0.882955	0.918744	0.139061	0.414612	0.521301
ENSMUSG00000003070	Efna2	0.00128416	0.0033405	1	0	0	0.442669	0.494191	0.863381	-1.64297	0.0161035	0.121462	3.31036	2.04844e-05	0.00115164	-1.77251	0.0100411	0.0708765	0.220578	0.73248	0.907506	-1.2003	0.0713093	0.220103	2.11006	0.00276676	0.0132892	0.337549	0.601459	0.700988	0.558127	0.389963	0.496926
ENSMUSG00000003072	Atp5d	0.00035263	0.00108049	4.89265e-06	0.463506	0	0.172614	0.395759	0.814268	-0.204389	0.315984	0.577487	0.311	0.131839	0.307424	-0.528532	0.0136947	0.0867097	-0.50223	0.018518	0.191788	-0.0317746	0.874937	0.943548	0.279225	0.174267	0.317826	-0.249307	0.223451	0.331513	-0.751537	0.000870396	0.00281001
ENSMUSG00000003099	Ppp5c	8.24292e-11	1.83268e-09	4.22711e-24	0.952633	1	0.0392342	0.790321	0.95857	-0.460261	0.00405541	0.0596945	-0.401885	0.0106442	0.0596119	-0.357106	0.0215466	0.114259	-0.260329	0.0863223	0.390854	-0.421027	0.0077969	0.0494307	-0.822912	6.30217e-06	9.64644e-05	-1.18002	1.4441e-08	2.87513e-07	-1.44035	2.76337e-10	6.4472e-09
ENSMUSG00000003119	Cdk12	0.824952	0.840428	1	0	0	-0.0378032	0.90293	0.981282	0.386713	0.218899	0.481987	-0.249912	0.422933	0.624418	0.0549231	0.859379	0.931107	-0.137665	0.657514	0.877412	0.34891	0.266021	0.495876	0.098998	0.749637	0.843491	0.153921	0.620271	0.716634	0.0162564	0.958168	0.970872
ENSMUSG00000003123	Lipe	1.40032e-05	6.41108e-05	4.18507e-13	0.822254	1	0.475663	0.00783392	0.143438	-0.143424	0.39297	0.643923	0.58961	0.00141242	0.0164614	-0.362676	0.0371463	0.158602	0.457176	0.0102231	0.144004	0.332239	0.0546427	0.184143	0.921849	7.20826e-06	0.000107467	0.559173	0.00225509	0.00746355	1.01635	1.63499e-06	1.12544e-05
ENSMUSG00000003131	Pafah1b2	0.228158	0.279492	1	0	0	-0.15359	0.372037	0.805843	0.322686	0.0674235	0.262575	-0.37168	0.0370249	0.136683	0.0872257	0.610313	0.786657	-0.092239	0.590055	0.843132	0.169096	0.3265	0.558627	-0.202585	0.241676	0.400498	-0.115359	0.50112	0.61332	-0.207598	0.230531	0.32653
ENSMUSG00000003135	Cnot11	0.500235	0.542626	0.04374	0.114283	0	-0.025268	0.930948	0.987299	0.461335	0.122225	0.357675	-0.385748	0.193195	0.390676	0.15814	0.588638	0.773417	0.141952	0.627168	0.862482	0.436067	0.143089	0.342094	0.0503196	0.863024	0.915842	0.20846	0.476832	0.590693	0.350412	0.23588	0.332777
ENSMUSG00000003153	Slc2a3	2.54475e-05	0.0001092	1.04062e-06	0.610277	1	0.116013	0.514885	0.872169	0.10323	0.561922	0.763374	-0.26754	0.139896	0.320067	-0.30962	0.0897789	0.268076	-0.474167	0.0120578	0.157088	0.219242	0.223217	0.44483	-0.0482973	0.785583	0.867343	-0.357917	0.051929	0.102493	-0.832084	6.72033e-05	0.000301458
ENSMUSG00000003161	Sri	0.00163513	0.00411587	6.94251e-06	0.600201	1	0.308945	0.164324	0.631886	-0.260657	0.23816	0.500559	0.893123	0.000325849	0.00668566	-0.365939	0.102005	0.286989	-0.0883347	0.685776	0.889483	0.0482884	0.824765	0.915574	0.941411	0.000180993	0.00147972	0.575473	0.0130256	0.0328414	0.487138	0.0326666	0.0646644
ENSMUSG00000003166	Dgcr2	0.00510516	0.0109426	4.26724e-11	0.764753	1	0.0800193	0.576757	0.894087	-0.0898227	0.531306	0.741693	-0.19668	0.176512	0.370366	-0.151238	0.295191	0.535912	-0.0704174	0.623079	0.860533	-0.00980336	0.945322	0.974267	-0.206483	0.15665	0.294551	-0.357721	0.0179186	0.0429522	-0.428138	0.00554122	0.0140367
ENSMUSG00000003184	Irf3	0.278475	0.330933	1	0	0	0.240825	0.258515	0.733474	-0.219019	0.303112	0.564059	-0.059815	0.776451	0.881119	-0.111353	0.59779	0.778718	0.442866	0.0432989	0.287034	0.0218061	0.917498	0.962683	-0.0380089	0.856747	0.912836	-0.149361	0.480099	0.593646	0.293505	0.171001	0.257045
ENSMUSG00000003190	Bcl2l12	0.0112456	0.0216956	8.82681e-07	0.614339	1	0.0708191	0.712894	0.935587	-0.288903	0.141157	0.383858	0.585983	0.00485693	0.0360568	-0.0986703	0.608615	0.785115	0.215859	0.267162	0.620589	-0.218084	0.26238	0.491919	0.367899	0.0642292	0.152211	0.269229	0.169127	0.267018	0.485088	0.0170677	0.0370425
ENSMUSG00000003198	Zfp959	0.131216	0.174946	0.0419727	0.17483	0	0.422205	0.252709	0.729632	-0.885692	0.0211338	0.141357	0.0351357	0.9232	0.961123	0.384336	0.296741	0.537618	0.26728	0.465625	0.777536	-0.463486	0.210418	0.430552	-0.428351	0.246042	0.404794	-0.0440152	0.90388	0.934564	0.223264	0.541586	0.638084
ENSMUSG00000003199	Mpnd	0.000463413	0.00137505	8.09719e-12	0.787295	1	0.362269	0.341822	0.790212	-0.566093	0.142311	0.385935	0.92371	0.0204301	0.091903	0.5706	0.13929	0.345362	0.165056	0.662742	0.880086	-0.203823	0.590547	0.773008	0.719887	0.0653333	0.154091	1.29049	0.00192563	0.00654109	1.45554	0.000620118	0.0020953
ENSMUSG00000003200	Sh3gl1	0.00182024	0.00451415	2.86014e-09	0.787561	1	0.263652	0.00613729	0.122573	-0.06719	0.454088	0.692657	-0.049053	0.583739	0.753696	0.0399551	0.65506	0.814927	-0.305648	0.00188682	0.0596604	0.196462	0.0351624	0.13799	0.147409	0.107425	0.222416	0.187364	0.0437563	0.089304	-0.118284	0.192487	0.282944
ENSMUSG00000003208	Ccdc94	0.13753	0.182165	0.0111281	0.174952	0	-0.215977	0.261097	0.734755	0.23192	0.228384	0.490647	-0.171407	0.370293	0.578561	0.34959	0.0742958	0.240224	0.0422207	0.82407	0.944528	0.0159432	0.933069	0.969298	-0.155463	0.415811	0.576614	0.194127	0.311313	0.428262	0.236348	0.219872	0.314927
ENSMUSG00000003226	Ranbp2	0.247673	0.299347	1	0	0	-0.48791	0.136202	0.592435	0.597748	0.0708044	0.268888	-0.582758	0.0777166	0.219997	0.447088	0.17067	0.388156	0.0654386	0.838219	0.9502	0.109839	0.732013	0.863566	-0.47292	0.148135	0.282207	-0.0258318	0.935741	0.956502	0.0396068	0.901626	0.929372
ENSMUSG00000003228	Grk5	0.00668737	0.0138349	1.01369e-07	0.570538	0	-0.400651	0.249089	0.726516	0.874214	0.0161485	0.121686	-1.31	0.000680221	0.01031	0.178127	0.604616	0.782726	0.0595147	0.862339	0.957387	0.473563	0.175257	0.386152	-0.83644	0.0207838	0.0645204	-0.658313	0.0636491	0.121147	-0.598799	0.0898074	0.151543
ENSMUSG00000003233	Dvl3	0.00629148	0.0131174	1.58183e-06	0.637878	1	0.0544507	0.860787	0.973767	0.451168	0.154195	0.402998	0.198877	0.523354	0.706104	0.467324	0.140529	0.346989	-0.440806	0.16351	0.512831	0.505619	0.112052	0.294482	0.704496	0.0302599	0.0857392	1.17182	0.000760398	0.00296131	0.731014	0.0250357	0.051447
ENSMUSG00000003234	Abcf3	0.00183231	0.00454322	3.68109e-07	0.592564	0	-0.0473827	0.681172	0.926329	-0.147002	0.208694	0.471139	-0.0918585	0.427808	0.628995	0.28452	0.0192582	0.10731	0.250271	0.0372955	0.267396	-0.194385	0.100167	0.274078	-0.286244	0.01861	0.0592567	-0.00172366	0.988056	0.991539	0.248547	0.0385172	0.0744219
ENSMUSG00000003235	Eif2b5	3.15722e-07	2.2432e-06	2.46431e-19	0.937443	1	0.040062	0.691406	0.929098	-0.1848	0.0754554	0.277511	-0.174576	0.0920422	0.245792	-0.197617	0.0583591	0.207878	-0.140619	0.17069	0.519149	-0.144738	0.158946	0.362922	-0.319314	0.00360298	0.0164336	-0.516932	2.08194e-05	0.000134191	-0.65755	5.43579e-07	4.31415e-06
ENSMUSG00000003269	Cyth2	1.25281e-06	7.56311e-06	2.05361e-13	0.799555	1	0.380008	0.0581301	0.415606	-0.158111	0.417073	0.663676	0.390617	0.0519022	0.170903	0.364402	0.0684828	0.22927	0.380689	0.0577111	0.325034	0.221896	0.257655	0.485915	0.612513	0.00364572	0.0165811	0.976915	2.59966e-05	0.000164161	1.3576	1.59194e-07	1.47863e-06
ENSMUSG00000003282	Plag1	0.0973055	0.136074	1.40481e-05	0.539844	0	-0.00177094	0.997804	0.999135	-0.284166	0.659409	0.826158	0.405783	0.529924	0.712637	1.24954	0.0607252	0.212964	-0.392855	0.543018	0.819633	-0.285937	0.657429	0.817387	0.119846	0.852315	0.910513	1.36939	0.0411492	0.0850164	0.976535	0.137559	0.215429
ENSMUSG00000003283	Hck	0.0755467	0.110035	1.645e-13	0.832034	0	0.349527	0.60094	0.898979	-0.154548	0.816717	0.915548	-0.102416	0.877898	0.936654	1.5283	0.0287349	0.136072	-0.244773	0.713778	0.900515	0.194979	0.770047	0.886384	0.0925637	0.88956	0.932679	1.62087	0.0210535	0.049057	1.37609	0.0470422	0.088054
ENSMUSG00000003299	Mrpl4	0.00785669	0.0158977	7.14811e-07	0.575843	0	0.030454	0.844179	0.971979	-0.098975	0.524447	0.738497	0.513614	0.00248483	0.0234568	-0.0881491	0.57048	0.762432	-0.36489	0.0249924	0.221188	-0.068521	0.658806	0.818505	0.445093	0.00745702	0.0289877	0.356944	0.0280162	0.0619658	-0.00794671	0.959082	0.97149
ENSMUSG00000003308	Keap1	0.0148341	0.0274869	1.90848e-06	0.594928	0	-0.0153425	0.870065	0.974613	0.0713626	0.449172	0.689641	0.0596886	0.526047	0.708988	-0.172149	0.0751557	0.241779	-0.186554	0.0550406	0.318756	0.0560202	0.551603	0.747032	0.115709	0.223901	0.378718	-0.0564407	0.548641	0.654675	-0.242994	0.014594	0.0324137
ENSMUSG00000003309	Ap1m2	9.99299e-07	6.21494e-06	4.40507e-09	0.804792	1	-0.0342937	0.918618	0.985296	0.0160595	0.961835	0.984432	1.96145	3.15329e-06	0.000329855	-0.4694	0.169738	0.387167	-0.28935	0.391985	0.727394	-0.0182343	0.956671	0.980095	1.94321	3.63519e-06	6.16918e-05	1.47381	0.000149138	0.000730072	1.18446	0.00144017	0.00436775
ENSMUSG00000003316	Glg1	0.10276	0.142468	4.40865e-10	0.761665	0	0.224373	0.268552	0.741514	0.0990514	0.621908	0.80353	0.289851	0.156119	0.343693	-0.287325	0.15962	0.372068	0.0694401	0.729239	0.905831	0.323424	0.115214	0.299402	0.613275	0.00471699	0.0202992	0.325951	0.112534	0.193136	0.395391	0.0569207	0.103126
ENSMUSG00000003341	Atp8b3	0.27939	0.331867	1	0	0	-0.348966	0.64202	0.911965	1.31858	0.0872077	0.300206	-0.681718	0.366606	0.574629	0.583724	0.438519	0.665922	-1.34355	0.0817039	0.382155	0.969612	0.202672	0.421185	0.287894	0.701144	0.810728	0.871617	0.250701	0.363192	-0.471935	0.530266	0.627819
ENSMUSG00000003344	Btbd2	0.00343816	0.00782833	5.53232e-13	0.843482	1	0.0847082	0.609568	0.902228	0.111397	0.502631	0.723629	0.293485	0.0849221	0.233321	-0.284375	0.0944876	0.275446	-0.472635	0.0077709	0.12813	0.196105	0.242191	0.468168	0.48959	0.00605528	0.0246657	0.205215	0.22158	0.32958	-0.26742	0.114726	0.185781
ENSMUSG00000003345	Csnk1g2	1.18174e-06	7.17474e-06	7.33216e-19	0.952118	1	0.184529	0.0711174	0.461179	0.106441	0.287725	0.549288	0.227666	0.0283524	0.114904	0.0717435	0.470989	0.692723	0.0721452	0.468534	0.77918	0.29097	0.0063692	0.0424902	0.518636	1.5627e-05	0.000201242	0.590379	2.319e-06	2.06669e-05	0.662525	3.57093e-07	3.0041e-06
ENSMUSG00000003346	Abhd17a	0.0160791	0.0293942	0.00012761	0.419245	0	-0.070489	0.726389	0.939306	0.220798	0.277981	0.539544	0.400354	0.0549961	0.177506	-0.420467	0.0446159	0.177658	-0.340916	0.0990017	0.413986	0.150309	0.457443	0.672878	0.550663	0.0103578	0.0376921	0.130196	0.519254	0.629319	-0.21072	0.300017	0.402977
ENSMUSG00000003348	Mob3a	0.00279195	0.00653058	3.25924e-05	0.514334	0	0.556438	0.0222527	0.267661	0.221237	0.3427	0.601434	-0.562775	0.0209134	0.0932235	-0.230914	0.32238	0.562051	-0.0988868	0.66931	0.882065	0.777675	0.00219567	0.019666	0.2149	0.356467	0.520289	-0.0160137	0.944764	0.962949	-0.1149	0.619929	0.705065
ENSMUSG00000003355	Fkbp11	2.58647e-07	1.8862e-06	1.85753e-16	0.888673	1	0.0920941	0.883821	0.976839	-1.57062	0.0183357	0.130799	-1.79255	0.00799662	0.0499657	-0.103962	0.868985	0.936654	-0.560353	0.377475	0.717836	-1.47853	0.0255237	0.111629	-3.27107	1.76768e-05	0.000222546	-3.37504	1.14076e-05	8.03779e-05	-3.93539	1.11278e-06	8.07348e-06
ENSMUSG00000003360	Ddx23	0.0350658	0.0572776	0.000762736	0.527299	0	0.145742	0.415376	0.828596	0.0221427	0.900897	0.959702	-0.477907	0.0116305	0.0634581	0.00728135	0.967332	0.984771	0.285859	0.116545	0.445451	0.167885	0.349142	0.580792	-0.310022	0.0900398	0.195357	-0.30274	0.0974279	0.171355	-0.0168815	0.924358	0.946579
ENSMUSG00000003363	Pld3	5.77348e-09	7.01057e-08	4.21841e-16	0.882999	1	0.223401	0.204137	0.682526	-0.147976	0.396144	0.646864	0.967517	6.19805e-06	0.000523838	0.0836713	0.629747	0.799132	0.187978	0.283115	0.638184	0.0754249	0.663741	0.821517	1.04294	1.98158e-06	3.71179e-05	1.12661	5.71107e-07	6.27774e-06	1.31459	3.85414e-08	4.41134e-07
ENSMUSG00000003378	Grik5	0.00990184	0.0194507	0.0411812	0.116974	0	0.642995	0.178021	0.651724	-1.01167	0.0386492	0.195188	1.69668	0.00114581	0.0144067	-0.438576	0.353752	0.592082	0.0994954	0.832061	0.947104	-0.368674	0.434544	0.654741	1.328	0.00825495	0.0315041	0.889428	0.0665591	0.125674	0.988923	0.0428706	0.0815329
ENSMUSG00000003379	Cd79a	0.0105547	0.0205459	7.40725e-10	0.753735	1	0.0674215	0.645148	0.913905	-0.18132	0.22133	0.483586	0.388666	0.0124211	0.0663532	0.109236	0.457096	0.682379	-0.0654608	0.65475	0.875515	-0.113899	0.438327	0.658318	0.274768	0.0687204	0.160147	0.384003	0.013388	0.0335805	0.318542	0.0367722	0.0715704
ENSMUSG00000003380	Rabac1	0.00513852	0.0110067	0.000253961	0.529307	0	-0.040142	0.819022	0.965755	-0.205192	0.2481	0.510686	0.0817375	0.641828	0.79342	0.202212	0.25486	0.493237	-0.692397	0.000482547	0.0297501	-0.245334	0.169617	0.379033	-0.163597	0.354874	0.518893	0.0386155	0.825785	0.878026	-0.653781	0.000859527	0.00278196
ENSMUSG00000003382	Etv3	0.0672666	0.0996582	0.00343248	0.343029	0	-0.66535	0.0546385	0.406113	0.456898	0.178763	0.435708	0.0923567	0.782206	0.884347	0.551743	0.107159	0.295497	-0.393557	0.244679	0.599002	-0.208452	0.533904	0.733758	-0.116096	0.728327	0.828276	0.435648	0.199123	0.303465	0.0420905	0.899684	0.927744
ENSMUSG00000003402	Prkcsh	0.129581	0.173109	1.32545e-08	0.764037	0	0.018524	0.8381	0.970855	0.0877031	0.3375	0.596299	-0.197978	0.0364265	0.135177	0.171769	0.0667037	0.225802	0.0734614	0.420528	0.746838	0.106227	0.247301	0.474428	-0.0917512	0.316079	0.478905	0.0800183	0.380824	0.49947	0.15348	0.0991624	0.164309
ENSMUSG00000003410	Elavl3	0.117625	0.159728	0.00817314	0.304222	0	0.681946	0.342322	0.790212	0.429703	0.547495	0.752195	-0.455017	0.524332	0.706901	-0.286464	0.687838	0.833412	-1.26081	0.0853704	0.389912	1.11165	0.126931	0.318933	0.656633	0.360234	0.524209	0.370168	0.604006	0.702994	-0.890642	0.217693	0.312685
ENSMUSG00000003421	Nosip	0.0454063	0.0714255	3.18679e-05	0.556979	0	0.211988	0.306595	0.766058	-0.227884	0.27249	0.534098	0.40638	0.056122	0.179551	-0.036022	0.860716	0.931775	0.226073	0.276232	0.631544	-0.0158964	0.938266	0.971171	0.390484	0.0657428	0.154856	0.354462	0.0929928	0.165105	0.580534	0.00831583	0.0199299
ENSMUSG00000003423	Pih1d1	0.770031	0.790407	0.000468081	0.37165	0	0.0849061	0.700901	0.932149	0.0698717	0.751822	0.878232	0.146105	0.509824	0.694607	-0.282445	0.207727	0.435663	0.0632192	0.774741	0.92649	0.154778	0.485254	0.696745	0.300883	0.180456	0.325579	0.0184378	0.933434	0.954997	0.081657	0.711795	0.782221
ENSMUSG00000003429	Rps11	0.67026	0.700103	0.00459139	0.278395	0	-0.087571	0.454696	0.84733	-0.0965308	0.410426	0.65794	0.053175	0.648731	0.797832	0.0818641	0.484324	0.703495	-0.00601674	0.958811	0.987917	-0.184102	0.122649	0.312488	-0.130927	0.266834	0.425987	-0.0490627	0.674176	0.761536	-0.0550795	0.63709	0.719772
ENSMUSG00000003435	Supt5	8.3405e-06	4.03035e-05	2.03084e-11	0.775105	1	0.184213	0.0772374	0.475251	-0.111793	0.274428	0.535707	0.430089	0.000214939	0.00520504	-0.00190234	0.984988	0.992375	0.00463664	0.963421	0.989065	0.0724204	0.475979	0.689758	0.50251	3.18277e-05	0.000359774	0.500607	3.34652e-05	0.000202794	0.505244	2.96138e-05	0.000146428
ENSMUSG00000003436	Dll3	0.00513787	0.0110067	0.000217251	0.495175	0	0.658598	0.285552	0.751694	-2.16416	0.00137034	0.0339309	0.140758	0.817561	0.904711	-0.0728789	0.904892	0.955022	0.599436	0.33014	0.681755	-1.50556	0.0193684	0.0920936	-1.3648	0.0324454	0.0902699	-1.43768	0.0249092	0.0564337	-0.838245	0.176973	0.264156
ENSMUSG00000003437	Paf1	0.0419665	0.0667884	2.44469e-05	0.564844	0	0.248654	0.0209736	0.259617	0.0168306	0.869191	0.943785	-0.101804	0.323661	0.533113	-0.130388	0.208903	0.437124	-0.00298716	0.976676	0.992779	0.265484	0.0143565	0.0749359	0.16368	0.117821	0.238256	0.033292	0.744795	0.816868	0.0303049	0.766959	0.825846
ENSMUSG00000003438	Timm50	6.86961e-09	8.16293e-08	1.77661e-18	0.929205	1	-0.217812	0.163276	0.630476	-0.191365	0.21867	0.48198	-0.116471	0.449881	0.64699	-0.483508	0.00373517	0.037793	-0.389373	0.0164341	0.181391	-0.409177	0.0121553	0.0668646	-0.525647	0.0018624	0.00968539	-1.00916	4.68615e-07	5.3397e-06	-1.39853	1.11559e-09	2.11863e-08
ENSMUSG00000003444	Med29	0.00453213	0.00989548	7.23214e-08	0.630828	1	-0.0386461	0.834914	0.970185	-0.232735	0.216121	0.480094	0.129266	0.487615	0.677437	-0.227139	0.227046	0.462279	-0.374053	0.0518817	0.311735	-0.271381	0.151344	0.35252	-0.142115	0.445847	0.603382	-0.369253	0.0547454	0.107042	-0.743306	0.000410306	0.00146594
ENSMUSG00000003452	Bicd1	0.0376203	0.0608351	0.0539027	0.330316	0	-0.104934	0.80237	0.961976	-0.767064	0.0759381	0.278804	1.01418	0.0216145	0.0953489	0.300632	0.475275	0.696698	-1.06573	0.0163111	0.18054	-0.871998	0.0454493	0.163756	0.142181	0.73465	0.83272	0.442813	0.29576	0.411927	-0.622921	0.145381	0.225001
ENSMUSG00000003458	Ncstn	2.20213e-07	1.6406e-06	4.29524e-16	0.860283	1	0.120833	0.410215	0.824156	0.273837	0.0689919	0.264804	0.302485	0.0460154	0.15782	0.189728	0.200233	0.427017	0.136978	0.351435	0.699472	0.394671	0.011104	0.0632628	0.697156	5.24945e-05	0.000543778	0.886884	1.6875e-06	1.57311e-05	1.02386	1.54739e-07	1.4404e-06
ENSMUSG00000003464	Pex19	0.00493903	0.0106329	1.10571e-06	0.56448	0	0.0635274	0.497885	0.864833	0.0283443	0.761499	0.883577	-0.270453	0.00701924	0.0462704	0.38768	0.000279596	0.00725246	-0.0489891	0.600523	0.849089	0.0918717	0.329295	0.56194	-0.178581	0.0642456	0.152211	0.209099	0.0322207	0.069577	0.16011	0.0949975	0.158644
ENSMUSG00000003484	Cyp4f18	0.284009	0.336538	1.574e-07	0.559508	0	1.50256	0.131543	0.58677	-2.06667	0.0417537	0.202683	1.78981	0.0750004	0.21485	-1.15455	0.242331	0.479923	0.303432	0.755707	0.918618	-0.56411	0.563887	0.75449	1.2257	0.215279	0.369472	0.0711535	0.941788	0.960913	0.374585	0.701059	0.773077
ENSMUSG00000003500	Impdh1	1.73328e-15	3.4031e-13	1.35977e-30	0.987641	1	-0.403581	0.00317291	0.077698	-0.828188	4.4216e-07	0.00040306	-0.370462	0.00611474	0.042159	-0.214	0.0966398	0.279097	-0.270099	0.0388629	0.272361	-1.23177	2.44498e-10	7.42925e-08	-1.60223	7.96544e-13	2.20989e-10	-1.81623	4.45423e-14	1.07255e-11	-2.08633	1.67953e-15	4.78328e-13
ENSMUSG00000003518	Dusp3	3.53115e-07	2.46794e-06	1.47337e-14	0.854884	1	-0.559749	0.054961	0.407053	-0.270557	0.34036	0.599542	-0.999425	0.00135328	0.0159913	-0.200141	0.478868	0.699607	0.622095	0.0343394	0.257293	-0.830306	0.00616021	0.0413505	-1.82973	5.7147e-07	1.36575e-05	-2.02987	9.59923e-08	1.41135e-06	-1.40778	2.90013e-05	0.000143622
ENSMUSG00000003526	Prodh	2.34848e-06	1.32265e-05	9.1618e-15	0.859003	1	0.130139	0.779925	0.954123	-1.49362	0.00325393	0.0527657	-0.606895	0.199435	0.398744	-0.56712	0.22957	0.465413	0.177526	0.703269	0.896351	-1.36348	0.00650734	0.0430964	-1.97038	0.000226894	0.00177879	-2.5375	8.84721e-06	6.48897e-05	-2.35997	2.43555e-05	0.000123392
ENSMUSG00000003527	Dgcr14	2.53412e-06	1.4141e-05	4.3584e-09	0.724576	1	0.137546	0.234364	0.715458	-0.208142	0.0768485	0.280292	0.3898	0.00192108	0.0200683	0.275959	0.0216765	0.114501	-0.0204958	0.857453	0.955538	-0.0705968	0.537509	0.736729	0.319203	0.0089461	0.0336783	0.595163	1.64931e-05	0.000110375	0.574667	2.66037e-05	0.000133039
ENSMUSG00000003528	Slc25a1	0.104708	0.144729	1.02218e-10	0.85047	0	0.0217191	0.875058	0.975437	-0.0613791	0.657321	0.824531	-0.130937	0.347214	0.55568	-0.177169	0.206574	0.434317	0.201893	0.151909	0.497499	-0.03966	0.774142	0.888853	-0.170597	0.223396	0.378015	-0.347766	0.0172864	0.0416807	-0.145873	0.295982	0.39883
ENSMUSG00000003531	Dgcr6	0.470901	0.515628	0.00338653	0.38908	0	0.250247	0.527606	0.878458	-0.35707	0.369334	0.623718	0.0299081	0.939591	0.969759	-0.379314	0.340745	0.579661	0.0286871	0.942053	0.98256	-0.106823	0.786777	0.895035	-0.0769149	0.845525	0.907306	-0.456229	0.253687	0.366198	-0.427542	0.284035	0.385705
ENSMUSG00000003541	Ier3	6.09041e-07	4.03352e-06	1.94358e-15	0.890229	1	-1.57366	0.000122654	0.00808365	0.0850163	0.809496	0.911567	-1.09604	0.00417483	0.0327268	0.596152	0.099574	0.283395	-0.563783	0.118352	0.447056	-1.48864	0.000233062	0.00384282	-2.58468	7.21652e-08	2.55165e-06	-1.98852	5.36464e-06	4.2763e-05	-2.55231	9.04078e-08	9.10642e-07
ENSMUSG00000003545	Fosb	0.242767	0.294421	0.00020692	0.401981	0	-0.459226	0.772788	0.952146	0.0364656	0.981694	0.991326	1.53502	0.338425	0.547705	-2.45887	0.13032	0.330449	-1.50066	0.34916	0.697914	-0.422761	0.790366	0.896875	1.11225	0.486072	0.639497	-1.34662	0.400065	0.519129	-2.84727	0.0820212	0.140316
ENSMUSG00000003546	Klc4	8.60455e-16	2.28774e-13	1.12611e-27	0.981188	1	0.222787	0.150037	0.612726	0.665113	0.000151548	0.00991823	0.602724	0.000451117	0.00807455	0.72227	5.54544e-05	0.00248319	0.279859	0.0737628	0.364022	0.8879	3.07233e-06	0.00012487	1.49062	2.43096e-10	2.72139e-08	2.21289	3.77637e-14	1.00404e-11	2.49275	2.26377e-15	5.69931e-13
ENSMUSG00000003549	Ercc1	0.0638423	0.0953657	0.00658425	0.314136	0	0.269538	0.209829	0.687644	-0.136135	0.52176	0.737319	-0.333833	0.123335	0.294868	-0.169399	0.426358	0.656909	0.39259	0.0723607	0.361077	0.133403	0.530084	0.731238	-0.20043	0.347802	0.511661	-0.369829	0.0894206	0.15974	0.0227611	0.914369	0.939396
ENSMUSG00000003559	As3mt	0.0382443	0.0616878	0.00595039	0.202075	0	0.264858	0.781578	0.955016	-1.97284	0.0468408	0.215326	2.03628	0.0406803	0.145668	-1.78064	0.0708513	0.233705	-0.735026	0.443894	0.76411	-1.70799	0.082392	0.242055	0.328297	0.731195	0.83062	-1.45234	0.136552	0.226087	-2.18736	0.0288371	0.0580655
ENSMUSG00000003573	Homer3	5.07314e-09	6.31643e-08	3.92973e-20	0.944237	1	0.486746	0.00255979	0.0684865	0.395093	0.0117944	0.102817	-0.0142116	0.923147	0.961123	0.471458	0.0033262	0.0348228	-0.0421513	0.774934	0.92649	0.881839	2.17661e-06	9.41623e-05	0.867627	2.79905e-06	5.03119e-05	1.33908	1.20025e-09	3.47337e-08	1.29693	2.27333e-09	3.95802e-08
ENSMUSG00000003575	Crtc1	0.0188651	0.0337193	6.41367e-07	0.622095	1	-0.170868	0.324685	0.782063	-0.0803268	0.640915	0.815408	0.571473	0.00242744	0.0231603	-0.12186	0.480407	0.700521	-0.0810834	0.637787	0.867471	-0.251195	0.151991	0.353124	0.320278	0.0711043	0.164241	0.198418	0.254297	0.366995	0.117335	0.496705	0.597056
ENSMUSG00000003581	Rnf215	9.44039e-05	0.000342268	2.04428e-14	0.890019	1	0.492668	0.071946	0.464111	0.315269	0.240826	0.503447	0.26168	0.328284	0.537813	0.128058	0.629951	0.799149	0.277534	0.300381	0.654175	0.807937	0.00488287	0.0349104	1.06962	0.000385831	0.00273554	1.19768	0.000106952	0.000553487	1.47521	6.60882e-06	3.8618e-05
ENSMUSG00000003585	Sec14l2	0.123528	0.166354	1.21375e-05	0.49642	0	-0.136538	0.636967	0.909463	0.18396	0.525596	0.739032	0.194029	0.503374	0.689277	0.220343	0.447858	0.674005	0.122331	0.672281	0.883225	0.0474227	0.86955	0.939724	0.241452	0.406101	0.567714	0.461794	0.118337	0.201202	0.584126	0.0512961	0.0945193
ENSMUSG00000003604	Aven	0.000764371	0.00214205	5.20663e-07	0.627072	1	0.291594	0.361962	0.799746	-0.334318	0.29714	0.557405	-0.103236	0.745141	0.861749	-0.905238	0.00783677	0.0603943	0.118559	0.709018	0.898757	-0.0427247	0.892897	0.953704	-0.145961	0.646158	0.769313	-1.0512	0.00250298	0.00813808	-0.93264	0.00635272	0.0157822
ENSMUSG00000003623	Crot	0.251677	0.30364	1.43768e-05	0.429529	0	0.0150115	0.951488	0.99142	-0.0235285	0.924036	0.968918	0.259381	0.29825	0.508308	0.0206534	0.933294	0.968271	0.229646	0.355994	0.703934	-0.00851693	0.972464	0.986588	0.250864	0.314072	0.476766	0.271518	0.276691	0.391869	0.501164	0.0504716	0.0933234
ENSMUSG00000003644	Rps6ka1	2.67815e-07	1.94528e-06	4.31142e-14	0.899903	1	0.369187	0.0116453	0.182576	0.606468	0.000140124	0.00932985	-0.132611	0.338685	0.547751	-0.560844	0.000338578	0.00816812	-0.125248	0.365725	0.711166	0.975655	1.27445e-07	1.11401e-05	0.843044	1.47271e-06	2.93209e-05	0.2822	0.0480843	0.0963347	0.156952	0.259146	0.358545
ENSMUSG00000003660	Snrnp200	0.189009	0.238494	1	0	0	-0.220527	0.223439	0.706016	0.0315775	0.859649	0.939311	-0.125863	0.482919	0.673509	0.433626	0.0212051	0.11323	-0.296185	0.105895	0.429377	-0.18895	0.295067	0.526652	-0.314813	0.0866828	0.190179	0.118813	0.507548	0.618479	-0.177372	0.325044	0.429689
ENSMUSG00000003662	Ciao1	0.170842	0.219103	1.70471e-06	0.552902	0	0.197761	0.353411	0.796892	-0.482941	0.0292335	0.1673	0.381662	0.0797207	0.223653	-0.230196	0.281467	0.521877	-0.113649	0.591754	0.844078	-0.285179	0.184695	0.398088	0.0964828	0.648643	0.77069	-0.133713	0.528496	0.637371	-0.247362	0.247944	0.346161
ENSMUSG00000003680	Taf6l	0.0997473	0.13888	0.000811143	0.447206	0	0.493368	0.0924198	0.509476	-0.089211	0.754603	0.879927	-0.151325	0.596622	0.763355	-0.314701	0.275311	0.515102	-0.182446	0.523912	0.810243	0.404157	0.16429	0.371348	0.252832	0.378844	0.541716	-0.0618684	0.828302	0.879454	-0.244314	0.39488	0.501839
ENSMUSG00000003721	Insig2	0.0158071	0.0289842	3.41482e-06	0.533675	0	0.59455	0.00524776	0.10997	-0.144661	0.465172	0.699649	-0.013881	0.94384	0.971718	0.186103	0.349048	0.587439	0.108552	0.582803	0.839852	0.449889	0.0293695	0.122448	0.436009	0.0342692	0.0942551	0.622112	0.00370761	0.0114016	0.730664	0.000905837	0.00290744
ENSMUSG00000003731	Kpna6	0.503297	0.545428	0.0016826	0.373071	0	-0.192203	0.464367	0.849763	-0.0290834	0.911393	0.963885	-0.177002	0.500096	0.686699	0.479364	0.0753766	0.242124	-0.154762	0.55504	0.827309	-0.221286	0.400362	0.624902	-0.398288	0.135901	0.264547	0.0810755	0.756588	0.825828	-0.0736868	0.778126	0.834912
ENSMUSG00000003746	Man1a	0.0340999	0.0559894	0.00369383	0.222359	0	-0.463033	0.0560041	0.408583	0.840708	0.0012093	0.0324226	-0.539145	0.0278838	0.1138	0.135282	0.563989	0.75799	0.108302	0.643792	0.870531	0.377675	0.114823	0.29871	-0.16147	0.491663	0.644078	-0.0261877	0.9108	0.939131	0.0821144	0.72566	0.793175
ENSMUSG00000003752	Itpkc	0.0654368	0.0973429	7.48747e-06	0.558001	0	0.207447	0.249515	0.726516	-0.126269	0.479804	0.707472	0.396447	0.0330513	0.126541	-0.451416	0.0164983	0.0966718	0.329554	0.0726006	0.361405	0.0811777	0.648693	0.811073	0.477625	0.011691	0.0414444	0.0262092	0.882851	0.918744	0.355763	0.0537858	0.0984248
ENSMUSG00000003762	Adck4	0.000469169	0.00139115	1.27616e-10	0.748604	1	0.414537	0.0667219	0.448343	-0.103359	0.637253	0.813913	0.828877	0.000732276	0.0106967	-0.392294	0.0817042	0.254568	-0.161345	0.463062	0.7764	0.311178	0.162775	0.368846	1.14005	1.67133e-05	0.000212931	0.747761	0.00191278	0.00650785	0.586416	0.0118237	0.0270177
ENSMUSG00000003778	Brd8	0.0578441	0.0876835	1	0	0	0.143692	0.19089	0.669686	-0.171146	0.121773	0.357258	0.330027	0.00478415	0.0357886	-0.245693	0.029959	0.139526	0.043975	0.684453	0.888955	-0.0274548	0.799517	0.901364	0.302572	0.00889305	0.033558	0.0568794	0.599525	0.69936	0.100854	0.354571	0.461127
ENSMUSG00000003779	Kif20a	0.59962	0.635472	0.00283828	0.437878	0	-0.0882546	0.758658	0.947734	0.374047	0.199653	0.461079	-0.191149	0.507196	0.69255	0.228254	0.429224	0.659573	-0.364881	0.210548	0.561753	0.285793	0.323925	0.555678	0.0946439	0.741822	0.837838	0.322898	0.266299	0.380061	-0.0419822	0.883718	0.916762
ENSMUSG00000003808	Farsa	8.16448e-08	7.00236e-07	1.4935e-15	0.873682	1	0.222689	0.129896	0.582735	-0.625631	0.000165747	0.0103361	0.0929464	0.519629	0.703011	-0.483992	0.00218544	0.0268695	-0.0859887	0.551134	0.825028	-0.402942	0.00884807	0.0541579	-0.309996	0.0387196	0.103745	-0.793988	7.34169e-06	5.53424e-05	-0.879976	1.5352e-06	1.06711e-05
ENSMUSG00000003809	Gcdh	1.34349e-05	6.18081e-05	6.89301e-12	0.78936	1	0.0363361	0.79966	0.961617	-0.100651	0.483881	0.710293	0.186225	0.200286	0.399571	0.239331	0.103198	0.289008	0.437415	0.00475863	0.0992314	-0.0643149	0.653717	0.814573	0.12191	0.397515	0.560061	0.361241	0.017035	0.0412291	0.798656	6.28778e-06	3.6962e-05
ENSMUSG00000003810	Mast2	0.00537926	0.0114589	0.000195521	0.538119	0	0.459299	0.0631227	0.434739	-0.276316	0.25345	0.515681	0.29001	0.231271	0.436618	-0.679083	0.00803808	0.0615008	-0.170026	0.478779	0.786778	0.182983	0.446266	0.664324	0.472993	0.0561307	0.138209	-0.206091	0.391693	0.51034	-0.376117	0.123978	0.198073
ENSMUSG00000003812	Dnase2a	0.00025101	0.000804671	4.57755e-06	0.525319	1	-0.335448	0.168471	0.637535	-0.197408	0.412082	0.659517	0.354886	0.145999	0.329118	0.453728	0.066401	0.225146	0.43015	0.0808297	0.381067	-0.532857	0.0331078	0.13291	-0.177971	0.459072	0.615084	0.275757	0.254793	0.367461	0.705908	0.00615646	0.0153785
ENSMUSG00000003813	Rad23a	5.67228e-10	9.56278e-09	8.11675e-21	0.939412	1	0.0574959	0.480522	0.855575	0.0362589	0.655461	0.823732	-0.12067	0.145083	0.327927	-0.331622	0.000333269	0.00811676	-0.334785	0.000300575	0.0236786	0.0937549	0.253741	0.482063	-0.0269149	0.740272	0.836567	-0.358537	0.000138016	0.000686152	-0.693322	4.06531e-09	6.43506e-08
ENSMUSG00000003814	Calr	4.61398e-06	2.3917e-05	1.73944e-11	0.82932	1	0.240938	0.177954	0.651663	-0.435298	0.0189852	0.133126	0.0533586	0.761577	0.871681	-0.538205	0.00468733	0.0434736	-0.205297	0.248786	0.603727	-0.19436	0.274259	0.505356	-0.141001	0.425151	0.585466	-0.679206	0.000600169	0.00241468	-0.884503	2.6868e-05	0.000134151
ENSMUSG00000003824	Syce2	2.01734e-12	7.97066e-11	2.29501e-16	0.929609	1	0.264506	0.134366	0.58846	-0.518102	0.00550869	0.0696348	0.0363724	0.833388	0.914348	-1.1531	3.7473e-07	7.96556e-05	-0.502256	0.00689421	0.121	-0.253597	0.150482	0.351317	-0.217224	0.215673	0.3698	-1.37032	1.72018e-08	3.34138e-07	-1.87258	3.08355e-11	9.91241e-10
ENSMUSG00000003847	Nfat5	0.199002	0.249011	6.68754e-06	0.561182	0	0.0436013	0.849495	0.972705	-0.540213	0.0252136	0.155993	0.271751	0.243027	0.449103	0.113125	0.623173	0.795085	0.102046	0.657453	0.877412	-0.496612	0.0382385	0.145976	-0.224861	0.332035	0.495954	-0.111736	0.627424	0.722605	-0.00968996	0.96635	0.976231
ENSMUSG00000003848	Nob1	3.51674e-07	2.46056e-06	3.21477e-20	0.934141	1	-0.165789	0.349257	0.793664	-0.471809	0.0116689	0.102631	-0.086402	0.623525	0.78078	-0.339218	0.0619759	0.215926	-0.189245	0.286539	0.641415	-0.637598	0.00110779	0.0119164	-0.724	0.00030453	0.00224404	-1.06322	1.82445e-06	1.6822e-05	-1.25246	1.18422e-07	1.15279e-06
ENSMUSG00000003849	Nqo1	0.0767605	0.111599	2.68886e-11	0.771246	0	-0.139871	0.831765	0.969419	-0.825279	0.216684	0.480508	0.298841	0.650422	0.799031	-0.602919	0.363475	0.601331	-0.567211	0.39215	0.727394	-0.96515	0.150686	0.351372	-0.666309	0.31608	0.478905	-1.26923	0.062368	0.119081	-1.83644	0.00911517	0.0215666
ENSMUSG00000003863	Ppfia3	0.0227243	0.0395741	1.09465e-05	0.58778	0	0.657909	0.265274	0.73878	0.0707861	0.903448	0.960257	-0.878264	0.1406	0.32122	1.59045	0.0106325	0.0735058	0.202914	0.728309	0.905831	0.728695	0.218487	0.440008	-0.149569	0.797803	0.874978	1.44088	0.0193281	0.0456449	1.64379	0.00854393	0.020407
ENSMUSG00000003865	Gys1	8.95438e-09	1.02766e-07	7.89767e-09	0.677196	1	-0.103323	0.56095	0.887424	-0.266967	0.140104	0.382707	0.03598	0.83909	0.916977	-0.782309	0.000139406	0.00466956	-0.361058	0.0497075	0.305131	-0.37029	0.0445428	0.161515	-0.33431	0.0677817	0.158459	-1.11662	9.56739e-07	9.74454e-06	-1.47768	6.52188e-09	9.64452e-08
ENSMUSG00000003868	Ruvbl2	2.01632e-11	5.44023e-10	2.64981e-25	0.967604	1	-0.0562321	0.669308	0.924656	-0.156231	0.240867	0.503447	-0.364903	0.00942559	0.055638	-0.511742	0.000557422	0.0113294	-0.324035	0.0195093	0.197693	-0.212463	0.114673	0.298543	-0.577366	0.000148525	0.00126873	-1.08911	7.42609e-09	1.64249e-07	-1.41314	3.63422e-11	1.15087e-09
ENSMUSG00000003872	Lin7b	0.357717	0.409324	0.0132609	0.167266	0	0.890868	0.21543	0.694975	-0.969566	0.178762	0.435708	1.16901	0.107679	0.270672	-1.16714	0.108217	0.297504	0.108234	0.878598	0.962147	-0.0786982	0.911556	0.959842	1.09031	0.13227	0.259307	-0.0768219	0.913656	0.941164	0.031412	0.964634	0.975256
ENSMUSG00000003873	Bax	0.00552552	0.0117254	4.35812e-06	0.467038	0	-0.10068	0.534683	0.880787	-0.29086	0.0806136	0.28817	0.0877259	0.588181	0.756766	-0.0260198	0.872076	0.938717	-0.33913	0.043738	0.288533	-0.39154	0.0214574	0.0986099	-0.303814	0.0687247	0.160147	-0.329834	0.049377	0.098338	-0.668964	0.000290276	0.00108582
ENSMUSG00000003882	Il7r	3.71773e-13	1.99352e-11	2.56965e-17	0.928704	1	-0.136494	0.561661	0.887928	-0.310022	0.193323	0.451949	1.31768	5.665e-06	0.000491815	1.14031	4.22126e-05	0.00208805	0.540709	0.0278864	0.232642	-0.446515	0.0654455	0.207737	0.871162	0.000886693	0.00533951	2.01147	3.77315e-09	9.08546e-08	2.55218	2.77517e-11	9.19916e-10
ENSMUSG00000003923	Tfam	0.000854081	0.00236233	2.8679e-11	0.770351	1	0.0661656	0.711051	0.935048	-0.115274	0.519802	0.736731	-0.391496	0.0356322	0.133198	-0.177742	0.323633	0.562781	0.0675914	0.705129	0.897104	-0.0491089	0.783229	0.893316	-0.440605	0.0193041	0.0609798	-0.618347	0.00169231	0.00587043	-0.550755	0.00441024	0.0114935
ENSMUSG00000003929	Zfp81	9.5931e-08	8.03328e-07	3.49341e-15	0.901946	1	0.115194	0.517744	0.87277	-0.784842	0.000136404	0.00932985	-0.493625	0.00927707	0.0551696	0.12292	0.490306	0.707517	0.333896	0.0684606	0.352723	-0.669648	0.000759887	0.00914876	-1.16327	4.993e-07	1.21373e-05	-1.04035	2.98411e-06	2.56972e-05	-0.706457	0.000440601	0.00155933
ENSMUSG00000003934	Efnb3	0.0436138	0.0690398	8.08379e-06	0.555831	0	-0.0148607	0.970065	0.995415	-1.0651	0.0115888	0.102209	0.521041	0.195553	0.393946	0.675147	0.0970439	0.279605	-0.551691	0.171368	0.52029	-1.07996	0.0106022	0.0612521	-0.55892	0.166024	0.306939	0.116227	0.769328	0.835446	-0.435464	0.277033	0.378128
ENSMUSG00000003948	Mmd	0.157218	0.204195	0.00120766	0.3345	0	-0.0113765	0.965646	0.994998	-0.35039	0.192035	0.450629	0.0114247	0.965501	0.983021	-0.182948	0.490564	0.707631	-0.0244132	0.926366	0.977904	-0.361766	0.178463	0.391063	-0.350341	0.192094	0.34096	-0.53329	0.0517754	0.102237	-0.557703	0.0426223	0.0811362
ENSMUSG00000003955	Fam162a	7.63891e-08	6.61831e-07	2.30716e-13	0.828555	1	0.581802	0.168534	0.637535	-0.535359	0.203893	0.465906	-0.25261	0.543932	0.72417	-1.40603	0.00205865	0.0259609	-1.10265	0.0124694	0.160352	0.0464436	0.910851	0.959634	-0.206166	0.61997	0.750101	-1.6122	0.000567165	0.00229929	-2.71485	5.15971e-07	4.12841e-06
ENSMUSG00000003970	Rpl8	0.189785	0.239355	0.000186766	0.405683	0	0.0111697	0.934295	0.9874	0.0933342	0.49285	0.717474	-0.334876	0.0192285	0.088081	0.14496	0.289898	0.531115	-0.0615084	0.650469	0.873727	0.104504	0.4431	0.661554	-0.230372	0.0978696	0.207615	-0.0854129	0.529974	0.638732	-0.146921	0.283561	0.385389
ENSMUSG00000003992	Ssbp2	0.0068362	0.014092	2.21139e-11	0.773941	1	0.313426	0.110208	0.544517	-0.418353	0.0363111	0.188605	0.106968	0.577343	0.74989	0.235851	0.224459	0.458916	0.39372	0.0477773	0.300066	-0.104927	0.584586	0.768726	0.00204104	0.99149	0.994335	0.237892	0.220587	0.328476	0.631611	0.00258529	0.00723225
ENSMUSG00000004018	Fancl	0.0152151	0.0280641	2.30979e-06	0.628607	1	0.0733675	0.759367	0.947737	-0.0770622	0.747674	0.87612	-0.182934	0.447162	0.644459	-0.299726	0.217214	0.448921	-0.219629	0.362614	0.708478	-0.00369468	0.987682	0.994382	-0.186629	0.438145	0.596501	-0.486355	0.0503437	0.099889	-0.705984	0.00618958	0.0154393
ENSMUSG00000004040	Stat3	4.13533e-09	5.28808e-08	9.06659e-18	0.907292	1	0.0204341	0.918199	0.985296	0.896081	0.000110445	0.00841139	0.180111	0.369064	0.577276	0.429664	0.038436	0.162156	0.00103219	0.99586	0.999463	0.916515	8.39725e-05	0.00171191	1.09663	7.55166e-06	0.00011103	1.52629	3.17392e-08	5.63359e-07	1.52732	3.13459e-08	3.70747e-07
ENSMUSG00000004043	Stat5a	0.0118112	0.0226124	2.06553e-06	0.547669	0	0.0944726	0.745266	0.944919	0.121655	0.675887	0.836342	0.224008	0.443242	0.641562	0.339604	0.248523	0.486563	0.19586	0.502037	0.799607	0.216127	0.45927	0.674085	0.440135	0.138125	0.267855	0.779739	0.0117371	0.0301264	0.975599	0.00223111	0.00636279
ENSMUSG00000004044	Ptrf	2.41114e-05	0.000104132	5.06931e-11	0.857683	1	1.35992	0.0172226	0.229913	-1.42581	0.012965	0.108095	-1.48839	0.00985222	0.0570223	-0.14973	0.781597	0.890003	0.483239	0.374246	0.71678	-0.0658976	0.902829	0.95673	-1.55429	0.00734328	0.0286513	-1.70402	0.00370571	0.0113985	-1.22078	0.0307708	0.061426
ENSMUSG00000004054	Map3k11	2.13513e-06	1.21482e-05	3.77233e-11	0.820464	1	-0.0600717	0.602498	0.899833	0.330864	0.00741334	0.0794581	0.0284353	0.804881	0.897314	0.35722	0.00422175	0.0405402	-0.0830431	0.472603	0.782044	0.270793	0.0251014	0.110654	0.299228	0.0142665	0.0483839	0.656448	4.52884e-06	3.67666e-05	0.573405	3.06585e-05	0.000151009
ENSMUSG00000004056	Akt2	0.195762	0.2458	1	0	0	-0.0232463	0.880522	0.975638	0.303181	0.0583964	0.24194	-0.415674	0.0116255	0.0634581	0.162207	0.299252	0.539871	0.00150601	0.992229	0.998095	0.279934	0.0790422	0.235356	-0.13574	0.383546	0.546358	0.0264667	0.86413	0.905495	0.0279728	0.856485	0.895866
ENSMUSG00000004069	Dnaja3	2.98047e-08	2.91917e-07	1.03327e-15	0.922124	1	0.130553	0.43035	0.835229	-0.186077	0.263952	0.526512	-0.53332	0.00300405	0.0265129	-0.277624	0.100385	0.284187	-0.268316	0.111706	0.437703	-0.0555235	0.736076	0.866427	-0.588843	0.00126841	0.00711224	-0.866468	1.45074e-05	9.85856e-05	-1.13478	2.12967e-07	1.90997e-06
ENSMUSG00000004070	Hmox2	0.0557581	0.0849755	0.0228106	0.34012	0	0.0771624	0.663698	0.920965	-0.135254	0.447686	0.688574	-0.125004	0.482484	0.673315	-0.297469	0.101893	0.286989	0.402244	0.0301831	0.243333	-0.0580912	0.743209	0.869929	-0.183095	0.306249	0.469021	-0.480565	0.0109647	0.0284646	-0.0783207	0.658985	0.738385
ENSMUSG00000004071	Cdip1	4.74775e-07	3.22635e-06	3.40793e-16	0.927715	1	0.0410247	0.803475	0.961976	0.230907	0.168903	0.42307	0.219655	0.189875	0.386597	0.543507	0.00259595	0.029686	-0.0595473	0.718123	0.901496	0.271932	0.107607	0.286757	0.491587	0.00570129	0.0235089	1.03509	1.01171e-06	1.01906e-05	0.975547	2.58109e-06	1.68836e-05
ENSMUSG00000004085	B230120H23Rik	0.0198722	0.0352026	3.26753e-05	0.556228	0	-0.289685	0.0759181	0.471296	-0.281397	0.084173	0.294871	0.316354	0.0539299	0.175173	0.0874237	0.581717	0.770031	0.0924167	0.560473	0.830837	-0.571082	0.00117157	0.0123772	-0.254728	0.116116	0.235705	-0.167304	0.295517	0.411763	-0.0748878	0.636743	0.719507
ENSMUSG00000004096	Cwc15	0.13381	0.177865	2.22912e-07	0.550591	0	-0.04524	0.794153	0.959895	0.106831	0.539021	0.745851	0.231197	0.189523	0.386261	-0.12296	0.480067	0.700425	0.201582	0.250774	0.605216	0.0615915	0.722568	0.858445	0.292788	0.0998892	0.210774	0.169829	0.331478	0.448697	0.37141	0.0397955	0.0766596
ENSMUSG00000004098	Col5a3	6.6426e-07	4.35626e-06	1.19354e-14	0.856724	1	0.262009	0.638008	0.909482	-2.27968	0.000321426	0.0148788	-0.720915	0.201683	0.401227	-0.226526	0.684015	0.830505	-0.0306862	0.955963	0.986736	-2.01767	0.00110745	0.0119164	-2.73858	3.56199e-05	0.000394601	-2.96511	1.20422e-05	8.41175e-05	-2.99579	1.0403e-05	5.80003e-05
ENSMUSG00000004099	Dnmt1	0.00113156	0.00299543	1.72239e-05	0.611653	1	-0.0361912	0.821309	0.966576	0.489412	0.00477258	0.0643165	-0.515761	0.00316512	0.0273297	0.135477	0.400856	0.635602	-0.449733	0.00873727	0.13386	0.453221	0.008291	0.0516397	-0.0625399	0.6966	0.807596	0.0729374	0.649472	0.740777	-0.376795	0.0251733	0.0516831
ENSMUSG00000004100	Ppan	6.87305e-08	6.04923e-07	1.77618e-17	0.903436	1	-0.0793333	0.668042	0.923979	-0.297673	0.115665	0.346995	0.174983	0.347509	0.555796	-0.892193	4.61206e-05	0.00219623	-0.23175	0.216338	0.568556	-0.377006	0.049389	0.172828	-0.202023	0.279455	0.440242	-1.09422	2.55272e-06	2.24211e-05	-1.32597	1.05116e-07	1.0367e-06
ENSMUSG00000004105	Angptl2	7.16897e-11	1.62217e-09	1.02744e-24	0.971188	1	-1.19976	0.000309876	0.0163415	-1.72523	2.59534e-06	0.000907958	-0.0232264	0.93649	0.967967	0.492904	0.099639	0.283395	-0.488319	0.102666	0.422245	-2.92499	1.57399e-10	5.73922e-08	-2.94822	1.33312e-10	1.71015e-08	-2.45531	5.40875e-09	1.23261e-07	-2.94363	1.37746e-10	3.66233e-09
ENSMUSG00000004113	Cacna1b	3.49981e-13	1.90062e-11	8.7188e-24	0.967064	1	-1.78925	4.21571e-09	2.69005e-06	-1.33023	8.65117e-07	0.000489461	0.303205	0.156286	0.343912	0.412855	0.0574399	0.205955	0.351843	0.102184	0.421211	-3.11947	2.40096e-14	6.12822e-11	-2.81627	2.57494e-13	1.06004e-10	-2.40342	9.07012e-12	6.46664e-10	-2.05157	2.67503e-10	6.28706e-09
ENSMUSG00000004127	Trmt10a	0.0392816	0.0631086	4.09821e-07	0.669024	0	-0.0126527	0.966411	0.994998	-0.326902	0.282034	0.544197	0.515118	0.0952849	0.251349	-0.802119	0.0121485	0.0801647	-0.0266403	0.929353	0.978892	-0.339555	0.264242	0.493887	0.175563	0.560306	0.701798	-0.626555	0.0450442	0.0913856	-0.653196	0.0372732	0.0723823
ENSMUSG00000004187	Kifc2	1.81877e-05	8.06224e-05	2.76417e-12	0.867455	1	0.0394324	0.946725	0.990466	0.325275	0.5826	0.778088	1.81763	0.0044933	0.0342975	0.428029	0.470502	0.692287	0.0986353	0.867289	0.95863	0.364707	0.538058	0.737172	2.18233	0.000929776	0.00554995	2.61036	0.000136938	0.000682493	2.709	8.76869e-05	0.000380762
ENSMUSG00000004207	Psap	1.35527e-15	2.93151e-13	3.34016e-25	0.985293	1	-0.0725958	0.526855	0.878458	0.095387	0.407018	0.654862	0.572362	2.87366e-05	0.00142749	0.850577	5.51606e-08	2.34653e-05	0.165804	0.154896	0.501466	0.0227912	0.841973	0.925437	0.595153	1.68999e-05	0.00021439	1.44573	1.00263e-12	1.12242e-10	1.61153	8.34023e-14	8.38095e-12
ENSMUSG00000004221	Ikbkg	0.0661634	0.0982749	0.00346845	0.342578	0	-0.209816	0.244283	0.723076	0.0180931	0.918966	0.967324	0.349541	0.0578127	0.182655	-0.0576463	0.746057	0.869911	0.167176	0.35125	0.699472	-0.191723	0.286318	0.518147	0.157818	0.378433	0.541248	0.100171	0.574399	0.677493	0.267348	0.141074	0.2198
ENSMUSG00000004233	Wars2	0.204803	0.255169	1.8238e-06	0.596098	0	-0.0144283	0.946418	0.990466	-0.142069	0.509908	0.728903	-0.228596	0.292186	0.502341	-0.0661994	0.75802	0.877199	0.311498	0.154886	0.501466	-0.156498	0.468296	0.682782	-0.385094	0.0816676	0.181956	-0.451293	0.0434636	0.0888345	-0.139795	0.516651	0.614836
ENSMUSG00000004263	Atn1	0.0623514	0.0934282	0.00867403	0.301465	0	0.0309993	0.890044	0.977227	-0.374087	0.103984	0.326939	0.0212522	0.924483	0.961788	-0.200932	0.373804	0.611139	-0.000168904	0.999399	0.999957	-0.343088	0.134378	0.328908	-0.321836	0.159154	0.298012	-0.522768	0.0263708	0.0590325	-0.522937	0.0263266	0.0537225
ENSMUSG00000004264	Phb2	1.67823e-08	1.76421e-07	4.69263e-21	0.941391	1	0.0379344	0.766818	0.951144	-0.25201	0.057098	0.238991	-0.329361	0.0150951	0.0755138	-0.324647	0.0164419	0.0965286	-0.019252	0.880297	0.962582	-0.214075	0.102756	0.278606	-0.543437	0.000216281	0.00170803	-0.868084	2.76831e-07	3.46025e-06	-0.887336	1.89774e-07	1.725e-06
ENSMUSG00000004266	Ptpn6	2.48383e-08	2.49222e-07	6.03243e-16	0.912511	1	-0.623707	0.000773593	0.0317447	-0.530831	0.00326909	0.0528772	0.0881258	0.595398	0.762516	-0.143661	0.388807	0.625285	-0.254707	0.132276	0.468399	-1.15454	1.74437e-07	1.43624e-05	-1.06641	6.69294e-07	1.54179e-05	-1.21007	7.60924e-08	1.1714e-06	-1.46478	2.04885e-09	3.62153e-08
ENSMUSG00000004268	Emg1	1.08062e-07	8.86619e-07	1.8984e-16	0.888526	1	-0.0709523	0.665704	0.922145	-0.153432	0.353331	0.610006	-0.245704	0.142229	0.324013	-0.585402	0.00129267	0.0192944	-0.0440145	0.788455	0.932814	-0.224384	0.178697	0.391161	-0.470088	0.00756602	0.0293399	-1.05549	6.77522e-07	7.25381e-06	-1.0995	3.42438e-07	2.89609e-06
ENSMUSG00000004270	Lpcat3	0.022748	0.0396057	5.94921e-05	0.495187	0	0.264954	0.174702	0.645563	0.135723	0.48112	0.708335	-0.077625	0.686033	0.822109	-0.325233	0.0986347	0.282175	-0.218744	0.259799	0.614788	0.400677	0.0446097	0.161689	0.323052	0.100798	0.212135	-0.00218137	0.990922	0.993647	-0.220925	0.255193	0.353997
ENSMUSG00000004285	Atp6v1f	0.00125849	0.00328578	5.08521e-07	0.696528	1	0.303899	0.0475225	0.379615	-0.336489	0.0295262	0.168145	0.548458	0.000883877	0.0121291	-0.0838745	0.570884	0.762732	0.0549724	0.709805	0.899269	-0.0325896	0.825249	0.915765	0.515868	0.0015663	0.00843069	0.431994	0.0065316	0.0184498	0.486966	0.00258313	0.00722926
ENSMUSG00000004317	Clcn5	0.00474984	0.0103036	1.81081e-20	0.936393	1	0.526396	0.273046	0.742935	0.232682	0.624783	0.805044	0.165866	0.727059	0.850142	0.903899	0.065508	0.223354	-0.13492	0.776385	0.927058	0.759078	0.118426	0.305017	0.924944	0.0598556	0.144841	1.82884	0.000620191	0.0024796	1.69392	0.00130055	0.00400812
ENSMUSG00000004319	Clcn3	7.812e-06	3.79751e-05	2.44725e-06	0.542996	1	0.196603	0.391033	0.811452	-0.236085	0.304521	0.565363	-0.411774	0.0791926	0.222562	-0.456371	0.0532527	0.197274	-0.210876	0.358078	0.705552	-0.039482	0.862302	0.935953	-0.451256	0.055789	0.137607	-0.907627	0.000434469	0.00184032	-1.1185	3.68978e-05	0.000177896
ENSMUSG00000004356	Utp20	2.64647e-05	0.000113109	2.45883e-12	0.868499	1	-0.545571	0.142	0.600666	-0.30333	0.407504	0.654984	-0.991355	0.01065	0.0596119	0.171339	0.638355	0.804293	-0.260754	0.475681	0.784219	-0.848901	0.0262646	0.113688	-1.84026	2.5144e-05	0.000296022	-1.66892	8.83414e-05	0.000470539	-1.92967	1.30803e-05	7.10341e-05
ENSMUSG00000004359	Spic	0.91837	0.924893	1	0	0	0.0757146	0.921311	0.985296	0.290654	0.704901	0.851486	0.0895216	0.907025	0.953654	-0.653693	0.397008	0.632724	-0.038965	0.959453	0.988044	0.366368	0.63338	0.801427	0.45589	0.553311	0.696091	-0.197803	0.796465	0.856094	-0.236768	0.75759	0.817759
ENSMUSG00000004364	Cul3	0.00264254	0.00621871	7.08994e-06	0.599637	0	0.188437	0.174209	0.644945	-0.140725	0.306413	0.567734	-0.0635676	0.641382	0.79324	-0.279178	0.0485337	0.186394	-0.0663952	0.626689	0.862227	0.0477118	0.726405	0.860523	-0.0158559	0.907329	0.943711	-0.295034	0.0378943	0.0795538	-0.361429	0.0126092	0.0285926
ENSMUSG00000004371	Il11	0.226818	0.278092	0.00128884	0.265859	0	-1.10156	0.135999	0.591959	0.263955	0.715375	0.856818	-0.11057	0.878467	0.936983	-0.690507	0.34373	0.582521	-0.0478313	0.94725	0.98427	-0.837601	0.252673	0.481143	-0.948171	0.196931	0.346652	-1.63868	0.0304575	0.0665237	-1.68651	0.0263091	0.0536954
ENSMUSG00000004393	Ddx56	3.24986e-10	5.96758e-09	1.51068e-23	0.958608	1	-0.197041	0.189453	0.667531	-0.324102	0.035611	0.186564	-0.410316	0.00936835	0.0554026	-0.308426	0.0447027	0.177746	-0.203251	0.176333	0.525878	-0.521144	0.00143904	0.0143641	-0.931459	9.46145e-07	2.05003e-05	-1.23989	5.74688e-09	1.30734e-07	-1.44314	2.72806e-10	6.38817e-09
ENSMUSG00000004394	Tmed4	7.61644e-06	3.70854e-05	1.95891e-09	0.703351	1	0.290856	0.106197	0.536535	-0.519497	0.00603615	0.0728792	0.725741	0.000294238	0.00626906	0.296032	0.10042	0.284222	-0.0321499	0.854678	0.954696	-0.228641	0.199795	0.417166	0.4971	0.00823185	0.0314556	0.793132	0.000105933	0.000548893	0.760982	0.000172604	0.000689229
ENSMUSG00000004415	Col26a1	2.07765e-10	4.05094e-09	1.50927e-12	0.854484	1	0.119649	0.468646	0.851864	-0.0625097	0.703933	0.850894	0.517977	0.00374406	0.0306748	-1.571	4.27392e-10	1.36359e-06	-0.0470724	0.774616	0.92649	0.0571393	0.728255	0.861523	0.575116	0.00154821	0.00835093	-0.99588	1.78546e-06	1.65356e-05	-1.04295	8.52177e-07	6.38982e-06
ENSMUSG00000004446	Bid	2.0024e-09	2.80511e-08	4.49794e-16	0.914162	1	0.488702	0.0146681	0.208922	0.525868	0.00920999	0.0899296	-0.888218	6.44714e-05	0.00238307	-0.801971	0.000217908	0.00615252	-0.0804732	0.670394	0.882155	1.01457	1.08466e-05	0.0003478	0.126352	0.505067	0.654981	-0.675619	0.00126509	0.00459449	-0.756092	0.000414848	0.00148051
ENSMUSG00000004451	Ralb	0.325735	0.377912	0.00199463	0.313951	0	-0.198877	0.192368	0.669686	-0.0172548	0.908455	0.962803	-0.0301814	0.840639	0.917806	-0.11074	0.462828	0.686975	0.180445	0.235545	0.589151	-0.216132	0.15778	0.361199	-0.246314	0.109415	0.225328	-0.357054	0.023692	0.0542052	-0.176609	0.245385	0.343378
ENSMUSG00000004455	Ppp1cc	0.18412	0.233201	0.00123479	0.471638	0	-0.122134	0.553985	0.887047	0.126289	0.540678	0.747252	-0.277981	0.18405	0.379703	0.0774656	0.706824	0.845723	-0.286349	0.171633	0.520295	0.00415483	0.983883	0.992516	-0.273826	0.190471	0.338739	-0.19636	0.343945	0.46235	-0.482709	0.0254956	0.0522774
ENSMUSG00000004460	Dnajb11	0.0708513	0.104255	1.97799e-06	0.548855	0	0.174089	0.328555	0.783657	-0.105549	0.551275	0.755476	-0.240271	0.181079	0.376128	-0.180992	0.310099	0.550186	0.217935	0.223682	0.576418	0.0685404	0.698236	0.842961	-0.171731	0.335031	0.498736	-0.352722	0.0540657	0.105972	-0.134788	0.447693	0.552132
ENSMUSG00000004462	Tbccd1	0.0683153	0.100989	1	0	0	0.115068	0.595239	0.896213	0.00884489	0.967337	0.985404	-0.0384015	0.858935	0.927426	0.565561	0.0137042	0.0867097	-0.475083	0.0352759	0.260226	0.123913	0.567427	0.75743	0.0855115	0.692633	0.805117	0.651072	0.00528917	0.0154499	0.175989	0.418191	0.524774
ENSMUSG00000004500	Zfp324	0.431174	0.478699	0.000419331	0.310129	0	0.0839367	0.607225	0.901891	-0.204397	0.216335	0.480235	0.0436437	0.788867	0.88818	0.0524326	0.74775	0.870692	-0.226343	0.172383	0.520654	-0.12046	0.461902	0.675853	-0.0768165	0.637905	0.763412	-0.0243839	0.881015	0.917463	-0.250727	0.132179	0.208849
ENSMUSG00000004508	Gab2	9.43007e-05	0.000341991	2.15807e-13	0.798973	1	-0.0795891	0.803602	0.961976	0.356683	0.270458	0.532353	0.16465	0.607628	0.770983	0.695854	0.0371436	0.158602	0.373156	0.249471	0.603836	0.277094	0.389731	0.617014	0.441745	0.17496	0.318739	1.1376	0.00134184	0.00482655	1.51075	6.15275e-05	0.000278741
ENSMUSG00000004530	Coro1c	0.00010645	0.000380324	1.72425e-12	0.773039	1	-0.0809005	0.73583	0.942523	0.279097	0.250052	0.512636	-0.588751	0.019846	0.0901976	-0.202483	0.401158	0.635784	-0.518058	0.0381775	0.26963	0.198197	0.411067	0.633323	-0.390554	0.11172	0.229076	-0.593037	0.0190519	0.0451095	-1.1111	7.71272e-05	0.000339647
ENSMUSG00000004535	Tax1bp1	0.000116132	0.000409981	7.20791e-11	0.787375	1	0.291105	0.0639128	0.437344	0.232697	0.133978	0.373816	-0.0667093	0.661117	0.804767	0.131462	0.390183	0.626276	0.306753	0.05171	0.311355	0.523802	0.00177257	0.0167319	0.457092	0.00535306	0.0224059	0.588555	0.000585753	0.00236712	0.895308	2.76761e-06	1.79382e-05
ENSMUSG00000004552	Ctse	5.58916e-14	4.75526e-12	4.51984e-18	0.961323	1	0.258322	0.25137	0.728923	-0.424832	0.0646567	0.256896	1.78007	1.43085e-08	7.30422e-06	0.988511	0.000128917	0.00443705	-0.0889755	0.689468	0.891289	-0.16651	0.456336	0.67215	1.61356	8.69155e-08	2.97377e-06	2.60207	5.71815e-12	4.4385e-10	2.5131	1.22877e-11	4.63952e-10
ENSMUSG00000004561	Mettl17	0.347456	0.398977	0.00111229	0.513251	0	0.1616	0.432502	0.836429	-0.107911	0.598969	0.788847	0.324959	0.120942	0.291322	-0.0166719	0.935075	0.969803	-0.185054	0.369624	0.714076	0.053689	0.793187	0.897875	0.378648	0.0730336	0.1675	0.361976	0.0857691	0.154406	0.176923	0.390711	0.497665
ENSMUSG00000004565	Pnpla6	0.000195834	0.000647975	1.74236e-10	0.80156	1	0.613574	0.0547883	0.406753	-0.343461	0.270577	0.532353	0.81436	0.0129202	0.0681083	0.0544519	0.859743	0.931255	0.419025	0.181363	0.531958	0.270114	0.384112	0.611914	1.08447	0.00147414	0.00801235	1.13893	0.000932584	0.00353899	1.55795	2.52574e-05	0.000127204
ENSMUSG00000004567	Mcoln1	8.90756e-09	1.02321e-07	2.93297e-15	0.887359	1	-0.247009	0.130119	0.583067	0.369458	0.027347	0.161791	0.460875	0.00719553	0.0469646	0.514364	0.0031389	0.0333814	-0.193496	0.231764	0.584772	0.122449	0.445423	0.663689	0.583324	0.00103804	0.00602979	1.09769	2.22118e-07	2.9014e-06	0.904192	5.02502e-06	3.03643e-05
ENSMUSG00000004568	Arhgef18	3.8945e-12	1.39611e-10	1.29092e-15	0.92095	1	1.05563	1.03193e-06	0.000235169	0.373254	0.033831	0.181237	0.472594	0.00871351	0.0528024	0.219631	0.198932	0.425612	-0.122296	0.469524	0.780115	1.42888	4.60791e-09	7.17149e-07	1.90148	1.23051e-11	2.21179e-09	2.12111	1.08342e-12	1.19195e-10	1.99881	4.09551e-12	1.88689e-10
ENSMUSG00000004591	Pkn2	0.0890412	0.12612	5.33551e-05	0.385512	0	0.0221467	0.868739	0.974373	-0.105223	0.434963	0.678449	-0.0226101	0.86602	0.931254	-0.16991	0.21167	0.441467	-0.0317146	0.812975	0.940985	-0.0830761	0.536721	0.736203	-0.105686	0.432967	0.592299	-0.275597	0.0478091	0.0959239	-0.307311	0.0286938	0.0577861
ENSMUSG00000004609	Cd33	0.144703	0.190402	0.00274901	0.439223	0	-0.428086	0.474239	0.85351	-0.61183	0.308905	0.570522	0.947561	0.120051	0.289675	0.770598	0.202601	0.429572	-0.860946	0.156152	0.503361	-1.03992	0.0894714	0.254746	-0.0923548	0.876727	0.924986	0.678243	0.260414	0.373232	-0.182703	0.759102	0.819114
ENSMUSG00000004610	Etfb	0.000190935	0.000633404	3.77528e-08	0.684269	1	0.0160756	0.954318	0.992099	-0.37824	0.185202	0.443039	-0.474532	0.0996472	0.258391	-0.418807	0.143877	0.351619	0.258935	0.360076	0.707186	-0.362164	0.203954	0.422955	-0.836696	0.0057303	0.023598	-1.2555	0.000119662	0.000607451	-0.996569	0.00136051	0.00415677
ENSMUSG00000004612	Nkg7	0.000102939	0.00036985	4.00053e-07	0.669554	1	-1.25735	0.171231	0.640164	-0.48095	0.594999	0.786879	-2.62349	0.00686438	0.0457458	0.439813	0.626716	0.797328	-0.0942703	0.916792	0.976411	-1.7383	0.0626086	0.20122	-4.36179	4.57427e-05	0.000488918	-3.92197	0.000167893	0.000809466	-4.01624	0.000127104	0.000527856
ENSMUSG00000004626	Stxbp2	5.39733e-06	2.7388e-05	9.37438e-11	0.783826	1	0.117397	0.545973	0.884145	-0.0607152	0.754214	0.879868	0.38777	0.0536866	0.174471	0.080469	0.678396	0.82888	0.712105	0.000986086	0.0435447	0.0566819	0.770038	0.886384	0.444452	0.0286748	0.0825509	0.524921	0.0110578	0.0286653	1.23703	7.77705e-07	5.89725e-06
ENSMUSG00000004637	Wwox	0.00162771	0.00409944	7.32714e-09	0.678659	1	0.0424106	0.811038	0.962814	0.408049	0.0282003	0.164408	0.314911	0.084525	0.232832	-0.596182	0.00220676	0.0270794	0.0822535	0.643373	0.870455	0.45046	0.01641	0.0819664	0.765371	0.000181793	0.00148341	0.169188	0.344146	0.462558	0.251442	0.164047	0.248417
ENSMUSG00000004642	Slbp	0.00462428	0.0100772	6.76098e-06	0.513965	0	0.114296	0.513414	0.871825	0.304385	0.0893591	0.303783	-0.180941	0.303838	0.514269	-0.39856	0.0290345	0.136882	-0.118896	0.496757	0.797081	0.418681	0.0224333	0.101739	0.237739	0.179861	0.324987	-0.160821	0.359741	0.478032	-0.279717	0.116939	0.188789
ENSMUSG00000004651	Tyr	0.0220478	0.0385232	0.0121082	0.330835	0	-1.46406	0.108967	0.541452	0.822761	0.35954	0.615982	1.83563	0.0474117	0.160965	-0.904487	0.314628	0.554811	1.2238	0.177097	0.526342	-0.641303	0.473713	0.687694	1.19433	0.187391	0.334614	0.289845	0.745105	0.817067	1.51364	0.0980504	0.162784
ENSMUSG00000004661	Arid3b	7.74666e-09	9.04509e-08	3.81111e-14	0.885474	1	0.31022	0.0993677	0.524462	0.815072	0.000128663	0.00913887	0.347449	0.0666757	0.199699	-0.0648171	0.723936	0.855375	-0.158654	0.390136	0.726424	1.12529	1.46381e-06	7.29733e-05	1.47274	1.33767e-08	6.32272e-07	1.40792	3.10242e-08	5.54525e-07	1.24927	2.60579e-07	2.28558e-06
ENSMUSG00000004665	Cnn2	5.85334e-10	9.78288e-09	1.18558e-17	0.93219	1	0.166225	0.456338	0.84733	0.929555	0.000256088	0.0131253	0.391958	0.0862392	0.23557	0.275304	0.221566	0.454967	0.287005	0.203105	0.555038	1.09578	3.47888e-05	0.000871137	1.48774	3.46211e-07	9.09124e-06	1.76304	1.66069e-08	3.2456e-07	2.05005	8.70317e-10	1.74091e-08
ENSMUSG00000004667	Polr2e	4.64882e-07	3.16924e-06	1.77934e-19	0.938706	1	0.122679	0.415915	0.828596	-0.286201	0.0647401	0.257147	-0.282312	0.0682252	0.202911	-0.370357	0.0192274	0.107225	-0.0217587	0.884557	0.963972	-0.163521	0.280572	0.51167	-0.445833	0.00581568	0.0238961	-0.81619	8.96026e-06	6.54724e-05	-0.837949	6.10678e-06	3.60308e-05
ENSMUSG00000004668	Abca13	1.09626e-08	1.21762e-07	1.41443e-07	0.562212	1	-0.202659	0.656102	0.917979	2.48865	8.24775e-06	0.00184663	-2.96408	5.43139e-07	9.9022e-05	-0.139198	0.759475	0.877777	-1.52194	0.00227628	0.0664153	2.28599	2.69624e-05	0.000718211	-0.678096	0.143776	0.275921	-0.817294	0.0807916	0.14698	-2.33923	1.9734e-05	0.000102376
ENSMUSG00000004677	Myo9b	0.0156675	0.0287737	0.000925645	0.442117	0	-0.273187	0.0696015	0.457156	0.359625	0.0194272	0.134936	-0.318325	0.0364767	0.135324	0.443975	0.00488928	0.044633	-0.154969	0.292897	0.64706	0.0864387	0.5545	0.748522	-0.231886	0.120263	0.241755	0.212088	0.153764	0.247801	0.0571189	0.695573	0.768709
ENSMUSG00000004698	Hdac9	6.14548e-05	0.000235027	7.01012e-15	0.897408	1	-0.970321	0.0240792	0.273892	0.486405	0.240646	0.503447	0.454702	0.271888	0.481525	1.04857	0.0155597	0.0936666	0.1752	0.668933	0.882065	-0.483916	0.242998	0.46923	-0.0292136	0.943059	0.967093	1.01936	0.0183457	0.043795	1.19455	0.00665088	0.016389
ENSMUSG00000004707	Ly9	0.214635	0.265475	2.33863e-13	0.851724	0	0.18755	0.409321	0.823547	0.208662	0.359385	0.615964	0.105469	0.641146	0.79309	-0.261098	0.253598	0.49238	0.247512	0.27853	0.633036	0.396212	0.0881569	0.252765	0.501681	0.0336063	0.0928922	0.240583	0.291908	0.408478	0.488096	0.0382809	0.0739988
ENSMUSG00000004709	Cd244	0.0330146	0.0544427	1.66074e-06	0.553609	0	1.19359	0.0136276	0.200826	-0.937137	0.0477497	0.217475	0.156432	0.731537	0.853277	0.45751	0.319798	0.559899	-1.13455	0.0184	0.191341	0.256448	0.574558	0.761345	0.412881	0.368431	0.532567	0.870391	0.0646218	0.122559	-0.264158	0.563184	0.65698
ENSMUSG00000004748	Mtfp1	1.63415e-12	6.79446e-11	1.03977e-20	0.957009	1	0.354536	0.102225	0.529895	-0.888544	0.000245211	0.012773	-0.454057	0.0393689	0.142353	-0.607186	0.0074672	0.0589164	-0.870198	0.00030868	0.02387	-0.534009	0.0169475	0.0840266	-0.988066	6.99342e-05	0.000683385	-1.59525	4.27392e-08	7.20525e-07	-2.46545	6.13789e-12	2.60239e-10
ENSMUSG00000004768	Rab23	0.00409644	0.00909196	1.32168e-08	0.704564	1	0.659569	0.00448479	0.0979579	-0.454134	0.0417308	0.202652	-0.279553	0.198837	0.398173	-0.176508	0.412726	0.646874	0.188507	0.382122	0.721717	0.205435	0.341522	0.573714	-0.0741183	0.729484	0.829222	-0.250627	0.247884	0.359966	-0.0621193	0.771871	0.829595
ENSMUSG00000004771	Rab11a	0.223676	0.274794	1	0	0	0.356046	0.166787	0.635171	-0.293077	0.252277	0.514978	0.476827	0.0678936	0.202396	-0.521689	0.0471006	0.183429	0.24292	0.340756	0.690823	0.062969	0.803361	0.903845	0.539796	0.0404587	0.107192	0.018107	0.942888	0.961582	0.261027	0.306637	0.40947
ENSMUSG00000004788	Eif2b2	6.40157e-05	0.000244017	4.50215e-08	0.743349	1	0.163633	0.142241	0.601284	-0.0362371	0.740215	0.871942	0.310235	0.00805772	0.0502603	-0.0556081	0.611399	0.787336	0.2166	0.0556668	0.320136	0.127396	0.249377	0.477042	0.437631	0.00041188	0.00288497	0.382023	0.00155615	0.0054677	0.598622	8.15242e-06	4.65508e-05
ENSMUSG00000004789	Dlst	0.0113749	0.0219087	2.21648e-07	0.6049	1	0.14668	0.205601	0.683907	-0.245123	0.0393562	0.196889	0.155449	0.180601	0.375811	-0.221446	0.0607872	0.21311	-0.110623	0.336558	0.687402	-0.0984424	0.391575	0.6185	0.0570068	0.618129	0.748938	-0.164439	0.157517	0.25251	-0.275062	0.0220724	0.046228
ENSMUSG00000004791	Pgf	0.147008	0.192977	4.50138e-06	0.525801	0	0.0195134	0.977556	0.996457	0.203284	0.769647	0.888622	0.131402	0.849795	0.921843	1.1794	0.0978888	0.280858	-0.326151	0.638917	0.867709	0.222798	0.748292	0.873395	0.3542	0.610493	0.742936	1.5336	0.034401	0.0734156	1.20744	0.0905616	0.152634
ENSMUSG00000004798	Ulk2	0.000598612	0.00172996	8.1249e-15	0.860025	1	-0.108612	0.616108	0.905409	0.306474	0.164064	0.417064	0.407391	0.0680921	0.202657	0.0348167	0.872035	0.938717	0.173202	0.425715	0.750874	0.197862	0.363742	0.592933	0.605253	0.00889097	0.033558	0.640069	0.00601436	0.0172059	0.813272	0.00078429	0.00256907
ENSMUSG00000004815	Dgkq	0.633252	0.666081	1	0	0	0.303864	0.398601	0.816907	-0.00845399	0.981133	0.991073	0.298464	0.406922	0.610885	-0.278048	0.439359	0.666368	0.206656	0.564464	0.832483	0.29541	0.411676	0.633701	0.593874	0.105442	0.219389	0.315825	0.380559	0.499249	0.522481	0.152017	0.233347
ENSMUSG00000004837	Grap	1.34634e-11	3.87082e-10	6.762e-21	0.950054	1	0.200921	0.284701	0.750694	0.182626	0.329923	0.589701	0.641397	0.00174972	0.0188757	0.70047	0.000767555	0.0141146	0.291426	0.125185	0.458294	0.383547	0.0469968	0.167358	1.02494	7.42157e-06	0.000109623	1.72541	7.73398e-10	2.43706e-08	2.01684	2.93369e-11	9.50249e-10
ENSMUSG00000004843	Chmp2b	0.0642927	0.0959653	6.22781e-08	0.58244	0	0.0978284	0.713585	0.935587	0.562614	0.042416	0.204602	-0.27944	0.298899	0.509119	0.257297	0.338065	0.577069	-0.0355203	0.89386	0.967634	0.660443	0.0188225	0.0902787	0.381002	0.160329	0.299571	0.638299	0.0227372	0.0523167	0.602779	0.0306029	0.0611196
ENSMUSG00000004846	Plod3	1.11959e-06	6.84628e-06	3.42636e-10	0.765424	1	0.138357	0.223896	0.706741	-0.345908	0.00443854	0.0616373	-0.165971	0.147048	0.330402	-0.122408	0.280425	0.52108	-0.128421	0.258008	0.61305	-0.207551	0.0729087	0.2234	-0.373522	0.00239035	0.0118331	-0.49593	0.000137089	0.00068261	-0.624351	6.51004e-06	3.81106e-05
ENSMUSG00000004849	Ap1s1	0.0857074	0.122181	2.75359e-10	0.768635	0	0.126944	0.227937	0.709573	-0.103424	0.323669	0.583806	-0.03354	0.746849	0.863028	-0.186203	0.0816578	0.254485	0.122156	0.245474	0.600142	0.0235193	0.820834	0.913772	-0.0100208	0.923098	0.954976	-0.196224	0.0673808	0.126906	-0.074068	0.477661	0.580066
ENSMUSG00000004865	Srpk1	2.08951e-08	2.14532e-07	4.67931e-19	0.922536	1	-0.0957004	0.549773	0.88524	-0.353514	0.0339507	0.181516	-0.199514	0.217658	0.420679	-0.563507	0.00142266	0.0204	0.0645134	0.686244	0.88958	-0.449214	0.00854604	0.0527391	-0.648729	0.000351558	0.00253479	-1.21224	3.7508e-08	6.5145e-07	-1.14772	1.00638e-07	9.96901e-07
ENSMUSG00000004880	Lbr	0.000665221	0.00189161	5.27029e-08	0.74055	1	0.0307511	0.879496	0.975638	0.690383	0.00198422	0.0406823	-0.248178	0.22762	0.43295	0.396258	0.0592042	0.209646	-0.434798	0.039746	0.275763	0.721134	0.001344	0.0137327	0.472957	0.0263448	0.077308	0.869214	0.000197302	0.000926064	0.434416	0.0399068	0.076816
ENSMUSG00000004885	Crabp2	0.181586	0.230427	9.03511e-05	0.431271	0	-0.682564	0.424682	0.833045	-0.328793	0.699205	0.847734	0.676995	0.428424	0.629058	-0.979321	0.255101	0.493348	-0.837654	0.328726	0.680376	-1.01136	0.240273	0.465659	-0.334362	0.694379	0.806266	-1.31368	0.130593	0.217974	-2.15134	0.0167521	0.0364831
ENSMUSG00000004895	Prcc	0.154394	0.201264	1.89902e-06	0.549967	0	0.150591	0.14772	0.610332	0.0225724	0.824788	0.920189	0.0843507	0.410928	0.614298	-0.00513094	0.959846	0.98117	-0.126287	0.221992	0.574429	0.173164	0.0981071	0.271148	0.257514	0.0169462	0.0550573	0.252383	0.0190227	0.0450735	0.126096	0.22267	0.318186
ENSMUSG00000004896	Rrnad1	0.284751	0.337293	0.000121912	0.356217	0	0.0360681	0.897553	0.979544	-0.522487	0.0708516	0.268888	0.121435	0.665183	0.807714	0.0390386	0.889171	0.947371	-0.115789	0.679815	0.88668	-0.486419	0.0912917	0.258616	-0.364984	0.199747	0.349969	-0.325946	0.250645	0.363162	-0.441735	0.123372	0.197179
ENSMUSG00000004897	Hdgf	5.48927e-05	0.000212672	8.88366e-12	0.750266	1	0.132635	0.487088	0.859199	-0.290764	0.134303	0.37416	-0.216967	0.259301	0.468194	-0.387935	0.0493221	0.187951	-0.0527496	0.78141	0.930364	-0.158129	0.408294	0.631058	-0.375096	0.0567549	0.13937	-0.763031	0.000403038	0.00172603	-0.815781	0.000193055	0.000760423
ENSMUSG00000004902	Slc25a18	0.764873	0.785302	6.7952e-05	0.533649	0	0.650884	0.406617	0.822075	-0.410677	0.599084	0.788847	0.827307	0.293482	0.503687	-0.660512	0.399805	0.635248	-0.270266	0.728965	0.905831	0.240207	0.758052	0.879135	1.06751	0.178266	0.323066	0.407002	0.60234	0.701764	0.136736	0.860719	0.898937
ENSMUSG00000004929	Thop1	1.12566e-07	9.18602e-07	2.51774e-20	0.935109	1	-0.0326759	0.86639	0.974087	-0.336815	0.0916364	0.306624	-0.236455	0.22985	0.435062	-0.513907	0.01282	0.0827982	-0.280888	0.156076	0.503246	-0.369491	0.065691	0.208079	-0.605945	0.00406115	0.0180557	-1.11985	3.85662e-06	3.21477e-05	-1.40074	9.6688e-08	9.65145e-07
ENSMUSG00000004931	Apba3	0.0810562	0.116662	1.0204e-08	0.623891	0	0.0520875	0.757087	0.946921	0.207086	0.225033	0.486952	-0.0303237	0.857011	0.92626	0.258038	0.133563	0.336046	-0.192	0.2597	0.614788	0.259173	0.131934	0.325425	0.22885	0.181349	0.326566	0.486888	0.00709971	0.0198177	0.294888	0.0884902	0.149717
ENSMUSG00000004934	Pias4	0.117743	0.159855	2.08424e-05	0.479645	0	0.473046	0.0385536	0.346738	-0.0196798	0.928459	0.970752	0.16205	0.462054	0.657457	-0.1043	0.634907	0.802704	-0.0230505	0.91625	0.976411	0.453367	0.0466713	0.166795	0.615416	0.00874148	0.0330937	0.511116	0.0263612	0.0590245	0.488066	0.0332377	0.0656116
ENSMUSG00000004936	Map2k1	3.20591e-05	0.000133395	4.58196e-07	0.666561	1	0.200576	0.291683	0.756248	0.295272	0.125177	0.361426	-0.371817	0.0565909	0.180494	-0.590413	0.00389308	0.0387115	-0.086304	0.647148	0.872204	0.495848	0.0131738	0.0707592	0.124031	0.511568	0.660633	-0.466382	0.0189347	0.0449117	-0.552686	0.00638862	0.0158622
ENSMUSG00000004937	Sgta	0.000274081	0.000868377	3.85763e-11	0.766187	1	0.0874516	0.435749	0.837654	-0.0556484	0.618695	0.801794	0.335854	0.005331	0.0382214	0.142554	0.20826	0.436352	-0.201309	0.0799241	0.379038	0.0318032	0.775721	0.889706	0.367657	0.00261382	0.0127076	0.510211	9.1632e-05	0.00048503	0.308903	0.00958624	0.0225096
ENSMUSG00000004945	Tmem242	2.55108e-07	1.86787e-06	6.05732e-13	0.818226	1	0.23063	0.242026	0.722601	-0.450341	0.0273582	0.161791	1.03762	1.20816e-05	0.000824524	0.0412479	0.832128	0.918097	0.311703	0.117709	0.446909	-0.219711	0.264464	0.494131	0.817912	0.000244846	0.00188464	0.85916	0.000139292	0.000691152	1.17086	1.99708e-06	1.34282e-05
ENSMUSG00000004947	Dtx2	0.153492	0.200231	0.00174215	0.371642	0	0.108889	0.565495	0.889223	-0.0134922	0.943051	0.977589	0.313168	0.106062	0.268495	-0.42038	0.0333086	0.148944	-0.0852486	0.652359	0.874392	0.095397	0.614356	0.789171	0.408565	0.0381422	0.1025	-0.011815	0.950119	0.966863	-0.0970636	0.608215	0.694963
ENSMUSG00000004952	Rasa4	0.00665303	0.0137767	6.28882e-05	0.536095	0	-0.328387	0.651926	0.917195	-1.99436	0.0101613	0.095072	1.12421	0.130292	0.304875	-0.532602	0.465839	0.688989	-0.796331	0.278572	0.633036	-2.32275	0.0033566	0.0272153	-1.19854	0.107784	0.222925	-1.73114	0.023534	0.0539019	-2.52747	0.00164035	0.00487974
ENSMUSG00000004980	Hnrnpa2b1	0.143381	0.188876	2.71011e-06	0.481314	0	0.223726	0.391449	0.811452	-0.121897	0.638866	0.814506	-0.0807781	0.755528	0.868619	-0.351009	0.183214	0.40517	-0.0625072	0.809536	0.940757	0.101829	0.694851	0.841094	0.0210509	0.935273	0.962966	-0.329958	0.209998	0.316709	-0.392465	0.13837	0.216353
ENSMUSG00000004994	Ccdc130	4.90697e-05	0.000192907	3.27084e-08	0.597682	1	0.0160817	0.904923	0.982277	0.0803449	0.551992	0.756035	-0.0546529	0.685232	0.821493	0.253575	0.0683051	0.229036	0.431778	0.00326974	0.079181	0.0964266	0.475999	0.689758	0.0417737	0.756545	0.848074	0.295349	0.0356981	0.0756526	0.727127	1.01236e-05	5.65418e-05
ENSMUSG00000004996	Mri1	0.00219423	0.00529353	1.14438e-10	0.781092	1	-0.241134	0.550666	0.885869	-0.340152	0.401494	0.650739	-0.183119	0.649936	0.798768	-0.86689	0.0390069	0.163579	0.250688	0.535104	0.815589	-0.581286	0.156926	0.359742	-0.764405	0.0663115	0.155807	-1.6313	0.000368047	0.00159383	-1.38061	0.00186527	0.00544976
ENSMUSG00000005034	Prkacb	0.00136732	0.00352449	7.14722e-12	0.788898	1	-0.220779	0.464083	0.849488	0.73269	0.02056	0.138755	-0.122426	0.683674	0.819947	0.617657	0.047615	0.184434	-0.0607889	0.839476	0.95038	0.511911	0.0967485	0.268589	0.389486	0.20133	0.35221	1.00714	0.00223744	0.00741283	0.946354	0.00373141	0.00994007
ENSMUSG00000005043	Sgsh	1.29715e-08	1.4029e-07	2.68955e-12	0.8677	1	0.0741963	0.811657	0.962902	0.901585	0.00704498	0.078113	0.442209	0.163272	0.35324	0.854291	0.0101575	0.0714212	0.0640465	0.837009	0.949587	0.975781	0.00391462	0.0301748	1.41799	9.60524e-05	0.000892154	2.27228	7.79933e-08	1.19061e-06	2.33633	4.7214e-08	5.23952e-07
ENSMUSG00000005045	Chd5	0.106588	0.146851	0.000444898	0.373582	0	-0.334987	0.59772	0.897355	-0.818118	0.203406	0.465251	0.262971	0.678382	0.816516	-0.908484	0.159323	0.371705	0.804393	0.210856	0.561753	-1.15311	0.0773527	0.232396	-0.890134	0.167597	0.308862	-1.79862	0.00807224	0.0220406	-0.994224	0.124908	0.199297
ENSMUSG00000005054	Cstb	8.22491e-05	0.000303986	1.9441e-11	0.775699	1	-0.0898379	0.75331	0.946301	0.226059	0.431394	0.675847	0.836574	0.00651258	0.0440453	0.202201	0.481051	0.700978	-0.160109	0.576204	0.837339	0.136221	0.634112	0.801992	0.972796	0.00197453	0.0101282	1.175	0.000311366	0.00138172	1.01489	0.00135213	0.00413525
ENSMUSG00000005069	Pex5	1.91553e-05	8.4559e-05	8.78675e-15	0.859359	1	0.186083	0.331136	0.784357	-0.28734	0.138274	0.380137	0.345078	0.0777281	0.219997	0.336601	0.0848653	0.260607	0.457438	0.0220726	0.209124	-0.101257	0.594553	0.775364	0.243821	0.205807	0.357928	0.580422	0.00473067	0.0140467	1.03786	8.43114e-06	4.80778e-05
ENSMUSG00000005078	Jkamp	0.078749	0.113945	1	0	0	0.324513	0.252172	0.729632	-0.428785	0.133841	0.373661	0.708173	0.016781	0.0806625	-0.780703	0.00911607	0.0664416	0.379366	0.182684	0.533053	-0.104272	0.709753	0.850993	0.603901	0.0385398	0.103373	-0.176802	0.529028	0.637833	0.202564	0.471311	0.574376
ENSMUSG00000005087	Cd44	3.08857e-05	0.000129361	1.39374e-19	0.949147	1	-0.799992	0.00164364	0.0521796	-0.357053	0.12912	0.366672	-0.21325	0.357845	0.565691	0.608932	0.0128034	0.0827687	-0.459332	0.0541968	0.31709	-1.15705	2.71377e-05	0.000718531	-1.3703	2.34859e-06	4.33131e-05	-0.761363	0.00252347	0.00819661	-1.2207	1.30017e-05	7.06675e-05
ENSMUSG00000005102	Eif2ak4	0.000328109	0.00101535	5.3896e-15	0.863464	1	-0.101591	0.449769	0.842926	0.365994	0.0103296	0.0958836	0.00204832	0.987774	0.993466	0.204614	0.134278	0.337401	0.0379652	0.776559	0.927058	0.264403	0.0563527	0.188118	0.266451	0.054597	0.135426	0.471065	0.00145944	0.00517949	0.50903	0.000697633	0.00231975
ENSMUSG00000005103	Wdr1	0.161662	0.209115	0.00163673	0.256151	0	-0.0637338	0.822614	0.967288	0.465635	0.110029	0.338032	-0.223242	0.434816	0.634839	0.417303	0.150137	0.359671	-0.15787	0.579633	0.838709	0.401901	0.165163	0.372602	0.178659	0.531091	0.676966	0.595962	0.0439138	0.0895682	0.438092	0.131626	0.208156
ENSMUSG00000005107	Slc2a9	5.5761e-07	3.73555e-06	2.84929e-12	0.848329	1	-0.470758	0.200501	0.679266	-1.98716	7.98463e-06	0.00183587	0.114581	0.751764	0.866276	0.837741	0.0273808	0.132465	0.186189	0.607827	0.853553	-2.45792	2.767e-07	2.05305e-05	-2.34334	6.173e-07	1.4495e-05	-1.5056	0.000275635	0.00123774	-1.31941	0.00106512	0.0033663
ENSMUSG00000005125	Ndrg1	6.73329e-15	9.65509e-13	1.34988e-13	0.856755	1	-1.21554	7.55501e-05	0.00580826	-0.347273	0.191726	0.45034	-0.957523	0.00102633	0.0133517	-1.40297	1.12081e-05	0.000851577	-0.26982	0.307279	0.661074	-1.56281	2.24915e-06	9.5999e-05	-2.52034	3.67661e-10	3.81471e-08	-3.92331	1.98449e-14	6.03002e-12	-4.19313	4.11884e-15	8.61715e-13
ENSMUSG00000005131	4930550C14Rik	0.123604	0.166396	5.88848e-06	0.518018	0	-1.49653	0.104351	0.533416	0.991836	0.274895	0.536342	1.32026	0.149638	0.334328	-0.245505	0.784671	0.891478	0.00402933	0.996419	0.999668	-0.504691	0.575215	0.76182	0.815572	0.367496	0.531771	0.570067	0.527095	0.636284	0.574096	0.524202	0.621966
ENSMUSG00000005142	Man2b1	3.78927e-07	2.62819e-06	3.54935e-15	0.915388	1	0.0956282	0.467646	0.851864	0.189251	0.156585	0.406579	0.426888	0.00287112	0.0258037	0.0350497	0.789163	0.893398	0.08814	0.502887	0.799731	0.28488	0.0372017	0.143046	0.711767	9.28873e-06	0.000132155	0.746817	4.58724e-06	3.71461e-05	0.834957	7.99206e-07	6.04234e-06
ENSMUSG00000005150	Wdr83	0.0443945	0.0700833	2.42052e-06	0.627443	0	0.168163	0.534774	0.880787	-0.456495	0.0995831	0.319638	-0.274433	0.314035	0.524284	0.0282125	0.916756	0.960798	0.0222534	0.934291	0.98052	-0.288331	0.290644	0.522461	-0.562765	0.0450626	0.11659	-0.534552	0.0560595	0.10901	-0.512299	0.066338	0.11734
ENSMUSG00000005161	Prdx2	0.428346	0.476056	0.12213	0.241482	0	0.10009	0.651456	0.916837	-0.338041	0.134776	0.374405	0.0237043	0.914641	0.956853	0.0294364	0.894115	0.949888	0.275838	0.219031	0.572147	-0.237951	0.287223	0.518683	-0.214246	0.336955	0.500316	-0.18481	0.406446	0.524741	0.0910284	0.681085	0.756966
ENSMUSG00000005198	Polr2a	0.00623558	0.01302	1.03789e-06	0.566147	0	-0.116925	0.705018	0.933739	0.379638	0.225047	0.486952	0.395543	0.206758	0.407828	0.377313	0.227819	0.463188	-0.381723	0.222581	0.575333	0.262713	0.397655	0.623143	0.658256	0.0406027	0.107482	1.03557	0.00223708	0.00741283	0.653845	0.0418612	0.0799271
ENSMUSG00000005204	Senp3	0.000115824	0.000409006	8.77861e-15	0.922411	1	0.0468112	0.659375	0.919097	-0.14158	0.189093	0.447037	-0.208387	0.0577828	0.182645	-0.0764247	0.473147	0.694821	-0.0744082	0.484788	0.789947	-0.0947693	0.374975	0.603155	-0.303156	0.00770997	0.0298075	-0.379581	0.00126054	0.0045832	-0.453989	0.000199124	0.000780714
ENSMUSG00000005233	Spc25	0.287967	0.340691	0.00144965	0.261094	0	0.104992	0.641853	0.911906	-0.155122	0.49304	0.717474	-0.111524	0.621369	0.779589	0.0165626	0.94139	0.972812	-0.278005	0.223836	0.576418	-0.0501299	0.823976	0.915317	-0.161654	0.475187	0.629472	-0.145091	0.521184	0.630998	-0.423096	0.0690528	0.121301
ENSMUSG00000005262	Ufd1l	0.0270131	0.0458311	5.59826e-10	0.682164	1	0.14344	0.274189	0.742935	0.0944035	0.468818	0.701149	0.0679814	0.601018	0.766402	0.0327425	0.800746	0.89957	0.113046	0.386736	0.724427	0.237843	0.0753676	0.228249	0.305824	0.0248309	0.0739021	0.338567	0.0139307	0.0347301	0.451613	0.00162155	0.0048306
ENSMUSG00000005267	Zfp287	0.240125	0.291827	0.000595724	0.458894	0	-0.608504	0.642778	0.912253	-1.46695	0.268234	0.530642	0.245411	0.851357	0.922406	-1.27807	0.333378	0.572081	1.41021	0.286755	0.641489	-2.07546	0.121527	0.31031	-1.83005	0.169981	0.312219	-3.10811	0.0239953	0.0547226	-1.6979	0.201826	0.294031
ENSMUSG00000005268	Prlr	0.855134	0.867643	1	0	0	-0.884537	0.484418	0.85787	0.497942	0.692917	0.844566	0.184852	0.883297	0.939988	-0.0422234	0.973247	0.987877	1.02329	0.419316	0.745827	-0.386594	0.759012	0.8796	-0.201742	0.872725	0.922568	-0.243966	0.846408	0.893011	0.779327	0.537431	0.634066
ENSMUSG00000005299	Letm1	0.000704309	0.00198814	9.96207e-07	0.611358	1	0.184188	0.253553	0.730439	0.319527	0.0531728	0.229649	-0.585179	0.00099008	0.0130668	-0.190741	0.237476	0.474581	0.133725	0.404331	0.735159	0.503715	0.00365896	0.0288601	-0.0814638	0.60993	0.742599	-0.272205	0.0962771	0.169849	-0.13848	0.38806	0.495094
ENSMUSG00000005312	Ubqln1	0.228492	0.279821	1	0	0	-0.129045	0.513888	0.871825	0.363128	0.0738626	0.273863	-0.323265	0.109323	0.273568	0.105695	0.592369	0.775394	-0.282225	0.159696	0.507861	0.234083	0.240729	0.46626	-0.0891826	0.651181	0.773048	0.0165128	0.933156	0.954872	-0.265712	0.184621	0.273428
ENSMUSG00000005320	Fgfr4	0.328548	0.380518	0.000921938	0.397229	0	0.945924	0.160427	0.625974	-1.04533	0.122401	0.357809	0.879929	0.190528	0.38737	-0.622065	0.350765	0.588614	-0.497706	0.453956	0.771378	-0.0994035	0.88049	0.945701	0.780526	0.243932	0.402724	0.15846	0.810648	0.866238	-0.339246	0.608712	0.695406
ENSMUSG00000005354	Txn2	4.43807e-05	0.000177273	7.2746e-11	0.717726	1	0.192768	0.19456	0.672508	-0.172232	0.244914	0.508678	0.122234	0.40619	0.610475	-0.516362	0.00142819	0.0204382	-0.205456	0.167714	0.516746	0.0205358	0.888294	0.950642	0.14277	0.333133	0.496897	-0.373592	0.0158504	0.0387589	-0.579048	0.000466463	0.00164033
ENSMUSG00000005362	Crbn	0.0304447	0.0508221	0.000736178	0.354167	0	0.0557644	0.78228	0.955433	0.411416	0.049514	0.221408	-0.352476	0.0893004	0.241191	0.329398	0.111082	0.30259	0.113259	0.575496	0.837055	0.467181	0.0272608	0.11655	0.114705	0.57066	0.710097	0.444103	0.0350472	0.0745467	0.557362	0.00970727	0.0227352
ENSMUSG00000005370	Msh6	0.13703	0.181634	2.91717e-09	0.650208	0	0.144141	0.475464	0.853874	0.404604	0.0524095	0.227888	-0.418536	0.0453211	0.156194	0.0091522	0.96368	0.982778	-0.060403	0.76397	0.921983	0.548745	0.0105236	0.0609078	0.130209	0.51878	0.666276	0.139361	0.490084	0.603537	0.0789579	0.694861	0.768176
ENSMUSG00000005371	Fbxo11	7.60592e-09	8.92979e-08	4.5721e-15	0.864819	1	0.445743	0.00245444	0.0670297	-0.405455	0.00520406	0.0675856	0.261251	0.0601367	0.186868	0.610582	9.79794e-05	0.00373258	0.188133	0.168856	0.518398	0.0402877	0.764256	0.882663	0.301538	0.0318335	0.0890334	0.91212	2.74141e-07	3.44011e-06	1.10025	9.14429e-09	1.29379e-07
ENSMUSG00000005374	Tbl2	2.71016e-16	9.10185e-14	8.53661e-21	0.94932	1	0.14578	0.348702	0.793547	-0.564021	0.00103518	0.0291295	-0.794951	1.95121e-05	0.00113188	-0.683288	0.000134531	0.00456617	-0.681242	0.00013937	0.0154664	-0.418241	0.0109979	0.0628181	-1.21319	1.99633e-08	8.81564e-07	-1.89648	1.90483e-12	1.88445e-10	-2.57772	1.51823e-15	4.61325e-13
ENSMUSG00000005378	Wbscr22	0.000198057	0.000654311	1.4152e-12	0.855093	1	0.343451	0.0527348	0.398063	-0.0425514	0.803444	0.907706	-0.202445	0.242359	0.448518	-0.347815	0.050001	0.189351	-0.249368	0.15258	0.498727	0.3009	0.0870659	0.250764	0.0984546	0.565712	0.706489	-0.249361	0.152591	0.246253	-0.498728	0.00668084	0.0164438
ENSMUSG00000005410	Mcm5	0.0086593	0.0173105	0.00114223	0.336743	0	0.0162136	0.951159	0.991324	0.593147	0.0322356	0.175583	-0.211786	0.426509	0.627873	0.0141154	0.957473	0.979736	-0.807266	0.00484474	0.099851	0.609361	0.0281707	0.118788	0.397575	0.141438	0.272828	0.41169	0.128406	0.215197	-0.395576	0.143368	0.222424
ENSMUSG00000005413	Hmox1	0.0125113	0.0237714	1.95475e-06	0.632724	1	-0.418381	0.105776	0.535656	0.355388	0.166508	0.420454	-0.370623	0.149717	0.334388	0.463862	0.0745391	0.240559	0.446159	0.0856015	0.389912	-0.0629937	0.802798	0.903626	-0.433617	0.0942641	0.201812	0.0302452	0.904516	0.935024	0.476404	0.0674698	0.118979
ENSMUSG00000005417	Mprip	5.55509e-05	0.000214766	2.35503e-12	0.802634	1	0.0829019	0.540287	0.883288	-0.17431	0.203379	0.465251	-0.0393819	0.770493	0.876697	0.320988	0.0236902	0.12062	0.443195	0.00268336	0.0718582	-0.0914076	0.499879	0.709154	-0.13079	0.336581	0.500285	0.190199	0.166399	0.263666	0.633393	6.62194e-05	0.000297672
ENSMUSG00000005442	Cic	3.04276e-06	1.65382e-05	1.71603e-14	0.891263	1	0.246559	0.0464211	0.376142	0.319366	0.0117818	0.102817	0.249654	0.0439387	0.153291	-0.163069	0.178414	0.398829	-0.145976	0.226756	0.579327	0.565926	5.67498e-05	0.00126174	0.81558	2.3871e-07	6.8613e-06	0.652511	8.20114e-06	6.07799e-05	0.506535	0.000214538	0.000832198
ENSMUSG00000005447	Pafah1b3	0.000667979	0.00189818	0.000194873	0.574202	0	-0.0167274	0.953746	0.991946	-0.5471	0.0664733	0.260624	1.11241	0.000613162	0.00970865	0.30604	0.293785	0.534924	-0.455812	0.122586	0.455238	-0.563828	0.0590724	0.1944	0.548585	0.0657851	0.154927	0.854626	0.00599098	0.0171505	0.398813	0.174416	0.26101
ENSMUSG00000005465	Il27ra	0.279379	0.331867	3.61593e-06	0.578079	0	-0.351676	0.40294	0.820363	-0.282503	0.500637	0.722532	-0.357674	0.395076	0.600948	0.278683	0.506396	0.718722	0.228996	0.584548	0.840843	-0.634179	0.137272	0.333561	-0.991854	0.023941	0.0718737	-0.71317	0.096517	0.170202	-0.484174	0.252367	0.350992
ENSMUSG00000005469	Prkaca	0.029446	0.049355	1.13563e-09	0.712993	1	0.23204	0.337091	0.788336	0.31532	0.195387	0.455522	-5.48562e-05	0.999817	0.999896	0.262346	0.27897	0.519588	-0.213876	0.375633	0.71678	0.547361	0.0292643	0.122281	0.547306	0.0292791	0.0836864	0.809652	0.0021134	0.00706053	0.595776	0.0185753	0.0397415
ENSMUSG00000005470	Asf1b	0.000388086	0.00117643	0.000139564	0.416085	0	-0.491914	0.00995036	0.164918	0.829978	7.55886e-05	0.00666291	-0.30059	0.101237	0.260639	0.295465	0.106893	0.294955	-0.570309	0.00339326	0.0809435	0.338063	0.0670966	0.21119	0.0374731	0.83391	0.898772	0.332938	0.07108	0.132562	-0.237371	0.191289	0.281507
ENSMUSG00000005474	Myl10	0.000600013	0.00173361	1.76934e-11	0.805372	1	-0.0943502	0.665988	0.922229	0.251236	0.255522	0.51819	0.681549	0.00403086	0.0321512	-0.119303	0.585594	0.772716	-0.321916	0.148309	0.492205	0.156886	0.474307	0.688244	0.838436	0.000637007	0.00411203	0.719133	0.00261432	0.00844015	0.397216	0.0774664	0.133661
ENSMUSG00000005481	Ddx39	6.42611e-07	4.23606e-06	9.95717e-16	0.922317	1	0.0533784	0.687502	0.928516	-0.0068977	0.958481	0.982513	-0.344558	0.014284	0.0728005	-0.265636	0.0533078	0.197359	-0.229994	0.0914232	0.399825	0.0464807	0.726038	0.860523	-0.298077	0.0316115	0.0886454	-0.563713	0.000214606	0.000998108	-0.793707	2.15382e-06	1.43386e-05
ENSMUSG00000005483	Dnajb1	0.0175962	0.0318213	1.87536e-06	0.667665	1	-0.0388989	0.872345	0.975437	0.659757	0.0106321	0.0969887	-0.316364	0.198398	0.397732	0.411707	0.097756	0.280606	-0.477214	0.0570927	0.323686	0.620858	0.0155087	0.0787904	0.304494	0.215229	0.369435	0.716202	0.00605508	0.0173029	0.238987	0.327953	0.432637
ENSMUSG00000005493	Msh4	0.318685	0.370913	0.0669098	0.240143	0	-0.126742	0.854844	0.973611	1.45232	0.0439459	0.208335	-1.11028	0.117584	0.285448	-0.139943	0.839932	0.922055	0.529179	0.447387	0.766207	1.32558	0.0642451	0.20482	0.215305	0.756117	0.847831	0.0753623	0.91336	0.940934	0.604542	0.386212	0.492982
ENSMUSG00000005501	Usp40	0.00128872	0.00334876	1.10816e-07	0.696527	1	-0.178113	0.369871	0.804686	-0.453128	0.0283466	0.164661	-0.18768	0.34513	0.553474	0.232622	0.244096	0.482147	-0.138567	0.484069	0.789492	-0.631241	0.0033056	0.026853	-0.818921	0.00027932	0.0020944	-0.586299	0.00582432	0.0167334	-0.724866	0.000979547	0.00311512
ENSMUSG00000005505	Kbtbd4	0.000316894	0.00098567	1.44511e-10	0.803976	1	0.0863757	0.534837	0.880787	0.42152	0.00496114	0.0655425	-0.0610564	0.660274	0.804508	0.187944	0.182811	0.404689	-0.147001	0.294233	0.648309	0.507895	0.00101854	0.011196	0.446839	0.00314582	0.0146781	0.634783	9.06304e-05	0.000480822	0.487782	0.00148252	0.00447597
ENSMUSG00000005506	Celf1	0.580301	0.617407	5.91924e-05	0.381898	0	-0.0714051	0.67404	0.924834	-0.0120873	0.943144	0.977589	-0.116823	0.492605	0.681552	0.171405	0.316571	0.556791	-0.239776	0.165034	0.514644	-0.0834923	0.623073	0.795224	-0.200315	0.243472	0.402286	-0.0289102	0.864585	0.905823	-0.268687	0.121498	0.194671
ENSMUSG00000005510	Ndufs3	0.195603	0.245627	0.0107881	0.37774	0	0.0509571	0.860862	0.973767	-0.0839731	0.772815	0.890104	0.686981	0.0245585	0.104229	-0.365046	0.215965	0.447169	-0.129912	0.655508	0.876201	-0.033016	0.909567	0.958667	0.653965	0.0315883	0.0885999	0.288919	0.324765	0.441624	0.159008	0.585399	0.676797
ENSMUSG00000005514	Por	0.00767533	0.0155805	5.76569e-07	0.624646	1	0.148102	0.359054	0.79757	0.125432	0.436235	0.679428	0.0621912	0.698202	0.829872	-0.573882	0.0012529	0.0189674	0.119659	0.457408	0.773208	0.273534	0.0964826	0.268122	0.335726	0.044015	0.11459	-0.238156	0.145284	0.236917	-0.118497	0.461739	0.565466
ENSMUSG00000005534	Insr	0.088614	0.125606	1.07034e-06	0.680411	0	-0.13128	0.635957	0.909463	0.161067	0.561829	0.763341	-0.414299	0.142684	0.324665	0.608537	0.0353104	0.154043	0.219465	0.430544	0.754443	0.0297875	0.914291	0.961249	-0.384511	0.17246	0.315321	0.224025	0.421143	0.538378	0.44349	0.117695	0.189842
ENSMUSG00000005566	Trim28	0.00127292	0.00331938	2.90174e-05	0.559776	0	-0.0636334	0.610629	0.902602	0.0413426	0.740423	0.872026	-0.268535	0.038897	0.141184	0.210461	0.10017	0.283788	-0.447418	0.00123395	0.0490581	-0.0222908	0.858126	0.933728	-0.290826	0.026303	0.0772386	-0.0803654	0.520809	0.630663	-0.527783	0.000226833	0.000873257
ENSMUSG00000005575	Ube2m	2.19851e-05	9.60542e-05	3.32957e-10	0.691617	1	0.0968301	0.555858	0.887047	-0.20697	0.213417	0.47741	-0.0534157	0.744662	0.861672	-0.557246	0.00200115	0.0255642	0.000789956	0.996153	0.999614	-0.11014	0.503302	0.711942	-0.163555	0.32278	0.485861	-0.720801	0.000146031	0.000718168	-0.720011	0.000147918	0.000601956
ENSMUSG00000005580	Adcy9	0.661644	0.69201	3.2138e-06	0.476233	0	0.631836	0.442492	0.84084	-0.856532	0.300117	0.560528	-0.20707	0.800277	0.894791	-0.115872	0.887374	0.946483	0.924939	0.263983	0.618042	-0.224696	0.783706	0.893484	-0.431766	0.5986	0.732719	-0.547638	0.505029	0.616409	0.377301	0.645298	0.727307
ENSMUSG00000005583	Mef2c	0.064347	0.0960127	6.6613e-11	0.788429	0	0.0214028	0.90967	0.984832	-0.0555587	0.768526	0.887994	0.494851	0.0135393	0.0700619	-0.227995	0.233245	0.469803	-0.29902	0.121527	0.453355	-0.034156	0.856348	0.932564	0.460695	0.0205619	0.0640027	0.2327	0.224003	0.332062	-0.0663202	0.725451	0.793078
ENSMUSG00000005609	Ctr9	5.91093e-06	2.9734e-05	2.10339e-11	0.774626	1	-0.315769	0.110294	0.544517	0.0626788	0.745422	0.875087	-0.918572	5.53327e-05	0.00217279	0.20959	0.282552	0.523206	0.168342	0.386194	0.724156	-0.253091	0.196664	0.413217	-1.17166	1.72734e-06	3.32493e-05	-0.962073	3.03134e-05	0.000186169	-0.793731	0.000310217	0.00115221
ENSMUSG00000005610	Eif4g2	0.320946	0.373203	1	0	0	-0.226718	0.411751	0.825572	0.336784	0.226324	0.488638	-0.562583	0.0484993	0.1637	0.272444	0.325347	0.564295	-0.188184	0.494802	0.796457	0.110066	0.688795	0.837288	-0.452517	0.107889	0.223049	-0.180073	0.513423	0.623732	-0.368257	0.187053	0.276357
ENSMUSG00000005611	Mrvi1	0.000119145	0.000419109	6.3933e-11	0.788975	1	-0.904415	0.000857456	0.0335388	-0.343104	0.165056	0.418459	0.286077	0.244398	0.450788	0.529048	0.0366759	0.157364	0.178423	0.464248	0.777115	-1.24752	2.00464e-05	0.000567255	-0.961442	0.000462804	0.00316692	-0.432394	0.0834305	0.150834	-0.253971	0.30007	0.402977
ENSMUSG00000005615	Pcyt1a	3.78722e-12	1.36532e-10	7.41187e-16	0.896669	1	-0.187214	0.572635	0.89263	0.92351	0.00908798	0.0893327	0.445831	0.185263	0.381466	2.12697	6.93778e-07	0.000113513	0.0456386	0.890291	0.966476	0.736297	0.0333155	0.133367	1.18213	0.00128508	0.00718991	3.3091	1.68357e-10	7.11447e-09	3.35474	1.26277e-10	3.42882e-09
ENSMUSG00000005621	Zfp592	0.00671945	0.0138827	3.15853e-05	0.40347	0	0.117926	0.459307	0.848453	0.0980153	0.537855	0.745369	0.229029	0.156572	0.34425	0.10252	0.519478	0.726853	-0.040938	0.796332	0.935203	0.215941	0.180707	0.393319	0.44497	0.00875646	0.0331406	0.54749	0.00174827	0.00603322	0.506552	0.00336771	0.00909795
ENSMUSG00000005625	Psmd4	0.932939	0.938084	1	0	0	0.129274	0.548024	0.88471	-0.112491	0.60085	0.789706	-0.0843875	0.69437	0.827872	-0.0151572	0.943653	0.973793	0.0586113	0.784758	0.931546	0.0167831	0.937621	0.970787	-0.0676043	0.752796	0.845992	-0.0827615	0.699954	0.782002	-0.0241502	0.910343	0.936391
ENSMUSG00000005628	Tmod4	0.0047575	0.0103117	0.000328324	0.385012	0	0.739531	0.187446	0.664904	-1.73041	0.00389725	0.0586517	-0.27003	0.625236	0.781383	1.06438	0.0622156	0.216466	0.788665	0.160745	0.509419	-0.990877	0.0812358	0.239929	-1.26091	0.029185	0.0835201	-0.196532	0.721927	0.798947	0.592134	0.288327	0.390578
ENSMUSG00000005640	Insrr	3.07733e-05	0.00012906	2.45089e-11	0.846347	1	0.560317	0.291909	0.75638	-0.487741	0.357669	0.613931	0.499271	0.346606	0.554935	-2.04979	0.000551582	0.0112629	-0.656936	0.218404	0.571044	0.072576	0.890256	0.951545	0.571847	0.282305	0.442874	-1.47795	0.00868962	0.0234653	-2.13488	0.000360037	0.00131018
ENSMUSG00000005656	Snx6	0.137781	0.182422	4.67149e-12	0.794269	0	0.0391711	0.769156	0.951714	0.311707	0.0260496	0.15807	-0.277999	0.0451157	0.155908	0.114133	0.395429	0.631439	-0.0387239	0.771714	0.925858	0.350878	0.0133019	0.0711778	0.0728792	0.585819	0.721991	0.187013	0.168667	0.266468	0.148289	0.271819	0.372405
ENSMUSG00000005667	Mthfd2	1.58695e-14	1.85998e-12	1.32701e-19	0.964118	1	0.0644828	0.714284	0.935719	0.176238	0.321042	0.581174	-1.07739	1.51958e-06	0.000182951	-0.958001	8.99028e-06	0.000721597	-0.464277	0.0130436	0.163039	0.240721	0.178797	0.391201	-0.836671	5.63284e-05	0.000576012	-1.79467	1.11126e-10	5.00253e-09	-2.25895	7.14843e-13	4.42856e-11
ENSMUSG00000005674	Tomm40l	0.00250143	0.00593369	1.24596e-08	0.668152	1	0.201203	0.266946	0.739933	-0.433604	0.0215664	0.142828	0.0576718	0.747653	0.863488	-0.355096	0.0557843	0.202307	0.0476142	0.79046	0.933545	-0.232401	0.20152	0.419475	-0.174729	0.333607	0.497395	-0.529825	0.00606164	0.0173139	-0.482211	0.0115009	0.0263698
ENSMUSG00000005682	Pan2	0.000240796	0.000776804	1.90589e-10	0.800391	1	-0.232858	0.0901282	0.503597	-0.0597868	0.655075	0.823571	0.355239	0.0124428	0.0664413	0.14081	0.296943	0.537831	0.15871	0.241078	0.594978	-0.292645	0.0359379	0.140086	0.0625939	0.640064	0.764912	0.203404	0.136237	0.225771	0.362114	0.011018	0.0253893
ENSMUSG00000005683	Cs	0.267662	0.32011	1	0	0	0.0554635	0.823685	0.967288	0.184763	0.460124	0.696572	0.0945313	0.704389	0.833975	0.0998219	0.688736	0.833458	-0.517865	0.0454226	0.293065	0.240226	0.338618	0.571241	0.334758	0.18598	0.332838	0.43458	0.0895451	0.159896	-0.083285	0.738101	0.802696
ENSMUSG00000005686	Ampd3	0.000975665	0.00264362	6.03987e-08	0.708473	1	-1.22424	8.48831e-05	0.00626173	0.630263	0.0242343	0.152185	0.0154414	0.953705	0.976429	0.546287	0.0481265	0.185444	-0.399287	0.141633	0.48252	-0.593976	0.0327779	0.132001	-0.578535	0.0371796	0.100357	-0.0322477	0.903511	0.934334	-0.431535	0.113419	0.18406
ENSMUSG00000005687	Bcas2	0.000479078	0.00141725	1.2139e-08	0.706149	1	0.0910919	0.64705	0.913957	0.0111531	0.955204	0.981697	-0.244203	0.225362	0.430614	-0.567596	0.00773128	0.0598705	0.122928	0.53733	0.816298	0.102245	0.607495	0.783988	-0.141958	0.476792	0.631009	-0.709554	0.00128398	0.00464724	-0.586626	0.00612268	0.0153099
ENSMUSG00000005698	Ctcf	0.000405281	0.0012239	9.91265e-09	0.74125	1	0.149211	0.420185	0.830497	0.491159	0.0121287	0.104534	-0.268638	0.152297	0.33786	0.410868	0.0327355	0.147489	-0.00558491	0.975777	0.992496	0.64037	0.00162852	0.0156855	0.371732	0.0515521	0.129637	0.7826	0.00021453	0.000998108	0.777015	0.00023255	0.000892842
ENSMUSG00000005699	Pard6a	9.52408e-06	4.53362e-05	2.55777e-14	0.849951	1	0.0558013	0.785195	0.95646	0.56389	0.00989206	0.0934437	0.267851	0.197703	0.396822	0.232661	0.26132	0.500595	-0.185059	0.36947	0.714076	0.619691	0.00509979	0.0359975	0.887542	0.000171856	0.00141988	1.1202	8.3218e-06	6.16025e-05	0.935144	9.24342e-05	0.000398933
ENSMUSG00000005718	Tfap4	1.06659e-09	1.62238e-08	5.23558e-17	0.912487	1	-0.686552	0.00808156	0.145869	0.142659	0.556375	0.75923	-0.462337	0.0643965	0.195209	-0.616893	0.0159822	0.0949601	-0.90689	0.00080792	0.0396959	-0.543893	0.0315795	0.128701	-1.00623	0.000273711	0.00205719	-1.62312	3.35662e-07	4.0604e-06	-2.53001	6.45685e-11	1.90806e-09
ENSMUSG00000005732	Ranbp1	7.71953e-11	1.72533e-09	5.76546e-16	0.935815	1	-0.0286692	0.877395	0.975437	0.123177	0.509144	0.728277	-0.594912	0.00331426	0.028311	-0.85364	8.67739e-05	0.00341793	-0.369982	0.0548253	0.318196	0.0945082	0.611873	0.786773	-0.500404	0.0114869	0.040937	-1.35404	8.0664e-08	1.22552e-06	-1.72403	7.92513e-10	1.5978e-08
ENSMUSG00000005774	Rfx5	4.11919e-10	7.31142e-09	5.94201e-15	0.898504	1	-0.674537	0.0236876	0.273329	0.319929	0.264816	0.52716	0.629526	0.0336623	0.1282	1.22017	0.000187841	0.00565383	0.62439	0.0350148	0.259481	-0.354608	0.217725	0.439029	0.274918	0.336448	0.500186	1.49508	1.4163e-05	9.66565e-05	2.11947	5.07631e-08	5.56563e-07
ENSMUSG00000005779	Psmb4	0.632734	0.665646	1	0	0	0.00989525	0.966291	0.994998	0.13816	0.556486	0.759234	0.12973	0.580671	0.75175	-0.264644	0.264191	0.504355	-0.126043	0.591408	0.843895	0.148055	0.528777	0.73021	0.277785	0.241776	0.400563	0.0131413	0.955244	0.969808	-0.112902	0.630447	0.71372
ENSMUSG00000005800	Mmp8	0.0105208	0.0204862	1.2145e-13	0.857703	1	-0.0655102	0.931227	0.987299	-1.96437	0.0147095	0.115522	1.68082	0.0341472	0.12939	-1.17874	0.128965	0.328512	-0.780618	0.308644	0.662337	-2.02988	0.0120155	0.0663816	-0.349061	0.646281	0.769388	-1.5278	0.0524401	0.103278	-2.30841	0.00494762	0.0127045
ENSMUSG00000005802	Slc30a4	0.0318304	0.0527901	4.95209e-06	0.569524	0	-0.12646	0.543126	0.883374	0.233688	0.265214	0.527215	-0.471655	0.0298302	0.118818	-0.0367103	0.859424	0.931107	-0.11846	0.568764	0.834396	0.107228	0.60576	0.783171	-0.364427	0.087471	0.191201	-0.401137	0.0614479	0.11773	-0.519596	0.0177188	0.0382101
ENSMUSG00000005804	Bloc1s6	0.910353	0.91776	0.00149412	0.423201	0	0.0279809	0.840397	0.971359	0.00663959	0.961872	0.984432	-0.0423534	0.760614	0.871126	0.129138	0.356469	0.594752	-0.0216481	0.876165	0.961453	0.0346205	0.803267	0.903835	-0.00773295	0.955599	0.973837	0.121405	0.385546	0.504029	0.0997569	0.474801	0.577472
ENSMUSG00000005813	Metap1	0.000917514	0.00251273	1.83154e-08	0.698402	1	0.0123967	0.947134	0.990466	-0.182377	0.333717	0.592831	-0.343525	0.0749136	0.214697	-0.00302684	0.987082	0.993422	-0.242161	0.202364	0.5545	-0.16998	0.367049	0.595055	-0.513505	0.0101198	0.0369949	-0.516531	0.00973628	0.0257682	-0.758692	0.000361299	0.00131402
ENSMUSG00000005823	Gpr108	2.76083e-06	1.52461e-05	5.52111e-15	0.863265	1	0.125239	0.487718	0.859199	0.208904	0.25094	0.513714	0.641585	0.00129084	0.0154683	-0.0682247	0.704481	0.844512	0.0428448	0.811581	0.940985	0.334143	0.0715989	0.220658	0.975728	9.33768e-06	0.000132703	0.907503	2.56032e-05	0.000161997	0.950348	1.35782e-05	7.33428e-05
ENSMUSG00000005846	Rsl1d1	2.16974e-08	2.21877e-07	2.04355e-18	0.915296	1	0.075221	0.724642	0.938486	-0.352249	0.107389	0.332726	-0.396966	0.0714473	0.208939	-0.830105	0.000559809	0.0113294	0.127524	0.551272	0.825028	-0.277028	0.201154	0.418971	-0.673994	0.00368122	0.0167069	-1.5041	1.44353e-07	2.00679e-06	-1.37657	6.51349e-07	5.04094e-06
ENSMUSG00000005871	Apc	0.196426	0.24644	0.00574308	0.26854	0	-0.229327	0.171034	0.640164	0.0220167	0.893533	0.955731	-0.0162325	0.921391	0.960334	0.0643373	0.696108	0.838641	0.283569	0.0935387	0.402883	-0.207311	0.21441	0.435439	-0.223543	0.181696	0.327117	-0.159206	0.337418	0.455241	0.124363	0.452084	0.556632
ENSMUSG00000005873	Reep5	7.95724e-08	6.83841e-07	7.40687e-14	0.839963	1	0.270742	0.187203	0.664904	0.128408	0.526211	0.739187	0.0574637	0.776012	0.880699	0.810684	0.000402743	0.00901721	0.273885	0.182304	0.532571	0.39915	0.0563764	0.188147	0.456613	0.0307339	0.0867384	1.2673	1.0192e-06	1.02555e-05	1.54118	3.45352e-08	4.02501e-07
ENSMUSG00000005881	Ergic3	0.00111151	0.00295214	7.13508e-10	0.806772	1	0.273154	0.0832495	0.491048	0.125554	0.41523	0.661899	0.248627	0.113128	0.278983	-0.122325	0.427177	0.657695	0.152967	0.322395	0.67474	0.398708	0.014169	0.0741998	0.647335	0.00023044	0.0017998	0.52501	0.00186368	0.00636624	0.677977	0.000135301	0.000558184
ENSMUSG00000005882	Uqcc	4.03084e-09	5.16482e-08	9.85439e-18	0.943011	1	0.0387522	0.793516	0.95971	-0.316983	0.0398875	0.197647	-0.165926	0.267827	0.477575	-0.777553	1.49096e-05	0.00101211	0.25736	0.0907972	0.399295	-0.278231	0.0687363	0.214425	-0.444157	0.00545076	0.0226841	-1.22171	7.9505e-09	1.7374e-07	-0.96435	5.53781e-07	4.37878e-06
ENSMUSG00000005883	Spo11	0.0122882	0.0234063	8.51624e-11	0.754692	1	-0.291006	0.592396	0.895897	-0.0142235	0.979066	0.990263	0.147576	0.785575	0.886428	1.15148	0.0414648	0.17071	0.374727	0.49137	0.794422	-0.30523	0.57454	0.761345	-0.157654	0.77135	0.857488	0.993822	0.0755167	0.139249	1.36855	0.0170298	0.0369806
ENSMUSG00000005886	Ncoa2	0.00482561	0.0104314	1.01401e-06	0.648459	1	-0.158629	0.653588	0.917773	0.775527	0.0353585	0.185774	-0.348919	0.327166	0.53644	0.79955	0.0304739	0.141011	-0.0399772	0.909785	0.973805	0.616898	0.0891844	0.254283	0.26798	0.449997	0.607197	1.06753	0.00513628	0.015048	1.02755	0.00678145	0.0166496
ENSMUSG00000005893	Nr2c2	0.0424239	0.0674071	0.00134932	0.382057	0	-0.425891	0.0128686	0.193895	0.166107	0.307156	0.568434	-0.167283	0.303811	0.514269	0.379031	0.0250911	0.125111	-0.0859695	0.594397	0.846003	-0.259784	0.115333	0.299551	-0.427068	0.0126495	0.0439274	-0.0480368	0.765631	0.83292	-0.134006	0.408371	0.515085
ENSMUSG00000005897	Nr2c1	0.0285335	0.0480464	0.00293801	0.43642	0	0.0902181	0.691186	0.929098	-0.111013	0.62525	0.805044	0.262601	0.252899	0.460479	0.462989	0.0493684	0.188072	-0.341196	0.140763	0.481592	-0.0207945	0.92694	0.966866	0.241807	0.29151	0.453745	0.704795	0.00419164	0.0126612	0.3636	0.117507	0.189586
ENSMUSG00000005899	Smpd4	5.0557e-11	1.20826e-09	9.60255e-21	0.938792	1	0.0208538	0.864829	0.974087	-0.306474	0.0179271	0.129184	0.0337572	0.782982	0.884911	-0.612869	2.90838e-05	0.00162082	-0.419307	0.00188864	0.0596604	-0.28562	0.0263506	0.113802	-0.251863	0.0478616	0.122451	-0.864732	1.41314e-07	1.97314e-06	-1.28404	6.23488e-11	1.85477e-09
ENSMUSG00000005907	Pex1	0.0029732	0.00689891	1.41913e-08	0.703231	1	-0.536639	0.00252217	0.0680507	0.0214693	0.89466	0.956332	-0.0883934	0.586661	0.755641	0.257417	0.12095	0.316694	0.244941	0.139187	0.478938	-0.515169	0.00352203	0.028163	-0.603563	0.000871456	0.00526089	-0.346146	0.0405127	0.0839608	-0.101204	0.533993	0.63106
ENSMUSG00000005936	Kctd20	0.119729	0.162085	1	0	0	-0.18995	0.369834	0.804686	0.170476	0.420206	0.666584	-0.550487	0.0136688	0.0705386	0.370056	0.0871019	0.26366	-0.0442397	0.83334	0.947829	-0.0194737	0.926177	0.966571	-0.569961	0.0109878	0.0395897	-0.199905	0.345682	0.464134	-0.244145	0.251432	0.349959
ENSMUSG00000005947	Itgae	0.0586088	0.0886441	4.95443e-07	0.697076	0	1.38267	0.0449355	0.371176	0.314382	0.635948	0.813038	0.487952	0.463875	0.658121	-0.703934	0.293334	0.534561	-0.168687	0.799194	0.936193	1.69705	0.0156666	0.0794206	2.185	0.00260687	0.0126831	1.48107	0.0326534	0.0704162	1.31238	0.0560822	0.101926
ENSMUSG00000005949	Ctns	1.02343e-10	2.21374e-09	2.4636e-16	0.939501	1	-0.117458	0.624374	0.907755	0.0868063	0.717155	0.857763	0.982378	0.000319277	0.00659322	0.976389	0.000341137	0.00819495	0.0561156	0.814707	0.941147	-0.0306513	0.898103	0.955107	0.951726	0.000447853	0.00308612	1.92812	1.27102e-08	2.58704e-07	1.98423	7.34887e-09	1.07924e-07
ENSMUSG00000005951	Shpk	0.00263876	0.00621211	2.82275e-08	0.601093	1	0.049588	0.883048	0.976636	0.695041	0.0472835	0.21645	-0.181489	0.591266	0.759298	0.81599	0.0215762	0.114312	-0.496531	0.148883	0.493006	0.744629	0.0345185	0.136424	0.56314	0.10353	0.216315	1.37913	0.000330278	0.00145295	0.882599	0.013688	0.0306629
ENSMUSG00000005968	Tuft1	0.000450921	0.00134266	7.304e-12	0.815912	1	0.129562	0.637498	0.909463	0.207853	0.451216	0.690516	-1.14604	0.000263765	0.00590556	0.205055	0.457266	0.68253	-0.122772	0.65516	0.875972	0.337415	0.225426	0.446375	-0.80862	0.00623485	0.025252	-0.603565	0.0352463	0.074869	-0.726337	0.0128038	0.0289362
ENSMUSG00000005973	Rcn1	7.62603e-05	0.000284488	8.00214e-07	0.686815	1	-0.0220466	0.918311	0.985296	0.0136519	0.949358	0.979443	-0.613263	0.00783632	0.0494424	-0.395148	0.0747738	0.240915	0.354222	0.108112	0.432528	-0.00839477	0.968845	0.98584	-0.621658	0.00712854	0.0279663	-1.01681	6.0341e-05	0.000341042	-0.662583	0.00446521	0.0116177
ENSMUSG00000005981	Trap1	5.08038e-13	2.53265e-11	8.69442e-24	0.972811	1	0.074437	0.472831	0.85302	-0.221027	0.0398948	0.197647	-0.229002	0.0337604	0.128483	-0.437898	0.000220536	0.00621085	-0.49204	5.44438e-05	0.00926415	-0.14659	0.163306	0.369588	-0.375592	0.00108013	0.00623459	-0.81349	1.90777e-08	3.64476e-07	-1.30553	9.98108e-13	5.71204e-11
ENSMUSG00000005982	Naa60	0.222151	0.273183	4.54989e-07	0.587298	0	-0.0167955	0.897882	0.979544	-0.176328	0.185305	0.443039	0.290278	0.0338514	0.128651	0.00312916	0.980921	0.990702	-0.189017	0.156658	0.504229	-0.193123	0.148188	0.348412	0.097155	0.460175	0.61598	0.100284	0.446011	0.561252	-0.0887331	0.499594	0.599457
ENSMUSG00000005983	1700037C18Rik	0.0748081	0.109134	1	0	0	0.23928	0.576501	0.894071	-0.775657	0.0781793	0.283123	1.09934	0.015204	0.0758534	-0.666649	0.127135	0.326032	0.791518	0.0726195	0.361405	-0.536377	0.216056	0.437113	0.562967	0.194807	0.344052	-0.103681	0.808315	0.864713	0.687837	0.116008	0.187546
ENSMUSG00000005986	Ankrd13d	3.17064e-13	1.8197e-11	3.66074e-18	0.937161	1	0.797961	1.88335e-05	0.00207201	0.0802369	0.604288	0.792592	0.594842	0.000621784	0.00983297	0.375415	0.0210959	0.112931	0.423566	0.0102108	0.144004	0.878198	4.76421e-06	0.00017924	1.47304	4.50854e-10	4.53055e-08	1.84845	3.46995e-12	2.89434e-10	2.27202	3.10635e-14	4.00437e-12
ENSMUSG00000006005	Tpr	0.0181704	0.0326745	3.25825e-06	0.654578	1	0.2949	0.0346282	0.330116	-0.179562	0.186297	0.443909	0.341394	0.0158402	0.0776316	-0.156606	0.247156	0.485262	0.0879222	0.512117	0.804218	0.115338	0.39123	0.618084	0.456732	0.00190851	0.009863	0.300126	0.0317956	0.0688571	0.388048	0.00690417	0.0169151
ENSMUSG00000006010	BC003331	0.0560562	0.0853789	0.00342206	0.38863	0	-0.149208	0.542757	0.883374	-0.634655	0.0143623	0.114174	0.473749	0.0609922	0.188425	-0.109802	0.653689	0.814208	0.197263	0.42225	0.748562	-0.783863	0.00325586	0.0265674	-0.310114	0.211189	0.364215	-0.419916	0.094431	0.16717	-0.222653	0.365847	0.472805
ENSMUSG00000006019	Dhx34	0.156154	0.203118	0.000242617	0.330883	0	0.0425136	0.838743	0.970855	0.087146	0.676965	0.837073	0.296734	0.163279	0.35324	-0.012783	0.951191	0.976447	-0.0497647	0.811745	0.940985	0.12966	0.536191	0.735793	0.426394	0.0493587	0.125431	0.413611	0.0560549	0.10901	0.363846	0.0902942	0.152224
ENSMUSG00000006021	Kptn	0.316882	0.369286	0.0223277	0.300264	0	0.321071	0.225938	0.708217	0.24897	0.345026	0.603098	-0.0542838	0.835541	0.915261	-0.242423	0.357647	0.596016	0.136194	0.603274	0.850371	0.570041	0.0367179	0.142068	0.515758	0.0569142	0.139654	0.273335	0.30073	0.416755	0.409528	0.125727	0.200291
ENSMUSG00000006024	Napa	0.830625	0.8456	1	0	0	0.155485	0.31372	0.772456	-0.0998811	0.515093	0.732763	-0.0371863	0.807844	0.898841	-0.0302112	0.843336	0.923833	0.138591	0.368229	0.713317	0.0556035	0.716304	0.854558	0.0184172	0.904083	0.941577	-0.0117941	0.938483	0.958384	0.126797	0.409784	0.516459
ENSMUSG00000006050	Sra1	0.456124	0.501686	0.00589331	0.405972	0	0.0688343	0.873785	0.975437	0.421601	0.334854	0.593584	0.133927	0.757429	0.869631	-0.655328	0.138738	0.344347	0.560781	0.20265	0.554745	0.490435	0.263434	0.492882	0.624362	0.157578	0.295824	-0.0309662	0.943019	0.96163	0.529815	0.227935	0.323772
ENSMUSG00000006057	Atp5g1	7.16751e-05	0.000269431	4.19375e-11	0.819217	1	-0.0187136	0.962921	0.994948	-0.322359	0.4261	0.671759	-0.421804	0.29978	0.510199	-0.766491	0.0655375	0.223395	-0.447073	0.272368	0.626808	-0.341073	0.400084	0.624878	-0.762877	0.0667373	0.156531	-1.52937	0.000714012	0.00280204	-1.97644	3.73984e-05	0.000179833
ENSMUSG00000006058	Snf8	0.194315	0.244247	0.00386238	0.220476	0	-0.190513	0.725376	0.938583	-0.548558	0.315965	0.577487	0.17035	0.753384	0.867164	-0.774501	0.160771	0.373318	0.510515	0.350071	0.698453	-0.739071	0.18006	0.392673	-0.568721	0.298855	0.461352	-1.34322	0.018886	0.0448332	-0.832708	0.132705	0.209395
ENSMUSG00000006095	Tbcb	0.260628	0.31269	0.00156636	0.323927	0	0.0543826	0.811277	0.962814	-0.256163	0.26621	0.528594	0.185522	0.418042	0.620211	0.193866	0.397691	0.633308	0.173556	0.448335	0.767081	-0.20178	0.378981	0.607226	-0.0162589	0.94306	0.967093	0.177607	0.437936	0.554018	0.351163	0.131395	0.207867
ENSMUSG00000006127	Inpp5k	4.1328e-12	1.46102e-10	3.18062e-20	0.94497	1	0.249144	0.103137	0.530997	-0.0539453	0.717524	0.857919	1.01127	2.77771e-07	6.56466e-05	0.072127	0.628942	0.798821	0.417173	0.0088821	0.134944	0.195199	0.197212	0.413746	1.20646	1.1452e-08	5.55118e-07	1.27859	3.73469e-09	9.02691e-08	1.69576	1.04659e-11	4.08457e-10
ENSMUSG00000006134	Crkl	0.0705053	0.10383	0.00110679	0.435142	0	-0.214096	0.644297	0.913305	0.64988	0.168063	0.422168	-0.149048	0.74763	0.863488	0.902049	0.059782	0.211165	-0.557422	0.234814	0.587791	0.435784	0.350442	0.581882	0.286736	0.537016	0.681998	1.18878	0.0153759	0.0377506	0.631363	0.18007	0.268097
ENSMUSG00000006169	Clint1	3.18001e-09	4.23183e-08	1.16259e-17	0.942376	1	-0.0667954	0.744891	0.944867	0.514035	0.0177567	0.12861	0.281277	0.177848	0.371959	0.773269	0.000769466	0.0141294	0.103914	0.613234	0.856401	0.44724	0.0367217	0.142068	0.728517	0.00135657	0.00751089	1.50179	7.39799e-08	1.14302e-06	1.6057	2.17457e-08	2.68914e-07
ENSMUSG00000006179	Prss16	8.70004e-08	7.39706e-07	1.71768e-20	0.95559	1	0.625127	0.0115041	0.180881	0.410777	0.0856647	0.297533	0.874197	0.000779885	0.011133	-0.493379	0.0413842	0.170479	0.151666	0.515301	0.805619	1.0359	0.000123549	0.00234982	1.9101	8.51896e-09	4.31424e-07	1.41672	1.61075e-06	1.51372e-05	1.56839	3.03086e-07	2.60998e-06
ENSMUSG00000006191	Cdkal1	0.0167571	0.0305113	0.000318475	0.320632	0	0.176398	0.448918	0.842926	-0.661149	0.00782096	0.0819109	0.40195	0.0915619	0.244944	-0.323195	0.170772	0.388156	-0.160554	0.49028	0.794134	-0.484751	0.0443598	0.161104	-0.0828011	0.721099	0.823385	-0.405996	0.0885159	0.158364	-0.56655	0.0204111	0.0431555
ENSMUSG00000006215	Zbtb17	0.0122126	0.0233005	2.74221e-08	0.651901	1	0.0601	0.6737	0.924834	0.102894	0.472439	0.703285	0.0965716	0.499821	0.686651	0.105955	0.459499	0.684725	0.14146	0.325374	0.677226	0.162994	0.258582	0.487159	0.259565	0.0772945	0.174312	0.36552	0.0155045	0.038015	0.50698	0.00133686	0.00409628
ENSMUSG00000006235	Epor	0.374923	0.425313	1	0	0	-0.0262061	0.959537	0.994124	-0.0736524	0.886634	0.95254	-0.849368	0.108853	0.272677	0.783812	0.137548	0.342716	0.265006	0.608827	0.854448	-0.0998585	0.846757	0.927899	-0.949226	0.0748798	0.170478	-0.165414	0.749024	0.819745	0.0995914	0.847161	0.888225
ENSMUSG00000006262	Mob1b	0.887089	0.896644	1	0	0	-0.101738	0.673081	0.924834	0.0242838	0.91965	0.967511	-0.189923	0.432873	0.63325	0.0647179	0.788181	0.892965	0.012894	0.957282	0.987298	-0.0774539	0.747871	0.872983	-0.267377	0.272308	0.431809	-0.202659	0.403048	0.521765	-0.189765	0.433251	0.539098
ENSMUSG00000006273	Atp6v1b2	0.00357333	0.00809422	5.26916e-08	0.586449	0	-0.0537977	0.785871	0.956514	0.262042	0.192772	0.451729	0.135975	0.493956	0.682679	0.328211	0.105968	0.293337	-0.0826683	0.676631	0.885386	0.208244	0.297745	0.529666	0.344219	0.0907834	0.196602	0.67243	0.00201631	0.00679488	0.589762	0.00574782	0.0144996
ENSMUSG00000006276	Eps15l1	0.000313823	0.000977069	5.75196e-12	0.860718	1	-0.0344367	0.841223	0.971359	-0.0544379	0.751625	0.878168	0.0472879	0.783321	0.885137	0.494956	0.00733624	0.058297	0.205598	0.237885	0.591234	-0.0888746	0.605942	0.783171	-0.0415868	0.808873	0.882093	0.45337	0.013074	0.0329354	0.658968	0.000650448	0.00218448
ENSMUSG00000006281	Tep1	6.4508e-08	5.72497e-07	4.94481e-16	0.913633	1	-0.25787	0.0492273	0.386285	0.0708695	0.575622	0.773272	0.269612	0.0404283	0.145132	0.360146	0.0078317	0.0603917	0.294014	0.0265084	0.226743	-0.187001	0.146693	0.346115	0.0826113	0.514512	0.662851	0.442757	0.0015215	0.00536096	0.736771	3.21151e-06	2.0411e-05
ENSMUSG00000006288	Ttc5	1.23346e-10	2.58905e-09	5.11914e-20	0.932258	1	-0.00484221	0.979787	0.997212	0.426308	0.0329646	0.178185	0.300731	0.124187	0.296127	0.791216	0.000291	0.00743467	0.345457	0.079487	0.378195	0.421466	0.0348336	0.137037	0.722196	0.000753373	0.00466952	1.51341	1.76076e-08	3.41502e-07	1.85887	3.01991e-10	6.95669e-09
ENSMUSG00000006289	Osgep	0.000235104	0.000760171	3.93092e-13	0.822927	1	0.0946302	0.735041	0.942523	-0.437962	0.125449	0.361696	-0.183507	0.512935	0.697293	-0.422631	0.138627	0.344328	-0.291634	0.301466	0.655195	-0.343332	0.225632	0.446505	-0.526839	0.0679498	0.158707	-0.94947	0.00201009	0.00677748	-1.2411	0.000129828	0.000537941
ENSMUSG00000006299	Aamp	0.107637	0.148088	3.64428e-09	0.757743	0	0.0655618	0.581833	0.894509	0.110899	0.354193	0.611005	-0.0160664	0.89235	0.945312	0.110616	0.355399	0.593665	0.040941	0.730456	0.906538	0.17646	0.145386	0.344943	0.160394	0.18414	0.330241	0.27101	0.0293729	0.0645414	0.311951	0.0133943	0.0300894
ENSMUSG00000006301	Tmbim1	0.00722676	0.0147896	3.79163e-13	0.847154	1	0.0492114	0.696879	0.931724	-0.258038	0.0489789	0.220425	-0.107455	0.397612	0.603329	-0.0819405	0.517684	0.72593	0.129612	0.30909	0.663062	-0.208826	0.106614	0.2854	-0.316281	0.0177307	0.057069	-0.398222	0.00371198	0.0114095	-0.268609	0.0410214	0.078606
ENSMUSG00000006304	Arpc2	7.56291e-06	3.68389e-05	9.59072e-08	0.699416	1	0.188085	0.19096	0.669686	-0.096048	0.498989	0.721515	0.309333	0.0362306	0.134725	-0.61181	0.00017765	0.00548953	-0.339978	0.0224417	0.211115	0.0920367	0.516933	0.722108	0.40137	0.00813228	0.0311104	-0.21044	0.145054	0.236603	-0.550418	0.000560382	0.00191732
ENSMUSG00000006307	Wbp7	0.196803	0.246767	0.00657096	0.262546	0	0.283338	0.0728968	0.465164	-0.0196097	0.898069	0.958532	0.132031	0.391738	0.598295	-0.0912269	0.552521	0.749915	0.0102678	0.946516	0.983807	0.263728	0.0937151	0.262567	0.395759	0.0147885	0.0497708	0.304532	0.0550193	0.107347	0.3148	0.0478401	0.0893187
ENSMUSG00000006310	Zbtb32	3.39363e-05	0.000140069	9.80591e-11	0.850907	1	-0.494699	0.130708	0.584679	-0.798151	0.0182923	0.130674	0.650617	0.0503097	0.167506	-0.674376	0.0430251	0.17459	-0.578706	0.0794105	0.378012	-1.29285	0.00037985	0.00548998	-0.642233	0.0531303	0.132642	-1.31661	0.000312131	0.00138409	-1.89532	2.57843e-06	1.688e-05
ENSMUSG00000006313	Upk1a	0.117598	0.159709	1	0	0	0.504833	0.404651	0.821112	-1.28382	0.0406439	0.199653	1.6926	0.00863347	0.0524918	-0.659962	0.278235	0.518977	-0.489842	0.418564	0.745422	-0.77899	0.202584	0.421071	0.913611	0.137321	0.26673	0.253649	0.673879	0.761268	-0.236193	0.69509	0.768295
ENSMUSG00000006315	Tmem147	0.0138691	0.0259528	0.000469075	0.507859	0	-0.321191	0.270701	0.742123	-0.417022	0.155942	0.405377	0.310798	0.286153	0.495843	0.452731	0.124752	0.322779	-0.937568	0.00291103	0.0740052	-0.738213	0.0156347	0.0793043	-0.427415	0.146275	0.279415	0.0253162	0.929999	0.953075	-0.912252	0.00363038	0.00970282
ENSMUSG00000006333	Rps9	0.851957	0.864901	1	0	0	0.243588	0.363824	0.80115	-0.214098	0.423935	0.670228	-0.00735548	0.977947	0.988951	-0.0069702	0.979102	0.989413	0.223015	0.405139	0.73579	0.02949	0.911762	0.9599	0.0221345	0.933708	0.961664	0.0151643	0.954554	0.969212	0.238179	0.374407	0.481137
ENSMUSG00000006335	Tfpt	0.257002	0.308954	0.0177711	0.311887	0	0.240593	0.377329	0.808134	-0.340284	0.215202	0.479386	0.125575	0.643125	0.794254	-0.446595	0.107457	0.295907	0.519039	0.0635802	0.340698	-0.0996908	0.712789	0.85262	0.0258843	0.923761	0.955507	-0.42071	0.128354	0.215137	0.0983282	0.716534	0.786057
ENSMUSG00000006342	Susd2	0.102636	0.142328	1	0	0	-0.572857	0.50372	0.86719	-1.06909	0.216926	0.48071	2.00927	0.0250142	0.105601	-0.305221	0.720814	0.8535	-1.59684	0.0699227	0.355803	-1.64195	0.0628372	0.201803	0.367315	0.667315	0.785344	0.062094	0.941973	0.960948	-1.53475	0.0808054	0.138565
ENSMUSG00000006345	Ggt1	0.00315059	0.00725904	2.13936e-08	0.695422	1	-0.267723	0.430008	0.834924	-0.953836	0.00831197	0.0843222	0.61327	0.0777455	0.219997	-0.50078	0.145766	0.353932	-0.0499178	0.882334	0.963164	-1.22156	0.00113098	0.0120682	-0.608289	0.0800459	0.179468	-1.10907	0.00266033	0.00856269	-1.15899	0.00182471	0.00534658
ENSMUSG00000006356	Crip2	1.65436e-11	4.63002e-10	1.37741e-15	0.920605	1	2.02523	7.2829e-07	0.000185889	1.67867	1.27734e-05	0.00221525	-1.1001	0.00162566	0.0179159	-1.50261	5.63489e-05	0.00250566	-0.748136	0.0243155	0.219536	3.7039	5.50037e-12	3.89976e-09	2.6038	8.23918e-09	4.23986e-07	1.10119	0.00161127	0.00563063	0.353055	0.269461	0.36969
ENSMUSG00000006360	Crip1	7.27539e-07	4.72752e-06	2.36274e-11	0.801797	1	0.585175	0.00892195	0.154972	0.640999	0.004649	0.0634551	0.327694	0.125544	0.298096	-0.358019	0.095604	0.27751	-0.496795	0.0238601	0.217813	1.22617	2.98251e-06	0.000121606	1.55387	5.6526e-08	2.10931e-06	1.19585	4.3613e-06	3.57246e-05	0.699054	0.00231405	0.00656556
ENSMUSG00000006362	Cbfa2t3	0.00111867	0.00296623	9.60065e-16	0.933496	1	-0.267982	0.0998381	0.526067	0.697745	0.000145652	0.00958151	-0.0133238	0.933039	0.966278	-0.348266	0.0355137	0.154578	0.052497	0.740853	0.910864	0.429763	0.0110342	0.0629215	0.416439	0.013451	0.0461083	0.0681738	0.667798	0.756407	0.120671	0.449185	0.553543
ENSMUSG00000006373	Pgrmc1	0.00154135	0.0039093	2.73806e-05	0.5615	0	0.216306	0.287908	0.754084	0.25232	0.216887	0.480708	-0.315198	0.12597	0.298815	-0.191841	0.344804	0.583435	-0.470967	0.0259193	0.224434	0.468626	0.0265996	0.114568	0.153428	0.448505	0.605779	-0.0384127	0.84872	0.894636	-0.50938	0.0168103	0.0365722
ENSMUSG00000006378	Gcat	3.3127e-07	2.33702e-06	1.83027e-14	0.873644	1	0.242405	0.507138	0.86905	-0.381261	0.299834	0.560183	-0.763832	0.0437499	0.153053	-0.887804	0.020686	0.111589	-0.427791	0.245957	0.60052	-0.138856	0.703165	0.845626	-0.902688	0.0188444	0.0598538	-1.79049	3.63662e-05	0.000217583	-2.21828	1.63779e-06	1.12676e-05
ENSMUSG00000006390	Elovl1	1.38408e-05	6.34469e-05	6.90483e-11	0.813225	1	-0.0101102	0.948813	0.990793	-0.507606	0.00314174	0.0514697	0.291035	0.0733528	0.212285	-0.483341	0.00461699	0.0429148	-0.120624	0.446277	0.765505	-0.517717	0.00267175	0.0228684	-0.226681	0.158079	0.296502	-0.710022	0.000109143	0.000562779	-0.830646	1.41685e-05	7.6102e-05
ENSMUSG00000006392	Med8	0.127853	0.171159	0.00126314	0.266673	0	0.236684	0.192804	0.669686	-0.401993	0.0316662	0.173742	-0.0307355	0.863513	0.929958	-0.023029	0.897502	0.951559	0.0893347	0.618073	0.858969	-0.165308	0.359006	0.588753	-0.196044	0.278256	0.43857	-0.219073	0.226959	0.335821	-0.129738	0.470204	0.573356
ENSMUSG00000006395	Hyi	0.421577	0.469761	0.00770114	0.352302	0	-0.268494	0.477556	0.853874	-0.028558	0.939489	0.975491	0.612555	0.112175	0.278091	-0.398477	0.294655	0.535427	0.383554	0.312734	0.666279	-0.297052	0.432498	0.652993	0.315503	0.40482	0.566357	-0.0829737	0.825507	0.877927	0.30058	0.427117	0.533144
ENSMUSG00000006398	Cdc20	0.00302677	0.00700538	1.47447e-07	0.614541	1	0.034328	0.790241	0.95857	0.27377	0.0415971	0.202159	-0.280361	0.0372786	0.137262	0.100366	0.439103	0.666251	-0.427118	0.00251164	0.0695899	0.308098	0.0232032	0.104231	0.0277367	0.829787	0.896524	0.128103	0.325137	0.441989	-0.299015	0.0271605	0.0552123
ENSMUSG00000006403	Adamts4	0.00437637	0.00961246	0.00050199	0.420604	0	0.857954	0.269685	0.741623	-1.64881	0.039527	0.197202	2.40988	0.00389488	0.03142	0.213011	0.781684	0.890003	0.273243	0.722354	0.903825	-0.790855	0.308081	0.540593	1.61902	0.0429384	0.11236	1.83204	0.0234	0.053643	2.10528	0.0102586	0.0238645
ENSMUSG00000006412	Pfdn2	0.00191603	0.00472144	9.27527e-09	0.674035	1	0.36934	0.224517	0.70678	-0.62907	0.0437723	0.207898	-0.287244	0.342134	0.550608	-0.372122	0.221144	0.454361	0.199693	0.507069	0.801088	-0.25973	0.389608	0.616895	-0.546974	0.0768033	0.173484	-0.919096	0.00464805	0.01384	-0.719403	0.0226226	0.0472443
ENSMUSG00000006418	Rnf114	7.55851e-08	6.56649e-07	2.83411e-19	0.909047	1	0.050437	0.726483	0.939306	0.251722	0.0893245	0.303783	0.134202	0.35542	0.562972	0.447939	0.0041679	0.0401529	0.174098	0.233185	0.586387	0.302159	0.0438391	0.15985	0.436361	0.00508723	0.0215351	0.8843	1.46016e-06	1.39585e-05	1.0584	6.94073e-08	7.24858e-07
ENSMUSG00000006423	C330007P06Rik	0.0317029	0.0526128	3.81246e-06	0.576652	0	-0.341151	0.263543	0.738181	-0.123881	0.681572	0.83886	-0.0624423	0.835951	0.915351	0.812321	0.0114426	0.0774653	-0.0304128	0.919639	0.976825	-0.465031	0.131373	0.324807	-0.527474	0.0889679	0.193589	0.284847	0.348786	0.46692	0.254434	0.401836	0.508753
ENSMUSG00000006442	Srm	4.98463e-14	4.38717e-12	7.99128e-25	0.971637	1	-0.0741739	0.735602	0.942523	-0.564809	0.0151896	0.118013	-0.582241	0.012615	0.0670697	-1.21628	6.95551e-06	0.000603852	-0.592694	0.0112732	0.15176	-0.638983	0.00679038	0.0447387	-1.22122	6.55456e-06	9.98202e-05	-2.43751	1.79322e-11	1.10556e-09	-3.0302	1.35367e-13	1.25185e-11
ENSMUSG00000006445	Epha2	1.25587e-08	1.36404e-07	1.85802e-15	0.930368	1	-2.10387	0.000163618	0.00994331	-2.2161	8.80545e-05	0.00743964	1.08433	0.0319134	0.123868	2.56474	1.28615e-05	0.000927333	-1.34936	0.00903214	0.135285	-4.31997	1.65625e-09	3.16123e-07	-3.23564	3.48588e-07	9.13487e-06	-0.6709	0.172511	0.271507	-2.02026	0.000259231	0.000983738
ENSMUSG00000006456	Rbm14	0.00100232	0.00270378	1.69615e-05	0.424144	0	-0.0901843	0.69711	0.931724	0.256193	0.273766	0.535335	0.211309	0.364917	0.573248	-0.344501	0.144766	0.352891	-0.804315	0.00165006	0.0555119	0.166009	0.475245	0.688979	0.377318	0.111652	0.228974	0.032817	0.887226	0.9219	-0.771498	0.00237083	0.00670281
ENSMUSG00000006457	Actn3	0.579907	0.61704	0.00193201	0.249355	0	0.440208	0.598246	0.897355	0.0232204	0.977766	0.990102	0.835921	0.320387	0.530321	-0.605491	0.46966	0.691568	0.58775	0.482646	0.788837	0.463428	0.579197	0.764792	1.29935	0.127423	0.252237	0.693859	0.408097	0.526261	1.28161	0.132471	0.209129
ENSMUSG00000006463	Zdhhc24	7.33649e-06	3.59556e-05	5.65068e-08	0.709754	1	-0.0862956	0.754286	0.946616	0.554177	0.05254	0.228126	0.70611	0.0155716	0.0767575	0.352684	0.207445	0.435357	-0.636049	0.0277346	0.23225	0.467882	0.0982167	0.271197	1.17399	0.000210422	0.00167419	1.52668	6.97149e-06	5.31165e-05	0.890627	0.00306298	0.00836503
ENSMUSG00000006464	Bbs1	0.00594892	0.0124971	0.000313682	0.321207	0	0.900821	0.0563419	0.409474	-0.823561	0.0793408	0.285466	-0.63416	0.171533	0.363217	1.38151	0.00504067	0.0455588	0.313164	0.493624	0.795397	0.0772608	0.865314	0.936948	-0.556899	0.227955	0.383541	0.824608	0.0789817	0.144387	1.13777	0.0180909	0.0388745
ENSMUSG00000006471	Ndor1	0.0147564	0.0273681	6.77119e-13	0.816994	1	0.132041	0.478663	0.854124	-0.447174	0.0220772	0.144709	0.206369	0.271504	0.481374	-0.264881	0.161231	0.373648	-0.133245	0.474701	0.783504	-0.315133	0.0981233	0.271148	-0.108763	0.558901	0.700451	-0.373645	0.0522472	0.103009	-0.50689	0.0104551	0.0242463
ENSMUSG00000006476	Nsmf	1.10428e-06	6.7689e-06	2.25301e-15	0.889207	1	0.556879	0.000194561	0.011246	0.143876	0.273152	0.534713	-0.239324	0.0738984	0.213158	0.233965	0.080197	0.251777	0.330279	0.0162418	0.180399	0.700756	1.01506e-05	0.000330878	0.461432	0.00134429	0.00745905	0.695397	1.13239e-05	7.98873e-05	1.02568	1.82188e-08	2.30206e-07
ENSMUSG00000006494	Pdk1	2.64605e-09	3.58862e-08	5.54945e-16	0.881038	1	0.0815478	0.788341	0.957442	-0.213338	0.484251	0.710346	-0.380108	0.217311	0.420263	-1.08872	0.00124181	0.0188667	-0.994318	0.00275254	0.0725783	-0.131791	0.664737	0.821953	-0.511898	0.100531	0.211735	-1.60061	1.4224e-05	9.68657e-05	-2.59493	4.06053e-09	6.43506e-08
ENSMUSG00000006498	Ptbp1	0.481593	0.525083	1	0	0	-0.308037	0.391561	0.811452	0.461249	0.203423	0.465251	-0.132944	0.70994	0.838214	0.30475	0.396564	0.63246	-0.579692	0.113098	0.439913	0.153213	0.668321	0.824235	0.0202687	0.95472	0.973694	0.325018	0.366367	0.484566	-0.254674	0.477729	0.580093
ENSMUSG00000006517	Mvd	2.82981e-06	1.5553e-05	1.58697e-15	0.906843	1	0.179082	0.418659	0.829914	0.165743	0.453742	0.69258	0.0969416	0.660102	0.804452	0.67825	0.00446545	0.0419338	0.254505	0.253429	0.608173	0.344825	0.125634	0.317115	0.441767	0.0529863	0.132448	1.12002	2.31148e-05	0.000147348	1.37452	1.10813e-06	8.0489e-06
ENSMUSG00000006519	Cyba	0.0623622	0.0934335	0.00117884	0.387486	0	0.123317	0.713961	0.935714	0.175493	0.602414	0.790866	0.421198	0.21683	0.41946	-0.583074	0.0915178	0.270907	-0.535343	0.119738	0.449175	0.29881	0.377457	0.606078	0.720008	0.0398471	0.106076	0.136933	0.684088	0.769192	-0.39841	0.242007	0.339806
ENSMUSG00000006526	Tmem110	0.00326807	0.00749453	2.13849e-09	0.766086	1	0.556604	0.00429702	0.0950421	0.088672	0.62244	0.803721	0.0614532	0.732601	0.853831	-0.354919	0.0566488	0.204166	-0.139151	0.441262	0.761887	0.645276	0.00122588	0.0128235	0.70673	0.00050172	0.00336211	0.35181	0.0587005	0.113214	0.212659	0.242812	0.340749
ENSMUSG00000006527	Sfmbt1	0.00167394	0.00419371	2.94125e-05	0.559374	0	0.153221	0.380074	0.80855	-0.0361748	0.834673	0.926108	-0.499424	0.00729682	0.0473921	-0.120661	0.488187	0.706377	0.574137	0.00249875	0.0695899	0.117047	0.501192	0.710277	-0.382377	0.0346978	0.0950651	-0.503038	0.00693616	0.0194437	0.0710991	0.682017	0.757519
ENSMUSG00000006538	Ihh	0.000706463	0.00199334	0.043757	0.114266	0	1.70546	0.000588539	0.0266345	-1.11741	0.0165329	0.123532	0.493544	0.268098	0.477919	-0.434042	0.328792	0.567416	1.40833	0.00334569	0.080623	0.588045	0.189163	0.403629	1.08159	0.019925	0.0624755	0.647547	0.149611	0.242486	2.05588	7.11771e-05	0.000317498
ENSMUSG00000006567	Atp7b	0.000804175	0.00224215	0.000230032	0.449178	0	0.65541	0.548144	0.884712	-0.239714	0.825624	0.920286	-0.00288004	0.997887	0.998983	-2.20011	0.0513382	0.192303	-2.29207	0.0429671	0.286343	0.415696	0.702687	0.845354	0.412816	0.704644	0.813484	-1.78729	0.109049	0.188319	-4.07936	0.000810096	0.00264275
ENSMUSG00000006585	Cdt1	5.89754e-06	2.96784e-05	4.23496e-10	0.762269	1	-0.095529	0.553314	0.887047	0.456482	0.00804373	0.083091	0.326353	0.0503729	0.167673	0.108284	0.502029	0.715422	-0.789245	3.69546e-05	0.00748594	0.360953	0.0317649	0.129185	0.687306	0.000200815	0.00161385	0.79559	3.32588e-05	0.000201926	0.00634512	0.968485	0.977603
ENSMUSG00000006589	Aprt	2.23001e-08	2.27311e-07	4.17217e-12	0.761032	1	-0.292272	0.105553	0.535342	-0.152793	0.388737	0.639312	0.172509	0.33144	0.541454	-0.516627	0.00641556	0.0531659	-0.798882	0.00010056	0.0121071	-0.445065	0.0168683	0.0837967	-0.272557	0.12997	0.256166	-0.789184	0.000116481	0.000594612	-1.58807	1.39289e-09	2.57624e-08
ENSMUSG00000006599	Gtf2h1	8.31783e-05	0.000307153	4.35848e-09	0.754875	1	0.158395	0.305586	0.765475	-0.206469	0.184774	0.443039	-0.414368	0.0110988	0.0613756	-0.202441	0.193201	0.418116	0.418863	0.0103507	0.145001	-0.0480741	0.753627	0.876336	-0.462442	0.00518837	0.0218889	-0.664882	0.000168809	0.000812346	-0.24602	0.11658	0.188376
ENSMUSG00000006611	Hfe	1.09984e-12	4.79985e-11	1.51341e-15	0.891938	1	-0.930238	0.0236152	0.273322	-2.38124	1.64081e-06	0.000764297	0.00933827	0.98093	0.990094	-1.08757	0.0092591	0.0671343	-0.625983	0.117748	0.446909	-3.31148	4.79195e-09	7.30671e-07	-3.30214	5.06243e-09	2.87141e-07	-4.38972	1.3992e-11	8.88387e-10	-5.0157	7.18985e-13	4.4327e-11
ENSMUSG00000006638	Abhd1	0.0173354	0.0314375	0.000193173	0.538522	0	0.481716	0.0423862	0.365138	-0.474387	0.0453785	0.212045	0.713136	0.00397344	0.0318374	-0.211831	0.35657	0.594842	-0.0477811	0.833983	0.948008	0.00732968	0.97434	0.987259	0.720466	0.0036666	0.0166702	0.508635	0.0328558	0.0707569	0.460854	0.0514012	0.0946993
ENSMUSG00000006641	Slc5a6	3.67886e-09	4.80057e-08	1.59626e-17	0.918765	1	-0.131055	0.598539	0.897355	-1.1264	0.000101069	0.00796197	0.0156094	0.949865	0.974216	-0.54119	0.0367879	0.157599	-0.368635	0.14582	0.488448	-1.25745	2.47145e-05	0.000666822	-1.24184	2.9222e-05	0.00033357	-1.78303	1.04548e-07	1.52485e-06	-2.15167	3.09871e-09	5.13082e-08
ENSMUSG00000006673	Qrich1	0.0703728	0.103659	0.000889902	0.28071	0	0.0175848	0.934841	0.9874	0.226714	0.296969	0.557177	-0.0244736	0.909415	0.954437	0.399819	0.0717742	0.235653	-0.263729	0.226742	0.579327	0.244299	0.261878	0.491338	0.219825	0.311587	0.474293	0.619644	0.00732558	0.0203348	0.355914	0.106734	0.174925
ENSMUSG00000006676	Usp19	1.38292e-05	6.34164e-05	2.37038e-12	0.850138	1	-0.0414658	0.753266	0.946301	0.0905671	0.493922	0.718203	0.0589763	0.655136	0.801711	0.440734	0.00231344	0.0279319	0.093825	0.478662	0.786778	0.0491013	0.709837	0.850993	0.108078	0.415196	0.575949	0.548811	0.000272792	0.00122626	0.642636	4.09167e-05	0.000194843
ENSMUSG00000006678	Pola1	9.74884e-08	8.13699e-07	1.03536e-11	0.872733	1	-0.270383	0.103537	0.531725	-0.163141	0.318085	0.578569	-0.167652	0.305147	0.515322	-0.185907	0.25659	0.494876	-0.607089	0.000808723	0.0396959	-0.433524	0.0118807	0.0658653	-0.601177	0.000889597	0.00535268	-0.787084	4.22762e-05	0.000248059	-1.39417	3.48611e-09	5.65308e-08
ENSMUSG00000006699	Cdc42	0.78891	0.807707	1	0	0	0.173855	0.174734	0.645563	-0.0731613	0.562173	0.763564	0.0337357	0.788731	0.888105	-0.0753007	0.550874	0.748841	0.0582221	0.644214	0.870825	0.100694	0.426364	0.647691	0.134429	0.29056	0.452855	0.0591287	0.639087	0.731877	0.117351	0.354971	0.461411
ENSMUSG00000006705	Pknox1	0.0864183	0.123047	0.00076766	0.449314	0	-0.112319	0.574787	0.893175	-0.0589278	0.768001	0.887712	-0.332943	0.104088	0.265038	0.587415	0.00629854	0.0525029	-0.332984	0.104047	0.424779	-0.171247	0.394259	0.619976	-0.504189	0.0169784	0.0551204	0.0832256	0.677209	0.764151	-0.249759	0.217631	0.312666
ENSMUSG00000006715	Gmnn	0.0563872	0.085801	6.19692e-05	0.380296	0	0.353151	0.225837	0.708217	0.0782114	0.785687	0.897324	-0.280131	0.334155	0.543879	-0.425434	0.147076	0.355758	-0.0643043	0.823055	0.944047	0.431363	0.141745	0.33971	0.151232	0.599756	0.733572	-0.274202	0.344304	0.462673	-0.338507	0.245132	0.343174
ENSMUSG00000006717	Acot13	5.47501e-08	4.98019e-07	2.62942e-11	0.864112	1	0.169262	0.354676	0.797344	-0.0290816	0.872628	0.945693	1.11171	1.49941e-06	0.000182243	-0.138676	0.447028	0.673098	-0.198285	0.279719	0.634266	0.14018	0.44217	0.660848	1.25189	2.09354e-07	6.14202e-06	1.11321	1.46756e-06	1.40188e-05	0.914927	2.60879e-05	0.000130767
ENSMUSG00000006720	Zfp184	0.409718	0.458628	0.0195753	0.306996	0	-0.290013	0.589345	0.894943	-0.106583	0.842368	0.930359	-0.721166	0.185774	0.382086	0.552937	0.306969	0.547424	0.341603	0.525355	0.810829	-0.396596	0.461514	0.675441	-1.11776	0.0449466	0.116421	-0.564825	0.296897	0.413195	-0.223222	0.677445	0.75336
ENSMUSG00000006724	Cyp27b1	0.000519605	0.00152406	6.72161e-07	0.657953	1	0.686475	0.197156	0.67492	-1.35225	0.0149079	0.116649	0.85466	0.111404	0.276656	-0.84517	0.11524	0.308905	-1.32291	0.0169729	0.184347	-0.665775	0.210574	0.430596	0.188886	0.718668	0.82215	-0.656284	0.216955	0.324479	-1.9792	0.000752092	0.00247887
ENSMUSG00000006728	Cdk4	0.000426548	0.00128266	3.15369e-06	0.655366	1	-0.0892646	0.48807	0.859199	-0.0482485	0.706899	0.852668	-0.391481	0.00477988	0.035788	0.162271	0.212305	0.442502	-0.161875	0.21339	0.566288	-0.137513	0.288498	0.520342	-0.528994	0.00030005	0.00221815	-0.366723	0.00767171	0.021096	-0.528598	0.000302516	0.00112656
ENSMUSG00000006731	B4galnt1	0.0648411	0.0965467	1.12667e-09	0.71313	0	-0.0584596	0.756963	0.946921	0.197248	0.301005	0.56169	-0.22478	0.239975	0.446242	-0.254051	0.185757	0.408329	-0.0530556	0.778779	0.928251	0.138788	0.464433	0.678934	-0.0859912	0.649307	0.771264	-0.340042	0.0803986	0.146348	-0.393098	0.045275	0.0853976
ENSMUSG00000006732	Mettl1	1.05375e-09	1.60977e-08	5.90684e-18	0.909668	1	0.291609	0.428528	0.834739	-1.00201	0.0103534	0.0958855	-0.302036	0.412409	0.615647	-1.76236	4.82918e-05	0.00225751	-0.0962123	0.792826	0.934084	-0.710397	0.0608621	0.198042	-1.01243	0.00967335	0.0357519	-2.77479	3.96343e-08	6.78944e-07	-2.87101	2.1101e-08	2.61194e-07
ENSMUSG00000006736	Tspan31	0.00145409	0.00371142	5.72183e-10	0.785479	1	-0.250394	0.311943	0.770619	-0.723793	0.00615909	0.0732073	0.224307	0.364104	0.572183	0.174013	0.47999	0.700392	-0.423066	0.0932587	0.402541	-0.974188	0.000451804	0.00624694	-0.749881	0.00473963	0.0203592	-0.575868	0.0253882	0.0572445	-0.998935	0.000346089	0.00126375
ENSMUSG00000006740	Kif5b	0.000560442	0.00162998	0.000109023	0.592492	0	-0.0310471	0.893714	0.978852	0.244449	0.297859	0.558206	-1.01988	0.000149882	0.00411354	0.163937	0.482549	0.702159	0.141225	0.544731	0.820666	0.213402	0.362254	0.591565	-0.806475	0.00167278	0.00886545	-0.642538	0.00967527	0.0256321	-0.501313	0.0386048	0.0745798
ENSMUSG00000006763	Saal1	0.0173208	0.0314257	1.0467e-07	0.569744	0	0.13579	0.515602	0.872348	0.103411	0.619917	0.80203	-0.205479	0.32775	0.537213	-0.310059	0.144346	0.352362	-0.198566	0.34399	0.693296	0.239201	0.256139	0.484059	0.033722	0.871242	0.92196	-0.276337	0.191388	0.294454	-0.474903	0.0293754	0.058954
ENSMUSG00000006782	Cnp	9.43061e-14	6.91687e-12	4.73936e-24	0.961416	1	0.0404042	0.833496	0.969622	0.857301	0.000123467	0.00896016	0.523034	0.0107207	0.0598502	0.785378	0.000333909	0.00811686	0.337189	0.0880823	0.394035	0.897705	7.04478e-05	0.00149501	1.42074	6.20498e-08	2.25607e-06	2.20612	8.69687e-12	6.27059e-10	2.54331	3.57896e-13	2.56269e-11
ENSMUSG00000006784	Ttc25	0.0279815	0.0472667	0.000467792	0.423252	0	0.0241047	0.964236	0.994948	0.939942	0.0892248	0.303731	0.147074	0.784554	0.88606	0.568162	0.295721	0.536464	-0.81373	0.138488	0.477802	0.964047	0.0817474	0.240938	1.11112	0.0468291	0.120394	1.67928	0.00403097	0.0122426	0.865553	0.116065	0.187615
ENSMUSG00000006818	Sod2	1.09004e-08	1.21177e-07	2.06834e-15	0.918405	1	0.254326	0.266181	0.73912	-0.387381	0.0953244	0.313377	-0.247577	0.278778	0.488637	-0.913496	0.000376752	0.00864767	-0.309375	0.178635	0.528206	-0.133055	0.557329	0.750199	-0.380632	0.100926	0.212322	-1.29413	4.29319e-06	3.52345e-05	-1.6035	1.29582e-07	1.2481e-06
ENSMUSG00000006850	Tmco6	1.38126e-08	1.48381e-07	4.12808e-16	0.900393	1	0.0228094	0.901127	0.980742	0.591161	0.00316474	0.0516586	0.449043	0.0203866	0.0917438	0.398245	0.0376381	0.159687	-0.378565	0.0472892	0.298251	0.61397	0.00231107	0.0205533	1.06301	3.62865e-06	6.16709e-05	1.46126	1.59578e-08	3.13313e-07	1.08269	2.74148e-06	1.77868e-05
ENSMUSG00000006906	Stambp	0.00608171	0.0127467	1.27044e-09	0.666675	1	-0.345187	0.218302	0.698588	0.366857	0.191588	0.45034	-0.033782	0.902691	0.951423	0.581051	0.0433685	0.175259	0.132466	0.632355	0.86542	0.0216705	0.937482	0.970721	-0.0121115	0.965033	0.979285	0.56894	0.0475772	0.0955738	0.701405	0.0164854	0.0359573
ENSMUSG00000006920	Ezh1	0.0102227	0.0200064	6.49882e-07	0.522073	0	-0.271686	0.10311	0.530997	-0.218867	0.185228	0.443039	0.538705	0.00247652	0.0234114	-0.393373	0.0215151	0.114169	0.335766	0.0467512	0.29712	-0.490553	0.0052027	0.0364818	0.0481515	0.767022	0.854893	-0.345221	0.0413218	0.08529	-0.00945522	0.953569	0.968135
ENSMUSG00000006932	Ctnnb1	0.362816	0.414008	0.00258883	0.400542	0	-0.333236	0.294795	0.757423	0.383717	0.229267	0.491512	-0.547226	0.0908806	0.243777	0.595252	0.0672196	0.226867	-0.212289	0.501803	0.799607	0.0504808	0.872582	0.941884	-0.496745	0.123043	0.245979	0.098507	0.754478	0.824088	-0.113782	0.718009	0.787219
ENSMUSG00000006941	Eif1b	0.0124526	0.0236841	3.26553e-07	0.595511	0	0.171067	0.609196	0.902228	-0.0381498	0.909012	0.962803	0.6662	0.0543064	0.176078	0.348505	0.301465	0.541453	-0.780395	0.0260048	0.224694	0.132917	0.690915	0.838799	0.799117	0.0229328	0.0695175	1.14762	0.00181951	0.00624376	0.367227	0.276782	0.377907
ENSMUSG00000006998	Psmd2	0.0088775	0.0176829	0.000714885	0.492466	0	-0.0487919	0.637522	0.909463	0.128716	0.219669	0.482701	-0.251236	0.0210855	0.0936953	-0.0465575	0.652943	0.813914	-0.0795459	0.444021	0.76411	0.0799236	0.441885	0.660775	-0.171312	0.10612	0.220248	-0.21787	0.042889	0.0878852	-0.297416	0.00737522	0.0179179
ENSMUSG00000007021	Syngr3	0.0175121	0.0316879	8.85064e-05	0.367714	0	-0.22021	0.799553	0.961617	2.15805	0.0184458	0.131064	-0.0104078	0.990419	0.994868	-1.00687	0.251425	0.489726	1.55031	0.0824779	0.383175	1.93784	0.0325836	0.131426	1.92743	0.0334487	0.0925568	0.92056	0.293368	0.409758	2.47087	0.00787921	0.0190012
ENSMUSG00000007029	Vars	3.25627e-07	2.30357e-06	8.64389e-10	0.751324	1	0.0346033	0.716467	0.936027	0.414981	0.000161712	0.0103188	-0.134891	0.164242	0.354663	-0.481052	2.5376e-05	0.00147204	-0.0603022	0.527866	0.812379	0.449584	6.13086e-05	0.00134206	0.314693	0.0025419	0.0124338	-0.166359	0.0892573	0.159516	-0.226661	0.0235701	0.0488829
ENSMUSG00000007030	Vwa7	0.01269	0.0240603	1	0	0	-0.75303	0.252536	0.729632	0.754341	0.251732	0.514592	0.595828	0.363013	0.571139	-2.00471	0.00443527	0.0418096	2.36266	0.00109205	0.045761	0.00131102	0.99839	0.999277	0.597139	0.361975	0.52581	-1.40757	0.0378919	0.0795538	0.95509	0.149773	0.230567
ENSMUSG00000007034	Slc44a4	8.90377e-07	5.60879e-06	1.49421e-09	0.819226	1	0.741463	0.102492	0.530997	1.08703	0.0198689	0.136382	0.908644	0.0480966	0.162598	0.346614	0.435994	0.66372	-1.15086	0.0142441	0.168159	1.82849	0.000295822	0.00456221	2.73714	1.29122e-06	2.64928e-05	3.08375	1.76455e-07	2.38298e-06	1.93289	0.000158021	0.000638589
ENSMUSG00000007035	Msh5	0.0340155	0.055891	1.35731e-05	0.581771	0	0.436602	0.183734	0.660318	0.0932517	0.772845	0.890104	0.558773	0.0922854	0.246184	-0.290895	0.371233	0.609055	0.059838	0.852983	0.954055	0.529854	0.109455	0.290228	1.08863	0.00215283	0.0108337	0.797731	0.0192515	0.0455231	0.857569	0.0125243	0.0284152
ENSMUSG00000007036	Abhd16a	0.00136997	0.0035299	2.10966e-07	0.683298	1	0.32347	0.0498315	0.388484	0.0883924	0.578861	0.775583	-0.357032	0.0316875	0.123367	-0.166798	0.298573	0.5388	-0.166237	0.300168	0.654158	0.411862	0.0145049	0.0754635	0.0548302	0.730143	0.82975	-0.111968	0.482789	0.596337	-0.278205	0.0885814	0.149811
ENSMUSG00000007038	Neu1	3.68666e-09	4.80584e-08	3.82044e-17	0.937589	1	0.86911	0.000306904	0.0162519	0.149777	0.479852	0.707472	0.823737	0.000541449	0.00895074	-0.146209	0.490278	0.707517	0.196271	0.356173	0.703974	1.01889	4.63103e-05	0.00108642	1.84262	2.6616e-09	1.78007e-07	1.69641	1.31736e-08	2.66015e-07	1.89269	1.5624e-09	2.84441e-08
ENSMUSG00000007039	Ddah2	0.0982253	0.13718	0.00417661	0.379946	0	0.579379	0.0821916	0.488113	0.288924	0.375569	0.628591	-0.275165	0.398395	0.604048	0.132868	0.681839	0.829542	0.174404	0.590939	0.843773	0.868303	0.0117583	0.065357	0.593138	0.0755732	0.171613	0.726006	0.0320344	0.0692569	0.90041	0.00928583	0.0218925
ENSMUSG00000007041	Clic1	0.060246	0.0908065	6.14398e-07	0.579716	0	0.244076	0.146154	0.608752	0.123376	0.45572	0.693607	-0.0327107	0.842446	0.918956	0.0366546	0.823763	0.914156	0.171903	0.301093	0.655055	0.367452	0.032746	0.131914	0.334741	0.0500906	0.126862	0.371396	0.0310717	0.0675648	0.543299	0.00257148	0.00719993
ENSMUSG00000007050	Lsm2	2.7652e-06	1.5257e-05	1.19609e-13	0.835247	1	0.0696641	0.817812	0.965665	-0.511988	0.0991107	0.319132	0.166966	0.581794	0.752434	-0.905376	0.00554038	0.0483297	-0.665302	0.03515	0.259748	-0.442324	0.151526	0.352728	-0.275357	0.366123	0.530298	-1.18073	0.00053919	0.00220337	-1.84604	1.59008e-06	1.09809e-05
ENSMUSG00000007080	Pole	1.39125e-08	1.49077e-07	4.5253e-16	0.899818	1	0.300333	0.0301957	0.309276	-0.0525661	0.691505	0.84385	-0.00730713	0.955944	0.97778	-0.24694	0.0706325	0.233379	-0.849249	7.0984e-07	0.00182035	0.247767	0.0697526	0.216326	0.24046	0.0778694	0.175361	-0.00648045	0.960924	0.973413	-0.85573	6.26295e-07	4.87662e-06
ENSMUSG00000007097	Atp1a2	0.47858	0.522467	1	0	0	0.197921	0.831251	0.969384	0.117338	0.899437	0.959189	0.923361	0.324521	0.534041	-0.919532	0.326493	0.565131	1.21533	0.197747	0.550008	0.315259	0.734457	0.865639	1.23862	0.189563	0.337736	0.319088	0.731363	0.806246	1.53442	0.107141	0.17539
ENSMUSG00000007207	Stx1a	0.0443578	0.0700698	0.00114854	0.388526	0	-0.228488	0.541253	0.883374	-0.86251	0.0274041	0.161988	1.18651	0.00346779	0.0291938	-0.250325	0.503609	0.716252	0.0149143	0.968076	0.990485	-1.091	0.00653955	0.0432872	0.0955088	0.797847	0.874978	-0.154816	0.678322	0.765136	-0.139902	0.707725	0.778754
ENSMUSG00000007216	Zfp775	0.00232195	0.00555024	1.81823e-08	0.611109	1	0.332294	0.269948	0.741623	-0.283902	0.344395	0.602654	0.272695	0.363456	0.571555	0.429131	0.157436	0.369271	0.480896	0.114872	0.44334	0.0483921	0.870881	0.940445	0.321087	0.286061	0.447336	0.750219	0.0171992	0.0415397	1.23111	0.000293962	0.00109823
ENSMUSG00000007338	Mrpl49	0.119304	0.161614	7.88384e-05	0.485956	0	-0.228676	0.14655	0.608806	-0.049756	0.747324	0.87587	0.282575	0.0758085	0.216387	0.111553	0.4719	0.693744	-0.225539	0.151945	0.497499	-0.278432	0.0799434	0.237265	0.00414301	0.978577	0.987443	0.115696	0.455772	0.570531	-0.109843	0.47865	0.58088
ENSMUSG00000007379	Dennd2c	0.000373454	0.00113666	0.000102024	0.362634	0	-0.811813	0.240553	0.722381	0.876198	0.206251	0.468775	-0.942813	0.174851	0.367983	-1.14385	0.102529	0.28802	-1.11756	0.110264	0.435256	0.0643851	0.924843	0.965917	-0.878428	0.205134	0.357199	-2.02228	0.0059955	0.0171596	-3.13984	8.53606e-05	0.000371546
ENSMUSG00000007411	Mark3	8.01323e-06	3.88397e-05	3.32862e-15	0.867395	1	0.199282	0.0512079	0.394284	-0.251842	0.015766	0.120338	0.144431	0.150537	0.335338	0.253832	0.0150435	0.0917437	0.213516	0.0376901	0.268315	-0.0525607	0.594433	0.775363	0.0918702	0.35475	0.518772	0.345702	0.00150767	0.00532191	0.559218	4.84891e-06	2.93557e-05
ENSMUSG00000007415	Gatad1	0.0112565	0.02171	9.38169e-06	0.627951	1	0.19304	0.370796	0.805424	-0.358493	0.102712	0.325121	0.00981295	0.963428	0.98208	-0.489908	0.0289867	0.136757	0.294311	0.176747	0.52616	-0.165453	0.442092	0.660808	-0.15564	0.469341	0.62445	-0.645548	0.00526028	0.0153831	-0.351238	0.109504	0.178547
ENSMUSG00000007458	M6pr	0.540043	0.580528	1.49962e-08	0.734093	0	-0.144017	0.380845	0.808635	0.00183994	0.991	0.995115	-0.135196	0.410286	0.613914	0.0407249	0.802955	0.900942	-0.0234063	0.885919	0.964602	-0.142177	0.386871	0.614701	-0.277374	0.0978608	0.207615	-0.236649	0.15493	0.249333	-0.260055	0.11951	0.192162
ENSMUSG00000007476	Lrrc8a	1.92223e-05	8.48255e-05	2.11456e-07	0.714434	1	-0.14833	0.454241	0.847271	-0.731445	0.000900299	0.026946	0.386409	0.0584604	0.183988	0.737031	0.000836181	0.0148008	-0.0286203	0.884586	0.963972	-0.879775	0.000123257	0.00234776	-0.493366	0.0179129	0.0574815	0.243665	0.223128	0.331149	0.215044	0.280785	0.382594
ENSMUSG00000007564	Ppp2r1a	0.791889	0.810302	0.000507094	0.464881	0	-0.0176451	0.905956	0.982601	-0.141053	0.349033	0.606695	0.117063	0.435829	0.635881	0.0227365	0.879017	0.942431	0.0787575	0.598915	0.848319	-0.158698	0.293139	0.524689	-0.0416343	0.780564	0.863669	-0.0188978	0.899316	0.931052	0.0598597	0.689	0.763747
ENSMUSG00000007570	Fance	0.00167112	0.00418831	5.69686e-14	0.842489	1	-0.063491	0.835853	0.970321	-0.500734	0.11083	0.339038	-0.405737	0.192639	0.389922	-0.0762559	0.803506	0.901322	-0.0478886	0.875788	0.961363	-0.564225	0.0742309	0.226013	-0.969963	0.00362079	0.0164972	-1.04622	0.00192795	0.00654725	-1.09411	0.00128971	0.00397871
ENSMUSG00000007589	Tinf2	0.00880791	0.017558	4.61552e-06	0.677755	1	0.13464	0.636187	0.909463	0.961169	0.00208907	0.0412423	-0.640888	0.0311433	0.121802	0.148672	0.601608	0.78097	0.0523977	0.853674	0.954317	1.09581	0.000611657	0.00781378	0.45492	0.117873	0.238297	0.603592	0.0413803	0.0853702	0.65599	0.0276967	0.0561235
ENSMUSG00000007591	Tssk4	6.5462e-05	0.000248713	2.39511e-06	0.692856	1	-0.640643	0.0390092	0.34765	-0.153463	0.606992	0.793855	0.827715	0.00931312	0.0553067	0.621323	0.0447986	0.177884	-0.0248689	0.933403	0.980128	-0.794106	0.0121803	0.0669243	0.033609	0.910088	0.94581	0.654932	0.0351696	0.0747683	0.630063	0.0420905	0.0802929
ENSMUSG00000007603	Dus3l	0.0930685	0.130996	0.00135341	0.329888	0	0.050153	0.70812	0.933913	0.159814	0.238606	0.501167	-0.144958	0.283962	0.493587	0.186486	0.171121	0.388378	0.0989409	0.461922	0.775358	0.209967	0.125112	0.3163	0.0650089	0.627798	0.755845	0.251495	0.0688207	0.129159	0.350436	0.0136669	0.0306263
ENSMUSG00000007610	Gtpbp3	0.00218489	0.00527659	3.91431e-10	0.790753	1	-0.434352	0.0210384	0.259664	0.0080838	0.963894	0.98457	-0.0720442	0.687092	0.822885	0.444485	0.0184855	0.104294	0.230482	0.20393	0.555272	-0.426268	0.0233039	0.104596	-0.498312	0.0091136	0.0341479	-0.0538272	0.76329	0.831295	0.176655	0.327082	0.431801
ENSMUSG00000007613	Tgfbr1	0.0186114	0.0333594	1.65275e-07	0.688382	1	0.159679	0.524138	0.876567	0.0125538	0.959902	0.983281	0.339988	0.180913	0.375987	0.297338	0.240059	0.477883	-0.16313	0.515282	0.805619	0.172233	0.492324	0.702857	0.512221	0.048379	0.123409	0.809559	0.00299531	0.00948501	0.646428	0.0146785	0.0325729
ENSMUSG00000007617	Homer1	2.9728e-09	3.97682e-08	2.45112e-14	0.871306	1	0.0761245	0.615979	0.905409	0.500012	0.00257219	0.045719	-0.527468	0.00161907	0.0179052	-0.647685	0.000201806	0.00594218	-0.318232	0.0434932	0.287894	0.576136	0.000702984	0.00865974	0.0486683	0.748117	0.842523	-0.599017	0.000472673	0.00196747	-0.917249	1.80657e-06	1.23094e-05
ENSMUSG00000007646	Rad51c	2.56625e-07	1.8736e-06	3.4148e-08	0.748185	1	0.647716	0.0225308	0.268727	1.17198	0.000168215	0.0103986	-0.615505	0.0294117	0.117702	-0.461299	0.0959669	0.277929	-0.997985	0.000922966	0.0423565	1.8197	3.08844e-07	2.18073e-05	1.2042	0.000122367	0.00108222	0.742897	0.0099212	0.0260953	-0.255089	0.348299	0.454684
ENSMUSG00000007656	Arpp19	0.000357987	0.0010956	8.20898e-08	0.627983	1	-0.00909181	0.975706	0.996126	-0.604374	0.0511942	0.224981	0.00488012	0.986958	0.9931	-0.822364	0.00993246	0.0702428	0.541246	0.0786508	0.37653	-0.613466	0.0480339	0.16962	-0.608586	0.049708	0.126043	-1.43095	5.10939e-05	0.000294251	-0.889704	0.00575224	0.0144996
ENSMUSG00000007659	Bcl2l1	1.13247e-10	2.42087e-09	9.30598e-13	0.876857	1	-1.504	2.42127e-08	1.23601e-05	0.550373	0.00792011	0.0825113	0.581463	0.00534783	0.0382991	0.816086	0.000232728	0.00638956	0.0436459	0.821352	0.943313	-0.953622	3.4881e-05	0.000871137	-0.372159	0.0626506	0.149616	0.443927	0.0284376	0.0627891	0.487573	0.01707	0.0370425
ENSMUSG00000007670	Khsrp	0.517405	0.559018	1	0	0	-0.121237	0.662575	0.920607	0.332257	0.237276	0.499771	-0.0297317	0.914631	0.956853	0.197301	0.478958	0.699607	-0.369709	0.189898	0.543016	0.21102	0.449241	0.66673	0.181288	0.515037	0.663393	0.378589	0.179824	0.280311	0.00887957	0.974457	0.981843
ENSMUSG00000007682	Dio2	0.00152603	0.00387258	1.19983e-09	0.746124	1	-0.416217	0.223795	0.706682	-0.543238	0.115887	0.347041	0.123006	0.715638	0.843045	-0.424653	0.214813	0.445763	-0.236863	0.484516	0.789685	-0.959454	0.00798995	0.0503388	-0.836448	0.0188558	0.0598751	-1.2611	0.000834434	0.00320599	-1.49796	0.000130329	0.000539667
ENSMUSG00000007721	Ccdc124	0.0341837	0.0561096	4.48068e-05	0.454939	0	-0.112399	0.555768	0.887047	-0.244031	0.206405	0.469041	-0.151525	0.428332	0.629058	-0.0683851	0.719441	0.853062	0.175035	0.361195	0.708047	-0.35643	0.069565	0.216007	-0.507955	0.012096	0.0424673	-0.576341	0.005073	0.0149037	-0.401306	0.0426952	0.0812278
ENSMUSG00000007739	Cct4	0.0017001	0.00425175	2.9523e-12	0.826108	1	-0.0255784	0.873931	0.975437	-0.0758157	0.63878	0.814506	-0.383354	0.0237521	0.101822	-0.0625293	0.698454	0.840395	0.0433511	0.78809	0.932814	-0.101394	0.530847	0.731526	-0.484748	0.00537462	0.0224594	-0.547278	0.0020292	0.00682749	-0.503927	0.00400186	0.0105892
ENSMUSG00000007777	0610009B22Rik	0.0803492	0.115848	0.00100637	0.393775	0	-0.109544	0.723489	0.937818	0.638584	0.04702	0.215852	-0.437706	0.16487	0.355285	0.182665	0.55607	0.752792	0.455539	0.148945	0.493082	0.52904	0.095962	0.267386	0.0913335	0.767922	0.855278	0.273999	0.379208	0.497937	0.729538	0.0248137	0.0510927
ENSMUSG00000007783	Cpt1c	0.00114922	0.00303211	0.000267225	0.52757	0	0.933884	0.177113	0.650264	-0.39277	0.564607	0.765241	-0.539798	0.429887	0.630238	-0.761817	0.268084	0.508302	-1.49171	0.0356384	0.260789	0.541115	0.428777	0.649501	0.00131664	0.998454	0.998924	-0.760501	0.268892	0.38311	-2.25221	0.00250033	0.00702228
ENSMUSG00000007812	Zfp655	3.93716e-07	2.72484e-06	3.59066e-13	0.823896	1	-0.201524	0.190776	0.669686	0.372265	0.019864	0.136382	0.00669322	0.964756	0.982697	0.511854	0.00211675	0.0263294	0.206595	0.180215	0.530543	0.17074	0.265454	0.49509	0.177433	0.24762	0.406343	0.689287	9.7606e-05	0.000512401	0.895882	2.62693e-06	1.7122e-05
ENSMUSG00000007815	Rhoa	0.202481	0.252744	1	0	0	0.0599039	0.59488	0.896087	-0.0298482	0.790611	0.900713	0.114712	0.31203	0.522109	-0.112678	0.320519	0.560568	-0.187878	0.103238	0.423506	0.0300557	0.789191	0.896215	0.144767	0.204614	0.356489	0.0320895	0.775319	0.840165	-0.155789	0.173263	0.25965
ENSMUSG00000007817	Zmiz1	0.103607	0.14344	0.000918116	0.442433	0	-0.745094	0.152862	0.615888	0.475443	0.356052	0.612721	-1.19091	0.0264158	0.10949	0.751521	0.149489	0.358672	-0.238197	0.641744	0.869589	-0.269652	0.598617	0.778	-1.46056	0.00772968	0.0298505	-0.709037	0.17294	0.27204	-0.947234	0.0724744	0.126372
ENSMUSG00000007827	Ankrd26	0.387958	0.437533	1	0	0	0.0667268	0.829026	0.968704	-0.0471465	0.8787	0.94882	-0.516816	0.103058	0.263415	0.164202	0.595973	0.777531	0.121342	0.694841	0.893515	0.0195803	0.949452	0.976068	-0.497236	0.116097	0.235702	-0.333034	0.286255	0.402289	-0.211692	0.495042	0.59545
ENSMUSG00000007833	Aldh16a1	0.937067	0.941642	0.000536454	0.30061	0	-0.00748876	0.978198	0.996457	0.0640727	0.815224	0.91511	0.0498308	0.855751	0.925203	0.00301469	0.991222	0.995513	-0.255874	0.354472	0.702558	0.056584	0.836476	0.922617	0.106415	0.698191	0.808485	0.109429	0.690103	0.774182	-0.146444	0.594082	0.683711
ENSMUSG00000007836	Hnrnpa0	0.000175126	0.000588237	0.00173857	0.253683	1	-0.236979	0.152675	0.615888	0.809531	3.06596e-05	0.0039523	-0.54122	0.00238406	0.0228947	0.438647	0.0112848	0.0766451	-0.145267	0.374765	0.71678	0.572552	0.00145503	0.0144732	0.0313326	0.847074	0.908129	0.46998	0.00710257	0.0198213	0.324713	0.0539294	0.0986592
ENSMUSG00000007837	Prrg2	0.0310777	0.0517233	2.56052e-07	0.679202	0	0.196711	0.553475	0.887047	0.0941747	0.776076	0.891475	0.562286	0.0980307	0.256104	-0.100576	0.761329	0.878647	0.211354	0.524556	0.810655	0.290885	0.382807	0.611285	0.853172	0.0150257	0.0504355	0.752596	0.0299173	0.0655459	0.96395	0.00676629	0.0166156
ENSMUSG00000007850	Hnrnph1	0.0580054	0.0878861	1.33864e-06	0.641889	0	0.173598	0.100627	0.527529	-0.0296763	0.773369	0.890288	0.109826	0.29141	0.501751	0.0822704	0.427155	0.657695	-0.187357	0.077631	0.373718	0.143922	0.17002	0.379615	0.253748	0.0195635	0.061586	0.336018	0.00284055	0.00905826	0.148661	0.156884	0.239092
ENSMUSG00000007872	Id3	0.276192	0.328679	1.62483e-06	0.5542	0	-0.168047	0.805856	0.962423	-0.0985283	0.885376	0.951821	-0.798424	0.248788	0.455397	1.56289	0.0291188	0.136975	-1.25879	0.0742287	0.365755	-0.266575	0.696884	0.842228	-1.065	0.127658	0.252507	0.49789	0.468524	0.58238	-0.760902	0.271163	0.371758
ENSMUSG00000007880	Arid1a	0.0123337	0.023479	5.41939e-09	0.751336	1	0.137892	0.280184	0.745978	0.0848487	0.503376	0.723759	0.130917	0.304699	0.514905	0.101472	0.424403	0.655604	-0.0856673	0.499303	0.79881	0.222741	0.086504	0.249879	0.353658	0.00887745	0.0335211	0.45513	0.00118361	0.00434808	0.369462	0.00655624	0.0162033
ENSMUSG00000007888	Crlf1	0.00310742	0.00716993	8.19596e-23	0.968569	1	0.686148	0.0414039	0.359029	0.179856	0.578662	0.775556	-0.0153832	0.962003	0.981067	-1.13001	0.00155463	0.0214721	0.352977	0.279809	0.634266	0.866004	0.0117991	0.0655267	0.850621	0.0131991	0.0454159	-0.279387	0.390316	0.508811	0.0735905	0.819806	0.868318
ENSMUSG00000007891	Ctsd	0.00110168	0.00292909	8.98855e-12	0.785944	1	-0.191929	0.344654	0.791217	0.154123	0.446539	0.687838	-0.0541428	0.788135	0.887998	0.486146	0.021899	0.114916	0.283337	0.16721	0.516474	-0.0378059	0.851101	0.929657	-0.0919487	0.648551	0.770658	0.394197	0.058735	0.113263	0.677534	0.00219305	0.00627246
ENSMUSG00000007892	Rplp1	0.0139976	0.0261701	0.0110821	0.335108	0	-0.328936	0.0673581	0.449852	0.128305	0.463204	0.698262	0.163382	0.351788	0.55972	0.0510201	0.769524	0.88363	-0.582276	0.00229915	0.0665345	-0.200631	0.254868	0.482801	-0.0372492	0.830549	0.897118	0.0137709	0.936918	0.957321	-0.568506	0.00281006	0.00776569
ENSMUSG00000007908	Hmgcll1	3.00047e-08	2.93651e-07	6.70574e-14	0.881188	1	-0.167874	0.463193	0.849488	0.136112	0.551264	0.755476	0.777713	0.00192428	0.0200683	0.652605	0.0075816	0.0593556	-0.0304584	0.893577	0.96741	-0.031762	0.889053	0.951135	0.745951	0.00274406	0.01321	1.39856	1.44733e-06	1.3867e-05	1.3681	2.04787e-06	1.37407e-05
ENSMUSG00000007950	Abhd8	0.0194599	0.0346204	2.2207e-13	0.87156	1	0.236462	0.209519	0.687644	0.282723	0.136004	0.376439	-0.0641226	0.729956	0.851908	0.221935	0.238035	0.475102	-0.302347	0.111942	0.438222	0.519185	0.00894878	0.054591	0.455062	0.0200947	0.0629114	0.676997	0.00105764	0.00394784	0.37465	0.0517541	0.0952258
ENSMUSG00000007987	Rabl5	0.000997631	0.00269455	1.60542e-14	0.874679	1	-0.024667	0.894012	0.978914	0.127802	0.491947	0.716939	0.370927	0.0534375	0.173928	0.239312	0.203223	0.430201	-0.185206	0.32172	0.674364	0.103135	0.578578	0.764448	0.474061	0.0156659	0.0519294	0.713373	0.000619262	0.00247666	0.528167	0.00783719	0.0189106
ENSMUSG00000008028	1700008O03Rik	0.149818	0.19606	0.0141722	0.278196	0	-0.166255	0.835691	0.970321	0.317299	0.692544	0.844444	1.41345	0.0865614	0.236248	-0.594781	0.460283	0.68519	0.417177	0.603556	0.850644	0.151044	0.850526	0.929248	1.5645	0.059383	0.143995	0.969717	0.232673	0.342646	1.38689	0.0923079	0.155004
ENSMUSG00000008035	Mid1ip1	0.11921	0.161521	0.0107621	0.176413	0	0.0294094	0.869918	0.974613	0.146848	0.416411	0.663198	-0.472957	0.0132014	0.0690478	0.228957	0.209222	0.43772	-0.169078	0.350436	0.698791	0.176258	0.330708	0.562657	-0.2967	0.107191	0.222036	-0.0677424	0.706327	0.786987	-0.23682	0.19447	0.285382
ENSMUSG00000008036	Ap2s1	0.0494367	0.0766972	0.0164989	0.157645	0	0.163956	0.294324	0.757329	-0.487166	0.00377895	0.0576968	0.142873	0.359577	0.567514	0.134257	0.388831	0.625285	-0.169472	0.278728	0.633278	-0.32321	0.0446344	0.161703	-0.180337	0.249769	0.408452	-0.0460792	0.765964	0.83314	-0.215551	0.171233	0.257273
ENSMUSG00000008090	Fgfrl1	0.1877	0.237219	0.000369776	0.314947	0	0.3307	0.662958	0.920738	0.1676	0.824947	0.920189	0.420739	0.579671	0.751093	0.580155	0.446249	0.672512	0.21765	0.774002	0.92649	0.4983	0.51235	0.719161	0.919039	0.231477	0.387678	1.49919	0.0561909	0.109199	1.71684	0.0304496	0.0608897
ENSMUSG00000008129	4930432K21Rik	0.20592	0.256261	1	0	0	0.0803925	0.703622	0.933432	0.0117438	0.95562	0.981697	0.425132	0.0522404	0.171695	-0.353183	0.10299	0.288744	-0.0840844	0.690738	0.892046	0.0921363	0.662969	0.820944	0.517269	0.0201518	0.063049	0.164086	0.439485	0.555428	0.0800014	0.704992	0.776483
ENSMUSG00000008140	Emc10	2.83555e-05	0.000120104	5.30229e-09	0.751693	1	0.119781	0.476962	0.853874	-0.227493	0.182221	0.439938	0.340132	0.0506481	0.168326	-0.400105	0.0232883	0.119264	-0.630855	0.00078268	0.0390178	-0.107712	0.522083	0.725166	0.23242	0.173253	0.316497	-0.167685	0.32169	0.43894	-0.79854	5.50974e-05	0.000252751
ENSMUSG00000008153	Clstn3	6.59527e-06	3.2776e-05	3.81913e-13	0.847084	1	-0.542811	0.00659173	0.128827	-0.562871	0.00505589	0.066433	0.440105	0.0241553	0.102928	-0.363536	0.0586578	0.208579	-0.105282	0.571768	0.836321	-1.10568	2.35119e-06	9.87037e-05	-0.665577	0.00124459	0.00700636	-1.02911	6.93656e-06	5.29452e-05	-1.1344	1.57306e-06	1.08928e-05
ENSMUSG00000008167	Fbxw9	0.117938	0.160085	1	0	0	0.29691	0.280001	0.745978	-0.753364	0.00951271	0.0913478	0.555031	0.0492725	0.165289	-0.265952	0.332132	0.570834	-0.0729602	0.788446	0.932814	-0.456454	0.101786	0.276734	0.0985765	0.717106	0.821129	-0.167375	0.539391	0.646768	-0.240335	0.380011	0.486332
ENSMUSG00000008193	Spib	1.27261e-15	2.80019e-13	1.72907e-25	0.978892	1	1.10546	0.0153643	0.214529	1.98851	8.07329e-05	0.00696157	3.0011	1.74919e-07	4.74961e-05	0.189363	0.660454	0.81856	0.249692	0.562969	0.831649	3.09396	1.02416e-07	9.4811e-06	6.09506	7.51658e-14	3.99694e-11	6.28442	3.6856e-14	1.00404e-11	6.53411	1.47752e-14	2.21837e-12
ENSMUSG00000008200	Fnbp4	0.0878576	0.124766	0.00128251	0.429315	0	0.189232	0.383928	0.808649	-0.33176	0.13257	0.371484	0.337303	0.126495	0.299393	-0.348243	0.115178	0.308867	-0.227237	0.297324	0.650927	-0.142529	0.510612	0.717511	0.194775	0.370362	0.534256	-0.153468	0.479003	0.592578	-0.380705	0.0864563	0.146664
ENSMUSG00000008206	Cers4	0.0410387	0.0654623	9.15232e-10	0.778765	0	0.485456	0.0157164	0.218013	-0.258251	0.180925	0.438625	0.228464	0.234826	0.44019	-0.363592	0.0638542	0.219889	0.417688	0.0350666	0.259481	0.227205	0.237347	0.461459	0.455669	0.0225098	0.0686101	0.0920775	0.628132	0.723094	0.509765	0.0116423	0.0266749
ENSMUSG00000008226	Scrn3	0.00183419	0.00454699	0.135797	0.156991	0	-0.22769	0.400362	0.818424	-0.765501	0.0079554	0.0826093	1.28982	5.05597e-05	0.00208143	-0.40472	0.140627	0.347134	-0.178118	0.509489	0.802828	-0.993191	0.000940508	0.0106108	0.296627	0.275525	0.435449	-0.108093	0.688141	0.772728	-0.286211	0.292355	0.394694
ENSMUSG00000008301	Phax	0.0259725	0.0443011	4.11064e-06	0.528404	0	-0.693877	0.0617367	0.428431	-0.195443	0.587088	0.781356	-0.293861	0.415874	0.618485	0.251297	0.485831	0.704644	0.638245	0.0841505	0.38742	-0.88932	0.0189522	0.0906893	-1.18318	0.00260777	0.0126831	-0.931884	0.0144112	0.035691	-0.293639	0.416223	0.52287
ENSMUSG00000008307	1700109H08Rik	6.01689e-06	3.01957e-05	3.51732e-10	0.792215	1	-1.46131	0.000492669	0.0229469	-0.358151	0.338464	0.59733	-0.267754	0.472501	0.664655	-0.409635	0.274903	0.51472	0.402568	0.28308	0.638184	-1.81946	3.77478e-05	0.00092464	-2.08721	5.55748e-06	8.6388e-05	-2.49685	3.20876e-07	3.91493e-06	-2.09428	5.28562e-06	3.17137e-05
ENSMUSG00000008318	Relt	6.4292e-08	5.70977e-07	4.14402e-21	0.951561	1	-0.179648	0.372638	0.806172	0.198073	0.326415	0.586637	-0.624035	0.00405883	0.0322146	-0.684366	0.00189345	0.0244825	0.00915604	0.963476	0.989065	0.0184251	0.926584	0.966732	-0.605609	0.00510123	0.0215783	-1.28998	6.55773e-07	7.04459e-06	-1.28082	7.37254e-07	5.61052e-06
ENSMUSG00000008333	Snrpb2	0.0827522	0.118747	0.0127252	0.28338	0	0.262331	0.464986	0.850135	-0.0945091	0.79145	0.901346	-0.366889	0.309207	0.519429	-0.574228	0.116578	0.310844	0.81287	0.0298495	0.241295	0.167822	0.639166	0.805395	-0.199067	0.578433	0.715828	-0.773294	0.0379956	0.079727	0.0395755	0.911782	0.937342
ENSMUSG00000008348	Ubc	0.0108854	0.0210963	1.22937e-09	0.71161	1	0.141766	0.742819	0.943642	0.832039	0.0624652	0.251239	-0.715613	0.106087	0.268495	0.74785	0.0919843	0.271611	0.448553	0.303674	0.657866	0.973805	0.0311646	0.127811	0.258192	0.551073	0.694117	1.00604	0.0264219	0.0591365	1.4546	0.00216527	0.00621248
ENSMUSG00000008373	Prpf31	1.82156e-07	1.39788e-06	2.05835e-19	0.910737	1	0.0967735	0.587675	0.894943	-0.539103	0.0050975	0.0667223	-0.175178	0.329459	0.539362	-0.402568	0.030775	0.142044	-0.131822	0.461254	0.77495	-0.44233	0.0186411	0.0896036	-0.617507	0.00167877	0.00888652	-1.02007	4.23697e-06	3.48403e-05	-1.1519	6.21904e-07	4.84538e-06
ENSMUSG00000008384	Sertad1	0.000213298	0.000697619	1.19089e-10	0.780542	1	-0.281349	0.334177	0.785971	0.0186068	0.948612	0.979443	0.936757	0.00297549	0.0263886	0.192747	0.506184	0.718648	-0.0290081	0.919969	0.97686	-0.262742	0.366577	0.594668	0.674015	0.0262003	0.0770216	0.866761	0.00544528	0.015815	0.837753	0.00696318	0.0170434
ENSMUSG00000008393	Carhsp1	5.50724e-10	9.34619e-09	6.81051e-19	0.933331	1	0.0680859	0.698974	0.931979	0.551025	0.00392782	0.0587654	0.548933	0.00404613	0.0322126	0.450592	0.0155917	0.0937933	-0.327236	0.0714396	0.359225	0.619111	0.00146963	0.014568	1.16804	4.02256e-07	1.03029e-05	1.61864	9.2932e-10	2.81689e-08	1.2914	7.00718e-08	7.31199e-07
ENSMUSG00000008398	Elk3	4.48874e-09	5.6887e-08	6.3481e-12	0.840191	1	-1.04984	4.05949e-05	0.00370052	0.461757	0.0395797	0.197388	0.611776	0.00802644	0.0500897	0.744419	0.00172227	0.0229672	0.0907846	0.673607	0.883752	-0.588079	0.0104517	0.0605477	0.0236976	0.912311	0.947656	0.768116	0.00129695	0.00468622	0.858901	0.000430516	0.00152788
ENSMUSG00000008429	Herpud2	0.0198213	0.0351429	1.8208e-07	0.686376	1	0.407555	0.149907	0.612726	0.028364	0.918553	0.967126	0.43602	0.124522	0.296744	0.101789	0.713975	0.850559	-0.407696	0.149772	0.494023	0.435919	0.124605	0.315484	0.871939	0.00383485	0.0172386	0.973728	0.00151059	0.00532986	0.566032	0.0494638	0.0918593
ENSMUSG00000008435	Rdh13	0.000725433	0.00204325	3.72031e-14	0.885654	1	-0.680451	0.00350961	0.0829438	-0.272029	0.210708	0.473675	0.0602476	0.778501	0.882098	0.0365009	0.864623	0.933811	-0.11575	0.589696	0.842932	-0.95248	0.000127548	0.00241508	-0.892233	0.000269652	0.00203661	-0.855732	0.000423397	0.00180233	-0.971482	0.00010066	0.000431371
ENSMUSG00000008450	Nutf2	1.41937e-06	8.42119e-06	1.05982e-10	0.711477	1	0.0865553	0.716506	0.936027	-0.618507	0.014364	0.114174	0.434057	0.0770426	0.218396	-0.577157	0.0214154	0.113827	-0.879018	0.000943524	0.0424787	-0.531952	0.0326782	0.131683	-0.097895	0.681395	0.796407	-0.675052	0.00817423	0.0222715	-1.55407	5.3936e-07	4.28867e-06
ENSMUSG00000008475	Arpc5	0.00334563	0.00764082	1.81648e-05	0.610189	1	-0.00848162	0.969239	0.995415	0.485235	0.0347617	0.183849	-0.78858	0.00124585	0.0151858	0.539185	0.020141	0.109919	0.355255	0.114959	0.44334	0.476753	0.037785	0.144925	-0.311826	0.164185	0.304466	0.227358	0.306211	0.422746	0.582613	0.0127541	0.0288493
ENSMUSG00000008482	Rnf151	0.055016	0.0840151	0.000384798	0.430515	0	-0.0748437	0.930161	0.98717	-1.73579	0.0503071	0.223078	0.567855	0.507864	0.692864	0.404147	0.63674	0.803686	-1.54754	0.0787481	0.376822	-1.81063	0.0418117	0.155443	-1.24278	0.153688	0.290315	-0.83863	0.330525	0.447882	-2.38617	0.00902883	0.0214175
ENSMUSG00000008496	Pou2f2	0.000382882	0.00116231	8.89386e-08	0.66665	1	0.96626	0.00244915	0.0670297	0.0403796	0.889615	0.954094	0.369795	0.210601	0.41273	-1.07584	0.000928947	0.0158281	0.039249	0.892686	0.967019	1.00664	0.00171846	0.0163542	1.37643	6.01478e-05	0.000606662	0.300593	0.306374	0.42288	0.339842	0.248828	0.347092
ENSMUSG00000008540	Mgst1	0.00123863	0.00323923	4.87066e-08	0.639568	1	-0.11266	0.911407	0.985066	1.68699	0.104448	0.327671	1.44093	0.162629	0.352251	-0.0916682	0.927861	0.965763	0.981514	0.336673	0.687402	1.57433	0.12848	0.321313	3.01526	0.00577845	0.0237732	2.92359	0.00720806	0.0200626	3.90511	0.000613579	0.00207762
ENSMUSG00000008601	Rab25	0.0457136	0.0718469	8.10562e-08	0.668606	0	0.121715	0.810979	0.962814	0.0326843	0.948766	0.979443	1.41704	0.00921385	0.054952	-0.924072	0.0780576	0.247312	-0.170217	0.738162	0.909862	0.154399	0.761674	0.881357	1.57144	0.00439022	0.0192536	0.647365	0.210093	0.316805	0.477149	0.352271	0.458978
ENSMUSG00000008604	Ubqln4	3.18043e-06	1.71913e-05	2.62297e-15	0.888145	1	-0.250894	0.116061	0.557102	-0.474571	0.00489514	0.0652106	0.086694	0.579103	0.750763	-0.119072	0.447343	0.673389	-0.310973	0.0543392	0.31709	-0.725465	7.37163e-05	0.00154731	-0.638771	0.000324047	0.00236855	-0.757843	4.23357e-05	0.0002481	-1.06882	2.33725e-07	2.08006e-06
ENSMUSG00000008668	Rps18	0.330954	0.382714	0.00167992	0.255087	0	0.413593	0.150367	0.612899	-0.272965	0.337061	0.595785	-0.141092	0.617442	0.777971	-0.248245	0.381902	0.618769	0.359961	0.20848	0.559895	0.140628	0.618594	0.79229	-0.000464128	0.998686	0.998959	-0.24871	0.381026	0.499605	0.111251	0.693432	0.767193
ENSMUSG00000008682	Rpl10	0.0649111	0.0966397	3.24115e-05	0.556471	0	0.46328	0.0124285	0.189728	-0.00407126	0.981351	0.991136	-0.218535	0.21642	0.418985	-0.0178052	0.918582	0.96137	0.241787	0.172825	0.521265	0.459209	0.0131304	0.0705854	0.240674	0.174741	0.318488	0.222869	0.207713	0.313795	0.464656	0.0121994	0.0277717
ENSMUSG00000008683	Rps15a	0.753284	0.775462	0.126832	0.201099	0	-0.0436293	0.911749	0.985077	0.00268541	0.994556	0.996974	-0.404825	0.308612	0.51884	0.0489155	0.901111	0.953801	0.334386	0.398856	0.731932	-0.0409439	0.917159	0.962683	-0.445769	0.263248	0.423018	-0.396853	0.318048	0.434947	-0.0624673	0.873931	0.909641
ENSMUSG00000008690	Ncaph2	0.00303815	0.00702535	8.93164e-07	0.614049	1	0.282439	0.0624402	0.43167	0.0111826	0.939156	0.975462	-0.175469	0.237389	0.443436	-0.155876	0.292531	0.533452	-0.265928	0.0782836	0.375879	0.293622	0.0533728	0.181059	0.118153	0.422844	0.58345	-0.0377238	0.796911	0.856148	-0.303652	0.0462506	0.0867632
ENSMUSG00000008730	Hipk1	0.118367	0.160548	0.00512108	0.208497	0	-0.340726	0.31026	0.769142	0.37123	0.26982	0.531923	-0.0864236	0.795017	0.89133	0.659516	0.0556793	0.202082	-0.29216	0.383022	0.722259	0.0305045	0.926894	0.966866	-0.0559191	0.866453	0.918564	0.603597	0.0782232	0.143288	0.311437	0.352905	0.459456
ENSMUSG00000008763	Man1a2	2.77313e-08	2.74986e-07	9.27771e-16	0.877274	1	-0.267739	0.0697773	0.45784	0.288003	0.0522244	0.227533	-0.467316	0.00279795	0.0254508	-0.48005	0.00223201	0.0273105	-0.108294	0.451202	0.769386	0.0202638	0.88729	0.949793	-0.447052	0.00399418	0.0178167	-0.927103	6.01033e-07	6.53354e-06	-1.0354	8.99923e-08	9.0789e-07
ENSMUSG00000008822	Acyp1	0.000114318	0.000404584	1.63769e-07	0.719437	1	0.5413	0.0899322	0.503163	-0.388473	0.21743	0.481159	1.08309	0.00159193	0.0177434	0.148323	0.633411	0.801784	-0.101699	0.743368	0.91176	0.152827	0.623181	0.795224	1.23592	0.000440766	0.00304716	1.38425	0.000123955	0.000625261	1.28255	0.000296282	0.00110528
ENSMUSG00000008845	Cd163	0.00451263	0.0098647	4.531e-06	0.611479	1	-0.311592	0.532117	0.880332	-1.40569	0.00830175	0.0842855	-0.0188055	0.969807	0.985012	0.581438	0.248045	0.486085	0.597298	0.235709	0.589158	-1.71728	0.00173686	0.0164679	-1.73609	0.00157596	0.00847275	-1.15465	0.0268325	0.059835	-0.557353	0.267683	0.367726
ENSMUSG00000008855	Hdac5	2.20627e-11	5.86592e-10	7.39825e-16	0.944166	1	-0.482213	0.0283386	0.300266	-0.0108861	0.958601	0.982545	0.497882	0.0239915	0.102594	1.19366	4.70397e-06	0.000454788	0.538222	0.0154639	0.174361	-0.4931	0.0252488	0.110999	0.00478255	0.981806	0.988935	1.19844	4.43046e-06	3.61287e-05	1.73667	7.52235e-09	1.10092e-07
ENSMUSG00000008859	Rala	0.000239904	0.000774124	9.01336e-11	0.80994	1	0.126072	0.441541	0.839783	-0.0219809	0.892663	0.955608	0.521369	0.00332196	0.0283471	-0.124245	0.448109	0.674178	0.217723	0.188734	0.540927	0.104091	0.524401	0.726961	0.62546	0.000641501	0.00412767	0.501215	0.00452454	0.0135513	0.718937	0.000140407	0.000576167
ENSMUSG00000008892	Vdac3	0.02462	0.0423622	2.1529e-05	0.416294	0	0.087213	0.57849	0.894087	-0.115193	0.464039	0.698653	-0.00803579	0.95905	0.979309	-0.257051	0.109245	0.299503	-0.117732	0.454353	0.771378	-0.0279804	0.858149	0.933728	-0.0360162	0.81808	0.888536	-0.293067	0.069838	0.130704	-0.410799	0.0134955	0.0302742
ENSMUSG00000008958	Vps72	0.0526427	0.0810601	0.0013502	0.263977	0	0.332988	0.0997194	0.525658	-0.261408	0.191803	0.450356	0.402056	0.0494111	0.165638	-0.206193	0.300218	0.540621	0.295845	0.141415	0.481907	0.0715791	0.716634	0.854558	0.473635	0.0223924	0.0683012	0.267442	0.182079	0.283031	0.563287	0.00770954	0.0186272
ENSMUSG00000008976	Gabpa	0.139056	0.183938	0.00122147	0.268027	0	0.00870496	0.969988	0.995415	0.488788	0.0425152	0.204671	-0.460728	0.0548354	0.17719	0.33312	0.157985	0.369948	-0.0210237	0.927605	0.978053	0.497493	0.0392313	0.148922	0.036765	0.873778	0.923176	0.369885	0.118558	0.201438	0.348861	0.139971	0.218375
ENSMUSG00000009013	Dynll1	1.44975e-05	6.60539e-05	1.31195e-10	0.779199	1	0.473517	0.0454925	0.373601	-0.0784101	0.730742	0.865738	-0.46534	0.0490643	0.164952	-0.674731	0.00597255	0.0507806	0.0800105	0.725479	0.904857	0.395107	0.0913889	0.258719	-0.0702331	0.757839	0.848902	-0.744965	0.00276882	0.0088694	-0.664954	0.00663394	0.0163567
ENSMUSG00000009030	Pdcl	0.00492548	0.0106091	5.98695e-06	0.457291	0	0.173803	0.647964	0.913957	0.716776	0.0678672	0.263032	-0.249461	0.513143	0.697293	0.805919	0.0417126	0.171279	-0.309076	0.418837	0.745434	0.890579	0.0256439	0.111976	0.641118	0.100287	0.211409	1.44704	0.000695794	0.00274404	1.13796	0.00553749	0.0140329
ENSMUSG00000009035	Tmem184b	0.446358	0.49277	1	0	0	0.275849	0.267983	0.741383	-0.278546	0.263444	0.525845	0.233279	0.347251	0.55568	-0.0974709	0.692448	0.836184	-0.315973	0.206152	0.557888	-0.00269652	0.991256	0.996566	0.230582	0.352759	0.516977	0.133112	0.589573	0.691111	-0.182861	0.459771	0.563683
ENSMUSG00000009073	Nf2	0.011377	0.0219093	0.000179711	0.342037	0	0.0212241	0.901354	0.980822	0.156657	0.364043	0.619868	-0.381963	0.0329345	0.126204	-0.177989	0.303519	0.543803	0.000291363	0.998642	0.999852	0.177881	0.303806	0.535987	-0.204082	0.239593	0.398153	-0.382071	0.0328892	0.0707913	-0.381779	0.0330116	0.0652361
ENSMUSG00000009076	Zmat5	0.013303	0.0250514	2.73238e-08	0.690668	1	0.516515	0.0173295	0.230615	0.271596	0.192984	0.451826	-0.0999848	0.626862	0.782483	-0.201735	0.330025	0.568637	0.058061	0.777379	0.927361	0.788111	0.000640495	0.0081018	0.688126	0.00225941	0.0112811	0.486392	0.0241933	0.0551179	0.544453	0.0126235	0.0286138
ENSMUSG00000009079	Ewsr1	0.21937	0.270206	0.000787703	0.285548	0	0.00178662	0.992682	0.998337	0.101006	0.605046	0.793041	0.11041	0.572059	0.746103	-0.126583	0.517531	0.72593	-0.369386	0.0665976	0.346342	0.102793	0.59871	0.778	0.213203	0.279253	0.440032	0.0866199	0.657184	0.747236	-0.282766	0.154734	0.23655
ENSMUSG00000009090	Ap1b1	3.29557e-05	0.000136286	2.97764e-15	0.902958	1	0.154626	0.199398	0.677598	0.26088	0.035212	0.185154	0.0572884	0.629745	0.784462	0.211572	0.0831863	0.257521	-0.143348	0.23314	0.586387	0.415506	0.00153551	0.0151001	0.472794	0.000435335	0.00301615	0.684366	3.81192e-06	3.18167e-05	0.541018	9.44024e-05	0.000406603
ENSMUSG00000009092	Derl3	4.2934e-06	2.24467e-05	3.97493e-06	0.649734	1	0.201468	0.55853	0.887047	-0.91496	0.0122602	0.10501	1.75537	2.16952e-05	0.00118334	0.464694	0.18332	0.405323	-0.413596	0.234647	0.587791	-0.713492	0.0456718	0.164279	1.04188	0.00501823	0.021305	1.50657	0.00014996	0.000733816	1.09297	0.00346417	0.00932302
ENSMUSG00000009097	Tbx1	0.0199373	0.0353045	2.62965e-08	0.652784	1	-0.0719381	0.918243	0.985296	1.62012	0.0275627	0.162394	-0.177944	0.799673	0.89472	0.711475	0.31475	0.554811	-0.618707	0.380863	0.720832	1.54818	0.0345313	0.136424	1.37024	0.0590463	0.143451	2.08172	0.00588723	0.0168876	1.46301	0.0448146	0.0846292
ENSMUSG00000009108	Gnat2	8.56305e-05	0.000314028	3.23001e-21	0.952311	1	-0.355119	0.358642	0.79757	-0.805071	0.0438277	0.208006	-0.0276205	0.942615	0.971308	-0.736549	0.0635082	0.219229	0.0890176	0.816627	0.941445	-1.16019	0.00516573	0.0363424	-1.18781	0.00432219	0.0190206	-1.92436	2.823e-05	0.000175878	-1.83534	5.24178e-05	0.000242112
ENSMUSG00000009112	Bcl2l13	0.15012	0.196394	0.00989005	0.295336	0	-0.165593	0.330809	0.784357	0.199104	0.244189	0.507853	0.06265	0.710752	0.839095	0.223255	0.193085	0.418087	-0.299879	0.0843281	0.387773	0.0335106	0.842614	0.925747	0.0961606	0.569914	0.709584	0.319415	0.0669957	0.126274	0.0195366	0.907824	0.934327
ENSMUSG00000009145	Dqx1	0.00479422	0.0103807	1.20141e-08	0.668883	1	0.118513	0.770762	0.951924	-0.871038	0.0398126	0.197623	0.171328	0.673863	0.8133	-0.870966	0.0398278	0.165997	0.447435	0.276462	0.631843	-0.752526	0.0728222	0.223242	-0.581198	0.160679	0.299917	-1.45216	0.00128569	0.00465211	-1.00473	0.0192093	0.04094
ENSMUSG00000009207	Lnp	2.39595e-11	6.29158e-10	4.95594e-16	0.91362	1	0.261073	0.0854451	0.49611	0.0923397	0.53268	0.742704	-0.796982	1.0013e-05	0.000730203	-0.458997	0.00413941	0.0400205	-0.342027	0.0270863	0.229076	0.353413	0.0227874	0.10287	-0.44357	0.00536409	0.0224447	-0.902567	1.53273e-06	1.45433e-05	-1.24459	5.19412e-09	7.91018e-08
ENSMUSG00000009291	Pttg1ip	0.00147222	0.0037517	3.18152e-10	0.766518	1	0.0961564	0.448302	0.842926	-0.319231	0.0167683	0.124417	0.281862	0.032639	0.12535	0.056583	0.65428	0.814551	0.299457	0.023962	0.218431	-0.223074	0.0857386	0.248342	0.0587879	0.641785	0.766037	0.115371	0.364114	0.482036	0.414827	0.00265777	0.00739849
ENSMUSG00000009292	Trpm2	0.0672129	0.0995902	0.00136321	0.263589	0	-1.92021	0.0636894	0.436522	1.49287	0.144163	0.388884	1.28589	0.206008	0.406726	-2.00489	0.0535366	0.197791	-0.625269	0.533758	0.814959	-0.427342	0.669996	0.825257	0.858549	0.394423	0.557433	-1.14635	0.258081	0.370904	-1.77161	0.0855971	0.145419
ENSMUSG00000009293	Ube2g2	0.0143222	0.0266864	1.58732e-05	0.426309	0	0.327868	0.0528858	0.398423	-0.41919	0.0154003	0.118611	0.281831	0.0930623	0.247584	-0.302965	0.0721749	0.23636	-0.145525	0.376267	0.717076	-0.0913227	0.576971	0.763408	0.190509	0.249269	0.407967	-0.112456	0.49282	0.606146	-0.25798	0.122589	0.196048
ENSMUSG00000009406	Elk1	0.0002843	0.000898078	9.01744e-07	0.569829	1	-0.131881	0.605585	0.901761	0.871255	0.00190542	0.0399951	-0.302913	0.240699	0.447032	0.631337	0.0189404	0.106153	-0.275574	0.284716	0.639216	0.739374	0.00695203	0.0455919	0.436461	0.0954691	0.203674	1.0678	0.00025356	0.00115199	0.792224	0.00417138	0.0109763
ENSMUSG00000009470	Tnpo1	0.521576	0.562715	1	0	0	-0.46733	0.159923	0.62541	0.352365	0.285365	0.547233	-0.402835	0.223496	0.428395	0.42606	0.198684	0.425223	-0.14401	0.659435	0.878192	-0.114965	0.724798	0.859903	-0.5178	0.12102	0.242953	-0.0917401	0.778668	0.84272	-0.23575	0.472042	0.574993
ENSMUSG00000009535	Rnmt	0.0609151	0.0915688	2.25067e-07	0.74128	0	-0.333408	0.0746922	0.468184	-0.241621	0.190037	0.448457	0.289867	0.118522	0.286907	0.131371	0.470947	0.692723	-0.241031	0.191085	0.543065	-0.575029	0.00357632	0.0284545	-0.285162	0.12434	0.24771	-0.153791	0.399561	0.518685	-0.394822	0.0369742	0.0719087
ENSMUSG00000009549	Srp14	0.723836	0.748953	0.0457459	0.112282	0	0.0440867	0.859757	0.973767	0.0347723	0.889158	0.95401	-0.061792	0.80447	0.897314	-0.292277	0.247497	0.485598	0.333799	0.188296	0.540493	0.078859	0.752135	0.875699	0.0170671	0.945454	0.968137	-0.27521	0.275489	0.390513	0.0585896	0.814403	0.863957
ENSMUSG00000009555	Cdk9	0.297634	0.350212	1	0	0	-0.0192713	0.896635	0.979445	-0.135133	0.366058	0.621184	-0.0282753	0.848857	0.921706	-0.111754	0.453631	0.679728	0.274475	0.0729799	0.362248	-0.154404	0.302865	0.535119	-0.18268	0.224727	0.379605	-0.294434	0.05553	0.108162	-0.0199592	0.892968	0.923131
ENSMUSG00000009563	Tor2a	0.640944	0.672897	2.56461e-07	0.54695	0	-0.0363179	0.867142	0.974087	0.132418	0.54324	0.748732	0.145507	0.504443	0.690295	0.00527322	0.980616	0.990473	-0.0329702	0.879284	0.962291	0.0960997	0.658533	0.818246	0.241606	0.271288	0.431037	0.246879	0.26121	0.374018	0.213909	0.328843	0.433632
ENSMUSG00000009566	Fpgs	3.80429e-13	2.02293e-11	6.30726e-22	0.975224	1	0.171754	0.388149	0.809349	-0.588698	0.00576067	0.0714458	-0.437214	0.0342674	0.129615	-1.01461	2.05271e-05	0.00126554	-0.536533	0.0108998	0.148458	-0.416943	0.0427274	0.157689	-0.854157	0.000178948	0.00146581	-1.86876	5.37054e-10	1.80365e-08	-2.4053	2.38321e-12	1.20692e-10
ENSMUSG00000009569	Mkl2	0.0830119	0.119047	7.84679e-05	0.371989	0	-0.256783	0.323326	0.780606	0.461654	0.0818564	0.290423	-0.237855	0.35963	0.567528	0.444784	0.092985	0.272763	0.00558025	0.982712	0.99481	0.204871	0.429124	0.649795	-0.0329839	0.898102	0.937553	0.4118	0.118471	0.201349	0.41738	0.11379	0.184521
ENSMUSG00000009575	Cbx5	0.00023044	0.000746414	3.50558e-07	0.672441	1	-0.336982	0.166118	0.634366	0.130244	0.586571	0.781103	-0.361582	0.138394	0.317831	0.0527693	0.825201	0.914406	-0.787574	0.00260243	0.0711182	-0.206738	0.390083	0.617135	-0.56832	0.0236894	0.071219	-0.515551	0.0385119	0.0804928	-1.30313	8.7457e-06	4.9617e-05
ENSMUSG00000009585	Apobec3	1.54066e-05	6.96491e-05	1.74098e-14	0.853409	1	0.00356328	0.981374	0.99725	0.00362241	0.981065	0.991073	0.504535	0.0025513	0.0238533	-0.00500885	0.97382	0.987909	0.281357	0.0740322	0.365069	0.00718569	0.96245	0.982623	0.511721	0.00226375	0.0112984	0.506712	0.00246065	0.00802116	0.788069	1.90384e-05	9.91709e-05
ENSMUSG00000009621	Vav2	0.0178609	0.0321859	1	0	0	-0.163145	0.567266	0.890673	0.806891	0.00812033	0.0834618	-0.457206	0.116442	0.283539	0.587757	0.0467599	0.182452	-0.399362	0.167919	0.517129	0.643746	0.0306021	0.126063	0.18654	0.513447	0.661679	0.774297	0.0106864	0.0278269	0.374935	0.194503	0.285382
ENSMUSG00000009630	Ppp2cb	0.0201548	0.0356452	0.000566469	0.416037	0	-0.00165953	0.990627	0.998005	-0.152051	0.287103	0.549288	0.411961	0.00672453	0.0450475	0.0599697	0.671726	0.824702	-0.166399	0.245051	0.599338	-0.153711	0.28199	0.513595	0.258251	0.0763177	0.172659	0.31822	0.0314121	0.0681655	0.151821	0.287817	0.390052
ENSMUSG00000009640	Dmap1	0.106533	0.146807	0.0132444	0.167321	0	0.19696	0.295742	0.758741	-0.0789446	0.672394	0.833925	-0.161369	0.389984	0.597138	0.117584	0.52967	0.734186	0.400755	0.0392156	0.273651	0.118015	0.528176	0.729816	-0.0433538	0.816145	0.887192	0.0742307	0.690855	0.774617	0.474985	0.0161152	0.0352463
ENSMUSG00000009647	Mcu	3.22664e-06	1.74132e-05	3.50843e-12	0.763435	1	-0.0580902	0.692537	0.929245	-0.20377	0.172554	0.42843	0.0580683	0.692647	0.826501	-0.461533	0.00380992	0.0381351	-0.248671	0.0988491	0.413828	-0.26186	0.0830648	0.243304	-0.203792	0.172509	0.315365	-0.665325	0.000101538	0.000530188	-0.913997	1.15557e-06	8.35073e-06
ENSMUSG00000009681	Bcr	0.083493	0.119535	3.17867e-07	0.734751	0	-0.216643	0.360703	0.79819	-0.040455	0.863413	0.941221	-0.460758	0.0584999	0.184022	0.444658	0.0672468	0.226867	0.156745	0.50677	0.801088	-0.257098	0.279624	0.510889	-0.717855	0.0048003	0.0205768	-0.273198	0.251295	0.36365	-0.116453	0.621187	0.706118
ENSMUSG00000009687	Fxyd5	9.02438e-18	7.19807e-15	1.82393e-25	0.974141	1	-0.154307	0.480698	0.855575	-1.28774	2.63238e-06	0.000907958	-1.10248	2.48807e-05	0.00129603	-1.24502	4.3996e-06	0.000431905	-0.328496	0.139786	0.480203	-1.44205	4.24828e-07	2.79467e-05	-2.54454	5.92339e-12	1.12827e-09	-3.78955	5.74788e-16	4.58465e-13	-4.11805	7.65932e-17	4.88741e-14
ENSMUSG00000009731	Kcnd1	0.0112619	0.0217139	0.00595328	0.266945	0	-0.124822	0.8362	0.970446	0.0714168	0.905807	0.961803	0.569983	0.349037	0.557186	-1.81014	0.00548329	0.0480001	-0.260357	0.666716	0.881724	-0.0534049	0.929487	0.968019	0.516578	0.395324	0.558191	-1.29356	0.0397925	0.0828302	-1.55392	0.0151612	0.0334753
ENSMUSG00000009733	Tfcp2	0.127586	0.170855	6.78582e-05	0.377113	0	0.213019	0.367012	0.804268	0.18398	0.434995	0.678449	-0.122817	0.601075	0.766402	0.00681478	0.976794	0.989087	0.405014	0.0926822	0.40177	0.397	0.0989708	0.272536	0.274183	0.248017	0.406681	0.280998	0.236758	0.3469	0.686012	0.00653015	0.0161601
ENSMUSG00000009739	Pou6f1	0.00143548	0.00367272	5.40159e-19	0.921859	1	0.783938	0.0387879	0.347376	0.0112085	0.975415	0.988849	0.678804	0.0707123	0.207692	0.0677156	0.852346	0.928677	-0.133734	0.713451	0.900515	0.795147	0.0362953	0.14122	1.47395	0.000366584	0.00262092	1.54167	0.000223809	0.001033	1.40793	0.000591409	0.00200947
ENSMUSG00000009741	Ubp1	0.983249	0.984097	1	0	0	0.025629	0.883044	0.976636	-0.119007	0.496397	0.719692	0.0801821	0.645949	0.796253	-0.0139718	0.93607	0.970538	0.0540885	0.756376	0.91892	-0.0933783	0.592917	0.774259	-0.0131962	0.939611	0.965329	-0.027168	0.87608	0.914264	0.0269205	0.877199	0.91215
ENSMUSG00000009772	Nuak2	0.954426	0.957277	0.000814274	0.402087	0	-0.281518	0.444376	0.841892	0.17503	0.633232	0.811132	-0.116102	0.751302	0.8659	-0.0950664	0.795184	0.896716	0.16419	0.654333	0.87512	-0.106488	0.771262	0.887173	-0.222591	0.544501	0.688607	-0.317657	0.388864	0.507277	-0.153467	0.675501	0.751853
ENSMUSG00000009828	Ick	0.0602346	0.0908002	0.00182786	0.317571	0	-0.0144757	0.946147	0.990466	-0.507173	0.0243978	0.15264	0.194495	0.367898	0.576221	-0.210259	0.330992	0.569678	0.267706	0.218394	0.571044	-0.521649	0.0209502	0.0971037	-0.327154	0.135294	0.263607	-0.537413	0.0177104	0.0425329	-0.269707	0.215072	0.309966
ENSMUSG00000009863	Sdhb	3.11374e-05	0.000130244	6.42449e-14	0.881518	1	-0.100416	0.438001	0.837788	-0.144873	0.266141	0.528594	-0.250897	0.0597915	0.186339	-0.155725	0.232832	0.469416	0.0263856	0.837644	0.949746	-0.245289	0.0653365	0.207522	-0.496186	0.000617239	0.00400468	-0.651911	2.47557e-05	0.000156946	-0.625526	4.27597e-05	0.000202111
ENSMUSG00000009894	Snap47	0.0609167	0.0915688	0.000150009	0.464187	0	0.273062	0.423089	0.831994	-0.48655	0.158936	0.409518	-0.549119	0.113718	0.279899	0.253433	0.456798	0.682151	0.112242	0.740647	0.910864	-0.213488	0.530122	0.731238	-0.762607	0.0315064	0.0884287	-0.509174	0.141149	0.231445	-0.396932	0.247459	0.345597
ENSMUSG00000009905	Kdsr	4.51646e-05	0.000179785	7.2659e-07	0.619084	1	-0.135393	0.458109	0.847426	0.222596	0.226668	0.489078	0.612421	0.0021436	0.0215577	-0.0292873	0.871841	0.938702	-0.0376016	0.835944	0.948808	0.0872028	0.63167	0.800931	0.699624	0.00061766	0.00400538	0.670336	0.000941725	0.00357262	0.632735	0.0016096	0.00480057
ENSMUSG00000009907	Vps4b	0.238466	0.290337	1	0	0	-0.110538	0.396291	0.814801	0.325323	0.0174526	0.127197	-0.249005	0.0629083	0.192481	0.0938457	0.470557	0.692287	-0.0296736	0.818711	0.942463	0.214785	0.105721	0.283858	-0.0342196	0.79157	0.871088	0.0596261	0.645625	0.737511	0.0299525	0.817039	0.86625
ENSMUSG00000009927	Rps25	0.153545	0.20026	1	0	0	-0.115824	0.622085	0.907416	0.12348	0.599368	0.788907	-0.439335	0.0696369	0.205545	0.258672	0.27543	0.515251	0.395136	0.100704	0.417384	0.00765617	0.973947	0.987091	-0.431678	0.0743349	0.169677	-0.173006	0.46288	0.57729	0.22213	0.347529	0.453927
ENSMUSG00000009995	Taz	0.0142131	0.0265225	1.12557e-05	0.437415	0	0.0685805	0.687325	0.928422	-0.127508	0.455999	0.693754	0.35854	0.042972	0.151285	0.0111033	0.947964	0.975469	0.213596	0.216135	0.568429	-0.0589274	0.729359	0.862178	0.299613	0.087054	0.190629	0.310716	0.0765782	0.140942	0.524313	0.00447313	0.0116303
ENSMUSG00000010025	Aldh3a2	2.71183e-06	1.50015e-05	2.70522e-16	0.886107	1	-0.0456723	0.808255	0.962755	0.778964	0.000289924	0.0139587	-0.19498	0.304896	0.51517	0.469878	0.0181073	0.102705	-0.0140189	0.940591	0.982309	0.733292	0.000550415	0.00723418	0.538312	0.00767288	0.0296821	1.00819	1.12956e-05	7.97756e-05	0.994171	1.37642e-05	7.42118e-05
ENSMUSG00000010044	Zmynd10	9.29128e-07	5.82966e-06	2.57715e-10	0.81972	1	0.779246	0.328858	0.783732	-0.19307	0.807195	0.909778	2.41795	0.0047455	0.0356038	2.02574	0.0156229	0.0938696	-0.895607	0.263168	0.61738	0.586176	0.460851	0.67507	3.00413	0.000713693	0.00448457	5.02987	8.25882e-07	8.56903e-06	4.13426	1.59985e-05	8.47193e-05
ENSMUSG00000010045	Tmem115	0.0343707	0.0563514	0.000289923	0.524771	0	-0.229038	0.0970921	0.519967	0.19222	0.160543	0.412078	-0.0475185	0.723915	0.848278	0.337908	0.0174212	0.100058	-0.208699	0.128892	0.463618	-0.0368186	0.784218	0.893828	-0.0843371	0.531776	0.677389	0.253571	0.0678164	0.127576	0.0448721	0.738679	0.803188
ENSMUSG00000010047	Hyal2	6.64502e-05	0.000252242	3.70339e-15	0.901573	1	-0.0604437	0.740034	0.943158	-0.405049	0.033304	0.179528	-0.124963	0.494229	0.682687	0.233276	0.206913	0.434598	-0.659233	0.0011311	0.0465648	-0.465493	0.0157684	0.0797923	-0.590456	0.00297604	0.014048	-0.35718	0.0581455	0.112313	-1.01641	6.22258e-06	3.66294e-05
ENSMUSG00000010048	Ifrd2	1.71795e-15	3.4031e-13	8.39032e-28	0.971297	1	-0.235324	0.188531	0.667415	-0.455378	0.0147084	0.115522	-0.524037	0.00577851	0.0406087	-0.887367	2.62216e-05	0.00149393	-0.904297	2.0296e-05	0.00505144	-0.690702	0.000512806	0.00684941	-1.21474	2.09059e-07	6.14202e-06	-2.10211	3.62488e-12	3.00394e-10	-3.0064	8.93748e-16	3.16834e-13
ENSMUSG00000010051	Hyal1	0.0124464	0.0236757	0.0203233	0.346132	0	-0.713449	0.130617	0.584492	0.807717	0.0889211	0.303182	0.915066	0.0557995	0.179013	-0.255718	0.580628	0.769228	-0.25726	0.578361	0.838279	0.0942675	0.838209	0.923687	1.00933	0.0362311	0.0983789	0.753615	0.111205	0.19137	0.496355	0.287459	0.389691
ENSMUSG00000010054	Tusc2	0.720037	0.745144	0.000409834	0.376691	0	-0.0189411	0.925088	0.986338	-0.0468138	0.816313	0.915548	0.040017	0.842582	0.918956	-0.260148	0.203644	0.43051	0.166333	0.412008	0.74151	-0.0657549	0.744343	0.870457	-0.0257378	0.898341	0.937648	-0.285886	0.163752	0.260379	-0.119552	0.554181	0.649088
ENSMUSG00000010057	Nprl2	3.73075e-08	3.55047e-07	4.58647e-15	0.900197	1	-0.0660605	0.75727	0.946921	-0.0417827	0.84493	0.931783	0.544135	0.0161357	0.078597	0.784833	0.00098684	0.0163194	0.153306	0.47501	0.783518	-0.107843	0.614421	0.789175	0.436292	0.0492287	0.125204	1.22112	4.38779e-06	3.58725e-05	1.37443	6.81996e-07	5.24948e-06
ENSMUSG00000010067	Rassf1	0.691584	0.719373	0.00385022	0.286053	0	0.143066	0.621153	0.907249	-0.317747	0.276771	0.538355	-0.0645594	0.823192	0.907923	-0.0376773	0.896215	0.951005	0.149095	0.606597	0.852791	-0.174681	0.54669	0.743636	-0.23924	0.410533	0.571469	-0.276917	0.341882	0.460437	-0.127823	0.658655	0.738315
ENSMUSG00000010095	Slc3a2	1.39943e-14	1.68486e-12	1.00537e-21	0.95567	1	0.0228419	0.84017	0.971306	-0.320557	0.00826062	0.0840016	-0.324796	0.007546	0.0484905	-0.804987	1.25029e-07	4.19899e-05	-0.0785599	0.489772	0.79382	-0.297715	0.0133468	0.0713285	-0.622511	7.83183e-06	0.000114228	-1.4275	1.08288e-12	1.19195e-10	-1.50606	3.20394e-13	2.35355e-11
ENSMUSG00000010097	Nxf1	0.281568	0.334081	0.00544582	0.20587	0	0.291269	0.106653	0.537275	-0.320522	0.0773331	0.281266	0.127248	0.471841	0.664199	-0.194468	0.2747	0.514552	0.261435	0.14563	0.488448	-0.0292533	0.868002	0.93847	0.0979951	0.578745	0.716109	-0.0964726	0.584624	0.686761	0.164963	0.352593	0.459303
ENSMUSG00000010110	Stx5a	0.00108646	0.00289285	2.33196e-07	0.681186	1	0.293882	0.309957	0.769142	0.00016788	0.999533	0.999689	0.769926	0.0116634	0.0635559	-0.177579	0.536958	0.739617	0.269304	0.351397	0.699472	0.29405	0.309686	0.541696	1.06398	0.000894376	0.00537384	0.886397	0.00434821	0.0130846	1.1557	0.000385986	0.0013923
ENSMUSG00000010142	Tnfrsf13b	0.00844001	0.0169304	1	0	0	-0.394447	0.138666	0.594629	0.87825	0.00217368	0.0421805	-0.0251426	0.923178	0.961123	0.0386986	0.882023	0.943456	-0.0985257	0.705881	0.897371	0.483803	0.072239	0.221988	0.45866	0.0873703	0.191092	0.497359	0.0650642	0.123307	0.398833	0.134511	0.211538
ENSMUSG00000010205	Raver1	0.582222	0.619244	1	0	0	0.0151344	0.951038	0.991324	0.229582	0.35561	0.612426	0.0803173	0.744772	0.861702	0.00739481	0.976064	0.988754	-0.235414	0.343727	0.693212	0.244717	0.325333	0.557002	0.325034	0.194558	0.343734	0.332429	0.184924	0.286199	0.0970151	0.694295	0.767882
ENSMUSG00000010277	2610507B11Rik	0.303775	0.356256	0.128168	0.200428	0	0.0708517	0.606383	0.901891	0.128953	0.351209	0.608171	-0.0950945	0.49012	0.679144	0.0247004	0.857126	0.930456	-0.239754	0.0893014	0.39686	0.199805	0.153313	0.35484	0.104711	0.447757	0.605137	0.129411	0.349532	0.467532	-0.110343	0.424	0.530343
ENSMUSG00000010290	AI597479	0.878995	0.889379	1	0	0	0.124103	0.63491	0.908998	-0.214653	0.413512	0.660555	0.0501713	0.847497	0.921196	-0.10783	0.679762	0.829197	0.254082	0.334325	0.686668	-0.0905504	0.728735	0.86176	-0.0403791	0.876981	0.925114	-0.148209	0.571032	0.674455	0.105873	0.685243	0.760375
ENSMUSG00000010307	Tmem86a	0.00099203	0.0026817	6.61228e-10	0.783434	1	0.852773	0.00799103	0.145273	0.109896	0.714238	0.8562	-0.338447	0.264634	0.474135	-0.564899	0.0681636	0.228802	-0.319099	0.29228	0.647008	0.962669	0.00323409	0.0264066	0.624222	0.0453039	0.117133	0.0593223	0.843167	0.890623	-0.259777	0.389538	0.496533
ENSMUSG00000010342	Tex14	0.165261	0.212852	4.93123e-06	0.609269	0	-0.362923	0.63066	0.908731	-0.8008	0.292872	0.552895	-0.518639	0.493036	0.681911	0.395065	0.600863	0.780651	-0.356973	0.636249	0.867471	-1.16372	0.130809	0.324129	-1.68236	0.0327355	0.0909384	-1.2873	0.0962386	0.169805	-1.64427	0.0365373	0.0711892
ENSMUSG00000010358	Ifi35	0.788534	0.807387	2.70403e-05	0.561871	0	0.112885	0.679551	0.925826	-0.173535	0.526356	0.739227	0.106384	0.697011	0.829399	-0.238569	0.385381	0.621853	0.374525	0.177495	0.526725	-0.0606493	0.824163	0.915402	0.0457345	0.866908	0.91897	-0.192834	0.481807	0.595297	0.181691	0.50726	0.606261
ENSMUSG00000010362	Rdm1	0.112806	0.154301	2.42421e-05	0.602142	0	0.43119	0.115275	0.555681	-0.236676	0.379337	0.631667	0.393677	0.148865	0.333241	0.143984	0.59102	0.774361	-0.375749	0.16751	0.516591	0.194514	0.468899	0.68335	0.588191	0.0351307	0.0960655	0.732175	0.0102772	0.0269096	0.356426	0.189636	0.279548
ENSMUSG00000010376	Nedd8	0.00245594	0.00583664	2.02646e-06	0.63184	1	0.205814	0.272812	0.742826	-0.674377	0.00109371	0.0301685	0.471505	0.0163666	0.0793281	-0.397282	0.0399398	0.166301	-0.0633897	0.732832	0.907579	-0.468563	0.0169768	0.084041	0.00294127	0.987348	0.991811	-0.394341	0.0413169	0.08529	-0.457731	0.0194105	0.0413068
ENSMUSG00000010392	Gosr1	8.00457e-06	3.88272e-05	8.59378e-12	0.786526	1	-0.136489	0.53626	0.881745	0.325187	0.147369	0.393128	0.375712	0.0963125	0.253014	0.329807	0.141931	0.348937	0.261465	0.240675	0.594446	0.188698	0.394111	0.619948	0.56441	0.015442	0.0513874	0.894217	0.000352851	0.00153899	1.15568	1.48707e-05	7.94723e-05
ENSMUSG00000010406	Mrpl52	1.01589e-05	4.80233e-05	1.0018e-16	0.892762	1	-0.48471	0.197744	0.676026	-0.392297	0.294547	0.554262	-0.674838	0.0771582	0.218675	-0.333406	0.371604	0.609281	-0.316916	0.395373	0.729229	-0.877007	0.0242889	0.107957	-1.55185	0.000253989	0.00194096	-1.88525	2.30398e-05	0.000147081	-2.20217	2.40877e-06	1.58867e-05
ENSMUSG00000010453	Kansl3	0.0217197	0.0380333	0.000230936	0.332728	0	-0.0104261	0.941509	0.989829	0.0577527	0.684887	0.840483	0.111978	0.433406	0.633872	0.192194	0.183715	0.405846	0.0430394	0.762168	0.921415	0.0473266	0.739347	0.868026	0.159305	0.267957	0.427298	0.351499	0.0191436	0.0453014	0.394538	0.00942026	0.0221688
ENSMUSG00000010492	Gm16119	0.338098	0.389845	0.00217344	0.244502	0	0.369204	0.558427	0.887047	0.199658	0.75109	0.878049	0.8617	0.178234	0.372522	-1.00594	0.118322	0.313154	0.336913	0.593137	0.845126	0.568862	0.369422	0.597233	1.43056	0.0299082	0.0850085	0.424618	0.501399	0.61332	0.761531	0.232379	0.328673
ENSMUSG00000010517	Faf1	0.0409422	0.0653425	4.83581e-06	0.463864	0	0.0357074	0.884695	0.976922	-0.175627	0.477748	0.706083	-0.0112551	0.963534	0.98208	-0.469166	0.0653142	0.222877	0.0485387	0.84375	0.951409	-0.13992	0.570984	0.759289	-0.151175	0.54063	0.685292	-0.62034	0.0172208	0.0415762	-0.571802	0.0269084	0.0547783
ENSMUSG00000010538	Tsacc	0.000851427	0.0023557	4.86632e-08	0.588344	0	-0.0978298	0.724707	0.938486	-0.942121	0.00202963	0.0408551	0.593771	0.0400906	0.144245	-0.704443	0.0164814	0.0966718	0.531528	0.0640163	0.341402	-1.03995	0.000816092	0.00969878	-0.44618	0.116491	0.236316	-1.15062	0.000285546	0.00127775	-0.619095	0.0329112	0.0650857
ENSMUSG00000010554	Mettl16	2.79153e-09	3.76591e-08	3.40313e-18	0.912637	1	0.114487	0.607775	0.901891	-0.317961	0.160967	0.412668	-0.776401	0.0015952	0.0177592	-0.601795	0.011179	0.0760652	-0.0405691	0.855361	0.954957	-0.203475	0.364295	0.593088	-0.979875	0.000144196	0.00124004	-1.58167	1.25406e-07	1.7842e-06	-1.62224	8.00013e-08	8.20617e-07
ENSMUSG00000010607	Pigyl	0.000572098	0.00165972	2.18654e-09	0.656008	1	0.573318	0.0570398	0.412665	0.660421	0.030118	0.169727	-0.361274	0.220708	0.42471	0.348677	0.236766	0.473857	0.107741	0.711286	0.899914	1.23374	0.000220794	0.00366898	0.872465	0.005461	0.0227088	1.22114	0.00024772	0.00112907	1.32888	9.23409e-05	0.0003988
ENSMUSG00000010608	Rbm25	0.00140572	0.00360745	9.21497e-07	0.650692	1	0.352453	0.206907	0.684968	-0.592733	0.0387507	0.195238	0.360811	0.196668	0.395194	-0.90093	0.00274416	0.0305095	0.100357	0.715446	0.900515	-0.240281	0.385634	0.613344	0.12053	0.661688	0.781258	-0.7804	0.00811949	0.0221459	-0.680043	0.0191565	0.0408343
ENSMUSG00000010609	Psen2	0.052879	0.0813455	4.68899e-13	0.821025	0	0.22363	0.333198	0.785566	-0.00407837	0.98579	0.99287	0.26068	0.260847	0.469525	0.0393366	0.863647	0.933332	0.186029	0.419532	0.746003	0.219551	0.341932	0.574176	0.480231	0.0439286	0.114458	0.519568	0.0303086	0.0662552	0.705597	0.00448012	0.0116447
ENSMUSG00000010651	Acaa1b	0.258669	0.310749	0.00165438	0.255713	0	-0.0860528	0.849929	0.972705	0.679103	0.143559	0.387827	-0.140531	0.757463	0.869631	-0.119393	0.792988	0.895728	0.588626	0.202571	0.554745	0.59305	0.199304	0.416764	0.452519	0.324176	0.487569	0.333126	0.466046	0.580092	0.921752	0.0508712	0.0939126
ENSMUSG00000010663	Fads1	0.0729348	0.106807	0.0303979	0.240092	0	-0.352441	0.185829	0.663868	0.126806	0.628989	0.808049	-0.565569	0.0384287	0.140114	0.465413	0.0843494	0.259599	-0.272116	0.303728	0.657872	-0.225635	0.392262	0.618794	-0.791204	0.00519544	0.0219115	-0.325791	0.220213	0.328045	-0.597907	0.0293654	0.0589433
ENSMUSG00000010721	Lmbr1	0.228111	0.279462	1	0	0	0.250993	0.561916	0.88796	0.415867	0.339283	0.598295	0.253449	0.558121	0.735366	-0.361191	0.405551	0.64047	-0.51856	0.235703	0.589158	0.666861	0.130598	0.323888	0.92031	0.0406457	0.107557	0.559118	0.202041	0.306832	0.0405587	0.92509	0.94698
ENSMUSG00000010755	Cars	5.88619e-11	1.38087e-09	7.72582e-16	0.92363	1	0.159701	0.477336	0.853874	-0.255644	0.258922	0.521716	-0.853712	0.000681068	0.0103105	-0.991051	0.000134068	0.0045626	0.096852	0.665534	0.880799	-0.095943	0.668474	0.824337	-0.949655	0.000219407	0.00172631	-1.94071	3.02686e-09	7.64927e-08	-1.84385	8.18714e-09	1.18195e-07
ENSMUSG00000010911	Apip	0.197508	0.247481	0.000364116	0.381143	0	-0.00781135	0.969692	0.995415	0.140259	0.497037	0.720118	-0.00935247	0.963717	0.982152	-0.32329	0.124427	0.322492	-0.123602	0.549106	0.824122	0.132448	0.521103	0.724936	0.123095	0.550732	0.693962	-0.200195	0.33458	0.452225	-0.323797	0.123865	0.197941
ENSMUSG00000010914	Pdhx	0.000479482	0.00141811	6.59194e-11	0.81379	1	0.130978	0.394644	0.814268	0.00870441	0.954569	0.981697	-0.214139	0.168884	0.360398	-0.31782	0.0455368	0.17942	-0.116296	0.449093	0.767759	0.139683	0.364446	0.593211	-0.0744567	0.626819	0.755165	-0.392276	0.0154273	0.0378548	-0.508572	0.00240679	0.00678194
ENSMUSG00000010936	Vac14	0.309086	0.361355	0.00174182	0.253607	0	-0.0205882	0.883252	0.976636	-0.0594555	0.671987	0.833624	-0.0790008	0.574205	0.747832	-0.0636447	0.650446	0.812399	-0.0494523	0.724558	0.904776	-0.0800437	0.569193	0.758349	-0.159044	0.262381	0.422311	-0.222689	0.120765	0.204319	-0.272141	0.0607458	0.108943
ENSMUSG00000011096	Akt1s1	0.553118	0.592189	1	0	0	0.0298952	0.862892	0.97401	-0.00824881	0.961985	0.984432	0.120576	0.488018	0.677674	-0.216633	0.217477	0.449392	-0.107313	0.536716	0.816298	0.0216464	0.900475	0.955759	0.142222	0.414229	0.574858	-0.0744102	0.667781	0.756407	-0.181724	0.298792	0.401726
ENSMUSG00000011114	Tbrg1	3.47368e-07	2.43444e-06	1.24627e-13	0.892481	1	-0.342213	0.0376083	0.342337	-0.804958	2.23038e-05	0.00330248	0.350815	0.0334158	0.12746	-0.27034	0.0953433	0.277043	0.296033	0.0692215	0.354212	-1.14717	8.3525e-08	7.99709e-06	-0.796356	2.57901e-05	0.000302234	-1.0667	2.97264e-07	3.67249e-06	-0.770663	3.98183e-05	0.000189967
ENSMUSG00000011148	Adssl1	1.18191e-08	1.29695e-07	2.11571e-16	0.904481	1	-0.587115	0.0392729	0.34882	-0.128974	0.63749	0.813925	-0.510602	0.0702693	0.206821	1.81869	3.8698e-07	7.96556e-05	0.613102	0.0319548	0.249534	-0.716089	0.0135896	0.0721423	-1.22669	0.000114253	0.00102611	0.592	0.0377917	0.0794037	1.2051	0.00014105	0.000578245
ENSMUSG00000011158	Brf1	0.0909291	0.128438	0.00306028	0.393434	0	0.337294	0.130188	0.583171	-0.208187	0.343641	0.602245	-0.209705	0.340195	0.54901	0.112457	0.606755	0.783908	0.472216	0.0378466	0.268861	0.129107	0.554898	0.748981	-0.0805985	0.711859	0.81783	0.0318581	0.883795	0.919286	0.504074	0.0274924	0.0558068
ENSMUSG00000011171	Vipr2	2.9622e-10	5.49471e-09	4.44128e-21	0.951351	1	-0.981614	5.88708e-05	0.00487569	-1.13286	8.43678e-06	0.00185638	-0.0147395	0.943263	0.971514	0.363388	0.0881543	0.265587	0.335329	0.114111	0.441981	-2.11448	1.09418e-10	4.36373e-08	-2.12922	9.44779e-11	1.28269e-08	-1.76583	4.27139e-09	1.00532e-07	-1.4305	2.07083e-07	1.86374e-06
ENSMUSG00000011179	Odc1	2.58338e-15	4.63743e-13	1.24963e-24	0.970833	1	0.0797132	0.628388	0.9081	-0.610737	0.000885997	0.0269265	-0.715451	0.000164818	0.00436392	-0.742965	0.00010549	0.0038575	-0.506277	0.00448389	0.0955317	-0.531023	0.00307672	0.0254307	-1.24647	3.90853e-08	1.53479e-06	-1.98944	2.69447e-12	2.42161e-10	-2.49572	1.47404e-14	2.21837e-12
ENSMUSG00000011254	Thg1l	0.000825263	0.00229356	3.10128e-09	0.7603	1	0.0983421	0.681385	0.926469	-0.173745	0.469757	0.701502	0.272487	0.260396	0.469288	-0.892952	0.000846565	0.0149326	-0.0427719	0.858088	0.955788	-0.0754032	0.752748	0.875953	0.197084	0.412905	0.573422	-0.695868	0.00682786	0.0191848	-0.73864	0.00439727	0.0114678
ENSMUSG00000011257	Pabpc4	3.16149e-05	0.000131982	3.1859e-12	0.798986	1	0.286411	0.195507	0.672732	-0.381502	0.0884845	0.302729	-0.252444	0.252191	0.459661	-0.448495	0.0474582	0.184272	-0.114517	0.599771	0.848831	-0.095091	0.66278	0.820944	-0.347535	0.118985	0.240078	-0.79603	0.00103415	0.00386805	-0.910547	0.00025932	0.00098378
ENSMUSG00000011263	Exoc3l2	2.24851e-10	4.33466e-09	1.21979e-19	0.940138	1	-0.966097	0.0183421	0.23803	-0.81574	0.0432442	0.206775	-1.04384	0.0114954	0.0628822	-0.961812	0.0188124	0.10567	0.0228335	0.953026	0.986017	-1.78184	8.62083e-05	0.00174633	-2.82567	8.0242e-08	2.80561e-06	-3.78749	2.74331e-10	1.02971e-08	-3.76465	3.10953e-10	7.11179e-09
ENSMUSG00000011267	Zfp296	6.57923e-06	3.2709e-05	7.44211e-07	0.618503	1	-0.323329	0.166981	0.635171	0.707905	0.00446262	0.06177	0.883024	0.000632559	0.00994117	-0.692726	0.00525551	0.0467719	-0.313321	0.180026	0.530453	0.384575	0.102772	0.278606	1.2676	7.39092e-06	0.000109296	0.574874	0.0178813	0.042887	0.261554	0.260572	0.360127
ENSMUSG00000011306	Sugp1	0.0096175	0.0189528	1.45635e-08	0.616069	1	-0.0469637	0.798426	0.961247	0.232083	0.213552	0.477435	-0.00814037	0.96467	0.982688	0.249167	0.182722	0.404689	0.185824	0.316695	0.66937	0.18512	0.318497	0.550782	0.176979	0.339844	0.503435	0.426147	0.0271453	0.060427	0.611971	0.00239902	0.00676998
ENSMUSG00000011427	Zfp790	6.78139e-05	0.000256731	6.1791e-06	0.603314	1	-0.44392	0.0895762	0.502807	0.348697	0.177779	0.434535	-0.192218	0.452018	0.648673	0.987673	0.000569344	0.0114065	0.10812	0.671117	0.882241	-0.0952227	0.708321	0.849826	-0.287441	0.263945	0.423653	0.700232	0.0099257	0.0260992	0.808352	0.00350097	0.00941213
ENSMUSG00000011658	Fuz	0.0010126	0.0027291	5.10904e-09	0.685605	1	0.0986463	0.608458	0.901891	-0.0226241	0.906247	0.961872	0.384829	0.0534595	0.173938	-0.0139761	0.941996	0.973091	0.399071	0.0457755	0.294004	0.0760221	0.692698	0.839783	0.460851	0.0226679	0.0688943	0.446875	0.0266804	0.0595689	0.845946	0.000144139	0.000588264
ENSMUSG00000011751	Sptbn4	0.464433	0.509507	1	0	0	0.106614	0.905168	0.982289	1.1652	0.200039	0.461478	-0.138822	0.876734	0.936343	-1.32243	0.147657	0.356218	0.650279	0.469648	0.780143	1.27181	0.163159	0.369388	1.13299	0.212366	0.365504	-0.189441	0.832398	0.882461	0.460838	0.607456	0.694529
ENSMUSG00000011752	Pgam1	9.00856e-08	7.62382e-07	1.58944e-12	0.807281	1	0.310865	0.317395	0.775047	0.223104	0.470943	0.702288	-0.477267	0.129639	0.303959	-0.782041	0.0164436	0.0965286	-1.23794	0.000398995	0.0275242	0.533969	0.0917159	0.259357	0.0567022	0.853935	0.911254	-0.725339	0.0249976	0.0565737	-1.96328	7.94998e-07	6.01765e-06
ENSMUSG00000011831	Evi5	0.985238	0.985933	2.72438e-19	0.946892	1	-0.138681	0.617378	0.905852	0.00964878	0.972206	0.98795	0.124039	0.654844	0.801648	-0.132403	0.633323	0.801784	0.110551	0.690196	0.891798	-0.129032	0.641958	0.807079	-0.004993	0.985615	0.991207	-0.137396	0.620628	0.716718	-0.0268448	0.922782	0.945803
ENSMUSG00000011832	Evi5l	0.0199273	0.0352917	3.27843e-10	0.766076	1	0.486394	0.0214683	0.262935	0.143487	0.476843	0.705562	0.115478	0.566295	0.741476	-0.305602	0.136273	0.340703	-0.00861228	0.965774	0.989579	0.629882	0.00388756	0.0300503	0.74536	0.000892994	0.00536806	0.439758	0.0359242	0.0760433	0.431146	0.0394038	0.0759854
ENSMUSG00000011837	Snapc2	0.0699512	0.103073	6.64625e-06	0.601369	0	0.113374	0.372972	0.806485	0.218079	0.0929985	0.308994	-0.0741641	0.558295	0.735366	0.0979519	0.440571	0.667605	-0.147155	0.249987	0.604573	0.331453	0.0134948	0.0718486	0.257289	0.0498022	0.126232	0.355241	0.00862821	0.0233241	0.208086	0.108133	0.176719
ENSMUSG00000011877	Git1	0.25043	0.302393	2.00724e-07	0.648984	0	-0.175985	0.247917	0.725962	-0.0957043	0.526006	0.739061	-0.0835503	0.579511	0.750987	0.112477	0.45679	0.682151	-0.0606963	0.686873	0.890104	-0.27169	0.0795408	0.236289	-0.35524	0.0245986	0.0733474	-0.242763	0.115052	0.196559	-0.303459	0.0518195	0.0953187
ENSMUSG00000011884	Gltp	0.0050669	0.0108697	2.04482e-06	0.547945	0	0.183787	0.252708	0.729632	0.385678	0.0210934	0.141235	-0.0612371	0.699896	0.830581	-0.139809	0.381711	0.618597	-0.28485	0.0813819	0.381893	0.569465	0.00123216	0.0128681	0.508228	0.00330038	0.0152773	0.368419	0.0269307	0.0599912	0.0835686	0.599323	0.688006
ENSMUSG00000011958	Bnip2	0.637288	0.669609	1	0	0	0.034502	0.867931	0.974276	0.0210738	0.919086	0.967371	-0.286117	0.175498	0.368919	0.127891	0.539026	0.741577	0.194275	0.353034	0.700893	0.0555758	0.7889	0.896043	-0.230541	0.27204	0.431659	-0.10265	0.621523	0.717577	0.0916246	0.659301	0.738653
ENSMUSG00000011960	Ccnt1	0.000549152	0.00160189	1.03875e-09	0.670548	1	0.0247362	0.895033	0.978914	-0.524183	0.00898662	0.0887672	0.110324	0.55749	0.735292	-0.35859	0.0643773	0.220559	0.0663541	0.723677	0.904473	-0.499447	0.0122996	0.0673433	-0.389123	0.0459544	0.118532	-0.747713	0.00043395	0.00183928	-0.681359	0.00109619	0.00345764
ENSMUSG00000012017	Scarf2	0.0297891	0.0498843	5.28967e-05	0.498987	0	0.817969	0.181955	0.658381	-1.68298	0.00902344	0.089062	-0.067883	0.910261	0.954697	0.711402	0.243733	0.481729	0.825838	0.177929	0.52732	-0.865006	0.158926	0.362922	-0.932889	0.129873	0.256015	-0.221487	0.71339	0.792564	0.604351	0.320269	0.424387
ENSMUSG00000012076	Brms1l	0.000481955	0.0014241	5.04064e-10	0.726779	1	0.143068	0.463254	0.849488	0.610537	0.00380745	0.0577801	0.000242746	0.999002	0.999602	-0.0196136	0.919489	0.961931	-0.0352499	0.855883	0.955206	0.753605	0.000571816	0.00741617	0.753848	0.000569939	0.00373195	0.734234	0.000742868	0.00289834	0.698984	0.00119203	0.00371496
ENSMUSG00000012114	Med15	0.0181043	0.032574	0.000388433	0.430167	0	0.017109	0.934867	0.9874	0.0730263	0.72752	0.864012	0.458019	0.0361702	0.13458	0.0158889	0.939502	0.971946	-0.128941	0.539428	0.817477	0.0901353	0.667347	0.823823	0.548154	0.0137001	0.0467738	0.564043	0.0114595	0.0295565	0.435102	0.0457055	0.0859934
ENSMUSG00000012117	Dhdds	0.00591751	0.0124394	3.26884e-06	0.580788	0	0.231674	0.109286	0.541846	-0.0152409	0.913974	0.965095	-0.201092	0.161989	0.351164	-0.25684	0.0774559	0.246077	0.0224969	0.873326	0.960904	0.216433	0.133435	0.327669	0.0153409	0.913412	0.948338	-0.241499	0.0957457	0.169028	-0.219002	0.129083	0.204818
ENSMUSG00000012123	Aim1l	0.00385466	0.00863795	4.68822e-12	0.843321	1	-0.220901	0.62336	0.907755	-1.31123	0.00663234	0.076126	0.383236	0.396429	0.602217	-0.239812	0.594093	0.776428	-0.0786427	0.860928	0.95712	-1.53213	0.00193564	0.0178875	-1.1489	0.0156921	0.0519353	-1.38871	0.00433535	0.0130582	-1.46735	0.00279396	0.00772958
ENSMUSG00000012126	Ubxn11	6.68893e-09	7.9929e-08	3.41102e-16	0.915689	1	0.192311	0.510433	0.87056	-1.18425	0.000350082	0.0157315	-0.279679	0.340723	0.54939	-0.911927	0.00392786	0.0388585	0.182834	0.531326	0.813238	-0.991938	0.00196046	0.0180645	-1.27162	0.000157752	0.0013298	-2.18354	4.75452e-08	7.93165e-07	-2.00071	2.23946e-07	1.9986e-06
ENSMUSG00000012296	Tjap1	0.00079715	0.00222463	9.04907e-05	0.366924	0	0.456083	0.0151187	0.212494	-0.209722	0.24245	0.505497	0.594718	0.00222654	0.0219489	-0.217931	0.224986	0.459528	0.0191217	0.913997	0.975287	0.246361	0.171831	0.382411	0.841079	5.71779e-05	0.000581438	0.623148	0.00147564	0.00522679	0.642269	0.00111614	0.00351054
ENSMUSG00000012405	Rpl15	0.799497	0.81717	0.00124696	0.430432	0	-0.0920908	0.762968	0.949673	0.0539635	0.859645	0.939311	-0.311795	0.311627	0.521708	0.110338	0.717946	0.852292	-0.0581041	0.849007	0.952363	-0.0381273	0.90056	0.955759	-0.349923	0.257359	0.416434	-0.239584	0.435012	0.55164	-0.297688	0.333605	0.438643
ENSMUSG00000012422	Tmem167	0.0127205	0.0241073	1.04201e-05	0.589144	0	0.00357296	0.989897	0.997984	-0.459508	0.112156	0.341699	0.525591	0.0712462	0.208542	-0.494198	0.0887215	0.266603	-0.46792	0.106043	0.429377	-0.455935	0.11484	0.29871	0.0696566	0.805131	0.879867	-0.424541	0.140793	0.23104	-0.892461	0.00365675	0.00976714
ENSMUSG00000012429	Mplkip	0.0378349	0.0611124	0.0755747	0.191051	0	-0.353963	0.373601	0.806975	-0.0630466	0.873141	0.945928	1.23176	0.00406658	0.0322146	-0.639403	0.114001	0.306936	-0.44704	0.263286	0.617431	-0.417009	0.295958	0.527737	0.814747	0.0471256	0.120985	0.175344	0.657527	0.747427	-0.271697	0.493271	0.593936
ENSMUSG00000012443	Kif11	0.252002	0.303919	0.000551427	0.461776	0	-0.306794	0.263008	0.738181	0.553482	0.049113	0.220775	-0.435927	0.116075	0.283123	0.419134	0.130127	0.330311	-0.120524	0.656835	0.8772	0.246688	0.366061	0.594384	-0.189238	0.486653	0.640077	0.229896	0.399104	0.51825	0.109372	0.686715	0.761743
ENSMUSG00000012483	Rpa3	0.457187	0.502595	1	0	0	-0.0860018	0.796055	0.960468	0.25795	0.44058	0.682366	0.40447	0.230408	0.435614	-0.361429	0.28252	0.523206	-0.0245277	0.941205	0.982544	0.171948	0.606034	0.783211	0.576418	0.0918677	0.198043	0.21499	0.519637	0.629662	0.190462	0.568042	0.661015
ENSMUSG00000012519	Mlkl	1.54731e-05	6.98753e-05	7.79312e-13	0.893852	1	-0.264735	0.314333	0.772456	-0.0909135	0.727421	0.864012	-0.449075	0.0935894	0.248572	-0.655046	0.0174421	0.100088	0.185161	0.479393	0.786778	-0.355648	0.179827	0.392569	-0.804723	0.00439654	0.0192725	-1.45977	5.93901e-06	4.66423e-05	-1.27461	3.91749e-05	0.000187177
ENSMUSG00000012535	Tnpo3	1.80476e-06	1.04597e-05	7.3036e-16	0.923918	1	-0.00559532	0.970189	0.995429	-0.38174	0.0160767	0.121407	0.0155577	0.917247	0.958087	-0.373788	0.0181696	0.102966	-0.195142	0.199648	0.552193	-0.387335	0.0147409	0.076318	-0.371777	0.0187373	0.0596322	-0.745565	3.1046e-05	0.000190211	-0.940707	1.01018e-06	7.43047e-06
ENSMUSG00000012609	Ttll5	0.163955	0.211459	2.66257e-06	0.625061	0	0.0716271	0.678115	0.925309	-0.00526974	0.9756	0.988849	0.0675406	0.695479	0.828576	-0.314533	0.0767039	0.244602	-0.0850925	0.622209	0.860132	0.0663574	0.700539	0.844314	0.133898	0.439732	0.597769	-0.180635	0.299523	0.415717	-0.265728	0.131488	0.207989
ENSMUSG00000012640	Zfp715	0.00774876	0.0157018	1.08141e-05	0.588117	0	-0.585793	0.0247379	0.278892	-0.507103	0.0492014	0.220903	0.447806	0.0799783	0.224174	-0.00366945	0.988203	0.994084	0.0494248	0.842199	0.951079	-1.0929	0.000144313	0.00264318	-0.64509	0.0143241	0.0485377	-0.648759	0.0138379	0.0345325	-0.599334	0.0218797	0.0458955
ENSMUSG00000012819	Cdh23	0.26706	0.319511	0.0093466	0.246628	0	-1.79281	0.150705	0.612982	1.10435	0.370116	0.624015	1.5301	0.217549	0.42066	0.0241257	0.984256	0.992107	-0.974919	0.428026	0.752482	-0.688467	0.574515	0.761345	0.841635	0.493166	0.645257	0.865761	0.480972	0.594554	-0.109158	0.928859	0.950146
ENSMUSG00000012848	Rps5	0.962161	0.964201	0.00722021	0.355288	0	0.208613	0.568192	0.890673	-0.309366	0.399134	0.648956	0.192414	0.598437	0.76472	-0.156652	0.66781	0.822803	0.069039	0.849772	0.952609	-0.100753	0.782312	0.892934	0.0916616	0.801499	0.8774	-0.0649905	0.85848	0.901945	0.00404844	0.991135	0.993548
ENSMUSG00000013033	Lphn1	2.89033e-06	1.58379e-05	7.09644e-12	0.839025	1	0.451832	0.0278762	0.297757	-0.0808432	0.680292	0.838599	-0.151578	0.441639	0.640041	-0.657501	0.00224019	0.0273844	-0.339461	0.0919164	0.401078	0.370989	0.066883	0.210964	0.219411	0.268354	0.427717	-0.43809	0.0325303	0.0701863	-0.777551	0.000456261	0.00160895
ENSMUSG00000013076	Amotl1	0.00913963	0.0181541	9.7504e-07	0.611888	1	0.97912	0.0775659	0.475527	0.860089	0.118549	0.351427	-0.191157	0.72268	0.847532	0.0591861	0.912409	0.958367	0.22951	0.670215	0.882155	1.83921	0.00191354	0.0177734	1.64805	0.00468462	0.0202182	1.70724	0.00356148	0.0109999	1.93675	0.00119994	0.00373593
ENSMUSG00000013083	2200002J24Rik	3.56596e-05	0.000146331	1.19884e-14	0.893768	1	1.6974	0.0846691	0.494077	-1.33876	0.169265	0.42352	2.47525	0.014676	0.0741174	1.56412	0.110585	0.30188	0.499741	0.602143	0.849873	0.358646	0.707948	0.849618	2.83389	0.00598235	0.0244388	4.39801	8.551e-05	0.000457367	4.89775	2.12105e-05	0.000109281
ENSMUSG00000013089	Etv5	3.59947e-10	6.53898e-09	3.66329e-15	0.866622	1	-0.734133	0.0107651	0.173245	0.261088	0.337585	0.596299	-0.910198	0.00214883	0.0215762	-0.969015	0.0012274	0.0187145	-0.261193	0.337395	0.687655	-0.473045	0.0884238	0.253246	-1.38324	2.10101e-05	0.000256585	-2.35226	2.76632e-09	7.04665e-08	-2.61345	3.29406e-10	7.50692e-09
ENSMUSG00000013150	Gfod2	0.799153	0.816884	0.00259023	0.237228	0	-0.0769551	0.883185	0.976636	-0.193726	0.711774	0.854531	0.00677247	0.989681	0.994386	-0.45209	0.391336	0.627337	0.388479	0.46054	0.774663	-0.270681	0.606139	0.783268	-0.263909	0.615136	0.74647	-0.715999	0.179146	0.27946	-0.32752	0.533212	0.630523
ENSMUSG00000013155	Enkd1	2.86636e-05	0.000121318	8.11027e-10	0.718789	1	0.504121	0.0100404	0.165748	-0.285999	0.127278	0.36436	0.271803	0.146409	0.329538	-0.470867	0.0153877	0.0929269	-0.584021	0.00345143	0.0815687	0.218121	0.240425	0.465883	0.489924	0.0120649	0.0423697	0.0190572	0.917211	0.94362	-0.564963	0.00447369	0.0116303
ENSMUSG00000013160	Atp6v0d1	6.12534e-11	1.42389e-09	3.59686e-20	0.960869	1	0.0466828	0.74755	0.945419	0.226997	0.125759	0.362108	0.647013	0.000122422	0.00362495	0.401108	0.00960971	0.0687439	-0.0268266	0.853158	0.954167	0.27368	0.0675891	0.211986	0.920693	8.41101e-07	1.86356e-05	1.3218	1.11792e-09	3.26473e-08	1.29497	1.68657e-09	3.05738e-08
ENSMUSG00000013236	Ptprs	0.446874	0.493254	1	0	0	-0.00346825	0.983186	0.99725	0.153421	0.355232	0.612051	-0.310843	0.0676027	0.20169	0.141752	0.392439	0.628631	-0.129401	0.434444	0.757942	0.149953	0.366036	0.594384	-0.160889	0.332698	0.496479	-0.0191376	0.907437	0.936875	-0.148538	0.370505	0.47776
ENSMUSG00000013275	Slc41a1	0.835676	0.850132	1	0	0	-0.098636	0.628312	0.9081	0.109222	0.59211	0.784773	-0.2495	0.226327	0.431555	0.19679	0.337366	0.576291	-0.052462	0.796481	0.935203	0.0105855	0.958472	0.980727	-0.238915	0.246092	0.404824	-0.0421242	0.835908	0.885152	-0.0945862	0.642424	0.724708
ENSMUSG00000013419	Zfp651	0.210469	0.260878	1	0	0	0.194415	0.771529	0.951924	-0.367316	0.58406	0.779357	0.927482	0.173375	0.365781	-1.78612	0.012141	0.0801569	1.07834	0.115674	0.444352	-0.172901	0.796186	0.899511	0.754581	0.265137	0.424498	-1.03154	0.131577	0.219158	0.0468029	0.944227	0.96171
ENSMUSG00000013465	Nelfb	0.00922668	0.0182985	0.00810106	0.188772	0	0.0888333	0.405741	0.821203	0.126073	0.241167	0.503831	-0.321609	0.00508215	0.0370408	0.299881	0.00837509	0.0630578	0.0894215	0.402681	0.734135	0.214907	0.051129	0.176688	-0.106703	0.319385	0.482537	0.193178	0.0775209	0.142185	0.2826	0.012345	0.0280643
ENSMUSG00000013495	Tmem175	0.0188423	0.0336881	0.000228665	0.532866	0	0.0525063	0.838683	0.970855	-0.0260451	0.91954	0.967511	0.796906	0.00437366	0.0336447	-0.34592	0.187148	0.410389	-0.324194	0.215449	0.568237	0.0264612	0.918259	0.963151	0.823367	0.00338467	0.0155939	0.477447	0.0727927	0.135262	0.153253	0.553581	0.648682
ENSMUSG00000013539	Tango2	0.17484	0.223466	0.00710825	0.397408	0	0.401098	0.217405	0.698169	-0.30366	0.347376	0.605051	0.249578	0.438649	0.638215	-0.738209	0.0280385	0.134169	0.326421	0.313073	0.666279	0.0974374	0.76123	0.881083	0.347015	0.284135	0.444938	-0.391193	0.228646	0.337964	-0.0647719	0.839841	0.882216
ENSMUSG00000013562	4833413E03Rik	0.245537	0.297326	0.011906	0.171994	0	-0.548829	0.40594	0.821276	0.79302	0.233166	0.495629	0.0247167	0.969943	0.985072	0.309558	0.637713	0.80392	0.512045	0.43773	0.759489	0.244191	0.710067	0.850993	0.268908	0.682335	0.796994	0.578466	0.381416	0.499911	1.09051	0.105204	0.172668
ENSMUSG00000013593	Ndufs2	0.0236258	0.0409109	1.65759e-07	0.688322	1	0.133126	0.446525	0.842857	-0.00926786	0.957498	0.982123	0.114142	0.513343	0.697389	0.115932	0.506816	0.718985	0.257453	0.146993	0.489924	0.123858	0.478473	0.691224	0.238001	0.178763	0.323829	0.353933	0.0500422	0.0995016	0.611386	0.00149141	0.00450067
ENSMUSG00000013622	Atraid	0.0251438	0.0431181	0.00197282	0.248495	0	0.181443	0.579111	0.894087	-0.656976	0.0522629	0.22756	1.14823	0.0014723	0.0168718	-0.330902	0.315058	0.555125	0.119393	0.714654	0.900515	-0.475533	0.152954	0.354328	0.672696	0.0472501	0.121216	0.341794	0.299706	0.41579	0.461188	0.165239	0.249945
ENSMUSG00000013629	Cad	7.49772e-12	2.39814e-10	1.32003e-20	0.9376	1	-0.0992915	0.537356	0.882226	0.0479308	0.765244	0.886037	-0.614877	0.000652157	0.0101128	-0.612021	0.000683313	0.0129769	-0.50097	0.0040322	0.0894938	-0.0513607	0.749022	0.874045	-0.666238	0.000280239	0.00209883	-1.27826	1.55861e-08	3.06486e-07	-1.77923	1.84781e-11	6.53236e-10
ENSMUSG00000013646	Sh3bp5l	0.103952	0.143809	0.000284677	0.48573	0	0.216907	0.241412	0.722381	-0.0502518	0.783418	0.896118	0.0492066	0.787808	0.887849	0.080169	0.661378	0.819229	0.261602	0.160164	0.508915	0.166655	0.365482	0.59415	0.215862	0.243628	0.402482	0.296031	0.113855	0.194852	0.557633	0.00481353	0.0124026
ENSMUSG00000013662	Atad1	0.0274111	0.0464323	7.44744e-06	0.598312	0	-0.446854	0.0520533	0.395891	-0.0687886	0.756476	0.880968	-0.291656	0.195448	0.393896	0.433685	0.0588526	0.208981	-0.236252	0.29164	0.646118	-0.515643	0.0266687	0.11471	-0.807299	0.00107363	0.00621112	-0.373614	0.10063	0.176141	-0.609865	0.00999395	0.0233241
ENSMUSG00000013663	Pten	0.0159822	0.0292451	1.41223e-05	0.580652	0	-0.403619	0.0177362	0.233832	0.0445233	0.782275	0.895452	-0.252147	0.125865	0.298678	0.441759	0.0101848	0.0715485	-0.0990953	0.539688	0.817522	-0.359096	0.0329685	0.132476	-0.611244	0.000718768	0.00450758	-0.169484	0.297572	0.413707	-0.26858	0.104049	0.171096
ENSMUSG00000013701	Timm23	1.29422e-06	7.77265e-06	7.64238e-16	0.911158	1	0.06067	0.787745	0.956901	-0.0774574	0.731157	0.865989	0.0101451	0.964065	0.982386	-0.99127	0.000144968	0.00476825	-0.229423	0.31309	0.666279	-0.0167875	0.940575	0.972308	-0.00664234	0.976468	0.986549	-0.997913	0.000134011	0.000669633	-1.22734	8.89017e-06	5.02909e-05
ENSMUSG00000013707	Tnfaip8l2	6.30166e-11	1.45446e-09	6.43718e-20	0.942487	1	0.14749	0.444899	0.842257	0.234527	0.228407	0.490647	1.30448	2.74371e-07	6.56466e-05	-0.170622	0.377735	0.614722	0.177332	0.359552	0.707109	0.382017	0.05498	0.184889	1.6865	2.37377e-09	1.65541e-07	1.51587	1.85612e-08	3.56207e-07	1.69321	2.1941e-09	3.84104e-08
ENSMUSG00000013736	Trnt1	0.00866348	0.0173161	4.34863e-13	0.82184	1	0.00983967	0.973661	0.996126	-0.510619	0.0954748	0.313576	-0.0206584	0.944737	0.972239	-0.443283	0.145173	0.353105	0.0986098	0.740994	0.910949	-0.500779	0.101692	0.276698	-0.521437	0.089014	0.193625	-0.964721	0.00303396	0.00959113	-0.866111	0.00689009	0.0168871
ENSMUSG00000013787	Ehmt2	0.0490229	0.076222	2.47972e-06	0.661115	0	0.327484	0.0627579	0.433162	-0.039876	0.814726	0.91467	0.246402	0.155498	0.342799	-0.0529505	0.75577	0.875818	-0.0487524	0.774556	0.92649	0.287608	0.0996464	0.27354	0.53401	0.00387308	0.0173859	0.481059	0.0083184	0.0225823	0.432307	0.0163723	0.0357536
ENSMUSG00000013822	Elof1	0.00803122	0.0162021	1.54314e-06	0.600375	1	0.047228	0.773404	0.952359	-0.0691237	0.673737	0.834831	0.0436283	0.790231	0.889022	0.404612	0.0193675	0.10758	0.0523623	0.7496	0.914922	-0.0218957	0.893741	0.953886	0.0217326	0.894528	0.935428	0.426344	0.0142606	0.0353935	0.478707	0.00665063	0.016389
ENSMUSG00000013833	Med16	0.0311861	0.0518564	0.00177828	0.252758	0	-0.3349	0.0329092	0.320555	0.500451	0.00237199	0.0436225	-0.293091	0.0593553	0.18566	0.0549332	0.714713	0.850896	-0.186004	0.221958	0.574429	0.165551	0.27559	0.507063	-0.12754	0.398732	0.5611	-0.0726071	0.629329	0.72395	-0.258611	0.0937143	0.15685
ENSMUSG00000013846	St3gal1	4.12533e-06	2.17103e-05	3.36002e-13	0.885042	1	-0.701155	0.0726798	0.464977	-0.287378	0.450168	0.690427	-0.821329	0.0375767	0.138041	-0.279659	0.462299	0.686479	-0.311426	0.41362	0.74261	-0.988533	0.0139075	0.0732271	-1.80986	5.25827e-05	0.000544251	-2.08952	7.37456e-06	5.55574e-05	-2.40095	8.63733e-07	6.45372e-06
ENSMUSG00000013858	Tmem259	0.0401397	0.0642095	3.82921e-06	0.615834	0	0.153361	0.360987	0.798425	-0.251966	0.138637	0.380409	0.255558	0.133329	0.309822	-0.331433	0.0549447	0.200609	-0.162489	0.333591	0.685774	-0.0986051	0.555099	0.749014	0.156953	0.350033	0.51423	-0.17448	0.299814	0.415851	-0.33697	0.05128	0.0945034
ENSMUSG00000013878	Rnf170	0.118363	0.160548	1	0	0	-0.337862	0.161434	0.627675	-0.162508	0.494312	0.718334	0.31881	0.185499	0.381767	-0.299569	0.212564	0.442896	0.511208	0.0384272	0.270346	-0.50037	0.0423819	0.156822	-0.18156	0.445619	0.603139	-0.481129	0.0503077	0.09987	0.0300792	0.89889	0.927076
ENSMUSG00000013973	Dedd	0.424057	0.471947	0.0312723	0.282594	0	0.135218	0.397879	0.816618	-0.127068	0.426553	0.672223	0.247914	0.127107	0.300006	-0.0121703	0.938925	0.971664	-0.0581183	0.714783	0.900515	0.00814956	0.959079	0.980727	0.256064	0.115614	0.235211	0.243893	0.133114	0.221343	0.185775	0.248299	0.346505
ENSMUSG00000013997	Nit1	1.1482e-06	6.99441e-06	3.26239e-17	0.899811	1	0.136468	0.47162	0.852524	0.231263	0.2268	0.489087	0.517977	0.0101347	0.0580423	0.209578	0.272176	0.51194	0.013444	0.943182	0.982594	0.36773	0.059753	0.195781	0.885707	6.62615e-05	0.000652967	1.09529	3.48069e-06	2.93981e-05	1.10873	2.88874e-06	1.86853e-05
ENSMUSG00000014030	Pax5	4.43173e-05	0.000177075	4.32643e-08	0.744052	1	0.382608	0.196218	0.672903	-0.270303	0.357329	0.613513	1.27766	0.00015094	0.00413311	-0.294427	0.316781	0.557078	0.162805	0.577309	0.837857	0.112304	0.700197	0.844314	1.38996	5.39577e-05	0.000555777	1.09553	0.000787951	0.00304907	1.25834	0.000180089	0.000715087
ENSMUSG00000014039	Prdm15	0.0744148	0.108643	4.48634e-11	0.793631	0	0.0462333	0.763362	0.9497	-0.180329	0.246069	0.509712	-0.167989	0.279065	0.489006	-0.0672667	0.661672	0.819428	0.211299	0.176152	0.525878	-0.134095	0.385619	0.613344	-0.302084	0.057428	0.140563	-0.369351	0.0222643	0.0514368	-0.158052	0.307865	0.410723
ENSMUSG00000014074	Rnf168	0.000217959	0.000710727	2.03017e-12	0.804401	1	-0.714285	0.0114576	0.180881	-0.271453	0.310708	0.57272	0.100913	0.70385	0.833491	-0.479278	0.0794296	0.250415	0.0267807	0.919541	0.976825	-0.985738	0.000882068	0.0101689	-0.884825	0.00235201	0.0116659	-1.3641	1.99578e-05	0.000129487	-1.33732	2.61165e-05	0.000130859
ENSMUSG00000014075	Tctex1d2	0.417885	0.466338	0.00161252	0.256759	0	0.0449917	0.936692	0.988353	0.222809	0.694483	0.845625	0.123831	0.827023	0.910024	-0.843913	0.144533	0.352615	1.19174	0.0432961	0.287034	0.267801	0.637086	0.804203	0.391632	0.491304	0.64374	-0.452281	0.427426	0.544338	0.739455	0.198944	0.290661
ENSMUSG00000014077	Chp1	0.00222274	0.00534714	1.84185e-09	0.704456	1	0.00871138	0.975608	0.996126	0.539423	0.0669934	0.261779	0.213656	0.455768	0.652002	0.335208	0.245603	0.484071	-0.279314	0.331377	0.683204	0.548135	0.0629697	0.202067	0.761791	0.0120314	0.0423057	1.097	0.000624797	0.00249489	0.817684	0.00752579	0.0182351
ENSMUSG00000014158	Trpv4	0.388767	0.438135	5.20694e-05	0.542	0	-0.690418	0.33091	0.784357	-0.0266633	0.96977	0.986708	0.461576	0.513547	0.697493	-0.72785	0.305854	0.546665	-0.463687	0.511639	0.803834	-0.717081	0.312923	0.544802	-0.255504	0.716836	0.820914	-0.983355	0.170032	0.268192	-1.44704	0.0478438	0.0893187
ENSMUSG00000014177	Tvp23b	0.0303649	0.0507221	1	0	0	0.302963	0.165646	0.633684	0.196145	0.364252	0.620035	-0.734404	0.0018851	0.0198234	0.483453	0.0312977	0.143676	-0.185962	0.389304	0.725995	0.499108	0.0266366	0.114641	-0.235296	0.278087	0.438359	0.248157	0.253262	0.365796	0.0621951	0.771986	0.829606
ENSMUSG00000014195	Dnajc7	0.599792	0.635543	0.0989931	0.175639	0	0.224481	0.264771	0.738569	-0.136899	0.493172	0.717474	-0.222713	0.268464	0.478178	0.189895	0.343849	0.58253	0.0542636	0.785102	0.931546	0.087582	0.660233	0.819401	-0.135131	0.498725	0.650059	0.0547639	0.783173	0.846246	0.109028	0.584608	0.676284
ENSMUSG00000014226	Cacybp	1.33892e-09	1.97313e-08	1.08306e-17	0.906288	1	-0.0184108	0.938458	0.988658	-0.408872	0.0952275	0.313139	-0.659782	0.00964065	0.0564117	-0.774538	0.0029499	0.0320397	-0.0639686	0.788632	0.932814	-0.427283	0.081966	0.241118	-1.08707	9.54227e-05	0.000887598	-1.8616	2.29533e-08	4.29517e-07	-1.92557	1.21612e-08	1.64583e-07
ENSMUSG00000014232	Cluap1	0.00216528	0.00523458	2.1195e-06	0.488557	0	-0.096581	0.594355	0.895897	-0.270965	0.142404	0.386015	0.0153712	0.932274	0.965795	-0.262783	0.15435	0.365001	-0.125744	0.488928	0.793047	-0.367546	0.0503636	0.175081	-0.352174	0.0600381	0.145087	-0.614957	0.00200602	0.00676911	-0.740701	0.000327404	0.00120491
ENSMUSG00000014243	Zswim7	0.0173372	0.0314375	2.6308e-05	0.633599	1	0.129084	0.72553	0.938687	0.156005	0.671521	0.833287	0.57615	0.125258	0.297847	-1.03571	0.00848489	0.0635107	-0.373352	0.314116	0.66657	0.285089	0.440231	0.659903	0.861239	0.0255982	0.0757617	-0.174471	0.635465	0.728775	-0.547823	0.144065	0.223289
ENSMUSG00000014245	Pigl	0.0288593	0.0485055	4.25483e-09	0.724995	1	0.136679	0.471959	0.852746	-0.29955	0.121724	0.357258	0.068746	0.716491	0.843607	-0.449444	0.0238242	0.120892	0.373632	0.056564	0.322263	-0.162871	0.392361	0.618794	-0.0941253	0.619427	0.749727	-0.543569	0.00743185	0.0205694	-0.169937	0.372451	0.479397
ENSMUSG00000014294	Ndufa2	0.432553	0.479771	1	0	0	-0.179505	0.683344	0.927149	-0.155651	0.723458	0.861186	0.794652	0.0793122	0.222782	-0.134774	0.759243	0.877709	-0.463068	0.297029	0.650579	-0.335156	0.448113	0.665675	0.459497	0.300693	0.463459	0.324723	0.462216	0.576787	-0.138346	0.75308	0.814544
ENSMUSG00000014301	Pam16	0.609774	0.644841	0.00161124	0.420151	0	-0.0867298	0.78079	0.954632	0.350423	0.266259	0.528594	0.00592559	0.984819	0.992205	0.0622451	0.841638	0.922905	-0.378509	0.230738	0.583089	0.263693	0.400394	0.624902	0.269619	0.390038	0.552706	0.331864	0.291823	0.408406	-0.0466458	0.88096	0.914496
ENSMUSG00000014303	Glis2	0.0829133	0.118932	1	0	0	1.25316	0.0465255	0.376142	-1.67353	0.00970163	0.0924095	-0.035646	0.953048	0.97607	0.247894	0.682677	0.830207	0.238431	0.694131	0.893264	-0.420379	0.489462	0.70041	-0.456025	0.453761	0.609825	-0.208131	0.731296	0.806246	0.0303007	0.960082	0.972238
ENSMUSG00000014313	Cox6c	0.358296	0.409692	0.00179563	0.415738	0	0.074605	0.835323	0.970185	-0.420497	0.247309	0.510292	0.628382	0.0886762	0.240018	-0.589733	0.108949	0.299014	-0.065737	0.854651	0.954696	-0.345892	0.339258	0.571822	0.28249	0.433765	0.59307	-0.307243	0.395084	0.51371	-0.37298	0.30348	0.406317
ENSMUSG00000014349	Ube2z	0.228219	0.279541	1.02915e-07	0.570163	0	0.159117	0.215764	0.695524	0.0511584	0.686674	0.840527	-0.0974075	0.444347	0.64207	0.173944	0.177215	0.397262	-0.254069	0.0531394	0.315279	0.210275	0.105577	0.283539	0.112868	0.376394	0.539542	0.286812	0.0305709	0.0667144	0.0327432	0.796087	0.849826
ENSMUSG00000014351	Gip	0.456277	0.501767	0.00163173	0.256276	0	-0.368145	0.64512	0.913905	1.09243	0.178501	0.435571	0.124827	0.875682	0.935528	0.210746	0.791771	0.894844	-0.417064	0.602056	0.849873	0.724287	0.367698	0.595554	0.849114	0.292356	0.454452	1.05986	0.191351	0.294432	0.642796	0.42326	0.529729
ENSMUSG00000014353	Tmem87b	0.000220232	0.00071699	2.64038e-10	0.695746	1	0.112001	0.65594	0.917979	0.160556	0.52388	0.738142	0.436743	0.0905854	0.243431	0.171803	0.495469	0.711059	0.317216	0.213047	0.56585	0.272557	0.282776	0.514449	0.7093	0.00834896	0.0318004	0.881104	0.00150707	0.00532187	1.19832	5.34718e-05	0.000246001
ENSMUSG00000014355	Anapc1	0.000146435	0.000504127	9.6323e-11	0.783456	1	-0.169299	0.178179	0.652114	-0.15817	0.207435	0.470008	0.0401348	0.745507	0.861944	-0.144756	0.247439	0.485594	-0.274781	0.0334124	0.254117	-0.327469	0.012695	0.0687664	-0.287335	0.0267125	0.0781712	-0.43209	0.00156161	0.00548109	-0.706871	4.34312e-06	2.66143e-05
ENSMUSG00000014402	Tsg101	3.26404e-05	0.000135421	1.05362e-12	0.837015	1	0.208343	0.17477	0.645563	0.32065	0.0412631	0.201583	0.30459	0.0516545	0.170472	-0.0887369	0.557511	0.753423	-0.113243	0.455087	0.771903	0.528993	0.00152012	0.0149689	0.833583	7.2355e-06	0.000107747	0.744847	3.45273e-05	0.000207946	0.631604	0.000255596	0.000971676
ENSMUSG00000014418	Hps5	0.706689	0.733232	0.0574273	0.159002	0	0.23836	0.382083	0.808649	0.00609112	0.982046	0.991474	0.0710509	0.793075	0.89009	-0.290505	0.288463	0.529692	-0.0337604	0.900755	0.970424	0.244451	0.370221	0.598254	0.315502	0.249894	0.408604	0.0249965	0.926427	0.950419	-0.00876388	0.974171	0.981709
ENSMUSG00000014426	Map3k4	0.0548409	0.0838078	2.43409e-06	0.627303	0	0.142906	0.29485	0.757423	-0.162047	0.236297	0.499027	0.0995577	0.463075	0.657943	0.0870683	0.52053	0.727307	0.225863	0.10303	0.423146	-0.0191411	0.887241	0.949793	0.0804166	0.552652	0.695617	0.167485	0.221362	0.329371	0.393347	0.00675401	0.016595
ENSMUSG00000014444	Piezo1	1.93313e-16	7.60092e-14	1.80965e-24	0.970149	1	-0.139713	0.204346	0.682652	-0.269777	0.0184529	0.131064	-0.16644	0.132978	0.309233	-0.77436	1.14199e-07	4.04834e-05	-0.663164	1.53718e-06	0.00196175	-0.40949	0.000752395	0.00910148	-0.57593	1.2713e-05	0.000169889	-1.35029	1.40893e-12	1.47384e-10	-2.01345	1.17317e-16	6.59518e-14
ENSMUSG00000014470	Rnf166	0.00125951	0.00328775	3.6121e-08	0.685152	1	-0.139176	0.438784	0.838024	-0.151215	0.400715	0.650213	0.171816	0.340622	0.549373	0.373419	0.0446436	0.177711	0.257726	0.157318	0.505224	-0.290392	0.112894	0.295721	-0.118576	0.508804	0.658289	0.254842	0.161838	0.257946	0.512569	0.0075574	0.0182908
ENSMUSG00000014496	Ankrd28	7.10297e-07	4.6249e-06	3.58029e-15	0.885941	1	-0.915615	7.63675e-05	0.00583594	-0.247861	0.215712	0.479853	0.188123	0.34438	0.552688	0.819112	0.000280988	0.00727378	0.107159	0.587971	0.842732	-1.16348	2.73327e-06	0.000113253	-0.975353	3.40302e-05	0.000380292	-0.156241	0.431041	0.548013	-0.0490819	0.803584	0.855681
ENSMUSG00000014498	Ankrd52	0.63103	0.663963	1	0	0	-0.527124	0.418371	0.829914	0.696258	0.287364	0.549288	-0.550026	0.398705	0.604105	0.886047	0.178644	0.398995	-0.399107	0.538963	0.817089	0.169135	0.793976	0.898361	-0.380891	0.557518	0.699489	0.505156	0.437793	0.55391	0.106049	0.86988	0.906312
ENSMUSG00000014503	Pkd2l2	6.81863e-09	8.12505e-08	7.02512e-13	0.841115	1	0.0964893	0.745521	0.945008	-0.592565	0.0543945	0.232997	1.01777	0.00187368	0.0197619	1.26695	0.000208326	0.00601537	0.175502	0.55591	0.828122	-0.496076	0.103656	0.280087	0.521698	0.0878333	0.19171	1.78865	1.98264e-06	1.8112e-05	1.96415	4.34462e-07	3.56337e-06
ENSMUSG00000014504	Srp19	0.116104	0.157983	0.000354162	0.43357	0	-0.149328	0.759867	0.948185	-0.428119	0.383957	0.635052	0.550886	0.264863	0.474478	-0.597617	0.227427	0.462759	-0.623064	0.208795	0.560414	-0.577447	0.243066	0.469268	-0.026561	0.956605	0.974267	-0.624178	0.208006	0.314114	-1.24724	0.0158717	0.0348091
ENSMUSG00000014547	Wdfy2	0.0208332	0.0366822	2.07333e-08	0.608145	1	-0.432068	0.34654	0.792518	1.43194	0.00380595	0.0577801	-0.980562	0.0388386	0.141093	0.934628	0.0481247	0.185444	-0.81814	0.0810091	0.381428	0.999872	0.0354407	0.138826	0.0193094	0.966153	0.97988	0.953937	0.0440036	0.0897226	0.135797	0.765574	0.824773
ENSMUSG00000014550	Zfyve20	0.311996	0.364224	0.0193443	0.150609	0	-0.0529894	0.833954	0.969728	0.440295	0.0902469	0.30509	-0.164956	0.515579	0.699162	0.161037	0.525525	0.731118	-0.0246984	0.922137	0.977596	0.387306	0.133765	0.328197	0.22235	0.382398	0.545058	0.383387	0.137574	0.227101	0.358689	0.16366	0.248086
ENSMUSG00000014551	Mrps25	2.19368e-06	1.24205e-05	3.49293e-16	0.884329	1	-0.0889598	0.793747	0.959895	-1.15624	0.00200511	0.0406823	-0.219508	0.520257	0.703487	-0.451402	0.191711	0.416352	0.028109	0.934122	0.98052	-1.2452	0.00102158	0.0112102	-1.4647	0.000186484	0.00151658	-1.91611	5.4627e-06	4.33821e-05	-1.888	6.79213e-06	3.95985e-05
ENSMUSG00000014554	Dguok	0.260291	0.312379	6.15647e-06	0.456426	0	0.191518	0.523107	0.876045	-0.0687241	0.818141	0.916189	0.463491	0.129296	0.303211	-0.321034	0.287846	0.529113	0.33177	0.272382	0.626808	0.122794	0.681527	0.831913	0.586285	0.0581757	0.141958	0.265251	0.378199	0.496816	0.597021	0.0540188	0.0988086
ENSMUSG00000014592	Camta1	0.00205674	0.00500631	5.07386e-10	0.759543	1	0.0245936	0.934048	0.9874	-0.390688	0.195902	0.456389	-0.22011	0.461264	0.656699	-0.624227	0.0436139	0.175695	0.463397	0.127462	0.461942	-0.366095	0.224644	0.445726	-0.586204	0.0569901	0.139786	-1.21043	0.000347283	0.00151782	-0.747035	0.0174652	0.0377206
ENSMUSG00000014599	Csf1	0.0662409	0.098367	3.59322e-07	0.671903	0	0.984829	0.160589	0.625974	-0.724284	0.297911	0.558206	0.898593	0.199048	0.39847	0.649564	0.349558	0.587832	-0.0732994	0.915222	0.975696	0.260545	0.705496	0.847632	1.15914	0.101065	0.212557	1.8087	0.0134256	0.0336549	1.7354	0.0171928	0.0372456
ENSMUSG00000014601	Strip1	5.64925e-07	3.7786e-06	9.77081e-11	0.783261	1	-0.603219	0.000881193	0.0341351	0.0789052	0.627444	0.806876	0.0529076	0.74455	0.861634	0.772015	5.5892e-05	0.00249403	0.0931424	0.567063	0.834078	-0.524314	0.00307094	0.0254183	-0.471406	0.00689161	0.0273139	0.300609	0.0726018	0.134966	0.393751	0.0212733	0.0447781
ENSMUSG00000014606	Slc25a11	0.000279321	0.000883225	1.10244e-09	0.713508	1	-0.107705	0.514293	0.871825	0.494415	0.00539477	0.0686517	-0.108828	0.509954	0.694705	0.290902	0.0857716	0.261327	0.0922138	0.576174	0.837339	0.38671	0.0252492	0.110999	0.277883	0.0999203	0.210774	0.568785	0.00172838	0.0059809	0.660998	0.000400653	0.00143708
ENSMUSG00000014633	Cmc2	0.560308	0.598732	0.0148823	0.275827	0	0.0935349	0.749491	0.94601	-0.321368	0.277661	0.539298	0.424706	0.154803	0.341732	-0.437011	0.143648	0.351276	0.0614768	0.833677	0.947875	-0.227833	0.438925	0.658703	0.196873	0.502975	0.653131	-0.240138	0.414907	0.532952	-0.178661	0.542975	0.639307
ENSMUSG00000014668	Chfr	3.46495e-07	2.43004e-06	3.25337e-15	0.867578	1	0.0172274	0.906476	0.982875	0.164036	0.268935	0.5308	0.339175	0.0274764	0.11249	0.367244	0.0178305	0.101667	-0.00878797	0.952206	0.985615	0.181263	0.223044	0.444764	0.520438	0.00136651	0.00755142	0.887682	1.82437e-06	1.6822e-05	0.878894	2.1319e-06	1.42223e-05
ENSMUSG00000014686	Ceacam16	4.65164e-07	3.16948e-06	7.78964e-08	0.733468	1	-0.113269	0.733854	0.942197	-0.0281614	0.932561	0.973048	1.54856	7.41295e-05	0.00259189	0.138353	0.67809	0.828668	0.205282	0.538802	0.816969	-0.14143	0.671369	0.82567	1.40713	0.00023002	0.00179762	1.54549	7.59819e-05	0.000416529	1.75077	1.46791e-05	7.85801e-05
ENSMUSG00000014725	Adam28	0.679101	0.708005	1	0	0	0.816348	0.539027	0.88261	-0.518119	0.695996	0.846212	0.315312	0.811874	0.901281	-1.7733	0.187929	0.411081	1.86612	0.166604	0.515318	0.298229	0.82188	0.913864	0.613541	0.643784	0.767202	-1.15976	0.384589	0.503295	0.706356	0.59472	0.684122
ENSMUSG00000014748	Tex261	0.656149	0.687107	1	0	0	-0.26828	0.151267	0.613026	0.0270636	0.882587	0.950642	0.190314	0.303896	0.514297	-0.0947506	0.605965	0.783439	-0.00870555	0.962101	0.988779	-0.241216	0.195261	0.411524	-0.0509021	0.781294	0.864177	-0.145653	0.429417	0.546402	-0.154358	0.402707	0.509704
ENSMUSG00000014763	Fam120b	3.74365e-07	2.60221e-06	1.52449e-16	0.906424	1	0.166766	0.300543	0.762216	0.0885903	0.579514	0.776051	0.519387	0.00287652	0.025834	0.230022	0.157086	0.368721	-0.0217612	0.891434	0.966984	0.255356	0.11784	0.303998	0.774743	4.27073e-05	0.000459941	1.00476	9.59418e-07	9.75625e-06	0.983003	1.36414e-06	9.64499e-06
ENSMUSG00000014767	Tbp	0.00492261	0.0106065	2.8245e-07	0.737004	1	0.130301	0.441238	0.839783	0.0303518	0.856862	0.938328	0.108071	0.522257	0.705072	-0.136645	0.419585	0.652302	-0.561103	0.00236552	0.0674394	0.160653	0.343805	0.57588	0.268723	0.118828	0.239836	0.132078	0.435105	0.551641	-0.429025	0.0160532	0.0351467
ENSMUSG00000014769	Psmb1	0.628827	0.662082	0.0468567	0.111211	0	0.0693746	0.631779	0.908907	-0.105013	0.469476	0.701246	0.14762	0.311617	0.521708	0.091831	0.526546	0.731843	-0.125788	0.387299	0.724737	-0.0356389	0.805224	0.905079	0.111982	0.440829	0.598815	0.203813	0.166126	0.263268	0.0780248	0.590122	0.680012
ENSMUSG00000014771	Pdcd2	0.259445	0.311451	3.70428e-05	0.552445	0	0.216535	0.447712	0.842926	-0.399505	0.16681	0.42093	0.284329	0.320735	0.530484	-0.431195	0.136818	0.341629	-0.0245995	0.930883	0.979538	-0.18297	0.520502	0.724497	0.10136	0.721123	0.823385	-0.329836	0.250921	0.36333	-0.354435	0.218195	0.313158
ENSMUSG00000014778	Fhod1	0.00583232	0.0122785	0.00136266	0.426897	0	-0.831126	0.000602684	0.02706	0.270971	0.214636	0.4784	-0.0220936	0.918197	0.958765	0.26885	0.21814	0.450324	0.178966	0.40852	0.738913	-0.560155	0.0141637	0.0741998	-0.582248	0.0111232	0.0399759	-0.313398	0.153246	0.247154	-0.134432	0.533527	0.630743
ENSMUSG00000014786	Slc9a5	0.0087831	0.0175195	7.91605e-05	0.371678	0	-0.527886	0.239061	0.72158	-0.448752	0.315109	0.576961	0.465923	0.297315	0.507264	-0.0543931	0.902145	0.953928	-1.24716	0.00849976	0.132404	-0.976639	0.0346323	0.136624	-0.510716	0.254281	0.413394	-0.565109	0.20842	0.314589	-1.81227	0.00032597	0.00120059
ENSMUSG00000014791	Elmo3	0.000644798	0.00184216	1.12017e-12	0.836386	1	0.408358	0.123295	0.571286	-0.631139	0.0207677	0.139641	-0.340656	0.195494	0.393896	-0.1562	0.547665	0.746712	-0.00181534	0.994405	0.998945	-0.222781	0.392844	0.61933	-0.563437	0.0370708	0.100105	-0.719637	0.00934829	0.0249171	-0.721452	0.00919255	0.021705
ENSMUSG00000014837	4931428F04Rik	0.166095	0.213679	0.00302048	0.348535	0	0.475085	0.0188416	0.241119	-0.200712	0.299694	0.560067	0.179929	0.351545	0.559474	-0.257892	0.185602	0.408319	0.108608	0.571835	0.836324	0.274373	0.159958	0.364339	0.454302	0.0240943	0.0722321	0.19641	0.309959	0.426598	0.305018	0.119872	0.192622
ENSMUSG00000014846	Tppp3	0.0068504	0.014119	1.57654e-06	0.637959	1	1.03774	0.00389001	0.0894492	-0.289905	0.384191	0.635096	-0.621903	0.0687257	0.203782	-0.0716179	0.828621	0.916286	0.856611	0.0146292	0.16951	0.747832	0.030815	0.126722	0.12593	0.703745	0.812999	0.0543117	0.869579	0.909711	0.910923	0.00993138	0.0232135
ENSMUSG00000014850	Msh3	0.614135	0.648908	0.000529298	0.418607	0	0.246076	0.35055	0.794748	0.0969032	0.711185	0.854487	-0.241235	0.359952	0.567966	0.121961	0.641467	0.806384	0.202546	0.441016	0.761887	0.34298	0.1967	0.413217	0.101745	0.69749	0.807902	0.223706	0.395381	0.513992	0.426252	0.11165	0.181537
ENSMUSG00000014856	Tmem208	0.10342	0.143274	7.60261e-05	0.437191	0	0.0717308	0.798968	0.961474	-0.313807	0.270582	0.532353	-0.0383529	0.891636	0.945026	-0.409847	0.153499	0.363843	0.239497	0.39813	0.73107	-0.242076	0.39314	0.619567	-0.280429	0.323712	0.486998	-0.690276	0.0201012	0.0471651	-0.450779	0.117932	0.190127
ENSMUSG00000014859	E2f4	0.00110994	0.00294921	2.17358e-09	0.656126	1	-0.0140119	0.944662	0.990466	-0.0660302	0.743838	0.874432	-0.00685242	0.97292	0.986838	-0.309904	0.133186	0.335382	-0.465603	0.0278908	0.232642	-0.0800421	0.69216	0.839705	-0.0868945	0.667411	0.785385	-0.396799	0.0578003	0.111799	-0.862402	0.000204771	0.000800641
ENSMUSG00000014867	Surf4	0.0962635	0.134801	6.05391e-05	0.49462	0	0.00640552	0.964775	0.994948	0.129565	0.375375	0.628349	0.0238697	0.869317	0.932751	-0.167487	0.254228	0.49284	-0.247196	0.0971575	0.410843	0.13597	0.352598	0.583048	0.15984	0.276024	0.435967	-0.00764724	0.957953	0.971283	-0.254843	0.0877592	0.148598
ENSMUSG00000014873	Surf2	1.02709e-07	8.50047e-07	1.31476e-18	0.930527	1	0.0712991	0.616163	0.905409	-0.62578	0.000141748	0.00937296	0.197788	0.171105	0.362774	-0.584267	0.000308443	0.00779476	0.0997026	0.484321	0.789589	-0.554481	0.000536821	0.00707739	-0.356693	0.017457	0.0563304	-0.94096	4.1443e-07	4.80814e-06	-0.841257	2.52695e-06	1.6589e-05
ENSMUSG00000014905	Dnajb9	0.00325779	0.00747768	8.35751e-06	0.554884	0	-0.0366161	0.914289	0.985121	-0.246806	0.470378	0.701937	1.45105	0.000208418	0.00511505	-0.638345	0.0692857	0.230599	-0.269174	0.431553	0.755484	-0.283422	0.407879	0.630744	1.16763	0.00184679	0.00961598	0.529285	0.128257	0.215002	0.260111	0.447042	0.551542
ENSMUSG00000014907	Naf1	9.42637e-06	4.49046e-05	1.44179e-14	0.892487	1	-0.265582	0.159818	0.625258	0.177262	0.343021	0.601621	-0.238294	0.205548	0.406382	-0.540189	0.00674368	0.0550203	-0.189019	0.312541	0.666279	-0.0883201	0.634386	0.802143	-0.326614	0.0868191	0.190334	-0.866803	6.95253e-05	0.000384938	-1.05582	4.63362e-06	2.81995e-05
ENSMUSG00000014956	Ppp1cb	0.00799104	0.0161338	1.94239e-06	0.63288	1	-0.340836	0.15254	0.615888	0.11538	0.622051	0.803585	-0.677057	0.00700447	0.0462208	0.419903	0.0809615	0.253113	-0.220608	0.348919	0.697819	-0.225457	0.33861	0.571241	-0.902514	0.00060108	0.00391177	-0.48261	0.046842	0.0943644	-0.703219	0.00532433	0.0135708
ENSMUSG00000014959	Gorasp2	0.00616277	0.0128976	4.31435e-08	0.591195	0	-0.142127	0.33214	0.785108	-0.149106	0.309386	0.571154	0.118928	0.415798	0.618485	-0.192304	0.192749	0.417826	-0.236795	0.111684	0.437703	-0.291232	0.053233	0.180969	-0.172304	0.241689	0.400498	-0.364609	0.017582	0.0423043	-0.601403	0.000289714	0.00108458
ENSMUSG00000014980	Tsen15	2.80522e-06	1.54444e-05	5.02594e-11	0.817064	1	0.165815	0.447638	0.842926	-0.389476	0.0816882	0.290208	-0.00542794	0.980057	0.989908	-0.792839	0.00105025	0.0170961	-0.10599	0.626258	0.862103	-0.223661	0.307905	0.540454	-0.229088	0.29655	0.458792	-1.02193	6.43895e-05	0.000360254	-1.12792	1.75274e-05	9.18247e-05
ENSMUSG00000015002	Efr3a	0.694289	0.721952	1	0	0	0.0298596	0.888816	0.977227	-0.0988787	0.644028	0.817367	0.286991	0.186453	0.382989	-0.340268	0.119712	0.314679	0.159009	0.45891	0.773864	-0.0690191	0.746786	0.872276	0.217972	0.312212	0.474848	-0.122296	0.568081	0.672154	0.0367131	0.863537	0.901027
ENSMUSG00000015013	Trappc2l	0.00119316	0.00313443	2.02576e-09	0.79251	1	-0.0422309	0.850671	0.972705	0.195424	0.386964	0.637299	0.309924	0.174669	0.367782	0.251689	0.267442	0.507901	0.118886	0.596997	0.847501	0.153193	0.496453	0.706876	0.463116	0.0469927	0.120717	0.714805	0.0034361	0.0106799	0.83369	0.000883427	0.00284741
ENSMUSG00000015016	Acsf3	0.205036	0.255384	0.000779661	0.285954	0	0.0687487	0.611586	0.903049	-0.050402	0.709352	0.853829	0.252789	0.0699349	0.20615	-0.352165	0.0140457	0.0879932	0.121546	0.371818	0.715491	0.0183467	0.891952	0.952959	0.271136	0.0529926	0.132448	-0.0810287	0.549883	0.655545	0.0405177	0.764349	0.823731
ENSMUSG00000015023	Ddx19a	0.13567	0.180038	0.0030395	0.47319	0	0.167241	0.274131	0.742935	0.255143	0.100222	0.320926	-0.291177	0.0626408	0.191896	-0.0295452	0.845081	0.92495	-0.019835	0.895612	0.968545	0.422384	0.00902679	0.0548909	0.131208	0.388799	0.551439	0.101663	0.503071	0.614902	0.0818276	0.589309	0.67931
ENSMUSG00000015027	Galns	2.04562e-09	2.86097e-08	3.07544e-24	0.969142	1	0.182567	0.279408	0.745459	0.445551	0.0121346	0.104534	0.608526	0.00106263	0.0136295	0.244487	0.151047	0.360312	-0.369028	0.034363	0.257293	0.628117	0.000782648	0.00937855	1.23664	5.96911e-08	2.18932e-06	1.48113	1.93515e-09	5.22122e-08	1.1121	3.8149e-07	3.17585e-06
ENSMUSG00000015083	C8g	0.000627263	0.00180134	1.42806e-05	0.53936	0	0.120053	0.835114	0.970185	-0.855957	0.145896	0.391086	2.47288	0.000195778	0.00489342	-0.776758	0.185391	0.408012	0.777829	0.184806	0.535899	-0.735903	0.208812	0.428779	1.73697	0.00530757	0.0222447	0.960216	0.104601	0.181844	1.73804	0.00528332	0.0134833
ENSMUSG00000015087	Rabl6	0.000225616	0.000732464	9.88748e-09	0.741293	1	0.301168	0.107035	0.538214	-0.354358	0.0602713	0.24677	0.0709658	0.697269	0.829562	-0.441632	0.0214183	0.113827	-0.229269	0.215043	0.567959	-0.0531893	0.770475	0.886557	0.0177765	0.922266	0.954347	-0.423855	0.0266648	0.0595537	-0.653124	0.00124576	0.00386164
ENSMUSG00000015092	Edf1	0.381945	0.432126	0.0186814	0.152153	0	-0.062319	0.794807	0.96023	0.171081	0.477133	0.705562	-0.328211	0.178152	0.372463	-0.17051	0.47859	0.699536	0.335066	0.169569	0.518498	0.108762	0.650344	0.812262	-0.219448	0.363323	0.527229	-0.389959	0.112153	0.192664	-0.0548927	0.818779	0.86759
ENSMUSG00000015095	Fbxw5	0.00247628	0.00588058	3.04436e-12	0.883214	1	-0.0378264	0.732145	0.941434	0.213987	0.0611209	0.248257	0.107987	0.332397	0.542462	0.0968924	0.383617	0.620576	-0.066998	0.545335	0.821284	0.17616	0.119185	0.306105	0.284147	0.0151946	0.0508159	0.38104	0.00175787	0.00606265	0.314042	0.00799615	0.0192469
ENSMUSG00000015112	Slc25a13	1.8556e-12	7.47039e-11	6.01521e-20	0.94273	1	-0.207775	0.207948	0.686384	0.00804469	0.960507	0.983629	-0.655228	0.00038598	0.007339	-0.638125	0.000509472	0.0106414	-0.471031	0.00700626	0.121651	-0.19973	0.225563	0.446444	-0.854959	1.46259e-05	0.000190465	-1.49308	9.62919e-10	2.8983e-08	-1.96412	2.78031e-12	1.36997e-10
ENSMUSG00000015120	Ube2i	0.178336	0.227024	1	0	0	0.0103212	0.966451	0.994998	0.184371	0.454904	0.693192	-0.649405	0.0128301	0.0677721	0.25228	0.308807	0.549191	0.14703	0.550443	0.824695	0.194693	0.430342	0.650868	-0.454712	0.072629	0.166767	-0.202432	0.412468	0.530388	-0.0554021	0.821464	0.869472
ENSMUSG00000015126	Tsr3	0.0921285	0.129859	8.36451e-06	0.55486	0	-0.2435	0.0945911	0.513421	-0.0727722	0.608511	0.794712	-0.11736	0.410685	0.614151	0.121563	0.394358	0.630556	0.0941029	0.508482	0.802132	-0.316272	0.0328828	0.132256	-0.433633	0.0047248	0.0203228	-0.31207	0.0350748	0.0745917	-0.217967	0.132511	0.209153
ENSMUSG00000015127	Unkl	0.00181253	0.00449766	1.27476e-07	0.693699	1	-0.704451	0.00131066	0.0444472	0.0992804	0.616149	0.799278	0.151094	0.446949	0.644443	0.491227	0.0185941	0.104737	-0.195114	0.327855	0.679455	-0.60517	0.00468518	0.033997	-0.454076	0.0283975	0.0819004	0.0371504	0.850887	0.895959	-0.157964	0.426801	0.532854
ENSMUSG00000015133	Lrrk1	4.40549e-05	0.000176082	2.86413e-14	0.821355	1	-0.265336	0.0492836	0.386285	0.148396	0.259224	0.521719	-0.194247	0.14314	0.325506	-0.193882	0.143863	0.351619	-0.254962	0.0581613	0.326687	-0.11694	0.371738	0.599838	-0.311187	0.0228634	0.0693401	-0.505069	0.000565776	0.00229585	-0.760031	3.10184e-06	1.97928e-05
ENSMUSG00000015134	Aldh1a3	0.0131225	0.024749	3.02478e-06	0.478045	0	0.484662	0.542639	0.883374	-2.356	0.00589222	0.0724508	1.34173	0.0995488	0.25837	-1.60579	0.0511826	0.192109	0.764035	0.339727	0.689722	-1.87134	0.024804	0.109633	-0.529614	0.506158	0.655881	-2.13541	0.0115186	0.029673	-1.37137	0.0926615	0.155435
ENSMUSG00000015143	Actn1	0.0619814	0.0929669	0.00967108	0.341611	0	0.560588	0.317991	0.77539	-1.34142	0.021984	0.144333	1.43261	0.0150921	0.0755138	-0.603044	0.283447	0.524125	-0.754449	0.182323	0.532571	-0.780829	0.168015	0.376441	0.651786	0.247208	0.40598	0.0487417	0.930139	0.953143	-0.705707	0.211251	0.30546
ENSMUSG00000015149	Sirt2	2.36823e-07	1.74802e-06	3.08571e-13	0.86878	1	0.120901	0.404548	0.821112	-0.259758	0.0802006	0.287344	0.156458	0.2829	0.492749	0.537227	0.000858035	0.0150286	0.374633	0.0142906	0.168167	-0.138857	0.339439	0.571871	0.0176014	0.902774	0.940814	0.554829	0.000623307	0.00248972	0.929461	6.5593e-07	5.06718e-06
ENSMUSG00000015165	Hnrnpl	0.000696754	0.0019703	1.9225e-11	0.738774	1	0.0799304	0.468852	0.851864	0.0673227	0.541201	0.747329	-0.27304	0.0185714	0.0860595	-0.0864964	0.433526	0.662489	-0.14736	0.186982	0.538303	0.147253	0.187293	0.401017	-0.125787	0.257845	0.417115	-0.212283	0.0617272	0.118176	-0.359644	0.00275118	0.00762674
ENSMUSG00000015176	Nolc1	1.51784e-06	8.95133e-06	1.61686e-16	0.889605	1	-0.166169	0.644323	0.913305	-0.40374	0.266763	0.528901	-1.11724	0.00416754	0.0327098	-0.322374	0.373157	0.610814	0.0476723	0.894431	0.967801	-0.56991	0.121222	0.309903	-1.68715	6.60075e-05	0.000651499	-2.00952	6.07714e-06	4.75224e-05	-1.96185	8.62664e-06	4.9022e-05
ENSMUSG00000015189	Casd1	0.00797534	0.0161072	0.000543968	0.30007	0	0.0697761	0.752913	0.946301	-0.206294	0.355553	0.612426	0.0725878	0.74332	0.861212	0.771048	0.00162671	0.022227	-0.438224	0.0562464	0.321602	-0.136518	0.539055	0.737777	-0.0639304	0.772986	0.858709	0.707118	0.00338777	0.0105528	0.268895	0.231158	0.327236
ENSMUSG00000015202	Cnksr3	0.00620675	0.0129785	1.78792e-07	0.610012	1	0.368635	0.315423	0.772569	-0.419281	0.25487	0.517444	-0.205165	0.57376	0.747481	0.646988	0.08401	0.259164	0.820304	0.031179	0.246892	-0.0506454	0.889242	0.95118	-0.25581	0.483808	0.637451	0.391178	0.287329	0.40344	1.21148	0.00238716	0.006743
ENSMUSG00000015214	Mtmr1	0.158385	0.205543	0.00633272	0.199401	0	-0.12403	0.540251	0.883288	-0.053195	0.792204	0.901991	0.285052	0.165654	0.356148	-0.494539	0.0201708	0.110008	0.0682526	0.735457	0.908619	-0.177225	0.383313	0.611582	0.107826	0.594105	0.729354	-0.386713	0.0639178	0.12155	-0.31846	0.123116	0.196818
ENSMUSG00000015217	Hmgb3	0.11598	0.157848	1	0	0	-0.409914	0.169426	0.638734	0.740973	0.0168188	0.124647	-0.747601	0.0159617	0.0780472	0.119575	0.683531	0.830467	0.182432	0.534856	0.815417	0.331059	0.264101	0.493768	-0.416542	0.16288	0.30297	-0.296967	0.31533	0.43225	-0.114535	0.696152	0.769149
ENSMUSG00000015222	Map2	0.000242129	0.000780513	3.97969e-08	0.683213	1	-0.314811	0.315011	0.772456	-0.523994	0.100039	0.320536	0.857573	0.00970572	0.0566367	0.695821	0.0320955	0.145922	-0.0912395	0.768876	0.923971	-0.838805	0.0112084	0.0636873	0.0187679	0.951763	0.971897	0.714589	0.0280938	0.0621052	0.623349	0.0528324	0.0969721
ENSMUSG00000015243	Abca1	2.98613e-06	1.6272e-05	2.02056e-15	0.90537	1	-1.82043	0.0124911	0.190229	-2.92639	0.000204678	0.0115943	1.97401	0.00730754	0.0474148	1.90935	0.0091761	0.0667685	-0.117581	0.863736	0.958057	-4.74682	1.95572e-07	1.53771e-05	-2.77281	0.000370883	0.00264425	-0.863452	0.21433	0.32142	-0.981033	0.160066	0.243333
ENSMUSG00000015247	Nipsnap3b	0.775567	0.795514	1	0	0	-0.143559	0.533885	0.880517	0.156981	0.496664	0.719938	-0.0552613	0.810148	0.900594	-0.172489	0.45554	0.681228	-0.0388551	0.865827	0.958057	0.0134217	0.953447	0.977812	-0.0418396	0.855636	0.912098	-0.214329	0.355219	0.473072	-0.253184	0.276338	0.377542
ENSMUSG00000015289	Lage3	0.0535044	0.0820503	0.000245834	0.33039	0	0.18948	0.54764	0.884703	-0.396832	0.21323	0.477076	0.398312	0.211579	0.413593	-0.681675	0.0375234	0.159518	-0.149655	0.634397	0.866828	-0.207353	0.510819	0.717643	0.190959	0.54454	0.688607	-0.490716	0.126672	0.212737	-0.64037	0.0496183	0.0920712
ENSMUSG00000015290	Ubl4	0.000201209	0.000663473	4.38584e-06	0.612326	1	0.187776	0.484394	0.85787	-0.511775	0.0641264	0.255813	-0.514593	0.0627673	0.192187	-0.130219	0.626885	0.797399	0.016004	0.952252	0.985615	-0.323999	0.23191	0.454842	-0.838592	0.00389331	0.0174583	-0.968812	0.00112463	0.00416137	-0.952808	0.00131319	0.00404134
ENSMUSG00000015291	Gdi1	1.23265e-07	9.94382e-07	1.70248e-18	0.916229	1	0.38654	0.0703568	0.459115	0.161248	0.438294	0.681071	0.434909	0.0434077	0.152315	0.247401	0.238004	0.475102	0.44	0.0411915	0.281273	0.547788	0.0127666	0.0690953	0.982697	5.71058e-05	0.000581168	1.2301	2.40951e-06	2.13394e-05	1.6701	1.21789e-08	1.64648e-07
ENSMUSG00000015305	Sash1	0.000527606	0.00154505	1.30538e-13	0.892144	1	-1.68847	0.0061312	0.122573	0.803395	0.167712	0.421658	0.411154	0.474146	0.666121	0.916365	0.117556	0.31197	0.745562	0.199311	0.552133	-0.885076	0.130019	0.323261	-0.473922	0.410123	0.571147	0.442444	0.441527	0.556995	1.18801	0.0457002	0.0859934
ENSMUSG00000015312	Gadd45b	8.567e-05	0.000314076	3.50858e-27	0.986694	1	-0.814335	0.0158417	0.218801	0.610487	0.0639531	0.255372	-0.179869	0.573544	0.747352	1.17544	0.000951004	0.0159484	-0.0242434	0.939346	0.982195	-0.203848	0.523917	0.726449	-0.383717	0.234871	0.392179	0.791719	0.0186554	0.0444603	0.767475	0.0221802	0.0464227
ENSMUSG00000015316	Slamf1	0.0330014	0.0544316	4.48718e-05	0.504258	0	-1.77599	0.0554232	0.407907	0.254113	0.776443	0.891655	1.35243	0.138802	0.318424	1.21008	0.183518	0.405622	-2.09651	0.0256326	0.22346	-1.52188	0.0975931	0.270111	-0.169453	0.84975	0.909067	1.04063	0.250629	0.363162	-1.05588	0.243929	0.34194
ENSMUSG00000015335	Zdhhc12	0.0151926	0.0280307	2.21871e-06	0.629604	1	0.341289	0.0719698	0.464111	0.21594	0.246065	0.509712	0.00528434	0.977054	0.988675	-0.448227	0.0206918	0.111589	0.015912	0.930988	0.979538	0.557229	0.00505047	0.0357685	0.562513	0.00470366	0.0202725	0.114286	0.535441	0.643363	0.130198	0.480671	0.582557
ENSMUSG00000015337	Endog	1.03279e-07	8.54207e-07	2.90436e-17	0.900514	1	-0.312173	0.253979	0.730788	-0.416517	0.131677	0.369982	-0.200633	0.460147	0.655841	-0.637003	0.024899	0.124466	-0.598735	0.0340362	0.256568	-0.728689	0.011391	0.0641799	-0.929323	0.00181438	0.00947425	-1.56633	3.57055e-06	3.00181e-05	-2.16506	1.4093e-08	1.84277e-07
ENSMUSG00000015341	Golga7	0.0786525	0.113844	0.00738331	0.257318	0	0.0798229	0.470488	0.85225	-0.173027	0.124465	0.360269	0.313433	0.00793172	0.0498152	-0.101352	0.360968	0.599203	-0.166024	0.139747	0.480198	-0.0932043	0.400275	0.624902	0.220229	0.0537158	0.133734	0.118876	0.285405	0.401447	-0.0471471	0.668891	0.746419
ENSMUSG00000015355	Cd48	0.646008	0.677767	1	0	0	0.0532446	0.773092	0.952324	0.0628906	0.73351	0.866738	0.0874035	0.636453	0.78958	-0.282164	0.134656	0.33815	0.0292589	0.874036	0.960904	0.116135	0.530658	0.731517	0.203539	0.275559	0.435449	-0.0786248	0.670569	0.758738	-0.0493659	0.789193	0.84416
ENSMUSG00000015357	Clpx	0.281288	0.33378	0.018498	0.265174	0	0.366251	0.0530195	0.39896	-0.181796	0.323626	0.583806	-0.108763	0.552436	0.731495	-0.117237	0.522142	0.728578	0.11409	0.533283	0.814921	0.184455	0.316731	0.548978	0.0756927	0.678726	0.794232	-0.0415439	0.819957	0.873334	0.0725465	0.691338	0.765607
ENSMUSG00000015363	Trabd	0.0909518	0.128456	1.50002e-05	0.489915	0	0.383982	0.0487714	0.385161	-0.00849413	0.963873	0.98457	0.186897	0.323557	0.533011	-0.164137	0.384942	0.621459	-0.183292	0.332807	0.684746	0.375487	0.0536021	0.181595	0.562385	0.00549258	0.022803	0.398248	0.0415239	0.0855827	0.214956	0.257651	0.356825
ENSMUSG00000015377	Dennd6b	0.659475	0.68998	1	0	0	0.123481	0.560805	0.887424	0.0954001	0.652731	0.822432	0.0754896	0.721599	0.84707	-0.211638	0.321858	0.561758	-0.0895916	0.672534	0.883285	0.218881	0.305893	0.538208	0.29437	0.171948	0.314881	0.0827327	0.696231	0.77907	-0.00685888	0.974141	0.981709
ENSMUSG00000015451	C4a	0.633901	0.666653	1	0	0	-0.152449	0.872416	0.975437	-1.01826	0.28862	0.549592	1.47957	0.127551	0.300696	-0.283179	0.765612	0.880489	0.30721	0.746416	0.913683	-1.17071	0.224057	0.445612	0.308863	0.745102	0.840317	0.0256841	0.97841	0.984372	0.332894	0.726083	0.793443
ENSMUSG00000015452	Ager	0.044171	0.0698179	2.38611e-07	0.645109	0	0.998353	0.0100524	0.165748	-0.225136	0.536751	0.745048	0.153947	0.672122	0.812071	-0.739935	0.0497772	0.189065	0.164981	0.650219	0.873484	0.773216	0.0410098	0.153615	0.927163	0.0159382	0.0524458	0.187228	0.607037	0.705363	0.352209	0.336411	0.441758
ENSMUSG00000015461	Atf6b	0.23426	0.28587	0.0224824	0.299908	0	-0.14608	0.301384	0.762506	0.297734	0.0410962	0.2011	-0.31747	0.0302667	0.119772	0.185182	0.192899	0.417826	-0.0987038	0.482528	0.788837	0.151654	0.283698	0.515433	-0.165816	0.242146	0.400867	0.019367	0.889902	0.923853	-0.0793369	0.571794	0.664654
ENSMUSG00000015468	Notch4	0.113544	0.155094	0.00264731	0.354158	0	0.130293	0.855854	0.973611	-0.877095	0.227841	0.490315	1.35356	0.0677465	0.202052	-0.103384	0.885378	0.94554	0.873697	0.229598	0.582414	-0.746802	0.302655	0.534965	0.60676	0.400686	0.562486	0.503376	0.484744	0.598202	1.37707	0.0633973	0.112968
ENSMUSG00000015478	Rnf5	0.197145	0.247172	0.032854	0.127056	0	0.101982	0.464492	0.84987	0.0784106	0.573025	0.771634	-0.133069	0.341602	0.550029	0.214667	0.130189	0.330315	-0.337561	0.0209659	0.204839	0.180392	0.200566	0.41822	0.0473227	0.733241	0.831857	0.261989	0.0675771	0.127206	-0.0755716	0.586913	0.677784
ENSMUSG00000015488	Cacfd1	0.222516	0.2735	3.54344e-14	0.886015	0	0.276603	0.137815	0.594061	-0.0894541	0.624653	0.805044	0.197126	0.28521	0.49507	0.0551914	0.762421	0.879231	-0.133019	0.468143	0.778733	0.187149	0.309774	0.54171	0.384275	0.0430498	0.112605	0.439467	0.0221667	0.0512298	0.306448	0.101762	0.168006
ENSMUSG00000015501	Hivep2	1.5408e-07	1.20562e-06	1.00368e-20	0.938627	1	0.00902169	0.973189	0.996126	0.676945	0.0171441	0.125743	0.0510179	0.849314	0.921835	0.939848	0.001548	0.0214312	0.121071	0.652604	0.874392	0.685967	0.0158634	0.0800827	0.736985	0.0101479	0.0370871	1.67683	1.10927e-06	1.09864e-05	1.7979	3.50793e-07	2.95891e-06
ENSMUSG00000015522	Arnt	0.000105576	0.000377625	4.71655e-15	0.839244	1	0.195347	0.174683	0.645563	0.113397	0.425276	0.671156	0.210195	0.145266	0.328156	0.190869	0.184425	0.406921	-0.0366388	0.7956	0.935159	0.308744	0.0364517	0.141483	0.518939	0.000996876	0.00583773	0.709808	2.7758e-05	0.000173736	0.673169	5.54222e-05	0.000254058
ENSMUSG00000015536	Mocs2	0.15052	0.19674	0.0291212	0.242302	0	0.475885	0.16608	0.634366	-0.328701	0.334098	0.593093	-0.184053	0.586289	0.755507	-0.443982	0.195274	0.420605	0.347185	0.308133	0.661907	0.147184	0.663085	0.820944	-0.0368685	0.91295	0.948102	-0.480851	0.161866	0.257958	-0.133666	0.692272	0.766243
ENSMUSG00000015542	Nat9	0.206197	0.256555	1	0	0	0.0408811	0.880576	0.975638	-0.254085	0.354357	0.611123	0.291253	0.289639	0.499645	-0.281854	0.305155	0.545814	0.641621	0.024848	0.220949	-0.213203	0.435941	0.656226	0.0780496	0.774368	0.859559	-0.203804	0.456214	0.57086	0.437818	0.116231	0.187859
ENSMUSG00000015568	Lpl	0.0999613	0.139117	1	0	0	-0.166008	0.775329	0.952981	-1.40248	0.0219725	0.144333	1.4302	0.0197179	0.0898851	-0.311986	0.592432	0.775394	0.322154	0.580497	0.838709	-1.56849	0.01134	0.0640644	-0.138292	0.812022	0.88425	-0.450278	0.441129	0.556844	-0.128125	0.825598	0.872327
ENSMUSG00000015575	Atp6v0e	0.183146	0.232198	1	0	0	0.224333	0.363716	0.80115	0.229392	0.353173	0.610006	0.114639	0.640551	0.792584	-0.366961	0.142503	0.3496	-0.135613	0.581026	0.838709	0.453725	0.0727849	0.223181	0.568365	0.027081	0.0790322	0.201404	0.414083	0.532124	0.0657913	0.788429	0.84342
ENSMUSG00000015597	Zfp318	1.8692e-05	8.26281e-05	7.74721e-12	0.8381	1	0.287454	0.153986	0.617395	0.160808	0.418865	0.664914	-0.867955	0.000149255	0.00410516	-0.201223	0.313468	0.553312	0.152073	0.444275	0.764233	0.448262	0.0303809	0.12545	-0.419693	0.0415512	0.109358	-0.620916	0.00385814	0.0117934	-0.468842	0.024107	0.0498224
ENSMUSG00000015605	Srf	0.684028	0.712559	1	0	0	-0.0671007	0.849714	0.972705	0.285116	0.423488	0.669959	-0.114018	0.747637	0.863488	-0.0570372	0.87203	0.938717	-0.402916	0.260935	0.615702	0.218015	0.539479	0.737974	0.103998	0.769117	0.856006	0.0469605	0.894483	0.927477	-0.355955	0.31934	0.423376
ENSMUSG00000015619	Gata3	0.180793	0.229638	2.33875e-08	0.605406	0	-0.0908819	0.902637	0.981274	1.01652	0.178805	0.435729	0.306575	0.680311	0.817938	-0.134489	0.856371	0.930456	0.421423	0.571688	0.836301	0.925643	0.219497	0.441007	1.23222	0.105927	0.219954	1.09773	0.147696	0.240299	1.51915	0.0490211	0.0911565
ENSMUSG00000015656	Hspa8	0.0238719	0.0412697	1	0	0	-0.352542	0.0935723	0.510973	0.235725	0.255064	0.517585	0.261852	0.207442	0.40886	0.235052	0.25639	0.494713	-0.520356	0.0162737	0.180498	-0.116816	0.56908	0.758349	0.145036	0.480337	0.63445	0.380088	0.0718318	0.133769	-0.140268	0.494749	0.595266
ENSMUSG00000015659	Serac1	0.185909	0.235211	1	0	0	0.082032	0.866378	0.974087	0.50123	0.308671	0.570332	-0.946898	0.0605881	0.187763	1.08967	0.0326008	0.147275	-0.0857018	0.860464	0.956971	0.583262	0.237812	0.462011	-0.363635	0.458041	0.613767	0.726034	0.144612	0.236033	0.640332	0.196201	0.287344
ENSMUSG00000015668	Pdzd11	0.0593167	0.089554	0.00880822	0.300751	0	0.0364611	0.750814	0.946103	-0.268364	0.0259148	0.157788	0.192677	0.101803	0.261368	-0.230609	0.0526933	0.195885	0.200697	0.0890089	0.396287	-0.231902	0.0514714	0.177432	-0.0392258	0.732657	0.831644	-0.269835	0.0251831	0.0569128	-0.0691376	0.548078	0.643742
ENSMUSG00000015671	Psma2	0.0767048	0.111531	0.00429956	0.458391	0	-0.105074	0.660422	0.919382	-0.288092	0.233969	0.496507	0.652373	0.0104607	0.0590443	0.0274927	0.908324	0.956919	-0.215369	0.370707	0.71447	-0.393166	0.108325	0.28795	0.259207	0.282981	0.443552	0.2867	0.236175	0.346364	0.0713304	0.765287	0.824603
ENSMUSG00000015672	Mrpl32	0.147144	0.193101	0.00777763	0.431787	0	0.0105486	0.974043	0.996126	-0.0600808	0.853025	0.935812	0.756397	0.0262942	0.109211	-0.236195	0.468558	0.691219	-0.221009	0.497356	0.797495	-0.0495322	0.878595	0.945065	0.706865	0.0367646	0.0994613	0.47067	0.154667	0.24913	0.249661	0.443857	0.548195
ENSMUSG00000015697	Setdb1	9.93099e-06	4.70975e-05	3.45715e-14	0.819379	1	0.285575	0.0471619	0.377828	-0.412726	0.00572091	0.0711912	0.0499169	0.718667	0.845234	-0.305016	0.0349281	0.153166	-0.256803	0.0722532	0.361077	-0.127151	0.362109	0.591418	-0.0772336	0.577936	0.715454	-0.38225	0.00975466	0.0257901	-0.639053	8.15755e-05	0.000357141
ENSMUSG00000015702	Anxa9	0.051037	0.0789209	8.48017e-05	0.526573	0	0.190161	0.547621	0.884703	-0.467065	0.146548	0.391931	0.604601	0.0636416	0.193795	-0.731493	0.0269955	0.131321	-0.174419	0.581045	0.838709	-0.276904	0.38309	0.611484	0.327697	0.303389	0.466298	-0.403796	0.207101	0.312932	-0.578216	0.0753007	0.130445
ENSMUSG00000015711	Prune	5.90165e-08	5.31523e-07	7.79216e-18	0.889537	1	0.105293	0.688064	0.928746	0.751634	0.00751568	0.0800689	0.129351	0.622139	0.779935	0.65057	0.0186798	0.105111	0.362045	0.174504	0.523388	0.856927	0.00277437	0.0235259	0.986278	0.000777854	0.004768	1.63685	1.09714e-06	1.09047e-05	1.99889	3.4796e-08	4.05171e-07
ENSMUSG00000015714	Cers2	0.0634168	0.0948354	7.03321e-05	0.375854	0	-0.042919	0.864446	0.974087	-0.425495	0.0992863	0.319132	0.139342	0.580425	0.751637	-0.242317	0.339294	0.578191	-0.0844499	0.737143	0.909632	-0.468414	0.0710953	0.219636	-0.329071	0.197682	0.347591	-0.571388	0.0300115	0.0657184	-0.655838	0.0139924	0.0312405
ENSMUSG00000015733	Capza2	0.0660945	0.0981839	0.0114505	0.288416	0	-0.168292	0.30999	0.769142	-0.368498	0.0319071	0.174529	0.211803	0.203935	0.404197	0.0911599	0.579685	0.768301	-0.0243979	0.881836	0.962785	-0.536791	0.00278518	0.0235706	-0.324988	0.0560841	0.138175	-0.233828	0.162162	0.258301	-0.258226	0.124183	0.198376
ENSMUSG00000015745	Plekho1	2.51091e-10	4.76848e-09	1.22021e-21	0.962572	1	0.596734	0.00888546	0.154913	0.416407	0.0591361	0.243371	0.720605	0.00209852	0.0212592	-0.0194359	0.927314	0.965683	0.568713	0.0121513	0.158079	1.01314	5.6448e-05	0.00125942	1.73375	1.04991e-08	5.13369e-07	1.71431	1.30065e-08	2.63475e-07	2.28302	3.90378e-11	1.2271e-09
ENSMUSG00000015747	Vps45	1.67377e-05	7.49495e-05	1.11236e-10	0.781483	1	0.121531	0.617812	0.905852	-0.0044953	0.985239	0.992864	1.11035	9.27331e-05	0.00302675	-0.48304	0.0552121	0.201111	0.361068	0.145551	0.488448	0.117035	0.630814	0.80037	1.22739	2.56535e-05	0.000301186	0.744346	0.00468399	0.0139335	1.10541	9.78985e-05	0.000420242
ENSMUSG00000015748	Prpf3	4.61658e-05	0.000183085	4.24261e-11	0.764836	1	0.328042	0.0951678	0.514196	-0.152801	0.427212	0.672515	-0.561511	0.006413	0.0435797	-0.276845	0.155873	0.366817	0.145379	0.449741	0.768016	0.175242	0.363436	0.592661	-0.386269	0.0517177	0.129925	-0.663113	0.00169104	0.00586921	-0.517734	0.0111263	0.0256168
ENSMUSG00000015749	Anp32e	0.0826144	0.118597	2.91649e-05	0.517786	0	0.0364835	0.811625	0.962902	0.144095	0.35039	0.607628	-0.0767034	0.616988	0.777909	0.248483	0.113069	0.305136	-0.460683	0.00533007	0.105625	0.180578	0.244134	0.470426	0.103875	0.49909	0.650336	0.352358	0.0281105	0.0621206	-0.108325	0.481054	0.58278
ENSMUSG00000015750	Aph1a	0.148765	0.194842	0.00465211	0.375184	0	0.20359	0.442174	0.840486	-0.0144984	0.956103	0.981798	0.273965	0.303273	0.513789	0.2456	0.355117	0.59335	-0.432977	0.108958	0.434082	0.189092	0.475005	0.688787	0.463057	0.0875755	0.191311	0.708657	0.0115632	0.0297756	0.27568	0.300319	0.403184
ENSMUSG00000015755	Tab2	0.000626295	0.00179896	7.01661e-11	0.813028	1	0.116921	0.533786	0.880517	0.23088	0.224121	0.486021	-0.00121619	0.994816	0.996888	0.44929	0.0226294	0.117397	-0.0299938	0.872734	0.960797	0.347801	0.0719194	0.221325	0.346585	0.0728588	0.167144	0.795875	0.000216405	0.0010041	0.765882	0.000330985	0.00121555
ENSMUSG00000015757	Ppil4	0.0281455	0.0474871	0.000439015	0.470176	0	0.0631111	0.755329	0.946616	-0.386207	0.0649287	0.257412	0.108003	0.594509	0.761913	-0.358366	0.0853734	0.260952	0.147468	0.468389	0.779041	-0.323096	0.118957	0.305828	-0.215093	0.292972	0.454966	-0.573459	0.00820422	0.0223198	-0.425991	0.0431691	0.0820193
ENSMUSG00000015759	Cnih	0.00393367	0.00878877	0.0063021	0.316125	0	0.0421718	0.810067	0.962814	-0.155008	0.380337	0.63267	0.628825	0.00124497	0.0151858	-0.38456	0.035784	0.155174	-0.386244	0.0350468	0.259481	-0.112836	0.52162	0.725121	0.515989	0.00631033	0.0254769	0.131429	0.456036	0.57075	-0.254815	0.154335	0.236165
ENSMUSG00000015776	Med22	0.0107468	0.0208784	3.69193e-09	0.78382	1	-0.377008	0.0339707	0.326702	-0.144656	0.398291	0.64834	-0.171942	0.316747	0.526893	0.305538	0.0812266	0.253389	0.0697001	0.682415	0.887674	-0.521664	0.00463773	0.0338952	-0.693606	0.000342489	0.00248626	-0.388068	0.0294597	0.0647099	-0.318368	0.0699226	0.122626
ENSMUSG00000015790	Surf1	0.0118959	0.0227508	8.25086e-08	0.702395	1	0.17189	0.382872	0.808649	-0.0700658	0.720415	0.859648	0.437785	0.0323626	0.124907	-0.0608135	0.756	0.875902	0.156642	0.425914	0.750874	0.101825	0.603473	0.781701	0.53961	0.00980795	0.0361134	0.478796	0.0202662	0.0474913	0.635439	0.00293767	0.00806781
ENSMUSG00000015804	Med28	0.674211	0.703654	1	0	0	-0.0941283	0.776161	0.953352	-0.179923	0.587579	0.781928	0.563597	0.0972579	0.254606	-0.316324	0.343189	0.582004	-0.0666122	0.840473	0.950765	-0.274051	0.410513	0.632725	0.289546	0.384922	0.547774	-0.0267779	0.935486	0.956395	-0.0933901	0.777867	0.83473
ENSMUSG00000015806	Qdpr	0.229799	0.281206	0.000450219	0.469255	0	0.205854	0.354776	0.797344	-0.0274619	0.900946	0.959702	0.0905372	0.681999	0.81863	-0.310804	0.166753	0.382409	-0.187914	0.397618	0.730865	0.178392	0.421643	0.643181	0.26893	0.229387	0.385203	-0.0418743	0.849504	0.895094	-0.229788	0.302604	0.405527
ENSMUSG00000015812	Gnrh1	0.0876901	0.124566	5.25666e-05	0.449637	0	0.296571	0.580496	0.894509	-0.206033	0.700583	0.848841	0.485011	0.368452	0.576672	0.340968	0.525567	0.731118	0.536443	0.320699	0.673484	0.0905382	0.86566	0.936948	0.575549	0.287379	0.448682	0.916517	0.095544	0.168719	1.45296	0.0108954	0.0251215
ENSMUSG00000015837	Sqstm1	2.86277e-08	2.81686e-07	1.22628e-20	0.937878	1	0.242081	0.076605	0.47343	0.289168	0.0366761	0.189575	0.121551	0.363037	0.571139	0.177572	0.187834	0.411081	0.349348	0.0131653	0.163303	0.531249	0.000412842	0.00584359	0.6528	3.59576e-05	0.000396965	0.830372	1.06048e-06	1.05786e-05	1.17972	1.83583e-09	3.29984e-08
ENSMUSG00000015839	Nfe2l2	6.32226e-08	5.63047e-07	1.45993e-12	0.808271	1	0.208875	0.289014	0.754737	-0.00854706	0.965012	0.984923	-0.15096	0.441125	0.639777	0.706792	0.00111739	0.0178029	0.780323	0.000415988	0.0277236	0.200328	0.308782	0.541078	0.0493684	0.800102	0.876489	0.75616	0.00057662	0.00233391	1.53648	1.90458e-08	2.38297e-07
ENSMUSG00000015846	Rxra	6.59346e-08	5.83376e-07	3.96524e-11	0.795229	1	-0.622041	0.0432911	0.367838	-0.226987	0.445208	0.686948	-1.12667	0.000692596	0.0103852	0.0908929	0.758719	0.87746	-0.356185	0.234733	0.587791	-0.849028	0.0074909	0.0481208	-1.9757	3.64412e-07	9.47174e-06	-1.8848	7.97213e-07	8.31892e-06	-2.24099	3.95982e-08	4.50805e-07
ENSMUSG00000015869	Prpsap1	0.707384	0.733835	1	0	0	-0.0335226	0.889415	0.977227	-0.320475	0.191068	0.449808	0.215956	0.373994	0.582631	0.0164143	0.945712	0.974328	0.0876795	0.716397	0.900755	-0.353997	0.150138	0.350985	-0.138041	0.568096	0.708081	-0.121627	0.614729	0.711565	-0.0339476	0.888022	0.919604
ENSMUSG00000015880	Ncapg	0.000935282	0.00255208	6.14369e-10	0.723482	1	0.0198566	0.924644	0.986338	0.0501378	0.811326	0.912581	-0.331611	0.122779	0.294255	-0.312861	0.144406	0.352373	-0.214307	0.312125	0.66611	0.0699944	0.739073	0.867989	-0.261616	0.219439	0.373875	-0.574477	0.0103638	0.0271032	-0.788784	0.000796264	0.00260495
ENSMUSG00000015882	Lcorl	0.000268109	0.000851449	1.89848e-06	0.66738	1	-0.0832973	0.69807	0.931842	0.321505	0.142076	0.385603	-0.227715	0.29342	0.503648	0.662004	0.00441144	0.0417028	0.207021	0.338601	0.688011	0.238208	0.272219	0.502719	0.0104932	0.960968	0.977123	0.672497	0.00390531	0.0119148	0.879518	0.000321743	0.0011881
ENSMUSG00000015889	Lta4h	0.0639357	0.0954771	2.12294e-05	0.56897	0	-0.149387	0.395855	0.814297	0.438317	0.0176678	0.128298	-0.344048	0.0573874	0.181777	0.356389	0.0495642	0.188536	-0.113198	0.518743	0.80744	0.28893	0.106951	0.285829	-0.0551186	0.752626	0.845992	0.30127	0.093479	0.165807	0.188073	0.287054	0.389225
ENSMUSG00000015890	Amdhd1	9.31885e-09	1.06143e-07	3.1136e-14	0.869359	1	0.546558	0.360503	0.798153	0.599305	0.316815	0.577811	2.5944	0.000155376	0.00418334	0.316161	0.594853	0.776864	0.434542	0.465897	0.777536	1.14586	0.0618346	0.19966	3.74026	9.45504e-07	2.05003e-05	4.05642	2.43901e-07	3.11838e-06	4.49096	4.008e-08	4.55477e-07
ENSMUSG00000015932	Dstn	0.0249668	0.0428514	5.57709e-13	0.863624	1	-0.0301049	0.807775	0.962755	0.091654	0.460989	0.697519	0.03972	0.748312	0.864093	0.184753	0.143491	0.35124	0.0540385	0.662719	0.880086	0.0615492	0.619534	0.792847	0.101269	0.415865	0.576627	0.286022	0.0275071	0.0610537	0.34006	0.0100449	0.0234185
ENSMUSG00000015937	H2afy	0.000547786	0.00159827	3.95544e-09	0.756434	1	-0.0819055	0.594235	0.895897	-0.372422	0.0212018	0.141442	-0.125911	0.414576	0.617712	0.0187661	0.902602	0.954193	-0.0538483	0.725756	0.9049	-0.454328	0.00599701	0.0404513	-0.580239	0.000742649	0.00462326	-0.561473	0.00102181	0.00383088	-0.615321	0.000407019	0.00145705
ENSMUSG00000015942	Gtf2ird2	0.00849489	0.0170245	5.86797e-07	0.66103	1	0.246648	0.316123	0.773163	0.0892953	0.714343	0.856245	0.421611	0.0923874	0.246354	-0.00654474	0.978569	0.989396	0.0735987	0.762794	0.921679	0.335944	0.175644	0.386745	0.757555	0.00417889	0.0184984	0.75101	0.00446749	0.0134119	0.824608	0.00208769	0.00602376
ENSMUSG00000015943	Bola1	0.624968	0.659052	4.12545e-05	0.54917	0	0.179292	0.669298	0.924656	-0.135224	0.747166	0.875846	-0.012932	0.97538	0.988234	-0.384952	0.362166	0.600254	-0.0835351	0.842047	0.951056	0.0440683	0.916252	0.962096	0.0311363	0.940771	0.965837	-0.353816	0.401702	0.520618	-0.437351	0.301658	0.404471
ENSMUSG00000015947	Fcgr1	8.5959e-08	7.31339e-07	4.88756e-09	0.77963	1	-0.454929	0.0587628	0.418722	0.401069	0.0932019	0.309348	-0.39204	0.100405	0.259334	-0.581612	0.0179104	0.101996	-0.815682	0.00151314	0.0531797	-0.0538609	0.816802	0.911271	-0.445901	0.0636129	0.151207	-1.02751	0.000137602	0.000684895	-1.84319	1.707e-08	2.1763e-07
ENSMUSG00000015950	Ncf1	0.00026013	0.000830153	1.16754e-14	0.893951	1	0.436643	0.170798	0.640154	1.07265	0.00187263	0.0396001	-0.498353	0.119977	0.28957	-0.931817	0.00579413	0.0496607	0.272369	0.387645	0.72488	1.50929	4.72703e-05	0.00110085	1.01094	0.00308961	0.0144802	0.0791217	0.800549	0.858827	0.351491	0.267187	0.367202
ENSMUSG00000015961	Adss	0.576257	0.61377	1.68161e-07	0.557826	0	-0.154194	0.432345	0.836429	-0.147301	0.452967	0.691727	0.227934	0.249072	0.455633	-0.190902	0.332523	0.571152	0.0051491	0.978955	0.993396	-0.301495	0.130958	0.324396	-0.0735611	0.706671	0.814683	-0.264463	0.183028	0.284126	-0.259314	0.191411	0.281654
ENSMUSG00000015971	Actr8	0.0759374	0.110566	5.57626e-07	0.582179	0	0.0358013	0.874726	0.975437	0.246375	0.28324	0.545451	-0.474075	0.0447723	0.155167	0.549462	0.0216227	0.114312	0.0668696	0.768531	0.923971	0.282177	0.220653	0.442133	-0.191898	0.401206	0.562924	0.357564	0.123858	0.208698	0.424433	0.070272	0.123104
ENSMUSG00000015994	Fnta	0.32173	0.37393	0.000687798	0.408621	0	0.230227	0.125932	0.575431	0.116709	0.430104	0.674951	-0.143383	0.333848	0.543648	-0.0641462	0.663199	0.820219	0.0691051	0.639049	0.867748	0.346936	0.0247763	0.109562	0.203553	0.173941	0.317483	0.139407	0.347189	0.465592	0.208512	0.164054	0.248417
ENSMUSG00000016018	Skiv2l2	0.000300372	0.000942085	4.99201e-09	0.686047	1	-0.0069038	0.970834	0.995455	-0.0435473	0.817697	0.916033	-0.616374	0.0028329	0.0255864	-0.0670881	0.722691	0.854838	0.201945	0.290117	0.644823	-0.0504511	0.789465	0.896286	-0.666825	0.00143204	0.00783021	-0.733913	0.000567627	0.0022997	-0.531967	0.0085453	0.020407
ENSMUSG00000016028	Celsr1	0.000634741	0.00181953	1.44084e-17	0.950332	1	-0.192184	0.544025	0.883374	-0.0868553	0.783323	0.896118	-0.766767	0.0211773	0.0940379	-0.174189	0.58213	0.770152	0.0506044	0.872648	0.960797	-0.279039	0.380222	0.608221	-1.04581	0.00250104	0.0122715	-1.21999	0.00060039	0.0024148	-1.16939	0.000913152	0.00292585
ENSMUSG00000016087	Fli1	3.40932e-05	0.000140535	1.7581e-07	0.687103	1	-0.678897	0.0600833	0.423289	0.553708	0.120953	0.356079	0.0975185	0.779908	0.882915	1.22424	0.00151084	0.0211186	-0.0816524	0.814963	0.941164	-0.125189	0.719929	0.856507	-0.0276709	0.936757	0.963981	1.19657	0.00185224	0.00633565	1.11492	0.00335451	0.00906613
ENSMUSG00000016179	Camk1g	0.0492828	0.0764956	0.00200952	0.365736	0	-1.33437	0.0862497	0.497586	-0.949631	0.215706	0.479853	-0.0724253	0.923648	0.961367	0.749374	0.325894	0.56463	0.105999	0.888459	0.965309	-2.284	0.00518006	0.036389	-2.35643	0.00408438	0.0181304	-1.60705	0.0412454	0.0851738	-1.50105	0.0553794	0.100835
ENSMUSG00000016181	Diexf	1.21329e-08	1.32569e-07	2.54441e-19	0.925344	1	-0.305515	0.0573522	0.412801	-0.131006	0.401604	0.650745	-0.354305	0.0293163	0.117689	-0.472429	0.00489537	0.0446368	0.0377885	0.807643	0.939747	-0.436521	0.00861208	0.053121	-0.790826	2.26495e-05	0.000273206	-1.26325	1.03653e-08	2.18286e-07	-1.22547	1.84051e-08	2.32101e-07
ENSMUSG00000016206	H2-M3	1.1605e-05	5.41512e-05	2.78419e-15	0.887726	1	0.140904	0.484634	0.857941	0.581012	0.00707256	0.0783507	0.28888	0.158014	0.346311	0.0803855	0.689169	0.833688	-0.232598	0.252454	0.6069	0.721916	0.00120689	0.0126873	1.0108	2.66275e-05	0.000310055	1.09118	9.18885e-06	6.67054e-05	0.858584	0.000201283	0.000788211
ENSMUSG00000016252	Atp5e	0.930658	0.93616	1	0	0	0.0795433	0.862643	0.97401	0.0128794	0.977645	0.990102	-0.0519782	0.909972	0.954629	-0.385212	0.405159	0.640322	0.25865	0.574787	0.837055	0.0924227	0.840696	0.92523	0.0404445	0.929886	0.959512	-0.344767	0.455644	0.570483	-0.0861171	0.851426	0.89189
ENSMUSG00000016253	Nelfcd	0.00193532	0.00476255	1.08225e-08	0.622608	1	-0.00769939	0.955908	0.992654	0.319275	0.0287592	0.166075	-0.0978995	0.484128	0.674539	0.328904	0.0246584	0.123699	-0.126236	0.368449	0.713413	0.311575	0.032475	0.131112	0.213676	0.133389	0.26093	0.54258	0.000553613	0.00225581	0.416343	0.00561662	0.0142136
ENSMUSG00000016256	Ctsz	0.018042	0.0324894	3.8405e-06	0.470873	0	0.0321045	0.716592	0.936027	-0.0122257	0.88993	0.954313	-0.131022	0.146222	0.329377	-0.0081781	0.926234	0.965426	-0.142226	0.11603	0.444945	0.0198787	0.822015	0.913864	-0.111144	0.215138	0.369329	-0.119322	0.184243	0.285631	-0.261547	0.00602501	0.0150974
ENSMUSG00000016257	Slmo2	7.11192e-06	3.50028e-05	7.09718e-11	0.718131	1	0.196199	0.253289	0.730201	0.0709903	0.675981	0.836342	-0.714015	0.000241083	0.00556364	-0.0623535	0.713434	0.850205	-0.166582	0.330375	0.681909	0.267189	0.123684	0.313995	-0.446826	0.0131747	0.0453686	-0.50918	0.00543891	0.0158005	-0.675761	0.000437998	0.00155159
ENSMUSG00000016308	Ube2a	0.277005	0.329524	0.00232495	0.484267	0	-0.182473	0.646369	0.913957	-0.403331	0.314314	0.576332	0.76682	0.0619267	0.190252	-0.310534	0.436684	0.664091	-0.499172	0.21537	0.568237	-0.585805	0.148176	0.348412	0.181016	0.648993	0.770962	-0.129518	0.74443	0.816537	-0.62869	0.12181	0.195034
ENSMUSG00000016319	Slc25a5	0.00249776	0.00592608	3.83017e-09	0.644643	1	0.151046	0.360219	0.798006	-0.0614486	0.707835	0.853593	-0.214146	0.19817	0.397462	0.0229518	0.888546	0.947021	-0.465126	0.00807868	0.130672	0.0895971	0.585341	0.769243	-0.124549	0.449405	0.606526	-0.101597	0.536467	0.644063	-0.566723	0.00171646	0.00508012
ENSMUSG00000016344	Ppdpf	0.193589	0.243479	0.000527332	0.301277	0	0.111032	0.69831	0.931908	-0.00630166	0.982423	0.991474	-0.290329	0.314886	0.525372	-0.377911	0.193772	0.418854	0.52459	0.0754391	0.36873	0.10473	0.714617	0.853687	-0.185599	0.518137	0.66584	-0.56351	0.057292	0.111068	-0.0389205	0.891788	0.922242
ENSMUSG00000016356	Col20a1	0.042531	0.0675688	3.39566e-07	0.704911	0	0.418293	0.120832	0.569016	0.404508	0.132997	0.372218	-0.322063	0.227935	0.433271	-0.184035	0.486709	0.705599	0.449319	0.0967997	0.410145	0.822801	0.00402452	0.0306816	0.500738	0.0658946	0.15507	0.316702	0.235555	0.345614	0.766022	0.00684711	0.0167947
ENSMUSG00000016409	Nkap	0.836622	0.851026	1	0	0	0.0420356	0.906884	0.98291	-0.203087	0.573132	0.771634	0.0579609	0.871885	0.933864	-0.0528025	0.883196	0.943841	-0.259362	0.472646	0.782044	-0.161051	0.654635	0.814909	-0.10309	0.774364	0.859559	-0.155893	0.664973	0.754144	-0.415255	0.25386	0.352647
ENSMUSG00000016427	Ndufa1	0.0028336	0.00661225	6.78371e-05	0.571919	0	0.0930621	0.746514	0.945326	-0.468177	0.112293	0.341699	1.23811	0.000187846	0.00475814	-0.292774	0.313509	0.553312	-0.537434	0.0704022	0.356135	-0.375115	0.199366	0.416826	0.862999	0.0054701	0.0227244	0.570225	0.0558268	0.108657	0.0327914	0.909239	0.935435
ENSMUSG00000016477	E2f3	0.0134884	0.025363	1.28786e-06	0.502946	0	-0.232428	0.446884	0.842926	0.348551	0.257306	0.520389	-0.771161	0.0165213	0.0798049	0.294322	0.337086	0.576024	-0.592435	0.0597317	0.331234	0.116124	0.702739	0.845354	-0.655037	0.0387656	0.103825	-0.360715	0.241482	0.352649	-0.95315	0.00390188	0.0103547
ENSMUSG00000016481	Cr1l	0.00128943	0.00334942	7.09914e-09	0.746877	1	-0.226442	0.0965462	0.518683	-0.164061	0.222734	0.484577	0.277979	0.0440177	0.153401	-0.290679	0.035852	0.155223	-0.198861	0.14205	0.483061	-0.390504	0.0062726	0.0419554	-0.112525	0.399409	0.56162	-0.403204	0.00495673	0.0146193	-0.602064	0.000100351	0.000430191
ENSMUSG00000016487	Ppfibp1	0.0321809	0.0533228	0.00260885	0.302698	0	-0.61381	0.0161125	0.221343	0.745361	0.0043306	0.0610013	-0.190683	0.431276	0.631694	0.14752	0.541641	0.743392	-0.423959	0.0871777	0.392605	0.131551	0.58598	0.769666	-0.0591315	0.806153	0.88064	0.0883885	0.713962	0.792794	-0.335571	0.17129	0.257328
ENSMUSG00000016493	Cd46	0.478339	0.522293	1	0	0	0.107893	0.885059	0.976922	-0.525036	0.483774	0.710238	-0.318803	0.669763	0.810114	1.1723	0.124767	0.322779	0.156028	0.834444	0.948026	-0.417143	0.577305	0.763636	-0.735946	0.328527	0.492154	0.436355	0.560009	0.664574	0.592383	0.430085	0.536115
ENSMUSG00000016495	Plgrkt	9.3642e-09	1.06322e-07	1.02562e-14	0.89484	1	0.224209	0.339111	0.788812	0.0124094	0.957428	0.982123	0.852419	0.00100855	0.0132073	0.153652	0.510415	0.721203	0.762042	0.00273568	0.0724331	0.236618	0.31354	0.545372	1.08904	6.82052e-05	0.000669388	1.24269	1.17299e-05	8.22062e-05	2.00473	3.42132e-09	5.56215e-08
ENSMUSG00000016496	Cd274	0.000287287	0.00090619	4.78021e-05	0.544648	1	0.144848	0.762832	0.949596	2.32598	4.38801e-05	0.00495574	-1.32597	0.00969044	0.0565734	-0.012904	0.978534	0.989396	0.00932465	0.984487	0.995522	2.47083	1.96202e-05	0.000559209	1.14486	0.0232962	0.0703143	1.13195	0.0247464	0.0561326	1.14128	0.0236904	0.0490807
ENSMUSG00000016503	Gtf3a	0.0147606	0.0273681	0.000162063	0.461507	0	0.0295242	0.899931	0.98036	-0.301982	0.205393	0.467719	-0.230042	0.331573	0.541533	-0.251717	0.288901	0.530192	0.272377	0.252013	0.606715	-0.272458	0.251877	0.480558	-0.5025	0.0400494	0.106446	-0.754217	0.00322557	0.0101067	-0.48184	0.0482645	0.0899429
ENSMUSG00000016510	Mtif3	0.00482452	0.0104314	2.46999e-06	0.626938	1	0.26622	0.211779	0.690428	0.0470104	0.822925	0.918986	-0.255353	0.230471	0.435614	0.124563	0.554367	0.751363	0.679308	0.00304823	0.0759794	0.31323	0.144048	0.343575	0.0578775	0.782974	0.865435	0.18244	0.388355	0.506923	0.861748	0.000319916	0.00118307
ENSMUSG00000016520	Lnx2	4.49956e-08	4.1889e-07	4.32603e-09	0.781463	1	-0.581983	0.0266191	0.290353	0.687437	0.0100555	0.0945681	0.699666	0.00894501	0.0537206	0.598655	0.0229275	0.118366	-0.190723	0.448139	0.766951	0.105453	0.673733	0.82683	0.805119	0.00316748	0.014753	1.40377	5.7688e-06	4.55872e-05	1.21305	4.37049e-05	0.000205968
ENSMUSG00000016526	Dyrk3	0.217166	0.267957	1.10787e-07	0.696532	0	-0.180322	0.466224	0.85139	0.394679	0.117588	0.35013	0.211184	0.394368	0.600238	-0.156591	0.526377	0.731767	-0.0963004	0.696117	0.893837	0.214357	0.387404	0.614701	0.425542	0.0927504	0.199424	0.268951	0.280134	0.395385	0.172651	0.485215	0.586561
ENSMUSG00000016528	Mapkapk2	0.00716266	0.0146772	2.86948e-06	0.62318	1	-0.509891	0.02237	0.267688	-0.165666	0.437231	0.680232	0.0185186	0.930395	0.964664	0.55909	0.0131088	0.0840677	-0.0559798	0.791868	0.934081	-0.675557	0.00344443	0.0277715	-0.657038	0.00428427	0.0188885	-0.0979484	0.644742	0.736995	-0.153928	0.470043	0.573322
ENSMUSG00000016534	Lamp2	0.00014181	0.00049015	4.75644e-10	0.727738	1	-0.374371	0.110412	0.544885	0.46234	0.0515078	0.225503	0.118303	0.605922	0.769771	0.609757	0.0122538	0.0806516	-0.126341	0.5818	0.83897	0.0879694	0.700928	0.844535	0.206272	0.370875	0.534633	0.816029	0.00130388	0.00470324	0.689688	0.00527311	0.0134645
ENSMUSG00000016541	Atxn10	0.0884875	0.125475	0.000137686	0.416564	0	-0.0569757	0.760491	0.948308	0.15342	0.414353	0.661218	0.337074	0.0798787	0.223997	-0.0930568	0.619096	0.792706	-0.135167	0.471413	0.781449	0.0964448	0.606456	0.783282	0.433519	0.0269812	0.078849	0.340462	0.0770662	0.141554	0.205295	0.277146	0.378242
ENSMUSG00000016552	Foxred2	0.000367595	0.00112016	4.38642e-12	0.760333	1	-0.15587	0.530675	0.879386	-0.25696	0.304451	0.565363	-0.314699	0.210797	0.412788	-0.105163	0.671642	0.824702	-0.372222	0.141184	0.481706	-0.41283	0.104314	0.281271	-0.727529	0.00638192	0.0257009	-0.832692	0.00220942	0.00733334	-1.20491	4.21293e-05	0.000199575
ENSMUSG00000016554	Eif3d	0.00283956	0.00662494	9.23113e-09	0.769819	1	-0.0535647	0.694694	0.930586	-0.0808546	0.554302	0.758111	-0.378449	0.00940842	0.0555623	0.111305	0.417038	0.650243	0.0290497	0.83126	0.947104	-0.134419	0.32844	0.561192	-0.512868	0.000783832	0.00480003	-0.401563	0.00624064	0.0177344	-0.372513	0.0104392	0.0242139
ENSMUSG00000016559	H3f3b	0.00175161	0.00436006	3.57315e-05	0.511459	0	0.148231	0.554231	0.887047	0.659125	0.0130609	0.108327	-0.766844	0.0046066	0.0348278	0.267965	0.28866	0.529901	0.626553	0.0176819	0.188204	0.807356	0.00307123	0.0254183	0.0405116	0.871188	0.92196	0.308476	0.223521	0.33158	0.935029	0.000826276	0.00268455
ENSMUSG00000016619	Nup50	0.209021	0.259405	1	0	0	-0.0229073	0.901766	0.981103	0.0739829	0.69057	0.843042	-0.377419	0.0501836	0.167174	0.121286	0.515098	0.724362	-0.0849607	0.647724	0.872459	0.0510756	0.783281	0.893316	-0.326344	0.0874748	0.191201	-0.205058	0.274727	0.389736	-0.290018	0.126632	0.201506
ENSMUSG00000016624	Phf21b	0.0207646	0.0365917	0.000131372	0.551158	0	-0.084092	0.633888	0.908907	0.100775	0.568541	0.768371	0.33217	0.0680611	0.202612	0.12877	0.467135	0.689997	-0.403862	0.0287838	0.236688	0.0166833	0.924562	0.965917	0.348854	0.0561138	0.138195	0.477623	0.0110156	0.0285733	0.0737613	0.675972	0.752115
ENSMUSG00000016637	Ift27	0.000899488	0.00246866	4.33332e-06	0.573177	0	-0.085746	0.746163	0.945165	0.0560011	0.83247	0.92487	0.604256	0.0293544	0.117702	-0.632768	0.0230874	0.118797	-0.780047	0.00622634	0.114497	-0.0297449	0.910513	0.959376	0.574511	0.0375088	0.101049	-0.0582562	0.825836	0.878026	-0.838303	0.00361018	0.00965895
ENSMUSG00000016664	Pacsin2	0.0233936	0.0405473	5.38575e-06	0.460558	0	0.0200392	0.915878	0.985296	0.239859	0.212996	0.476687	-0.373133	0.0576523	0.18238	-0.101274	0.59445	0.776658	-0.222157	0.247723	0.602524	0.259898	0.178317	0.390877	-0.113235	0.551931	0.694992	-0.214509	0.263963	0.377403	-0.436665	0.0281825	0.0568873
ENSMUSG00000016756	Cmah	0.00145801	0.00371919	3.51973e-13	0.824109	1	0.32672	0.326575	0.782087	0.262152	0.429659	0.674578	0.348971	0.295337	0.505443	0.210693	0.524705	0.730463	0.304222	0.360397	0.707489	0.588872	0.0831078	0.243312	0.937843	0.00803873	0.0307951	1.14854	0.00162969	0.00567787	1.45276	0.000144481	0.000589472
ENSMUSG00000016757	Ttll12	0.241254	0.293004	8.8488e-08	0.666758	0	-0.204415	0.373722	0.806975	-0.277236	0.230612	0.493004	0.191908	0.403237	0.608267	0.143988	0.529349	0.73382	-0.340147	0.144086	0.485703	-0.481651	0.0425485	0.15721	-0.289744	0.210832	0.363852	-0.145756	0.524343	0.63386	-0.485903	0.0408905	0.0784139
ENSMUSG00000016831	Tox4	0.00514387	0.0110155	1.24795e-05	0.543319	0	-0.107517	0.555046	0.887047	0.0843725	0.642813	0.816601	0.402958	0.0337669	0.128483	0.131197	0.472126	0.693996	-0.113155	0.534636	0.815417	-0.023144	0.898575	0.955107	0.379814	0.0444032	0.115412	0.511011	0.00859797	0.0232572	0.397855	0.0358914	0.0700806
ENSMUSG00000016833	Mrps18c	0.0217325	0.0380505	0.000100707	0.521001	0	0.280332	0.310198	0.769142	-0.472674	0.0927575	0.30858	0.661853	0.0216267	0.0953648	-0.778502	0.00796053	0.061053	-0.0924991	0.735467	0.908619	-0.192342	0.483944	0.69582	0.469511	0.0948458	0.202649	-0.30899	0.264345	0.377822	-0.401489	0.150264	0.231017
ENSMUSG00000016921	Srsf6	0.0772751	0.112219	1	0	0	-0.0277415	0.861816	0.973962	0.1583	0.325028	0.585299	-0.449633	0.00844865	0.0518124	0.117428	0.463461	0.687322	-0.0198412	0.90091	0.970424	0.130559	0.415565	0.637126	-0.319074	0.0535644	0.133409	-0.201646	0.212588	0.31922	-0.221488	0.172265	0.258499
ENSMUSG00000016933	Plcg1	3.78651e-10	6.835e-09	4.95711e-12	0.820346	1	0.0246028	0.881631	0.976078	-0.470236	0.00796308	0.0826218	-0.148432	0.372615	0.581263	1.17723	1.20121e-07	4.1432e-05	0.53335	0.00309971	0.0765156	-0.445633	0.0113709	0.064125	-0.594065	0.00121173	0.00686378	0.583163	0.00143698	0.00511542	1.11651	3.00781e-07	2.59538e-06
ENSMUSG00000016940	Kctd2	0.00333666	0.0076258	1.48353e-06	0.601377	1	0.172865	0.426201	0.834542	-0.271989	0.214646	0.4784	0.418909	0.0609034	0.188287	-0.0358447	0.868177	0.936179	0.552286	0.0157721	0.176719	-0.0991238	0.646834	0.810128	0.319785	0.146824	0.280168	0.283941	0.195765	0.299491	0.836227	0.000588486	0.00200167
ENSMUSG00000016946	Kctd5	0.120068	0.162424	6.84735e-06	0.513591	0	0.024262	0.877583	0.975437	0.239524	0.136667	0.37744	0.0458102	0.771306	0.877153	-0.0355331	0.821566	0.912755	-0.287644	0.0765511	0.37255	0.263786	0.102717	0.278606	0.309596	0.0577697	0.141157	0.274063	0.0906393	0.161646	-0.0135805	0.931281	0.952019
ENSMUSG00000016984	Etaa1	2.35894e-07	1.74218e-06	8.02235e-15	0.860133	1	-0.0932078	0.54011	0.88325	0.30129	0.0552532	0.235236	-0.71397	6.37583e-05	0.00237919	-0.150781	0.324472	0.563695	-0.253901	0.10274	0.42241	0.208083	0.177507	0.389704	-0.505888	0.00235438	0.0116731	-0.656669	0.000174709	0.000835382	-0.91057	2.06374e-06	1.38181e-05
ENSMUSG00000017002	Slpi	2.64108e-10	4.97865e-09	3.43185e-14	0.91467	1	1.18078	0.00200481	0.0589854	0.772737	0.0333462	0.179547	1.32782	0.000669556	0.0102082	0.151438	0.663339	0.820219	-0.342787	0.328087	0.679696	1.95352	5.5981e-06	0.000203541	3.28134	5.47043e-10	5.28891e-08	3.43278	2.15429e-10	8.51178e-09	3.08999	1.84063e-09	3.30055e-08
ENSMUSG00000017007	Rbpjl	0.000212446	0.000695172	2.85558e-16	0.928569	1	1.31001	0.0395574	0.350334	0.899452	0.148786	0.394681	0.958982	0.124722	0.296871	-0.598791	0.331029	0.569678	0.120156	0.843991	0.951409	2.20946	0.00113923	0.0121258	3.16844	1.76823e-05	0.000222546	2.56965	0.000241575	0.00110304	2.68981	0.000143104	0.000584971
ENSMUSG00000017009	Sdc4	8.89883e-05	0.000324662	7.8324e-11	0.811678	1	0.437606	0.0890788	0.502265	0.894866	0.00127265	0.0330632	-0.769927	0.00451989	0.0344364	0.447561	0.0824242	0.255841	0.144527	0.564695	0.832559	1.33247	1.2344e-05	0.000383295	0.562545	0.0316814	0.088744	1.01011	0.000381227	0.00164088	1.15463	8.20357e-05	0.000359033
ENSMUSG00000017057	Il13ra1	0.418441	0.466878	2.74711e-05	0.408169	0	-0.505825	0.488018	0.859199	-0.0404232	0.955599	0.981697	0.740409	0.312625	0.522831	-0.569892	0.435202	0.663425	-0.914955	0.214463	0.567804	-0.546248	0.454277	0.670229	0.194162	0.789274	0.869737	-0.375731	0.605721	0.70454	-1.29069	0.0842729	0.143541
ENSMUSG00000017119	Nbr1	5.58879e-12	1.86225e-10	2.25122e-21	0.953377	1	0.0418959	0.759408	0.947737	0.437876	0.00329961	0.0529709	0.32603	0.0233887	0.100643	0.39209	0.00754651	0.0593033	0.408753	0.00560434	0.108697	0.479772	0.00151238	0.0149273	0.805803	2.75773e-06	4.97092e-05	1.19789	2.48761e-09	6.43952e-08	1.60664	5.18852e-12	2.28887e-10
ENSMUSG00000017132	Cyth1	8.39287e-13	3.85287e-11	6.54038e-21	0.9402	1	0.343873	0.00892411	0.154972	0.316896	0.0149979	0.117209	0.270344	0.0351804	0.132128	0.425513	0.00170434	0.0228715	0.315838	0.0153012	0.173536	0.66077	1.07439e-05	0.000347124	0.931114	3.96473e-08	1.54734e-06	1.35663	2.04022e-11	1.23399e-09	1.67246	1.88203e-13	1.61198e-11
ENSMUSG00000017146	Brca1	0.00750018	0.0152708	2.84472e-07	0.676953	1	-0.374519	0.0778283	0.476581	0.226671	0.276685	0.53827	-0.264985	0.205364	0.406334	-0.140939	0.495775	0.711291	-0.26409	0.206851	0.558608	-0.147848	0.475091	0.688834	-0.412832	0.053382	0.133085	-0.553771	0.0116196	0.0298789	-0.817861	0.000455279	0.00160638
ENSMUSG00000017176	Nt5c3b	0.00184311	0.00456329	5.21711e-07	0.725072	1	0.168029	0.216206	0.69642	-0.0440144	0.742544	0.873589	-0.0720906	0.591215	0.759298	-0.330302	0.0194125	0.107667	-0.0674255	0.615318	0.857093	0.124015	0.358147	0.58855	0.0519243	0.69849	0.808721	-0.278378	0.0455772	0.0922679	-0.345804	0.0148648	0.0329462
ENSMUSG00000017188	Coa3	0.304032	0.356492	0.000898691	0.521253	0	-0.0964361	0.637281	0.909463	-0.218358	0.289929	0.550575	0.254858	0.218548	0.421953	-0.07703	0.706235	0.845258	-0.281771	0.175104	0.52436	-0.314794	0.131456	0.324872	-0.0599368	0.769187	0.856006	-0.136967	0.504002	0.61551	-0.418738	0.0483432	0.0900402
ENSMUSG00000017195	Zpbp2	0.951262	0.954403	1	0	0	-0.739958	0.423873	0.832738	0.744711	0.420939	0.667416	-0.404597	0.660526	0.804661	0.405545	0.659783	0.818126	-0.270346	0.768938	0.923971	0.00475251	0.995876	0.998426	-0.399845	0.664254	0.783331	0.00570025	0.995054	0.996735	-0.264646	0.773668	0.831177
ENSMUSG00000017210	Med24	3.63702e-09	4.76508e-08	5.92592e-21	0.950465	1	0.104313	0.255536	0.731035	-0.0168997	0.852061	0.93505	0.353582	0.000543845	0.00896712	0.274636	0.00506672	0.0457171	-0.035276	0.697401	0.894131	0.0874129	0.338899	0.571489	0.440994	4.18251e-05	0.00045235	0.71563	1.84235e-08	3.54631e-07	0.680354	4.68959e-08	5.20875e-07
ENSMUSG00000017221	Psmd3	5.29724e-11	1.25891e-09	1.01263e-23	0.972542	1	0.106986	0.269074	0.741546	-0.00233727	0.980506	0.990898	-0.421468	0.000143397	0.00401715	-0.292075	0.00480025	0.0441732	-0.255063	0.0122374	0.158874	0.104649	0.27943	0.510754	-0.316819	0.00250975	0.0123076	-0.608894	8.17252e-07	8.48639e-06	-0.863956	1.36635e-09	2.53449e-08
ENSMUSG00000017264	Exosc10	0.00316994	0.00729834	1.32822e-06	0.675568	1	-0.0923352	0.535358	0.881125	0.0351343	0.812956	0.913514	-0.28111	0.0668715	0.200097	-0.207904	0.169081	0.386135	0.102532	0.491642	0.794422	-0.0572009	0.700329	0.844314	-0.338311	0.0296054	0.0843733	-0.546215	0.000973546	0.00367477	-0.443684	0.0056191	0.0142171
ENSMUSG00000017286	Glod4	0.0358952	0.0584258	0.000123815	0.420306	0	0.197595	0.441531	0.839783	-0.199893	0.436299	0.679445	-0.586634	0.0284195	0.115108	0.138251	0.589156	0.77354	0.366925	0.158636	0.507128	-0.00229835	0.992816	0.997107	-0.588933	0.0278585	0.0806556	-0.450681	0.0863153	0.155236	-0.0837558	0.743087	0.806401
ENSMUSG00000017288	Vps53	0.0524759	0.0808326	0.00121552	0.431444	0	0.134075	0.416888	0.829615	-0.267516	0.111773	0.340847	0.187282	0.259649	0.468491	-0.106792	0.516892	0.72528	0.443534	0.0112284	0.151543	-0.133442	0.419064	0.640644	0.0538401	0.743087	0.838635	-0.0529516	0.747173	0.818377	0.390582	0.0236628	0.0490547
ENSMUSG00000017291	Taok1	0.115058	0.156887	3.32676e-05	0.627148	0	-0.0391156	0.840116	0.971306	0.0289913	0.881116	0.949995	-0.380381	0.0581684	0.183295	0.325637	0.101728	0.286716	0.264029	0.180703	0.531155	-0.0101243	0.95834	0.980727	-0.390506	0.0522148	0.130968	-0.0648685	0.738124	0.811993	0.19916	0.309028	0.411801
ENSMUSG00000017299	Dnttip1	0.0114482	0.0220198	1.69975e-08	0.699824	1	0.307902	0.0329296	0.320555	-0.0473707	0.731703	0.866039	0.00490081	0.971672	0.986044	-0.0193712	0.888392	0.946936	0.337834	0.0203038	0.20142	0.260531	0.0677317	0.212329	0.265432	0.0630336	0.150277	0.246061	0.0834211	0.150834	0.583895	0.000228572	0.000878888
[truncated: 11,541 more rows]
