# Supplementary material for: Feedforward regulation of Myc coordinates lineage-specific with housekeeping gene expression during B cell progenitor cell differentiation
Source: PLoS Biol. 2019 Apr 12;17(4):e2006506. doi: 10.1371/journal.pbio.2006506 (PMC6481923; doi:10.1371/journal.pbio.2006506)
Supplement: S2 Table — ChIP-seq, chromatin immunoprecipitation sequencing; Th17, T helper 17; TWM, transition weight matrix. (XLSX) [file pbio.2006506.s008.xlsx]

## Sheet: Table S2 ChIP-seq Th17
Library_ID	Application	Control_Library_ID	Factor	Condition	Genotype	Time_Point
SL3033	ChIP-Seq	SL3036	B-ATF	Th17	wt
SL3037	ChIP-Seq	SL3036	B-ATF	Th17	wt
SL10570	ChIP-Seq	SL10564	B-ATF	Th17	wt	16h
SL3031	ChIP-Seq	SL2871	c-Maf	Th17	wt
SL3032	ChIP-Seq	SL2871	c-Maf	Th17	wt
SL3034	ChIP-Seq	SL3035	CTCF	Th17	wt
SL3783	ChIP-Seq	SL3782	CTCF	Th17	wt
SL10573	ChIP-Seq	SL10567	Etv6	Th17	wt	48h
SL13368	ChIP-Seq	SL13364	Etv6	Th17	wt	48h
SL6498	ChIP-Seq	SL6497	Fosl2	Th17	wt
SL6625	ChIP-Seq	SL6627	Fosl2	Th17	wt
SL10572	ChIP-Seq	SL10566	Hif1a	Th17	wt	48h
SL10575	ChIP-Seq	SL10569	Hif1a	Th17	wt	48h
SL9855	ChIP-Seq	SL9859	IRF4	Th17	wt	16h
SL9854	ChIP-Seq	SL9858	IRF4	Th17	wt	3h
SL971	ChIP-Seq	SL970	IRF4	Th17	wt
SL12384	ChIP-Seq	SL12382	Jmjd3	Th17	wt	48h
SL12386	ChIP-Seq	SL12382	Jmjd6	Th17	wt	48h
SL1041	ChIP-Seq	SL972	p300	Th17	wt
SL1042	ChIP-Seq	SL972	p300	Th17	wt
SL1944	ChIP-Seq	SL1943	RORg	Th17	wt
SL2870	ChIP-Seq	SL2871	RORg	Th17	wt
SL9624	ChIP-Seq	SL9623	Stat3	Th17	wt	16h
SL9626	ChIP-Seq	SL9625	Stat3	Th17	wt	3h
SL973	ChIP-Seq	SL972	Stat3	Th17	wt
SL1040	ChIP-Seq	SL972	Stat3	Th17	wt
