# Supplementary material for: Feedforward regulation of Myc coordinates lineage-specific with housekeeping gene expression during B cell progenitor cell differentiation
Source: PLoS Biol. 2019 Apr 12;17(4):e2006506. doi: 10.1371/journal.pbio.2006506 (PMC6481923; doi:10.1371/journal.pbio.2006506)
Supplement: S3 Table — Mapping, filtering, and peak columns describe the methodology used in each case, dependent on the quality of reads and availability of background samples. Cell column denotes the cell type analyzed. ChIP-seq; TWM, transition weight matrix. (XLSX) [file pbio.2006506.s009.xlsx]

## Sheet: Table S3 ChIP-seq B3
								MAPPING		FILTERING		PEAK
TF_name	TF	GSE	READS	TYPE	PUBLICATION	SRX	Cell
Ebf1	EBF1	GSM1296532	20904625	FASTQ	Schwickert et al., 2014	SRX398228	pro-B	Bowtie 2 -- end-to-end --very-sensitive		Filtering duplicates Filtering by quality of mapping		CLCbio peak-finder with background
Spi1	PU.1	GSM1296533	21851075	FASTQ	Schwickert et al., 2014	SRX398229	pro-B
Irf4	IRF4	GSM1296534	18577849	FASTQ	Schwickert et al., 2014	SRX398230	pro-B
BACKGROUND		GSM1296537	17666536	FASTQ	Schwickert et al., 2014	SRX398233	pro-B
TF_name	TF	GSE	READS	SRX	PUBLICATION	SRX	Cell	Bowtie2 --local
FoxO1	FOXO1	GSM860926	22830493	SEQ	Ochiai et al., 2012	SEQ	IRF-4,8-/- pre-B
Pax5	PAX5	GSM860927	14060491	SEQ	Ochiai et al., 2012	SEQ	IRF-4,8-/- pre-B
BACKGROUND		GSM860928	28123607	SEQ	Ochiai et al., 2012	SEQ	IRF-4,8-/- pre-B
TF_name	TF	GSE	READS	SRX	PUBLICATION	SRX	Cell
Tcf3	E2A	GSM546523	3085127	FASTA	Lin et al., 2010	FASTA	RAG1-/- pro-B
Ctcf	Ctcf	GSM546526	7283176	FASTA	Lin et al., 2010	FASTA	RAG1-/- pro-B
BACKGROUND		GSM546540	9944053	FASTQ	Lin et al., 2010	SRX021894	RAG1-/- pro-B	Bowtie 2 -- end-to-end --very-sensitive
TF_name	TF	GSE	READS	SRX	PUBLICATION	SRX	Cell
Myc	Myc	GSM912906	27844080	FASTQ	Encode	SRX140369	CH12
BACKGROUND		GSM912917	10954646	FASTQ	Encode	SRX021894	CH12
TF_name	TF	GSE	READS	SRX	PUBLICATION	SRX	Cell
Runx1	Runx1	GSM1103378		FASTQ	Niebuhr et al., 2013	SRX253192	proB cells from a murine BCP-ALL
BACKGROUND		GSM1103379		FASTQ	Niebuhr et al., 2013	SRX253193	proB cells from a murine BCP-ALL
TF_name	TF	GSE	READS	SRX	PUBLICATION	SRX	Cell					CLCbio peak-finder without background
Pax5	Pax5	GSM93292(1,2,3)	14330309	FASTQ	Revilla-I-Domingo et al., 2012	several	pro-B
Pax5	Pax5	GSM932924	23900744	FASTQ	Revilla-I-Domingo et al., 2012	SRX148796	pro-B
