# Supplementary material for: Feedforward regulation of Myc coordinates lineage-specific with housekeeping gene expression during B cell progenitor cell differentiation
Source: PLoS Biol. 2019 Apr 12;17(4):e2006506. doi: 10.1371/journal.pbio.2006506 (PMC6481923; doi:10.1371/journal.pbio.2006506)
Supplement: S4 Table — Myc. (XLSX) [file pbio.2006506.s010.xlsx]

## Sheet: IK_vs_Empty
EnsmblID	GeneSymbol	logFC	AveExpr	t	P.Value	adj.P.Val	B
ENSMUSG00000018654	Ikzf1	4.49745	10.4207	15.6523	3.5176e-18	5.88178e-14	30.1753
ENSMUSG00000019850	Tnfaip3	-1.39118	4.11928	-12.6899	2.95479e-15	2.19614e-11	24.1234
ENSMUSG00000038963	Slco4a1	-1.54274	7.58086	-12.5724	3.94021e-15	2.19614e-11	23.8596
ENSMUSG00000020798	Spns3	2.68186	2.87497	12.3595	6.66546e-15	2.78633e-11	23.3768
ENSMUSG00000027985	Lef1	-1.38938	6.84802	-10.5437	7.44341e-13	2.48923e-09	18.9961
ENSMUSG00000021576	Pdcd6	-0.74772	6.25074	-10.0616	2.79565e-12	7.79101e-09	17.7526
ENSMUSG00000020715	Ern1	0.688234	5.8648	9.94696	3.84714e-12	9.18972e-09	17.4517
ENSMUSG00000035578	Iqcg	-1.11752	4.02112	-9.69072	7.89999e-12	1.6512e-08	16.7727
ENSMUSG00000026727	Rsu1	-0.817271	5.70971	-9.50642	1.33244e-11	2.47553e-08	16.2784
ENSMUSG00000022346	Myc	-0.868171	8.07876	-9.35936	2.02838e-11	3.39166e-08	15.8806
ENSMUSG00000003500	Impdh1	-0.888158	7.19907	-9.17643	3.43435e-11	4.78923e-08	15.3814
ENSMUSG00000023927	Satb1	1.4303	3.78698	9.15363	3.6684e-11	4.78923e-08	15.3188
ENSMUSG00000041911	Dlx1	-0.824317	4.81505	-9.14848	3.72346e-11	4.78923e-08	15.3047
ENSMUSG00000011114	Tbrg1	-0.657188	6.20141	-9.06316	4.76821e-11	5.69495e-08	15.07
ENSMUSG00000035297	Cops4	0.428266	6.84499	9.01042	5.55846e-11	6.1962e-08	14.9243
ENSMUSG00000074743	Thbd	-1.19651	6.95232	-8.83695	9.22671e-11	9.64249e-08	14.4427
ENSMUSG00000026094	Stk17b	0.634594	7.61624	8.63563	1.66904e-10	1.64165e-07	13.8787
ENSMUSG00000046207	Pik3r6	1.42123	6.41311	8.51964	2.35364e-10	2.1864e-07	13.5512
ENSMUSG00000046441	Ftsjd1	-0.913485	4.50564	-8.46619	2.75902e-10	2.30668e-07	13.3998
ENSMUSG00000073145	Gm12000	-1.75067	4.25461	-8.47825	2.66172e-10	2.30668e-07	13.434
ENSMUSG00000074364	Ehd2	-0.628813	6.42589	-8.44618	2.92834e-10	2.33166e-07	13.343
ENSMUSG00000026657	Frmd4a	-1.41429	2.84243	-8.3271	4.17848e-10	3.03775e-07	13.0039
ENSMUSG00000038174	Fam126b	-0.661863	5.52307	-8.33687	4.05818e-10	3.03775e-07	13.0318
ENSMUSG00000097815	AC136215.1	-1.2545	11.2617	-8.29339	4.62225e-10	3.22036e-07	12.9076
ENSMUSG00000025747	Tyms	-0.712342	7.02874	-8.25899	5.12445e-10	3.42743e-07	12.8092
ENSMUSG00000020027	Socs2	-1.15267	5.98868	-8.24368	5.36537e-10	3.45055e-07	12.7654
ENSMUSG00000042055	Wdr11	-0.58696	6.36158	-8.21608	5.82904e-10	3.6099e-07	12.6862
ENSMUSG00000004535	Tax1bp1	0.3325	6.63679	8.09685	8.34699e-10	4.98465e-07	12.3434
ENSMUSG00000022090	Pdlim2	0.749774	5.0089	8.06237	9.26303e-10	5.34094e-07	12.2439
ENSMUSG00000036676	Tmtc3	-0.727277	3.58191	-8.0127	1.07644e-09	5.9997e-07	12.1003
ENSMUSG00000092500	Gm20400	-1.29496	4.80947	-7.98998	1.15309e-09	6.21962e-07	12.0346
ENSMUSG00000024842	Cabp4	-0.963272	5.75366	-7.95893	1.26691e-09	6.4194e-07	11.9446
ENSMUSG00000050721	Plekho2	-1.37734	6.15794	-7.96401	1.24754e-09	6.4194e-07	11.9593
ENSMUSG00000042106	Fam212a	-1.15095	5.25157	-7.90753	1.48081e-09	7.28252e-07	11.7954
ENSMUSG00000072618	Gm10384	-0.823252	6.13397	-7.88282	1.59632e-09	7.62632e-07	11.7236
ENSMUSG00000021871	Pnp	-1.17878	7.59298	-7.83994	1.81879e-09	8.21947e-07	11.5988
ENSMUSG00000070047	Fat1	1.3318	4.46588	7.8402	1.81738e-09	8.21947e-07	11.5996
ENSMUSG00000034792	Gna15	-0.932623	5.49319	-7.79667	2.07515e-09	9.1312e-07	11.4727
ENSMUSG00000095105	Edaradd	-0.698263	4.91525	-7.77619	2.20891e-09	9.47055e-07	11.4129
ENSMUSG00000019927	Ube2d1	-0.606424	3.81615	-7.74558	2.42533e-09	1.01385e-06	11.3235
ENSMUSG00000020664	Dld	0.485277	7.70205	7.73085	2.537e-09	1.03466e-06	11.2804
ENSMUSG00000069094	Pde7a	0.592704	7.2396	7.68006	2.96331e-09	1.17975e-06	11.1317
ENSMUSG00000021719	Rgs7bp	1.49328	3.7548	7.65971	3.15386e-09	1.22641e-06	11.0721
ENSMUSG00000020712	Tcam1	-0.957727	3.98367	-7.48827	5.33974e-09	2.02922e-06	10.5678
ENSMUSG00000032392	Parp16	-0.875079	3.91067	-7.48083	5.46335e-09	2.03006e-06	10.5459
ENSMUSG00000033883	D3Ertd254e	-0.595325	4.12857	-7.46174	5.79442e-09	2.10627e-06	10.4895
ENSMUSG00000021668	Polk	-0.573312	6.08216	-7.43339	6.32356e-09	2.24971e-06	10.4058
ENSMUSG00000031834	Pik3r2	0.366273	6.16276	7.39018	7.22571e-09	2.41792e-06	10.278
ENSMUSG00000037211	Spry1	-1.19672	5.83137	-7.38998	7.23019e-09	2.41792e-06	10.2774
ENSMUSG00000061544	Zfp229	-1.4378	3.17001	-7.39932	7.02469e-09	2.41792e-06	10.305
ENSMUSG00000018381	Abi3	0.679477	4.6764	7.36607	7.7844e-09	2.55221e-06	10.2066
ENSMUSG00000029722	Agfg2	0.841552	6.27299	7.3416	8.39611e-09	2.69983e-06	10.1341
ENSMUSG00000023990	Tfeb	0.867042	4.15253	7.26475	1.06511e-08	3.29809e-06	9.90603
ENSMUSG00000063383	Zfp947	-0.979651	3.76019	-7.26535	1.06312e-08	3.29809e-06	9.90782
ENSMUSG00000026181	Ppm1f	-0.435226	7.66755	-7.23486	1.16849e-08	3.55242e-06	9.8172
ENSMUSG00000024219	Anks1	-0.967618	6.51654	-7.21768	1.23247e-08	3.68003e-06	9.76608
ENSMUSG00000087070	Gm12505	-1.36819	5.96911	-7.16877	1.43458e-08	4.20835e-06	9.62046
ENSMUSG00000015488	Cacfd1	0.509757	5.5333	7.09897	1.78228e-08	5.1382e-06	9.41229
ENSMUSG00000021356	Irf4	-2.05428	2.93317	-7.07538	1.91809e-08	5.43599e-06	9.34185
ENSMUSG00000042631	Xkr7	-1.36356	4.98696	-7.0206	2.27508e-08	6.34027e-06	9.17808
ENSMUSG00000023206	Il15ra	-0.542335	5.63497	-7.01418	2.32107e-08	6.36239e-06	9.15888
ENSMUSG00000070691	Runx3	0.867683	6.16258	6.98808	2.51795e-08	6.79074e-06	9.08076
ENSMUSG00000038291	Snx25	0.442973	6.54517	6.97106	2.6553e-08	7.04751e-06	9.02979
ENSMUSG00000003541	Ier3	-1.25739	3.66892	-6.96338	2.71969e-08	7.10562e-06	9.0068
ENSMUSG00000040710	St8sia4	0.79128	6.6893	6.94466	2.88338e-08	7.41739e-06	8.95071
ENSMUSG00000047821	Trim16	-0.802627	5.55442	-6.92822	3.03541e-08	7.69016e-06	8.9014
ENSMUSG00000032501	Trib1	-1.14419	4.93827	-6.91429	3.17038e-08	7.91223e-06	8.85965
ENSMUSG00000006289	Osgep	-0.407582	5.81267	-6.90207	3.29381e-08	8.09937e-06	8.82299
ENSMUSG00000058135	Gstm1	-1.25114	3.20928	-6.89066	3.41343e-08	8.27188e-06	8.78875
ENSMUSG00000022237	Ankrd33b	-0.864945	4.17099	-6.87648	3.56828e-08	8.52361e-06	8.74617
ENSMUSG00000028093	Acp6	-0.574255	6.8825	-6.83868	4.01619e-08	9.45842e-06	8.63267
ENSMUSG00000052085	Dock8	0.521171	7.36899	6.81153	4.37258e-08	1.01547e-05	8.55106
ENSMUSG00000036109	Mbnl3	-0.516174	4.58691	-6.78963	4.68308e-08	1.07268e-05	8.4852
ENSMUSG00000022508	Bcl6	1.19477	2.5337	6.76213	5.10457e-08	1.15343e-05	8.40247
ENSMUSG00000030256	Bhlhe41	1.44232	1.90901	6.75763	5.17724e-08	1.15425e-05	8.3889
ENSMUSG00000051517	Arhgef39	-0.570368	6.5991	-6.73833	5.50018e-08	1.21011e-05	8.3308
ENSMUSG00000027207	Galk2	-0.420178	5.42703	-6.7145	5.92717e-08	1.27062e-05	8.25902
ENSMUSG00000047153	Khnyn	0.489304	6.06077	6.71844	5.8543e-08	1.27062e-05	8.2709
ENSMUSG00000059142	Zfp945	-0.533388	4.77432	-6.70694	6.06947e-08	1.28465e-05	8.23624
ENSMUSG00000044724	Gpr152	-0.664706	5.83655	-6.69222	6.35642e-08	1.32857e-05	8.19189
ENSMUSG00000097315	AC124550.1	1.0272	6.11299	6.68278	6.54763e-08	1.35164e-05	8.16343
ENSMUSG00000026222	Sp100	0.669454	4.19686	6.66799	6.85872e-08	1.39859e-05	8.11886
ENSMUSG00000019768	Esr1	-2.01584	8.1695	-6.65775	7.08302e-08	1.40994e-05	8.08797
ENSMUSG00000024427	Spry4	-0.980728	4.3962	-6.65779	7.08202e-08	1.40994e-05	8.0881
ENSMUSG00000040648	Ppip5k2	-0.348336	6.51416	-6.62681	7.80592e-08	1.53556e-05	7.99465
ENSMUSG00000020061	Mybpc1	1.32023	2.02905	6.61815	8.02134e-08	1.55034e-05	7.96851
ENSMUSG00000027472	Pdrg1	-0.498927	8.22095	-6.61637	8.06647e-08	1.55034e-05	7.96312
ENSMUSG00000022075	Rhobtb2	0.490144	6.58257	6.60475	8.36657e-08	1.58974e-05	7.92805
ENSMUSG00000026755	Arpc5l	0.29862	6.95854	6.55742	9.7094e-08	1.82417e-05	7.78511
ENSMUSG00000066000	2610305D13Rik	-0.61254	4.79389	-6.5496	9.95107e-08	1.8488e-05	7.7615
ENSMUSG00000042595	Fam199x	-0.383631	4.20043	-6.50883	1.13137e-07	2.07887e-05	7.63825
ENSMUSG00000036054	Sugp2	0.275835	6.30002	6.50185	1.1565e-07	2.10194e-05	7.61715
ENSMUSG00000021532	Fastkd3	-0.6224	6.28531	-6.47635	1.25321e-07	2.25322e-05	7.54003
ENSMUSG00000020134	Peli1	0.432998	4.9637	6.46561	1.29631e-07	2.30592e-05	7.50755
ENSMUSG00000021108	Prkch	-1.41876	6.28029	-6.45488	1.34087e-07	2.31442e-05	7.47509
ENSMUSG00000024528	Srfbp1	-0.653204	7.29147	-6.45703	1.33184e-07	2.31442e-05	7.48158
ENSMUSG00000043929	Klhl15	0.660358	4.79017	6.45447	1.34262e-07	2.31442e-05	7.47384
ENSMUSG00000028717	Tal1	-0.935522	4.3871	-6.44882	1.36675e-07	2.33198e-05	7.45674
ENSMUSG00000001173	Ocrl	-0.555691	5.67762	-6.39196	1.635e-07	2.7615e-05	7.28462
ENSMUSG00000052087	Rgs14	0.514584	6.39205	6.35647	1.82865e-07	3.05769e-05	7.17711
ENSMUSG00000025271	Pfkfb1	-0.611845	3.44747	-6.29701	2.2061e-07	3.6523e-05	6.99689
ENSMUSG00000018796	Acsl1	-0.541043	4.84927	-6.28046	2.3244e-07	3.81042e-05	6.94672
ENSMUSG00000030102	Itpr1	0.377059	9.26414	6.23905	2.64908e-07	4.25916e-05	6.82114
ENSMUSG00000045817	Zfp36l2	-0.433503	8.40497	-6.24169	2.6271e-07	4.25916e-05	6.82914
ENSMUSG00000023393	Slc17a9	-0.43245	7.38555	-6.22387	2.77918e-07	4.42578e-05	6.77509
ENSMUSG00000041773	Enc1	-0.651208	4.85066	-6.21913	2.82107e-07	4.4501e-05	6.76073
ENSMUSG00000025792	Slc25a10	0.540743	5.91236	6.2096	2.90731e-07	4.54329e-05	6.7318
ENSMUSG00000052572	Dlg2	-0.762666	3.93896	-6.19353	3.05874e-07	4.73567e-05	6.68304
ENSMUSG00000073002	Vamp5	-0.976567	5.02097	-6.18033	3.18896e-07	4.89199e-05	6.64299
ENSMUSG00000058586	Serhl	-0.511152	5.09066	-6.16505	3.34678e-07	5.08741e-05	6.5966
ENSMUSG00000024330	Col11a2	0.675007	3.87555	6.15212	3.4864e-07	5.18882e-05	6.55735
ENSMUSG00000030103	Bhlhe40	-0.850795	5.44377	-6.15029	3.50659e-07	5.18882e-05	6.5518
ENSMUSG00000034109	Golim4	0.502523	7.11552	6.15317	3.47483e-07	5.18882e-05	6.56054
ENSMUSG00000032023	4931429I11Rik	-0.590537	6.00515	-6.13422	3.68926e-07	5.41124e-05	6.50303
ENSMUSG00000061894	Zscan20	-0.443791	4.17724	-6.12978	3.74139e-07	5.42875e-05	6.48956
ENSMUSG00000097491	AC119214.1	1.33086	1.91686	6.1277	3.76613e-07	5.42875e-05	6.48323
ENSMUSG00000087108	Gm16093	1.09498	4.02585	6.12135	3.84245e-07	5.49141e-05	6.46396
ENSMUSG00000008301	Phax	-0.60551	4.95559	-6.11663	3.9002e-07	5.52672e-05	6.44963
ENSMUSG00000028436	Dcaf12	-0.41146	5.98341	-6.09096	4.22994e-07	5.94359e-05	6.37169
ENSMUSG00000059552	Trp53	-0.420274	6.40159	-6.07505	4.44806e-07	6.14678e-05	6.3234
ENSMUSG00000085434	Gm11725	1.4692	1.7508	6.07535	4.44384e-07	6.14678e-05	6.32431
ENSMUSG00000036875	Dna2	-0.468302	7.241	-6.07201	4.49101e-07	6.15526e-05	6.31417
ENSMUSG00000034724	Cnot6l	0.238832	7.25837	6.05324	4.76573e-07	6.45979e-05	6.25716
ENSMUSG00000054414	Slc30a7	-0.509223	5.67576	-6.0516	4.79047e-07	6.45979e-05	6.25218
ENSMUSG00000028842	Ago3	-0.454547	4.93646	-6.02859	5.15208e-07	6.89184e-05	6.1823
ENSMUSG00000026031	Cflar	-0.372529	5.71376	-6.02149	5.26907e-07	6.9924e-05	6.16074
ENSMUSG00000045348	Nyap1	1.65708	2.22815	6.01653	5.35239e-07	7.04704e-05	6.14567
ENSMUSG00000018750	Zbtb4	1.14684	2.33476	6.0099	5.46582e-07	7.14015e-05	6.12553
ENSMUSG00000028224	Nbn	-0.503395	6.63486	-5.99692	5.69484e-07	7.32488e-05	6.08612
ENSMUSG00000051998	Lax1	1.0676	5.76628	5.99854	5.66568e-07	7.32488e-05	6.09105
ENSMUSG00000047539	Fbxo28	-0.568883	4.80995	-5.99378	5.75162e-07	7.34144e-05	6.07659
ENSMUSG00000027361	Gabpb1	0.386343	5.87802	5.98478	5.91764e-07	7.49613e-05	6.04926
ENSMUSG00000045503	Sys1	0.583976	5.53745	5.97085	6.18433e-07	7.77505e-05	6.00694
ENSMUSG00000033545	Znrf1	0.47306	7.38734	5.96677	6.26468e-07	7.81729e-05	5.99454
ENSMUSG00000032905	Atg12	0.452031	5.87147	5.95781	6.4446e-07	7.86571e-05	5.96735
ENSMUSG00000046546	Fam43a	-0.934513	6.75166	-5.95823	6.43604e-07	7.86571e-05	5.96863
ENSMUSG00000048329	Mfsd6l	1.43744	3.0785	5.96086	6.38275e-07	7.86571e-05	5.97661
ENSMUSG00000086320	Gm12840	-1.1087	6.69767	-5.95068	6.5917e-07	7.98695e-05	5.94568
ENSMUSG00000097294	AL662835.1	-0.860557	6.29974	-5.9421	6.77313e-07	8.14774e-05	5.91961
ENSMUSG00000035620	Ric8b	-0.496403	6.82542	-5.93184	6.99651e-07	8.35633e-05	5.88845
ENSMUSG00000061143	Maml3	0.580666	6.16925	5.92649	7.11585e-07	8.43858e-05	5.87221
ENSMUSG00000026414	Tnnt2	-0.82945	5.53135	-5.91288	7.42893e-07	8.62633e-05	5.83087
ENSMUSG00000037628	Cdkn3	0.675942	4.56027	5.91352	7.41389e-07	8.62633e-05	5.83282
ENSMUSG00000055980	Irs1	-1.19906	2.85058	-5.91426	7.39659e-07	8.62633e-05	5.83506
ENSMUSG00000046947	Adck2	0.588026	4.79941	5.90259	7.67479e-07	8.85036e-05	5.79961
ENSMUSG00000038025	Phf2	0.340341	6.18395	5.89485	7.86497e-07	9.00755e-05	5.77611
ENSMUSG00000027423	Snx5	-0.296812	9.06824	-5.85811	8.83413e-07	0.000100487	5.66454
ENSMUSG00000068758	Il3ra	1.01544	1.68741	5.84626	9.17158e-07	0.00010362	5.62855
ENSMUSG00000057335	Cep170	-0.356566	6.06862	-5.83396	9.53557e-07	0.00010701	5.59119
ENSMUSG00000028557	Rnf11	0.346206	5.1531	5.82935	9.67579e-07	0.000107145	5.57717
ENSMUSG00000038740	Mvb12b	1.01994	3.74704	5.83029	9.64707e-07	0.000107145	5.58003
ENSMUSG00000033722	BC034090	-0.65973	5.09665	-5.80178	1.05573e-06	0.000116137	5.49347
ENSMUSG00000032369	Plscr1	-0.670799	5.56821	-5.79842	1.06702e-06	0.000116451	5.48326
ENSMUSG00000094410	Zbed6	0.27514	7.37086	5.7968	1.07251e-06	0.000116451	5.47834
ENSMUSG00000020459	Mtif2	-0.412155	5.46905	-5.7946	1.08e-06	0.000116507	5.47166
ENSMUSG00000031557	Plekha2	0.58512	7.02602	5.7782	1.13749e-06	0.000121146	5.42187
ENSMUSG00000036461	Elf1	0.389307	7.45758	5.7786	1.13606e-06	0.000121146	5.42308
ENSMUSG00000028460	Sit1	-0.950059	5.41819	-5.76871	1.17213e-06	0.000124046	5.39307
ENSMUSG00000026701	Prdx6	-0.421938	7.09474	-5.74128	1.27839e-06	0.00013444	5.30978
ENSMUSG00000037344	Slc12a9	-0.657769	6.64386	-5.73385	1.30879e-06	0.000136776	5.28723
ENSMUSG00000026712	Mrc1	-0.807041	4.08644	-5.72632	1.34033e-06	0.000139203	5.26437
ENSMUSG00000031026	Trim66	0.79256	1.601	5.71739	1.37872e-06	0.000141433	5.23727
ENSMUSG00000041605	5730559C18Rik	0.810285	6.82601	5.7187	1.373e-06	0.000141433	5.24126
ENSMUSG00000022570	Tsta3	-0.620067	5.59656	-5.70164	1.4491e-06	0.000147747	5.18948
ENSMUSG00000037876	Jmjd1c	-0.297489	7.36028	-5.68959	1.5054e-06	0.000151637	5.15291
ENSMUSG00000057672	Pkn1	0.403929	5.96561	5.69086	1.49937e-06	0.000151637	5.15676
ENSMUSG00000078671	Chd2	0.429804	7.43848	5.67539	1.57453e-06	0.000157651	5.10982
ENSMUSG00000004105	Angptl2	-0.72251	6.512	-5.6729	1.58695e-06	0.000157949	5.10228
ENSMUSG00000097589	Dleu2	0.382358	7.67086	5.66343	1.63518e-06	0.000161786	5.07355
ENSMUSG00000030539	Sema4b	-0.572076	6.34042	-5.64296	1.74449e-06	0.000170583	5.01146
ENSMUSG00000059901	Adamts14	0.811282	1.92694	5.64426	1.73732e-06	0.000170583	5.01541
ENSMUSG00000024835	Coro1b	-0.50865	8.11448	-5.62362	1.85446e-06	0.000180282	4.9528
ENSMUSG00000030213	Atf7ip	0.454558	6.95721	5.61847	1.8849e-06	0.000181423	4.93718
ENSMUSG00000047757	Fancb	-0.773952	5.33231	-5.61797	1.8879e-06	0.000181423	4.93566
ENSMUSG00000019960	Dusp6	-0.636777	9.76352	-5.60622	1.9593e-06	0.000187209	4.90004
ENSMUSG00000097887	AL646002.1	0.640115	3.92494	5.60427	1.97142e-06	0.000187296	4.89412
ENSMUSG00000045100	Slc25a26	0.398594	6.20559	5.59392	2.03694e-06	0.000192428	4.86275
ENSMUSG00000055717	Slain1	0.838911	3.69457	5.58829	2.07353e-06	0.000194784	4.84568
ENSMUSG00000051735	Rinl	-0.510777	5.59519	-5.56799	2.2109e-06	0.000206527	4.78414
ENSMUSG00000020530	Ggnbp2	0.291616	7.09674	5.56019	2.26603e-06	0.000208927	4.76051
ENSMUSG00000029528	Pxn	-0.584052	5.34955	-5.56192	2.2537e-06	0.000208927	4.76574
ENSMUSG00000036916	Zfp280c	-0.446957	5.97832	-5.55907	2.27406e-06	0.000208927	4.75711
ENSMUSG00000034573	Ptpn13	0.884606	1.48122	5.5426	2.39549e-06	0.00021888	4.70721
ENSMUSG00000054115	Skp2	-0.428217	6.37616	-5.53537	2.45081e-06	0.000222717	4.68532
ENSMUSG00000020474	Polm	-0.659616	4.89637	-5.53329	2.46699e-06	0.000222976	4.679
ENSMUSG00000071415	Rpl23	-0.339346	8.8649	-5.52284	2.54976e-06	0.000229218	4.64735
ENSMUSG00000092215	Gm20419	-1.36316	6.11234	-5.51953	2.57653e-06	0.000230386	4.63734
ENSMUSG00000022500	Litaf	-0.716525	3.67869	-5.50651	2.68464e-06	0.000237513	4.59791
ENSMUSG00000026770	Il2ra	-0.769302	4.55849	-5.50799	2.67217e-06	0.000237513	4.60238
ENSMUSG00000026358	Rgs1	0.694101	5.73658	5.50325	2.71248e-06	0.000238713	4.58802
ENSMUSG00000029674	Limk1	-0.457404	5.89885	-5.49913	2.74797e-06	0.000240569	4.57555
ENSMUSG00000050709	4932442E05Rik	-0.446546	5.80351	-5.48406	2.88184e-06	0.000250976	4.52993
ENSMUSG00000027699	Ect2	0.333989	7.04242	5.48184	2.90206e-06	0.000251427	4.52323
ENSMUSG00000026480	Ncf2	-0.463403	6.87951	-5.45912	3.11779e-06	0.000268725	4.45447
ENSMUSG00000018040	Rrp7a	-0.324433	6.14479	-5.45716	3.13721e-06	0.000269012	4.44852
ENSMUSG00000032322	Pstpip1	0.457593	5.42931	5.45308	3.17779e-06	0.000271101	4.43619
ENSMUSG00000007659	Bcl2l1	-1.11271	6.84194	-5.44849	3.22417e-06	0.000273662	4.4223
ENSMUSG00000025821	Zfp282	-0.429057	5.43192	-5.43398	3.37517e-06	0.000285031	4.37841
ENSMUSG00000024851	Pitpnm1	-0.50955	7.70566	-5.42155	3.51018e-06	0.000294943	4.34081
ENSMUSG00000040699	Limd2	0.508587	5.62539	5.4188	3.54076e-06	0.000296025	4.33249
ENSMUSG00000036931	Nfkbid	-0.546483	6.04658	-5.41052	3.63441e-06	0.000302343	4.30747
ENSMUSG00000016520	Lnx2	-0.391077	5.25727	-5.40101	3.74514e-06	0.000310013	4.27869
ENSMUSG00000045410	Akr1e1	-0.41412	4.91645	-5.39055	3.87065e-06	0.000318823	4.2471
ENSMUSG00000022637	Cblb	0.421452	5.70895	5.38535	3.93464e-06	0.000321858	4.23138
ENSMUSG00000030946	Lhpp	-0.812826	3.69194	-5.38444	3.94599e-06	0.000321858	4.22862
ENSMUSG00000058291	Zfp68	0.369375	5.71783	5.37497	4.06556e-06	0.000330001	4.2
ENSMUSG00000026930	Gpsm1	0.58302	4.49548	5.36717	4.16668e-06	0.000336575	4.17645
ENSMUSG00000029363	Rfc5	0.332881	6.31027	5.36292	4.22288e-06	0.000339475	4.16361
ENSMUSG00000024691	Fam111a	-0.516295	6.66911	-5.36104	4.24803e-06	0.000339863	4.15792
ENSMUSG00000009585	Apobec3	-0.605567	9.12426	-5.35165	4.37554e-06	0.000348398	4.12957
ENSMUSG00000017861	Mybl2	-0.380964	7.21581	-5.34674	4.44373e-06	0.000348843	4.11475
ENSMUSG00000035356	Nfkbiz	-0.513044	3.81014	-5.34862	4.41756e-06	0.000348843	4.12041
ENSMUSG00000047613	A430005L14Rik	-0.736748	3.58934	-5.34745	4.4338e-06	0.000348843	4.1169
ENSMUSG00000040651	D14Abb1e	0.340032	6.31465	5.34017	4.53672e-06	0.000354479	4.09491
ENSMUSG00000020413	Hus1	-0.326337	5.5474	-5.33647	4.58991e-06	0.000355314	4.08373
ENSMUSG00000034413	Neurl1b	1.07159	1.8855	5.33765	4.5728e-06	0.000355314	4.08731
ENSMUSG00000031604	Sc4mol	0.517318	7.26874	5.32869	4.70382e-06	0.000362454	4.06024
ENSMUSG00000055547	Apobec4	-0.76684	5.84685	-5.32032	4.82939e-06	0.000370423	4.035
ENSMUSG00000032288	Imp3	-0.534361	5.71073	-5.31074	4.97739e-06	0.000380031	4.00607
ENSMUSG00000019189	Rnf145	0.542923	7.73809	5.29339	5.25668e-06	0.000396222	3.95376
ENSMUSG00000020176	Grb10	-0.95919	4.77401	-5.29543	5.22304e-06	0.000396222	3.95991
ENSMUSG00000031958	Ldhd	0.783577	3.43384	5.29316	5.26053e-06	0.000396222	3.95306
ENSMUSG00000020785	Camkk1	-0.530395	4.47233	-5.27217	5.61976e-06	0.000421381	3.88977
ENSMUSG00000031196	F8	-0.574157	3.87553	-5.25778	5.88014e-06	0.000438937	3.84638
ENSMUSG00000053198	Prx	-0.956354	2.32513	-5.25199	5.98812e-06	0.00044501	3.82895
ENSMUSG00000033454	Zbtb1	0.288699	5.84704	5.24913	6.04233e-06	0.000447052	3.82032
ENSMUSG00000033900	Map9	-0.424973	5.41047	-5.23412	6.33424e-06	0.00046251	3.77512
ENSMUSG00000048922	Cdca2	0.312833	7.37148	5.23537	6.30958e-06	0.00046251	3.77886
ENSMUSG00000086484	Nron	1.16716	2.80481	5.235	6.31681e-06	0.00046251	3.77776
ENSMUSG00000034006	Pqlc1	-0.534685	4.20709	-5.22847	6.44794e-06	0.000466404	3.75808
ENSMUSG00000048440	Cyp4f16	-0.750083	3.39893	-5.22732	6.47124e-06	0.000466404	3.75463
ENSMUSG00000086407	Gm14123	-0.759948	3.74523	-5.22923	6.43256e-06	0.000466404	3.76037
ENSMUSG00000030156	Cd69	0.368628	7.99817	5.22543	6.50976e-06	0.000467166	3.74895
ENSMUSG00000016933	Plcg1	-0.29749	7.16778	-5.21388	6.75054e-06	0.000480933	3.71416
ENSMUSG00000028080	Lrba	0.270979	6.84665	5.21232	6.78362e-06	0.000480933	3.70948
ENSMUSG00000034484	Snx2	-0.343551	7.00153	-5.21212	6.78788e-06	0.000480933	3.70888
ENSMUSG00000086652	Gm14029	-0.89062	4.40614	-5.20956	6.84274e-06	0.000482774	3.70117
ENSMUSG00000026463	Atp2b4	1.1603	4.77079	5.20713	6.89528e-06	0.000484437	3.69384
ENSMUSG00000074024	4632427E13Rik	0.330966	7.4064	5.1888	7.30408e-06	0.000511011	3.63869
ENSMUSG00000000823	Znf512b	0.406375	6.84603	5.18381	7.41938e-06	0.000516915	3.62369
ENSMUSG00000035778	Ggta1	0.415483	7.16415	5.1818	7.46642e-06	0.000518033	3.61764
ENSMUSG00000041774	Ydjc	-0.475092	5.7468	-5.17696	7.5807e-06	0.000523789	3.60309
ENSMUSG00000021541	Trpc7	-1.13253	2.70715	-5.17305	7.67446e-06	0.000528085	3.59132
ENSMUSG00000034308	Sdr42e1	1.20137	2.41714	5.16358	7.90592e-06	0.000541783	3.56287
ENSMUSG00000018581	Dnahc11	0.377688	3.97753	5.16069	7.9782e-06	0.000544504	3.55416
ENSMUSG00000037104	Socs5	0.634303	4.12759	5.15372	8.1547e-06	0.000554288	3.53321
ENSMUSG00000019861	Gopc	0.432965	5.21939	5.1366	8.60471e-06	0.000582508	3.48179
ENSMUSG00000026456	Cyb5r1	-0.308901	6.06962	-5.13304	8.70129e-06	0.000586671	3.4711
ENSMUSG00000097166	AC163747.1	-1.19745	4.19283	-5.12779	8.84595e-06	0.000594029	3.45532
ENSMUSG00000074238	Ap1ar	-0.348965	5.72864	-5.12472	8.93139e-06	0.000597367	3.44612
ENSMUSG00000034614	Pik3ip1	-0.425198	5.9441	-5.11079	9.33024e-06	0.000621558	3.4043
ENSMUSG00000026923	Notch1	0.565961	5.88671	5.10464	9.51187e-06	0.000631143	3.38585
ENSMUSG00000014551	Mrps25	-0.416606	6.0314	-5.09982	9.65677e-06	0.000638224	3.37138
ENSMUSG00000028221	Tmem55a	-0.624109	5.33045	-5.09625	9.76544e-06	0.000642866	3.36067
ENSMUSG00000041219	Arhgap11a	-0.270953	7.42464	-5.08029	1.02665e-05	0.000673198	3.31279
ENSMUSG00000090104	Gm16241	-0.649542	6.01898	-5.07529	1.04285e-05	0.000681155	3.29781
ENSMUSG00000071226	Cecr2	-0.354971	8.8053	-5.07109	1.05667e-05	0.000687492	3.28521
ENSMUSG00000038546	Ranbp9	0.303046	6.14602	5.06823	1.06618e-05	0.000690993	3.27664
ENSMUSG00000041954	Tnfrsf18	-1.16933	3.70098	-5.06261	1.08511e-05	0.000700548	3.2598
ENSMUSG00000038712	Fam63a	-0.33694	4.67212	-5.05231	1.12068e-05	0.000720728	3.22894
ENSMUSG00000021779	Thrb	-0.809127	4.86524	-5.05082	1.12592e-05	0.000721321	3.22448
ENSMUSG00000027075	Slc43a1	-0.518629	6.1469	-5.04494	1.14685e-05	0.000731927	3.20686
ENSMUSG00000097567	AC154274.1	-1.04371	3.65078	-5.04152	1.15919e-05	0.000736986	3.19662
ENSMUSG00000001891	Ugp2	0.272277	6.27177	5.03973	1.16569e-05	0.000738315	3.19127
ENSMUSG00000038000	Acd	0.500524	6.04603	5.03817	1.17142e-05	0.000739144	3.18658
ENSMUSG00000057069	Ero1lb	0.415406	5.41949	5.03674	1.17667e-05	0.000739667	3.1823
ENSMUSG00000022965	Ifngr2	-0.495463	5.35724	-5.03163	1.19562e-05	0.000748765	3.16702
ENSMUSG00000040488	Ltbp4	0.50539	5.29969	5.02298	1.22842e-05	0.000764118	3.14113
ENSMUSG00000058186	Gm13242	-1.00522	2.47083	-5.02276	1.22928e-05	0.000764118	3.14046
ENSMUSG00000021945	Zmym2	0.382012	5.03235	5.01739	1.2501e-05	0.000774183	3.1244
ENSMUSG00000025026	Add3	0.581979	5.76695	5.01607	1.25528e-05	0.000774523	3.12044
ENSMUSG00000056413	Adap1	0.368086	6.38292	4.9958	1.33742e-05	0.000822168	3.05982
ENSMUSG00000054309	Cpsf3	-0.380741	7.21527	-4.98304	1.39186e-05	0.000852502	3.02167
ENSMUSG00000042688	Mapk6	-0.272983	6.05405	-4.96749	1.46113e-05	0.000891662	2.97523
ENSMUSG00000059456	Ptk2b	0.362321	6.67922	4.96325	1.48063e-05	0.000900274	2.96255
ENSMUSG00000042508	Dmtf1	0.397096	6.85741	4.95285	1.52951e-05	0.00092663	2.9315
ENSMUSG00000024442	0610009O20Rik	0.372551	6.50947	4.94983	1.54397e-05	0.000932009	2.92251
ENSMUSG00000001786	Fbxo7	-0.26527	5.55793	-4.94297	1.5774e-05	0.000935306	2.90203
ENSMUSG00000029759	Pon3	-0.606251	5.0139	-4.94412	1.57173e-05	0.000935306	2.90547
ENSMUSG00000031849	Comp	1.00489	2.0524	4.94428	1.57096e-05	0.000935306	2.90594
ENSMUSG00000040620	Dhx33	-0.372987	6.58203	-4.9466	1.55964e-05	0.000935306	2.91285
ENSMUSG00000078635	1700028N14Rik	1.17187	2.73261	4.94408	1.57196e-05	0.000935306	2.90533
ENSMUSG00000025068	Gsto1	-0.596941	5.3393	-4.93432	1.62058e-05	0.000957514	2.87621
ENSMUSG00000062210	Tnfaip8	0.493307	5.61314	4.92642	1.66101e-05	0.00097795	2.85266
ENSMUSG00000020455	Trim11	0.420116	7.3195	4.91736	1.70859e-05	0.00100244	2.82566
ENSMUSG00000004661	Arid3b	-0.579867	4.2983	-4.91261	1.73411e-05	0.00101385	2.8115
ENSMUSG00000078496	Gm13152	-0.947787	5.78307	-4.89709	1.82006e-05	0.00106039	2.76526
ENSMUSG00000027201	Myef2	0.250906	5.51607	4.89019	1.85966e-05	0.0010797	2.7447
ENSMUSG00000022711	Pmm2	-0.249881	6.73506	-4.88197	1.9079e-05	0.00109982	2.72023
ENSMUSG00000029513	Prkab1	-0.449068	5.42164	-4.88094	1.91404e-05	0.00109982	2.71716
ENSMUSG00000029570	Lfng	-1.19191	4.52448	-4.88279	1.90305e-05	0.00109982	2.72266
ENSMUSG00000008496	Pou2f2	0.730953	4.66021	4.87975	1.92114e-05	0.00110012	2.71362
ENSMUSG00000022469	Rapgef3	-0.558239	5.01055	-4.87739	1.93531e-05	0.00110445	2.7066
ENSMUSG00000032306	Mpi	-0.382426	5.71991	-4.87479	1.95102e-05	0.00110963	2.69888
ENSMUSG00000034111	Tmed8	0.379789	5.95223	4.86332	2.02198e-05	0.00114609	2.66475
ENSMUSG00000026027	Stradb	-0.335385	5.28714	-4.85888	2.05011e-05	0.00115526	2.65155
ENSMUSG00000097766	AC167222.1	-1.52012	2.87156	-4.85859	2.05198e-05	0.00115526	2.65068
ENSMUSG00000001056	Nhp2	-0.45218	7.02781	-4.85122	2.09961e-05	0.00117025	2.62876
ENSMUSG00000021365	Nedd9	-0.660375	7.12629	-4.85312	2.08719e-05	0.00117025	2.63442
ENSMUSG00000038250	Usp38	0.220227	6.28555	4.85221	2.09314e-05	0.00117025	2.6317
ENSMUSG00000030614	Tmem126b	0.343423	4.43126	4.84953	2.11068e-05	0.00117251	2.62374
ENSMUSG00000026785	Pkn3	-0.675548	3.62404	-4.84662	2.12986e-05	0.00117925	2.6151
ENSMUSG00000079173	Zan	-0.910934	3.68694	-4.84421	2.14592e-05	0.00118422	2.60792
ENSMUSG00000086580	Gm15280	-0.966169	3.8358	-4.83634	2.19907e-05	0.00120956	2.58455
ENSMUSG00000029655	N4bp2l2	0.209271	6.64859	4.83525	2.20655e-05	0.0012097	2.58131
ENSMUSG00000018481	Appbp2	-0.253828	5.85161	-4.83256	2.22507e-05	0.00121136	2.57333
ENSMUSG00000021189	Atxn3	-0.349427	5.94143	-4.83009	2.24229e-05	0.00121136	2.56597
ENSMUSG00000029014	Dnajc2	-0.344065	6.7183	-4.82958	2.24581e-05	0.00121136	2.56447
ENSMUSG00000030029	Lrig1	0.403918	4.31411	4.83026	2.2411e-05	0.00121136	2.56647
ENSMUSG00000055723	Rras2	-0.665794	5.65292	-4.83324	2.22038e-05	0.00121136	2.57534
ENSMUSG00000073600	Prob1	0.688122	5.6342	4.82797	2.2571e-05	0.00121353	2.55968
ENSMUSG00000024014	Pim1	-0.898579	6.33672	-4.8214	2.30368e-05	0.00123076	2.54017
ENSMUSG00000054400	Cklf	0.514589	5.11848	4.82137	2.30385e-05	0.00123076	2.5401
ENSMUSG00000033257	Ttll4	-0.299235	7.51011	-4.80711	2.4083e-05	0.00128246	2.49776
ENSMUSG00000070407	Hs3st3b1	-0.641963	5.57846	-4.80396	2.43195e-05	0.00129094	2.48843
ENSMUSG00000092216	Gm19345	1.00013	1.94325	4.79738	2.48221e-05	0.00131345	2.4689
ENSMUSG00000047866	Lonp2	0.296843	6.24383	4.79359	2.5116e-05	0.00132481	2.45766
ENSMUSG00000051469	Zfp191	-0.279543	5.73671	-4.79237	2.5211e-05	0.00132564	2.45406
ENSMUSG00000036817	Sun1	0.272373	6.56067	4.79085	2.53306e-05	0.00132775	2.44954
ENSMUSG00000020679	Hnf1b	-0.650299	4.53982	-4.7833	2.59312e-05	0.00135499	2.42717
ENSMUSG00000019792	Trmt11	-0.444507	6.46235	-4.78194	2.60411e-05	0.00135649	2.42313
ENSMUSG00000005370	Msh6	0.200831	7.60772	4.7764	2.64928e-05	0.00137573	2.40672
ENSMUSG00000039089	L3mbtl3	0.387876	5.22035	4.77279	2.67909e-05	0.00138263	2.39603
ENSMUSG00000067629	Syngap1	1.1155	3.10878	4.77296	2.67772e-05	0.00138263	2.39652
ENSMUSG00000038418	Egr1	-0.74755	3.37895	-4.76112	2.77785e-05	0.00142918	2.36148
ENSMUSG00000021975	Ints9	-0.304856	5.99977	-4.75792	2.80557e-05	0.00143462	2.35201
ENSMUSG00000032278	Paqr5	-0.915441	1.81892	-4.75881	2.79789e-05	0.00143462	2.35462
ENSMUSG00000074673	Ttll9	-0.58164	4.42304	-4.74968	2.87817e-05	0.00146725	2.32763
ENSMUSG00000026305	Lrrfip1	-0.351876	7.00269	-4.74786	2.89447e-05	0.00147108	2.32223
ENSMUSG00000042476	Abcb4	0.869201	4.77219	4.73934	2.97198e-05	0.0015059	2.29702
ENSMUSG00000031770	Herpud1	0.408124	7.46531	4.73619	3.00109e-05	0.00151605	2.28772
ENSMUSG00000051335	Gfod1	0.427627	6.26785	4.73303	3.03063e-05	0.00152636	2.27837
ENSMUSG00000024725	Ostf1	-0.306128	6.22792	-4.72782	3.07996e-05	0.00154655	2.26297
ENSMUSG00000002105	Slc39a13	0.483573	4.40703	4.72441	3.11264e-05	0.00155362	2.2529
ENSMUSG00000003868	Ruvbl2	-0.361221	6.99353	-4.72496	3.10735e-05	0.00155362	2.25452
ENSMUSG00000021273	Fdft1	0.491269	5.70236	4.71499	3.20482e-05	0.00159487	2.22505
ENSMUSG00000002897	Il17ra	-0.383451	8.20704	-4.71074	3.24722e-05	0.00161118	2.21251
ENSMUSG00000047959	Kcna3	0.43811	7.00267	4.70894	3.26536e-05	0.00161539	2.2072
ENSMUSG00000038843	Gcnt1	1.0485	3.25871	4.69995	3.35748e-05	0.00165606	2.18066
ENSMUSG00000039917	Rhbdd2	0.324838	5.03147	4.68979	3.46471e-05	0.00170392	2.15068
ENSMUSG00000026933	Camsap1	0.336003	5.63214	4.68816	3.48219e-05	0.0017075	2.14588
ENSMUSG00000020808	Fam64a	-0.357565	6.65156	-4.6863	3.5023e-05	0.00170927	2.14039
ENSMUSG00000055531	Cpsf6	0.303566	8.49681	4.68474	3.51926e-05	0.00170927	2.13578
ENSMUSG00000074497	A430078G23Rik	0.601058	6.89224	4.68406	3.5267e-05	0.00170927	2.13377
ENSMUSG00000086513	9130208D14Rik	-0.97167	3.50526	-4.68484	3.51823e-05	0.00170927	2.13606
ENSMUSG00000028789	Adc	1.0544	2.46896	4.68088	3.56148e-05	0.00172114	2.12441
ENSMUSG00000043110	Lrrn4	-0.592855	5.17885	-4.67367	3.64179e-05	0.00175488	2.10314
ENSMUSG00000026127	Imp4	-0.351941	7.02095	-4.6716	3.66515e-05	0.00175757	2.09705
ENSMUSG00000054099	Slc25a40	0.332722	5.58708	4.67132	3.66838e-05	0.00175757	2.0962
ENSMUSG00000036825	Ssx2ip	0.393241	5.09444	4.66805	3.70557e-05	0.00177031	2.08659
ENSMUSG00000021067	Sav1	-0.459569	5.42488	-4.65542	3.85307e-05	0.00181485	2.04937
ENSMUSG00000026028	Trak2	-0.36528	7.33211	-4.65828	3.8192e-05	0.00181485	2.05779
ENSMUSG00000028603	Scp2	-0.341286	5.18241	-4.6575	3.82836e-05	0.00181485	2.0555
ENSMUSG00000055660	Mettl4	0.412873	5.6403	4.65688	3.83573e-05	0.00181485	2.05367
ENSMUSG00000058503	Fam133b	-0.450865	7.9088	-4.656	3.84613e-05	0.00181485	2.05109
ENSMUSG00000038538	Ubn2	-0.249967	5.88528	-4.65376	3.8728e-05	0.00181902	2.0445
ENSMUSG00000056476	Med12l	0.475768	4.62816	4.65029	3.91458e-05	0.00183349	2.03427
ENSMUSG00000055991	Zkscan5	-0.489284	4.09867	-4.64775	3.94535e-05	0.00184274	2.02681
ENSMUSG00000029512	Ulk1	0.299956	5.40964	4.64471	3.98258e-05	0.00185495	2.01785
ENSMUSG00000037946	Fgd3	0.574349	5.6927	4.63847	4.0601e-05	0.00188466	1.99948
ENSMUSG00000041220	Elovl6	-0.776597	6.21386	-4.63687	4.08018e-05	0.00188466	1.99477
ENSMUSG00000090290	Gm17296	-0.478225	8.27528	-4.63769	4.06986e-05	0.00188466	1.99719
ENSMUSG00000047654	Tssk6	0.607949	3.73797	4.63438	4.11162e-05	0.00189395	1.98746
ENSMUSG00000038145	Snrk	0.39031	4.26047	4.6323	4.13804e-05	0.00190089	1.98135
ENSMUSG00000008475	Arpc5	-0.385752	7.16175	-4.6306	4.15989e-05	0.00190569	1.97633
ENSMUSG00000042606	Hirip3	-0.334182	6.37774	-4.62209	4.27054e-05	0.00195103	1.95131
ENSMUSG00000020420	Zfp607	-0.374877	5.95025	-4.61536	4.36009e-05	0.00198652	1.93153
ENSMUSG00000022601	Rpl24	-0.26336	6.94472	-4.61082	4.42148e-05	0.00200901	1.91821
ENSMUSG00000019920	Lims1	0.310092	6.2053	4.6045	4.5085e-05	0.002043	1.89964
ENSMUSG00000026047	Kdelc1	-0.71468	5.06928	-4.60302	4.52911e-05	0.00204679	1.89529
ENSMUSG00000066026	Dhrs3	0.972457	2.17382	4.60134	4.55254e-05	0.00205183	1.89038
ENSMUSG00000024109	Nrxn1	-0.346822	3.79805	-4.59947	4.57887e-05	0.00205815	1.88488
ENSMUSG00000097170	AC102524.1	0.571645	3.87919	4.59694	4.61468e-05	0.00206869	1.87746
ENSMUSG00000026004	Kansl1l	-0.472491	7.02654	-4.58975	4.71804e-05	0.00210374	1.85636
ENSMUSG00000049036	Tmem121	0.759918	6.06464	4.59047	4.70756e-05	0.00210374	1.85847
ENSMUSG00000031309	Rps6ka3	-0.402467	5.68313	-4.58827	4.73954e-05	0.00210771	1.85202
ENSMUSG00000028107	Tars2	-0.340765	6.98843	-4.57672	4.91118e-05	0.00217425	1.81813
ENSMUSG00000036721	Zscan12	-0.82816	3.11465	-4.57645	4.91517e-05	0.00217425	1.81736
ENSMUSG00000026879	Gsn	0.938465	4.25433	4.57365	4.95772e-05	0.00218153	1.80915
ENSMUSG00000031506	Ptpn7	-0.247559	7.66006	-4.57381	4.95523e-05	0.00218153	1.80963
ENSMUSG00000028068	Iqgap3	-0.473606	7.11674	-4.56887	5.03118e-05	0.00220804	1.79514
ENSMUSG00000027291	Vps39	0.250821	6.51186	4.56297	5.12339e-05	0.00223677	1.77784
ENSMUSG00000030165	Klrd1	0.937174	1.5416	4.56346	5.11562e-05	0.00223677	1.77929
ENSMUSG00000045757	Zfp764	-0.514721	3.68661	-4.56142	5.14778e-05	0.00224156	1.77332
ENSMUSG00000007987	Rabl5	0.437283	5.67545	4.5604	5.164e-05	0.00224279	1.77032
ENSMUSG00000025225	Nfkb2	-0.44396	4.81139	-4.54596	5.3984e-05	0.00233851	1.72805
ENSMUSG00000003518	Dusp3	-0.609223	4.67911	-4.52866	5.69306e-05	0.00245978	1.67745
ENSMUSG00000026360	Rgs2	0.570139	6.7194	4.52712	5.72003e-05	0.00246507	1.67295
ENSMUSG00000079426	Arpc4	0.243811	7.9182	4.52533	5.75157e-05	0.00247229	1.66771
ENSMUSG00000039199	Zdhhc1	0.591922	5.05137	4.51796	5.88318e-05	0.00252238	1.64618
ENSMUSG00000034430	Zxdc	0.260771	5.79095	4.5165	5.90961e-05	0.00252723	1.64191
ENSMUSG00000020289	Nprl3	0.257504	5.51584	4.50831	6.05981e-05	0.00258126	1.61802
ENSMUSG00000046410	Kcnk6	-0.571468	4.90006	-4.50794	6.06683e-05	0.00258126	1.61692
ENSMUSG00000055480	Zfp458	-0.534226	5.34219	-4.50623	6.09877e-05	0.00258826	1.61192
ENSMUSG00000067235	H2-Q10	0.380454	4.85984	4.50368	6.14664e-05	0.00260197	1.60448
ENSMUSG00000027531	Impa1	0.282721	5.9067	4.50058	6.20529e-05	0.00262017	1.59544
ENSMUSG00000046994	Mars2	-0.449657	6.96622	-4.49232	6.36434e-05	0.00267757	1.57136
ENSMUSG00000097415	RP23-285C18.2	-0.665686	7.50274	-4.49187	6.37326e-05	0.00267757	1.57002
ENSMUSG00000075370	Igll1	-0.67491	10.8499	-4.48761	6.45693e-05	0.00270592	1.55761
ENSMUSG00000034761	Map4k5	0.424333	3.87806	4.48651	6.4787e-05	0.00270826	1.55441
ENSMUSG00000028179	Cth	0.441728	5.44913	4.48373	6.53406e-05	0.00272459	1.54631
ENSMUSG00000026064	Ptp4a1	-0.346197	5.99098	-4.48159	6.57702e-05	0.00273568	1.54008
ENSMUSG00000035000	Dpp4	-0.405996	9.04098	-4.48045	6.60019e-05	0.0027385	1.53673
ENSMUSG00000027963	Extl2	-0.61994	4.16405	-4.47849	6.63985e-05	0.00274814	1.53103
ENSMUSG00000026571	Dcaf6	0.341181	5.45821	4.47165	6.78036e-05	0.00279247	1.51111
ENSMUSG00000050471	Fam118b	0.224468	5.77293	4.47232	6.76658e-05	0.00279247	1.51305
ENSMUSG00000060512	0610040J01Rik	-0.685158	4.58355	-4.46677	6.88248e-05	0.00282757	1.49689
ENSMUSG00000055805	Fmnl1	0.646215	6.76525	4.46425	6.93578e-05	0.00284248	1.48955
ENSMUSG00000024776	Stambpl1	-0.518654	6.78377	-4.46169	6.99026e-05	0.00285303	1.48211
ENSMUSG00000036257	Pnpla8	-0.304475	6.38085	-4.46144	6.99565e-05	0.00285303	1.48137
ENSMUSG00000029001	Fbxo44	0.498105	4.32764	4.46048	7.01624e-05	0.00285447	1.47858
ENSMUSG00000000915	Hip1r	0.451356	6.16981	4.45964	7.03416e-05	0.00285481	1.47615
ENSMUSG00000074802	Gas2l3	-0.481589	6.64217	-4.45443	7.14726e-05	0.00289369	1.46098
ENSMUSG00000032745	Gpbp1	0.232431	8.11411	4.44853	7.2774e-05	0.00293926	1.44382
ENSMUSG00000040624	Plekhg1	0.921142	2.52903	4.44265	7.40945e-05	0.00298538	1.42671
ENSMUSG00000041199	Rpusd1	-0.410715	5.24022	-4.44157	7.43401e-05	0.00298808	1.42357
ENSMUSG00000027551	Zfp64	-0.363047	6.09373	-4.43754	7.52598e-05	0.00301779	1.41188
ENSMUSG00000045639	Zfp629	-0.529611	4.78449	-4.43585	7.56512e-05	0.00302455	1.40694
ENSMUSG00000097785	AC131756.1	-0.536231	5.36661	-4.43525	7.57902e-05	0.00302455	1.4052
ENSMUSG00000089736	Gm14378	0.520252	4.11297	4.42273	7.8743e-05	0.00313491	1.36886
ENSMUSG00000022793	B4galt4	-0.583148	4.70698	-4.41852	7.97636e-05	0.003168	1.35661
ENSMUSG00000009630	Ppp2cb	-0.355625	5.70892	-4.41598	8.03844e-05	0.00318509	1.34924
ENSMUSG00000020275	Rel	0.634704	3.82362	4.41259	8.12185e-05	0.00321053	1.33943
ENSMUSG00000034173	2410018M08Rik	-0.856562	2.68907	-4.40973	8.19313e-05	0.00323107	1.33112
ENSMUSG00000052384	Lrrc33	-0.254681	8.60097	-4.40464	8.32148e-05	0.00327396	1.31635
ENSMUSG00000000861	Bcl11a	-0.504772	6.93309	-4.40221	8.3834e-05	0.00328981	1.3093
ENSMUSG00000037999	Arap2	0.380058	5.7334	4.40151	8.40112e-05	0.00328981	1.30729
ENSMUSG00000020918	Kat2a	-0.330689	6.58569	-4.40023	8.43397e-05	0.00329496	1.30358
ENSMUSG00000027297	Ltk	0.492212	4.23821	4.39094	8.67629e-05	0.00338173	1.27666
ENSMUSG00000028849	Map7d1	0.489918	3.43029	4.389	8.72777e-05	0.00338601	1.27104
ENSMUSG00000037257	Aagab	0.281252	6.90891	4.38959	8.71222e-05	0.00338601	1.27273
ENSMUSG00000025757	Hspa4l	-0.235414	4.63214	-4.38739	8.77084e-05	0.003387	1.26636
ENSMUSG00000060131	Atp8b4	0.738747	3.95237	4.38774	8.7614e-05	0.003387	1.26738
ENSMUSG00000026159	Agfg1	-0.248148	6.93641	-4.38449	8.84851e-05	0.00340912	1.25798
ENSMUSG00000033294	Noc4l	-0.316446	6.34577	-4.38156	8.92791e-05	0.00343181	1.24949
ENSMUSG00000034771	Tle2	1.11581	2.79311	4.37777	9.03167e-05	0.00346373	1.23851
ENSMUSG00000008604	Ubqln4	-0.355391	6.54494	-4.3717	9.20013e-05	0.00349626	1.22096
ENSMUSG00000038650	Rnh1	0.311828	5.98263	4.37294	9.16538e-05	0.00349626	1.22455
ENSMUSG00000047281	Sfn	0.528391	5.48271	4.37303	9.16288e-05	0.00349626	1.22481
ENSMUSG00000070000	Fcho1	0.275242	8.22978	4.37233	9.18246e-05	0.00349626	1.22278
ENSMUSG00000024856	Cdk2ap2	-0.615873	5.06244	-4.36932	9.26707e-05	0.00350122	1.21407
ENSMUSG00000026873	Phf19	0.390234	5.23018	4.36999	9.24822e-05	0.00350122	1.216
ENSMUSG00000034371	Dak	-0.457328	5.93349	-4.369	9.276e-05	0.00350122	1.21315
ENSMUSG00000025162	Csnk1d	0.234228	6.91301	4.36203	9.47492e-05	0.00356219	1.193
ENSMUSG00000025880	Smad7	0.40257	5.99467	4.36185	9.48015e-05	0.00356219	1.19247
ENSMUSG00000030471	Zdhhc13	-0.626199	7.59629	-4.35929	9.55421e-05	0.00358197	1.18508
ENSMUSG00000060938	Rpl26	-0.307694	7.7211	-4.35644	9.63741e-05	0.00360508	1.17684
ENSMUSG00000067274	Rplp0	-0.304245	9.35529	-4.35157	9.78143e-05	0.00365079	1.16275
ENSMUSG00000004568	Arhgef18	0.486567	5.79327	4.34795	9.88973e-05	0.00368228	1.15229
ENSMUSG00000027175	Tcp11l1	-0.513846	3.18454	-4.34728	9.90986e-05	0.00368228	1.15036
ENSMUSG00000079267	Gm5930	-1.04839	2.02882	-4.34299	0.000100399	0.00372235	1.13798
ENSMUSG00000022791	Tnk2	0.447026	6.86908	4.33681	0.000102302	0.0037807	1.12015
ENSMUSG00000034235	Usp54	-0.352174	4.62833	-4.33641	0.000102426	0.0037807	1.119
ENSMUSG00000019891	Dcbld1	0.6023	3.76444	4.32863	0.000104877	0.00386265	1.09655
ENSMUSG00000029254	Stap1	0.460326	6.13122	4.32256	0.000106827	0.003917	1.07905
ENSMUSG00000030322	Mbd4	0.311396	5.49086	4.32286	0.00010673	0.003917	1.07991
ENSMUSG00000050654	Olfr215	-1.0161	1.86987	-4.32114	0.000107289	0.003917	1.07495
ENSMUSG00000078546	2210404O09Rik	-0.870544	2.24042	-4.32127	0.000107247	0.003917	1.07533
ENSMUSG00000037857	Nufip2	-0.202983	7.74548	-4.31661	0.000108775	0.00396259	1.06189
ENSMUSG00000071192	Wfikkn1	0.399695	4.75056	4.31051	0.000110805	0.00402778	1.04434
ENSMUSG00000026430	Rassf5	0.330837	5.65052	4.30719	0.00011193	0.00405982	1.03475
ENSMUSG00000025060	Slk	-0.235366	6.94236	-4.30487	0.000112719	0.0040796	1.02808
ENSMUSG00000025584	Pde8a	-0.629871	5.72195	-4.2996	0.000114533	0.00413631	1.01293
ENSMUSG00000078160	Gm16503	-0.504581	6.08736	-4.29736	0.000115317	0.00415563	1.00646
ENSMUSG00000004665	Cnn2	-0.822642	3.91207	-4.29361	0.000116634	0.00419405	0.995682
ENSMUSG00000092182	Gm20407	0.900518	1.86422	4.28684	0.000119052	0.00427182	0.976209
ENSMUSG00000028466	Creb3	0.326072	4.99161	4.28595	0.000119372	0.00427415	0.973657
ENSMUSG00000080950	Gm7278	-0.73009	4.93928	-4.28289	0.000120485	0.00430476	0.964855
ENSMUSG00000003882	Il7r	-0.324044	8.32412	-4.28204	0.000120796	0.00430668	0.962405
ENSMUSG00000022774	Ncbp2	-0.292306	5.83692	-4.27936	0.00012178	0.00432381	0.954707
ENSMUSG00000035953	Tmem55b	-0.320847	6.79638	-4.27932	0.000121794	0.00432381	0.954601
ENSMUSG00000050552	Lamtor4	0.354973	5.74695	4.27608	0.000122994	0.00434795	0.945298
ENSMUSG00000091474	2610021A01Rik	-0.415283	5.58511	-4.27626	0.000122928	0.00434795	0.945809
ENSMUSG00000021028	Mbip	0.278124	6.01043	4.27438	0.000123628	0.00436114	0.940421
ENSMUSG00000020032	Nuak1	0.572033	3.93983	4.27201	0.00012452	0.00438337	0.933598
ENSMUSG00000047583	Tyw3	-0.358193	4.81277	-4.26703	0.000126411	0.00444058	0.919301
ENSMUSG00000026532	Spta1	-0.396304	6.37188	-4.26539	0.000127039	0.00445329	0.914598
ENSMUSG00000024948	Map4k2	0.380373	7.43615	4.25514	0.000131037	0.00458383	0.885207
ENSMUSG00000059447	Hadhb	0.32422	6.16162	4.25307	0.000131861	0.00460301	0.879263
ENSMUSG00000048285	Frmd6	-0.692186	5.81609	-4.25079	0.000132774	0.00462523	0.87272
ENSMUSG00000041360	D19Bwg1357e	-0.259599	7.43007	-4.24971	0.000133208	0.00463071	0.869621
ENSMUSG00000001750	Tcirg1	-0.291612	8.04474	-4.23954	0.000137366	0.00476536	0.840471
ENSMUSG00000031666	Rbl2	0.246063	5.74033	4.23624	0.00013874	0.00480304	0.831036
ENSMUSG00000032842	Abcc10	0.374054	4.04283	4.23553	0.00013904	0.00480347	0.82899
ENSMUSG00000035754	Wdr18	-0.280862	6.93529	-4.23065	0.0001411	0.00486461	0.815041
ENSMUSG00000033685	Ucp2	-0.341752	9.96093	-4.22861	0.000141973	0.00488462	0.809196
ENSMUSG00000001089	Luzp1	-0.365153	3.92467	-4.22329	0.00014427	0.00495345	0.793981
ENSMUSG00000034164	Emid1	0.354807	8.5208	4.21671	0.000147166	0.00503337	0.775139
ENSMUSG00000034640	Tiparp	-0.617016	4.96147	-4.21663	0.000147199	0.00503337	0.774925
ENSMUSG00000029338	Antxr2	0.3558	6.84819	4.21549	0.000147708	0.00504046	0.771653
ENSMUSG00000002477	Snrpd1	0.345818	6.40138	4.20745	0.00015133	0.00515355	0.74869
ENSMUSG00000079553	Kifc1	0.26761	7.32188	4.20629	0.000151863	0.00516118	0.74536
ENSMUSG00000000693	Loxl3	-0.426885	4.79804	-4.20094	0.00015433	0.00523439	0.730086
ENSMUSG00000037447	Arid5a	-0.582048	4.26967	-4.19909	0.00015519	0.00525291	0.724818
ENSMUSG00000087230	Mroh3	1.01803	3.56387	4.19703	0.000156155	0.00527489	0.718945
ENSMUSG00000066456	Hmgn3	-0.573637	4.93348	-4.19589	0.000156693	0.0052824	0.715685
ENSMUSG00000029416	Slc15a4	0.265621	6.97992	4.1921	0.000158491	0.00533225	0.704876
ENSMUSG00000026311	Asb1	0.32372	4.99463	4.19073	0.00015915	0.00533346	0.700942
ENSMUSG00000038045	Sult6b1	-0.906948	3.30388	-4.1907	0.000159165	0.00533346	0.700856
ENSMUSG00000052726	Kcnt2	0.613319	1.49741	4.18925	0.000159861	0.00534607	0.696721
ENSMUSG00000041180	Hectd2	-0.338121	3.49352	-4.18826	0.000160338	0.00535131	0.693901
ENSMUSG00000055184	Fam72a	0.447686	4.57162	4.18402	0.000162395	0.00540919	0.681819
ENSMUSG00000071715	Ncf4	-0.337179	6.5909	-4.17757	0.000165577	0.0055042	0.663437
ENSMUSG00000039781	Azi1	0.427531	4.81645	4.17617	0.000166278	0.00550593	0.659434
ENSMUSG00000059409	Ppp2r5d	-0.258183	6.09354	-4.17615	0.000166288	0.00550593	0.659381
ENSMUSG00000097122	AL731663.1	-0.397278	7.42523	-4.17204	0.000168357	0.00556343	0.647665
ENSMUSG00000025323	Sp4	0.381549	4.7145	4.16826	0.000170281	0.0056159	0.636904
ENSMUSG00000048827	Pkd1l3	-0.418867	5.85463	-4.16751	0.000170665	0.0056175	0.634768
ENSMUSG00000020827	Mink1	-0.317936	6.17148	-4.1656	0.000171645	0.0056354	0.629343
ENSMUSG00000093470	Gm20645	0.68672	3.60638	4.16514	0.000171883	0.0056354	0.628033
ENSMUSG00000028630	Dyrk2	-0.407006	6.67044	-4.16247	0.000173266	0.00566963	0.620442
ENSMUSG00000027636	Sla2	0.465729	4.23576	4.1572	0.000176032	0.00574869	0.605441
ENSMUSG00000038179	Slamf7	0.895899	3.07355	4.15657	0.00017637	0.00574869	0.603628
ENSMUSG00000075514	Gm13375	1.00556	2.64149	4.15202	0.000178794	0.00581636	0.590703
ENSMUSG00000027601	Mtfr1	0.26309	6.1916	4.14503	0.000182588	0.00591677	0.570818
ENSMUSG00000032503	Arpp21	0.627422	1.41614	4.14532	0.000182427	0.00591677	0.571655
ENSMUSG00000008398	Elk3	-0.381711	5.87709	-4.13963	0.000185566	0.0059694	0.555499
ENSMUSG00000026754	Golga1	0.259741	6.63913	4.14081	0.000184912	0.0059694	0.558841
ENSMUSG00000026821	Ralgds	-0.349097	4.47707	-4.14066	0.000184994	0.0059694	0.558426
ENSMUSG00000049232	Tigd2	0.409502	5.06293	4.1395	0.00018564	0.0059694	0.555124
ENSMUSG00000005442	Cic	0.363135	5.89655	4.13854	0.000186179	0.00597525	0.552378
ENSMUSG00000096929	mmu-mir-29b-2	0.518806	4.3621	4.1377	0.000186649	0.00597883	0.549994
ENSMUSG00000036944	Tmem71	0.804269	1.98148	4.13664	0.000187242	0.00598639	0.546987
ENSMUSG00000028551	Cdkn2c	0.556422	5.2897	4.12684	0.000192823	0.00615305	0.519186
ENSMUSG00000035021	Baz1a	-0.247986	7.75256	-4.12327	0.0001949	0.00620747	0.509047
ENSMUSG00000031833	Mast3	0.254604	7.15471	4.11871	0.000197581	0.0062809	0.496116
ENSMUSG00000058945	Gm10056	0.424116	5.77423	4.1179	0.000198061	0.00628422	0.493819
ENSMUSG00000050350	Gpr18	0.530403	6.64688	4.11478	0.000199922	0.00633124	0.48497
ENSMUSG00000022216	Psme1	-0.345943	7.09582	-4.11069	0.000202382	0.00639702	0.4734
ENSMUSG00000026087	Mrpl30	-0.387057	5.95191	-4.1092	0.000203287	0.0064135	0.469177
ENSMUSG00000032300	1700017B05Rik	0.385631	7.29813	4.10827	0.000203859	0.00641943	0.466519
ENSMUSG00000028776	Tinagl1	0.8256	1.60672	4.10594	0.000205282	0.00642362	0.459937
ENSMUSG00000035172	Plekhh3	0.883776	1.86224	4.1063	0.000205063	0.00642362	0.460943
ENSMUSG00000036712	Cyld	0.291615	5.5863	4.10578	0.000205379	0.00642362	0.45949
ENSMUSG00000063286	Gm8995	-0.891665	5.63075	-4.10554	0.000205528	0.00642362	0.458802
ENSMUSG00000023044	Csad	0.55522	4.433	4.10117	0.000208235	0.00649169	0.446423
ENSMUSG00000038215	Cep44	0.280025	5.85448	4.10077	0.000208483	0.00649169	0.445297
ENSMUSG00000020108	Ddit4	-0.571708	6.38987	-4.0996	0.000209215	0.00649925	0.44198
ENSMUSG00000042331	Specc1	-0.327145	4.16103	-4.09852	0.000209891	0.00649925	0.438927
ENSMUSG00000055932	Fto	0.22426	6.37522	4.09865	0.000209809	0.00649925	0.439298
ENSMUSG00000033450	Tagap	-0.54555	4.2559	-4.09604	0.000211457	0.00653563	0.431895
ENSMUSG00000028322	Exosc3	0.308719	5.1747	4.09533	0.000211901	0.00653726	0.429912
ENSMUSG00000003062	Stard3nl	0.331043	5.6995	4.09255	0.000213675	0.00657984	0.422027
ENSMUSG00000039087	Rreb1	-0.290035	6.47711	-4.09132	0.000214459	0.00659185	0.418561
ENSMUSG00000009894	Snap47	-0.493935	3.95638	-4.09053	0.000214969	0.00659542	0.416312
ENSMUSG00000000325	Arvcf	0.819548	3.83763	4.08708	0.000217198	0.0066277	0.406556
ENSMUSG00000028950	Tas1r1	-0.831654	2.92672	-4.08724	0.000217093	0.0066277	0.407016
ENSMUSG00000051790	Nlgn2	0.728724	2.06391	4.08706	0.000217211	0.0066277	0.406501
ENSMUSG00000029798	Herc6	-0.357854	3.68923	-4.08408	0.000219155	0.00667484	0.398073
ENSMUSG00000014496	Ankrd28	-0.49636	9.08695	-4.08224	0.000220362	0.0066994	0.392878
ENSMUSG00000028273	Pdlim5	-0.305358	4.37104	-4.07549	0.000224848	0.00680401	0.373817
ENSMUSG00000029388	Eif2b1	-0.369207	5.88063	-4.07523	0.000225023	0.00680401	0.373082
ENSMUSG00000038683	Pak1ip1	-0.290693	6.49871	-4.07602	0.000224491	0.00680401	0.375321
ENSMUSG00000016757	Ttll12	-0.31379	6.41828	-4.07382	0.000225972	0.00682037	0.369102
ENSMUSG00000097184	CT030736.1	0.921666	2.04545	4.07291	0.00022659	0.00682668	0.366523
ENSMUSG00000027427	Polr3f	-0.228414	5.82854	-4.07139	0.000227617	0.00684372	0.362246
ENSMUSG00000033943	Mga	-0.267982	6.7403	-4.07087	0.000227974	0.00684372	0.360763
ENSMUSG00000020780	Srp68	-0.259385	7.30521	-4.0699	0.000228635	0.00684455	0.358025
ENSMUSG00000029165	Agbl5	0.279444	5.40771	4.06903	0.00022923	0.00684455	0.355569
ENSMUSG00000062353	Gm15772	-0.456354	5.28783	-4.06926	0.000229072	0.00684455	0.356221
ENSMUSG00000015363	Trabd	0.33097	5.51569	4.06666	0.000230856	0.00688084	0.348883
ENSMUSG00000055884	Fancm	-0.255902	6.63701	-4.06272	0.000233586	0.00694981	0.33777
ENSMUSG00000037337	Map4k1	0.368927	7.94244	4.05716	0.000237491	0.00705345	0.322094
ENSMUSG00000082057	Gm15789	-0.691762	4.53155	-4.05541	0.000238735	0.00707781	0.317158
ENSMUSG00000052837	Junb	-0.452313	5.72908	-4.0503	0.000242401	0.00717377	0.302753
ENSMUSG00000028463	Car9	-0.618004	4.59168	-4.03927	0.000250502	0.00740043	0.271682
ENSMUSG00000004266	Ptpn6	-0.456051	6.44704	-4.03814	0.00025134	0.00741048	0.268524
ENSMUSG00000008373	Prpf31	-0.249783	6.40467	-4.03644	0.000252615	0.00741048	0.263744
ENSMUSG00000059436	Max	-0.293654	6.36367	-4.03687	0.000252292	0.00741048	0.264954
ENSMUSG00000071041	Gm15210	-0.511279	4.22976	-4.03719	0.000252053	0.00741048	0.265849
ENSMUSG00000067150	Xpo5	-0.253894	7.73798	-4.03475	0.000253893	0.00743492	0.258977
ENSMUSG00000039463	Slc9a8	0.240706	7.15365	4.03217	0.000255848	0.00745364	0.251726
ENSMUSG00000053080	2700081O15Rik	0.454341	4.38981	4.03156	0.000256315	0.00745364	0.250004
ENSMUSG00000059981	Taok2	-0.240083	6.63104	-4.03158	0.000256302	0.00745364	0.250051
ENSMUSG00000062591	Tubb4a	0.989966	2.23151	4.03278	0.000255384	0.00745364	0.253441
ENSMUSG00000034765	Dusp5	0.464346	6.98323	4.02349	0.000262544	0.00762152	0.227318
ENSMUSG00000026641	Usf1	0.34562	5.34457	4.01874	0.00026628	0.00767219	0.21397
ENSMUSG00000026921	Egfl7	0.547178	4.10339	4.01836	0.000266583	0.00767219	0.212893
ENSMUSG00000040213	Ccbl2	-0.383224	5.0649	-4.01975	0.000265481	0.00767219	0.216809
ENSMUSG00000055044	Pdlim1	-0.373071	5.23071	-4.01879	0.000266239	0.00767219	0.214115
ENSMUSG00000086376	1700071G01Rik	0.908663	1.92729	4.01913	0.00026597	0.00767219	0.215069
ENSMUSG00000001227	Sema6b	-0.636814	3.69663	-4.01091	0.000272553	0.00779181	0.191976
ENSMUSG00000020897	Aurkb	0.242775	6.76358	4.01228	0.000271445	0.00779181	0.195822
ENSMUSG00000030276	Ttll3	0.343799	6.04838	4.01085	0.000272604	0.00779181	0.191798
ENSMUSG00000040952	Rps19	-0.223728	8.22742	-4.01091	0.000272553	0.00779181	0.191974
ENSMUSG00000042185	Nfrkb	0.222621	7.46372	4.00831	0.000274668	0.0078374	0.184675
ENSMUSG00000019464	Ptger1	0.301348	5.29868	4.00108	0.000280631	0.00797806	0.16439
ENSMUSG00000028455	Stoml2	-0.30477	6.43319	-4.0015	0.000280282	0.00797806	0.165565
ENSMUSG00000030748	Il4ra	0.456633	5.88729	4.0006	0.000281028	0.00797806	0.163053
ENSMUSG00000087381	Gm16008	-0.684772	3.59163	-3.99959	0.00028187	0.0079884	0.160228
ENSMUSG00000071172	Srsf3	0.19299	8.67762	3.99871	0.000282609	0.00799579	0.157755
ENSMUSG00000031297	Slc7a3	0.879754	4.12391	3.99783	0.00028335	0.00800322	0.155282
ENSMUSG00000028923	Necap2	-0.352515	5.82685	-3.99464	0.000286048	0.00806579	0.146335
ENSMUSG00000037725	Ckap2	-0.375255	5.85609	-3.98878	0.000291062	0.00819334	0.129929
ENSMUSG00000035078	Mtmr9	0.247307	6.27641	3.98811	0.000291639	0.0081958	0.128057
ENSMUSG00000025195	Dnmbp	0.643083	2.72309	3.98524	0.000294133	0.00823756	0.12002
ENSMUSG00000035547	Capn5	0.373019	5.14205	3.98572	0.000293718	0.00823756	0.121354
ENSMUSG00000042632	Pla2g6	-0.367659	5.35616	-3.9847	0.000294603	0.00823756	0.118511
ENSMUSG00000041037	Irgq	0.355563	4.45006	3.98154	0.000297379	0.00830131	0.109657
ENSMUSG00000021254	Gpatch2l	0.332571	5.95853	3.98009	0.000298658	0.0083231	0.105607
ENSMUSG00000031807	Pgls	0.360977	6.98152	3.9783	0.000300249	0.0083535	0.100593
ENSMUSG00000019726	Lyst	0.26149	6.71836	3.97646	0.000301892	0.00837137	0.0954405
ENSMUSG00000028766	Alpl	-0.641458	8.03841	-3.97684	0.000301556	0.00837137	0.0964921
ENSMUSG00000062997	Rpl35	-0.356673	6.99889	-3.97364	0.000304426	0.00842767	0.0875506
ENSMUSG00000090706	Gm17233	0.786757	2.05448	3.97188	0.000306014	0.00845763	0.0826401
ENSMUSG00000035572	Dcaf10	0.404285	6.10468	3.96229	0.000314834	0.00868703	0.0558245
ENSMUSG00000020689	Itgb3	0.795303	1.83788	3.96137	0.000315693	0.00869639	0.0532531
ENSMUSG00000022439	Parvg	0.209668	7.56374	3.95584	0.000320906	0.00882545	0.0377998
ENSMUSG00000003680	Taf6l	0.363183	5.07499	3.95281	0.000323789	0.00887554	0.0293613
ENSMUSG00000022401	Xpnpep3	-0.24557	5.25098	-3.95284	0.000323759	0.00887554	0.0294499
ENSMUSG00000038156	Spon1	-0.56393	3.71513	-3.95061	0.000325906	0.00891895	0.0232126
ENSMUSG00000026694	Mettl13	-0.352353	5.65819	-3.94818	0.000328257	0.00896861	0.0164313
ENSMUSG00000022195	6030458C11Rik	-0.286842	6.40141	-3.94573	0.000330644	0.0089934	0.0095961
ENSMUSG00000068739	Sars	0.253067	7.24121	3.94646	0.000329927	0.0089934	0.0116454
ENSMUSG00000069874	Irgm2	0.616827	1.78638	3.94559	0.000330778	0.0089934	0.00921479
ENSMUSG00000031627	Irf2	-0.357014	6.69476	-3.94122	0.000335085	0.0090957	-0.00298654
ENSMUSG00000068735	Trp53i11	0.371936	7.67443	3.93889	0.000337395	0.00914358	-0.00946923
ENSMUSG00000001054	Rmnd5b	-0.248149	6.64227	-3.93811	0.000338177	0.00914992	-0.0116504
ENSMUSG00000022312	Eif3h	-0.253835	7.34047	-3.93398	0.000342321	0.00924709	-0.0231384
ENSMUSG00000027562	Car2	-0.355006	5.97509	-3.93313	0.000343182	0.0092554	-0.0255075
ENSMUSG00000097554	AC092404.1	-0.66314	5.13071	-3.9307	0.000345653	0.00930702	-0.0322726
ENSMUSG00000031398	Plxna3	0.341034	6.35378	3.92898	0.000347416	0.00933946	-0.0370714
ENSMUSG00000028910	Mecr	-0.279311	6.12132	-3.92291	0.0003537	0.00949311	-0.0539733
ENSMUSG00000028889	Yrdc	-0.266024	5.96481	-3.91828	0.000358563	0.00959529	-0.0668485
ENSMUSG00000057789	Bak1	-0.460001	5.26922	-3.91819	0.000358654	0.00959529	-0.067089
ENSMUSG00000028741	Mrto4	-0.279017	6.9043	-3.91206	0.000365195	0.00975468	-0.0841278
ENSMUSG00000005087	Cd44	-0.599042	6.59211	-3.91111	0.000366227	0.00976664	-0.086787
ENSMUSG00000093387	Gm20732	0.5322	3.23217	3.90958	0.000367883	0.00979518	-0.0910398
ENSMUSG00000070298	Trcg1	0.536695	4.08859	3.90861	0.000368937	0.00980763	-0.0937376
ENSMUSG00000085009	Gm12977	0.898642	2.04522	3.90233	0.000375822	0.00997479	-0.111164
ENSMUSG00000026187	Xrcc5	-0.198494	7.1167	-3.90136	0.000376902	0.00998759	-0.113868
ENSMUSG00000045973	Slc25a51	0.372664	6.64046	3.89836	0.000380247	0.0100603	-0.122195
ENSMUSG00000067367	Lyar	-0.360361	6.53356	-3.89694	0.000381834	0.0100863	-0.12612
ENSMUSG00000036986	Pml	-0.263184	6.22513	-3.89412	0.000385025	0.0101546	-0.133964
ENSMUSG00000033386	Frrs1	-0.330031	5.44534	-3.89204	0.000387391	0.0101894	-0.139736
ENSMUSG00000085024	C230035I16Rik	-0.74	3.30627	-3.89188	0.000387562	0.0101894	-0.140153
ENSMUSG00000037139	Myom3	0.370659	5.57655	3.89074	0.000388875	0.0101898	-0.143339
ENSMUSG00000042032	Mat2b	-0.251917	5.89429	-3.89118	0.000388365	0.0101898	-0.142102
ENSMUSG00000071748	Gm14698	-0.420088	4.56082	-3.89027	0.000389407	0.0101898	-0.144628
ENSMUSG00000053935	Atf7ip	0.496036	5.02529	3.88969	0.000390076	0.0101914	-0.146245
ENSMUSG00000022041	Chrna2	0.831261	3.1085	3.88576	0.000394613	0.0102938	-0.157141
ENSMUSG00000060791	Gmfg	-0.385948	6.21304	-3.88339	0.000397368	0.0103495	-0.163696
ENSMUSG00000021392	Nol8	-0.270179	6.13012	-3.8804	0.000400882	0.0104248	-0.171988
ENSMUSG00000061130	Ppm1b	0.251685	6.61466	3.87938	0.000402081	0.0104398	-0.174804
ENSMUSG00000050965	Prkca	-0.377863	6.84654	-3.87695	0.000404972	0.0104985	-0.181553
ENSMUSG00000020732	Rab37	0.845428	2.15824	3.87348	0.000409114	0.0105808	-0.191136
ENSMUSG00000032596	Uba7	-0.315902	5.89287	-3.87324	0.000409411	0.0105808	-0.191821
ENSMUSG00000034377	Tulp4	0.353461	4.28901	3.87245	0.000410355	0.0105888	-0.19399
ENSMUSG00000049625	Tifab	-0.522764	5.62154	-3.8713	0.000411751	0.0106085	-0.197189
ENSMUSG00000022559	Fbxl6	0.194739	7.63065	3.86865	0.000414965	0.0106748	-0.204512
ENSMUSG00000062157	Ifnlr1	-0.602625	4.38331	-3.86742	0.000416462	0.0106969	-0.207902
ENSMUSG00000083745	Gm13543	0.654753	5.16165	3.8667	0.000417342	0.010703	-0.209892
ENSMUSG00000029128	Rab28	0.244058	5.74492	3.8651	0.000419315	0.0107231	-0.214331
ENSMUSG00000041528	Rnf123	0.174752	6.72015	3.86503	0.000419405	0.0107231	-0.214535
ENSMUSG00000070390	Nlrp1b	-0.641007	3.33723	-3.86355	0.000421227	0.0107532	-0.218617
ENSMUSG00000025076	Casp7	-0.495431	5.01615	-3.8608	0.000424646	0.010824	-0.226231
ENSMUSG00000097471	AC151841.1	0.819399	2.76096	3.85735	0.000428961	0.0109173	-0.235749
ENSMUSG00000017734	Dbndd2	0.790511	2.16095	3.85449	0.000432574	0.0109925	-0.243647
ENSMUSG00000031432	Prps1	-0.297112	5.63869	-3.85304	0.000434425	0.0110228	-0.247667
ENSMUSG00000026975	Wdr85	-0.344441	5.63449	-3.85237	0.00043528	0.0110277	-0.249517
ENSMUSG00000022141	Nipbl	-0.176977	7.04779	-3.8485	0.000440248	0.0111367	-0.260202
ENSMUSG00000038816	Ctnnal1	0.470486	4.58648	3.84677	0.000442476	0.0111762	-0.264955
ENSMUSG00000018209	Stk4	0.192421	7.85776	3.83676	0.000455656	0.011346	-0.292582
ENSMUSG00000020694	Tlk2	0.190083	5.98598	3.83931	0.000452263	0.011346	-0.285547
ENSMUSG00000020889	Nr1d1	-1.08302	4.16615	-3.83976	0.000451661	0.011346	-0.284294
ENSMUSG00000026176	Ctdsp1	0.354304	7.06043	3.83678	0.00045563	0.011346	-0.292528
ENSMUSG00000030921	Trim30a	-0.359822	4.93371	-3.8407	0.000450425	0.011346	-0.281714
ENSMUSG00000041438	Cirh1a	-0.398043	7.47252	-3.83719	0.00045508	0.011346	-0.291392
ENSMUSG00000041515	Irf8	0.371202	6.40138	3.83651	0.000455984	0.011346	-0.293258
ENSMUSG00000044636	Csrnp2	0.286636	5.12981	3.83695	0.0004554	0.011346	-0.292054
ENSMUSG00000047248	C2cd3	0.268786	6.68079	3.83795	0.000454062	0.011346	-0.289284
ENSMUSG00000047675	Rps8	-0.224644	8.75277	-3.83905	0.000452605	0.011346	-0.286258
ENSMUSG00000021054	Sgpp1	0.91395	4.06287	3.82909	0.000465998	0.0115504	-0.313704
ENSMUSG00000047996	Prrg1	-0.338224	4.66947	-3.82889	0.00046627	0.0115504	-0.314252
ENSMUSG00000067787	Blcap	0.280317	5.82039	3.82891	0.000466249	0.0115504	-0.31421
ENSMUSG00000028218	Fam92a	0.258376	5.54773	3.82703	0.000468825	0.0115832	-0.319395
ENSMUSG00000044574	5031434C07Rik	1.00011	2.44782	3.82691	0.000468982	0.0115832	-0.31971
ENSMUSG00000056228	Cars2	-0.344559	5.97344	-3.82348	0.000473712	0.0116828	-0.329151
ENSMUSG00000028217	Cdh17	0.580802	1.32474	3.82193	0.000475869	0.0117025	-0.333426
ENSMUSG00000072893	4933439C10Rik	0.390613	5.74894	3.8219	0.000475911	0.0117025	-0.333509
ENSMUSG00000060227	Casc4	0.373897	4.9943	3.81919	0.000479701	0.0117784	-0.340973
ENSMUSG00000038582	Pptc7	0.218964	5.85104	3.81703	0.000482741	0.0118115	-0.346916
ENSMUSG00000041878	8430432A02Rik	0.750999	2.80189	3.81761	0.000481915	0.0118115	-0.345304
ENSMUSG00000058099	Nfam1	0.631911	1.34102	3.81673	0.000483169	0.0118115	-0.347748
ENSMUSG00000040591	1110051M20Rik	0.232863	5.39606	3.81388	0.0004872	0.0118926	-0.355564
ENSMUSG00000031403	Dkc1	-0.221577	7.64081	-3.81188	0.000490057	0.0119122	-0.361065
ENSMUSG00000069744	Psmb3	-0.364075	5.99672	-3.81257	0.000489076	0.0119122	-0.359179
ENSMUSG00000073650	Gm216	1.03147	1.81965	3.81183	0.000490137	0.0119122	-0.361219
ENSMUSG00000032174	Icam5	0.879819	3.16717	3.81052	0.000492008	0.0119231	-0.364801
ENSMUSG00000096433	Gm4944	-0.315892	5.49507	-3.81052	0.000492012	0.0119231	-0.36481
ENSMUSG00000071708	Sms	-0.260754	6.76852	-3.80797	0.000495689	0.0119948	-0.371812
ENSMUSG00000025241	Fyco1	0.393335	6.058	3.80341	0.000502337	0.0121381	-0.384343
ENSMUSG00000028736	Pax7	-0.681513	7.18759	-3.80282	0.00050321	0.0121417	-0.385975
ENSMUSG00000020273	Papolg	0.265332	5.69392	3.80196	0.000504465	0.0121536	-0.388318
ENSMUSG00000039480	Nt5dc1	0.220694	5.33597	3.80149	0.00050516	0.0121536	-0.389612
ENSMUSG00000027808	Serp1	0.277844	7.85609	3.79454	0.00051552	0.0123851	-0.408703
ENSMUSG00000040204	2810417H13Rik	0.488706	6.12243	3.79371	0.000516766	0.0123972	-0.410972
ENSMUSG00000009535	Rnmt	-0.297525	7.04876	-3.79208	0.000519236	0.0124122	-0.415455
ENSMUSG00000021384	Susd3	1.0848	2.39863	3.79269	0.000518312	0.0124122	-0.413781
ENSMUSG00000052656	Rnf103	0.373078	4.44978	3.79182	0.000519617	0.0124122	-0.416146
ENSMUSG00000097321	AC115871.1	1.08395	2.45692	3.7912	0.000520565	0.0124171	-0.41786
ENSMUSG00000020400	Tnip1	0.349918	4.16164	3.78949	0.000523161	0.0124612	-0.422536
ENSMUSG00000023008	Fmnl3	0.396906	6.28532	3.7878	0.000525758	0.012491	-0.427191
ENSMUSG00000030785	Cox6a2	0.616409	1.6443	3.7877	0.000525906	0.012491	-0.427456
ENSMUSG00000040738	Ints8	0.20337	6.21298	3.7871	0.000526819	0.0124949	-0.429087
ENSMUSG00000085912	Trp53cor1	0.575428	4.75237	3.78559	0.000529149	0.0125324	-0.433235
ENSMUSG00000036295	Lrrn3	-0.311398	5.84137	-3.78465	0.000530596	0.0125489	-0.435803
ENSMUSG00000093930	Hmgcs1	0.454346	7.70669	3.78375	0.000532	0.0125644	-0.438287
ENSMUSG00000034247	Plekhm1	0.292796	6.76796	3.78324	0.000532791	0.0125653	-0.439683
ENSMUSG00000040479	Dgkz	-0.236509	8.03496	-3.77984	0.000538095	0.0126725	-0.448995
ENSMUSG00000000247	Lhx2	-0.422793	3.66237	-3.7779	0.000541136	0.0127249	-0.454292
ENSMUSG00000037960	1110007C09Rik	0.797431	1.78385	3.77746	0.000541841	0.0127249	-0.455516
ENSMUSG00000031995	St14	0.7209	2.17811	3.77667	0.000543083	0.0127362	-0.457667
ENSMUSG00000059878	Zfp422	-0.344149	6.79241	-3.77433	0.000546801	0.0128054	-0.46408
ENSMUSG00000005580	Adcy9	0.775995	2.59489	3.77284	0.000549179	0.0128431	-0.468159
ENSMUSG00000022120	Rnf219	-0.313433	6.19061	-3.77041	0.000553071	0.0129161	-0.474795
ENSMUSG00000029772	Ahcyl2	-0.27621	4.80748	-3.76844	0.000556259	0.0129724	-0.480196
ENSMUSG00000025235	Bbs4	-0.527145	4.79065	-3.76764	0.000557558	0.0129846	-0.482388
ENSMUSG00000027371	Fahd2a	0.354696	5.90372	3.76405	0.00056341	0.0131026	-0.492199
ENSMUSG00000018509	Cenpv	0.331566	5.78974	3.76274	0.000565559	0.0131343	-0.495776
ENSMUSG00000024143	Rhoq	0.392521	4.55239	3.76092	0.000568567	0.0131843	-0.500759
ENSMUSG00000028540	Dph2	-0.30525	5.8338	-3.76048	0.000569287	0.0131843	-0.501948
ENSMUSG00000041936	Agrn	0.68576	2.78488	3.75991	0.000570245	0.0131882	-0.503529
ENSMUSG00000042389	Tsen2	0.350689	4.93066	3.75754	0.000574183	0.0132538	-0.509995
ENSMUSG00000072568	Fam84b	-0.893123	2.23423	-3.75725	0.000574668	0.0132538	-0.510787
ENSMUSG00000024593	Megf10	-0.907941	2.47185	-3.756	0.000576761	0.0132838	-0.514203
ENSMUSG00000050150	Slc9b1	-0.209167	5.47808	-3.75433	0.000579564	0.01333	-0.518758
ENSMUSG00000001123	Lgals9	-0.325925	8.55303	-3.75267	0.000582365	0.0133575	-0.523286
ENSMUSG00000028936	Rpl22	-0.293581	7.65191	-3.75195	0.000583592	0.0133575	-0.525263
ENSMUSG00000029247	Paics	-0.227341	7.77539	-3.75173	0.000583955	0.0133575	-0.525847
ENSMUSG00000038437	Mllt6	0.205495	5.72656	3.75267	0.00058237	0.0133575	-0.523294
ENSMUSG00000003581	Rnf215	0.395222	5.28962	3.75094	0.000585303	0.01337	-0.528013
ENSMUSG00000057098	Ebf1	0.37418	8.82475	3.74948	0.000587797	0.0134087	-0.532006
ENSMUSG00000037846	Rtkn2	0.412769	4.07083	3.74408	0.000597094	0.0136022	-0.546745
ENSMUSG00000023026	Dip2b	-0.19746	5.82575	-3.74149	0.000601597	0.0136497	-0.553802
ENSMUSG00000023074	Mospd1	-0.401879	4.38543	-3.74147	0.000601627	0.0136497	-0.553849
ENSMUSG00000024576	Csnk1a1	0.195721	7.64698	3.74202	0.000600664	0.0136497	-0.552344
ENSMUSG00000036160	Surf6	-0.245087	6.44572	-3.74077	0.000602859	0.0136591	-0.555771
ENSMUSG00000031555	Adam9	0.383836	5.91368	3.73812	0.000607507	0.0137458	-0.562981
ENSMUSG00000005983	1700037C18Rik	0.326121	4.98071	3.73709	0.000609334	0.0137594	-0.565801
ENSMUSG00000020453	Patz1	-0.204924	6.64038	-3.73592	0.00061139	0.0137594	-0.568965
ENSMUSG00000021670	Hmgcr	0.354892	9.96865	3.7356	0.000611968	0.0137594	-0.569852
ENSMUSG00000037251	4930444A02Rik	-0.577439	3.88359	-3.73546	0.000612223	0.0137594	-0.570244
ENSMUSG00000062373	Tmem65	-0.474599	3.69443	-3.73597	0.000611314	0.0137594	-0.568848
ENSMUSG00000025758	Plk4	-0.209366	6.65072	-3.73406	0.000614711	0.0137968	-0.574052
ENSMUSG00000021306	Gpr137b	0.425037	4.33064	3.73236	0.000617745	0.0138277	-0.578674
ENSMUSG00000033306	Lpp	0.315054	3.34881	3.73259	0.000617327	0.0138277	-0.578039
ENSMUSG00000004709	Cd244	0.80744	2.93705	3.73129	0.000619662	0.0138521	-0.581583
ENSMUSG00000028949	Smarcd3	0.635856	3.17488	3.73021	0.000621609	0.0138771	-0.584528
ENSMUSG00000039783	Kmo	0.45205	3.69638	3.72786	0.000625861	0.0139534	-0.590929
ENSMUSG00000037419	Endod1	-0.873606	8.4394	-3.72192	0.000636728	0.0141767	-0.607088
ENSMUSG00000029311	Hsd17b11	-0.651261	5.04262	-3.72085	0.000638712	0.014202	-0.610009
ENSMUSG00000019528	Gyg	0.308571	4.87704	3.72015	0.000640014	0.0142121	-0.61192
ENSMUSG00000030745	Il21r	0.657074	6.56751	3.71914	0.000641881	0.0142158	-0.614654
ENSMUSG00000084372	Gm13988	0.541094	4.18334	3.71921	0.000641748	0.0142158	-0.614459
ENSMUSG00000061787	Rps17	-0.268124	8.55783	-3.71841	0.000643247	0.0142272	-0.616649
ENSMUSG00000042351	Grap2	0.890422	3.16451	3.71757	0.000644815	0.014243	-0.618933
ENSMUSG00000027981	Rnpc3	-0.317453	6.08852	-3.71702	0.000645834	0.0142467	-0.620417
ENSMUSG00000022858	Tra2b	0.177666	8.17817	3.71453	0.00065051	0.0143309	-0.627187
ENSMUSG00000020182	Ddc	-0.350119	5.8952	-3.71269	0.000653994	0.0143887	-0.632199
ENSMUSG00000070923	Klhl9	-0.306886	6.47988	-3.7116	0.000656048	0.014415	-0.635143
ENSMUSG00000040913	Fbxw4	0.493454	3.88499	3.71061	0.000657941	0.0144376	-0.637846
ENSMUSG00000024668	Sdhaf2	-0.238796	6.84253	-3.71006	0.000658991	0.0144417	-0.639342
ENSMUSG00000040511	Pvr	-0.485221	4.51803	-3.7077	0.000663492	0.0145213	-0.64573
ENSMUSG00000032386	Trip4	0.302901	5.01207	3.70698	0.000664887	0.0145328	-0.647701
ENSMUSG00000030530	Furin	0.321728	4.59283	3.70547	0.000667804	0.0145633	-0.651809
ENSMUSG00000038593	Tctn1	0.387792	5.01953	3.70535	0.000668024	0.0145633	-0.652118
ENSMUSG00000031105	Slc25a14	0.45962	3.39194	3.70442	0.000669819	0.0145834	-0.654634
ENSMUSG00000020175	Rab36	0.672324	2.72618	3.7039	0.00067083	0.0145864	-0.65605
ENSMUSG00000023755	Rhebl1	-0.458067	6.13336	-3.70193	0.000674672	0.0146509	-0.661408
ENSMUSG00000022561	Gpaa1	-0.306162	7.24694	-3.70097	0.000676544	0.0146535	-0.664008
ENSMUSG00000023050	Map3k12	0.306595	6.2228	3.70132	0.000675855	0.0146535	-0.663052
ENSMUSG00000018239	Zcchc10	-0.46204	4.04057	-3.6987	0.000681001	0.0147103	-0.670168
ENSMUSG00000031165	Was	0.264324	6.3465	3.69785	0.000682685	0.0147103	-0.672485
ENSMUSG00000033458	Fan1	0.243684	5.1792	3.69865	0.000681107	0.0147103	-0.670313
ENSMUSG00000086822	5330413P13Rik	-0.767195	2.47921	-3.69829	0.000681808	0.0147103	-0.671279
ENSMUSG00000029710	Ephb4	-0.686863	4.43109	-3.69595	0.000686439	0.0147342	-0.677629
ENSMUSG00000030060	8430410A17Rik	0.382203	4.7648	3.69657	0.000685202	0.0147342	-0.675937
ENSMUSG00000074892	B3galt5	-0.446974	5.28179	-3.69613	0.000686089	0.0147342	-0.677151
ENSMUSG00000021938	Pspc1	0.233081	7.06546	3.69318	0.00069196	0.0147442	-0.685144
ENSMUSG00000025511	Tspan4	-0.440169	6.94405	-3.69306	0.000692196	0.0147442	-0.685464
ENSMUSG00000031360	Ctps2	0.366935	4.27358	3.69406	0.0006902	0.0147442	-0.682755
ENSMUSG00000044991	1110034G24Rik	0.565834	3.5432	3.69361	0.000691087	0.0147442	-0.68396
ENSMUSG00000057858	D19Ertd737e	0.283724	5.32968	3.69524	0.000687837	0.0147442	-0.679538
ENSMUSG00000071862	Lrrtm2	-0.433867	3.34375	-3.69377	0.000690769	0.0147442	-0.683528
ENSMUSG00000024986	Hhex	0.444732	5.47528	3.68377	0.000711021	0.0151259	-0.710629
ENSMUSG00000019971	Cep290	-0.382492	3.75802	-3.68226	0.000714126	0.0151727	-0.714715
ENSMUSG00000058709	Egln2	0.3081	6.22449	3.68147	0.000715756	0.015188	-0.716854
ENSMUSG00000030830	Itgal	0.741688	3.99182	3.67699	0.000725081	0.0153664	-0.72899
ENSMUSG00000097262	AC119917.1	0.490171	1.51565	3.67569	0.000727794	0.0154044	-0.732492
ENSMUSG00000027293	Ehd4	0.265084	5.66682	3.67039	0.000739003	0.0156218	-0.746821
ENSMUSG00000005907	Pex1	-0.314723	5.74229	-3.66863	0.000742769	0.0156421	-0.751586
ENSMUSG00000028028	Alpk1	-0.378463	6.0731	-3.66914	0.000741677	0.0156421	-0.750207
ENSMUSG00000055053	Nfic	0.341735	3.68358	3.66876	0.000742494	0.0156421	-0.751238
ENSMUSG00000030659	Nucb2	0.659962	3.5883	3.66654	0.000747259	0.0157169	-0.757235
ENSMUSG00000028249	Sdcbp	-0.206835	6.15234	-3.66103	0.000759215	0.0159483	-0.772114
ENSMUSG00000024135	Srbd1	-0.192502	7.21285	-3.65986	0.000761784	0.0159792	-0.775279
ENSMUSG00000051124	Gimap9	-0.691952	3.99951	-3.65948	0.0007626	0.0159792	-0.776282
ENSMUSG00000097090	AC141882.1	0.374689	5.33511	3.65733	0.000767337	0.0160584	-0.782086
ENSMUSG00000030189	Ybx3	-0.289278	7.6193	-3.65613	0.000769994	0.0160938	-0.785325
ENSMUSG00000030123	Plxnd1	-0.511443	6.76607	-3.65513	0.000772226	0.0161124	-0.788038
ENSMUSG00000048001	Hes5	-0.719039	3.2936	-3.65487	0.00077281	0.0161124	-0.788746
ENSMUSG00000087440	4930577N17Rik	0.927143	2.6197	3.65378	0.000775224	0.0161426	-0.791669
ENSMUSG00000053477	Tcf4	-0.336719	4.97818	-3.65228	0.000778579	0.0161923	-0.795715
ENSMUSG00000028459	Cd72	-0.466103	7.02643	-3.64919	0.00078554	0.0163168	-0.804056
ENSMUSG00000034187	Nsf	0.204975	5.88235	3.64794	0.000788363	0.0163551	-0.807416
ENSMUSG00000012640	Zfp715	-0.246213	5.40387	-3.64421	0.000796861	0.0165109	-0.817461
ENSMUSG00000028434	Epb4.1l4b	-0.841517	5.1927	-3.64319	0.000799204	0.0165324	-0.820211
ENSMUSG00000034868	Myl12b	-0.348991	5.02237	-3.64247	0.000800865	0.0165324	-0.822157
ENSMUSG00000037400	Atp11b	0.234684	7.31331	3.64253	0.000800724	0.0165324	-0.821992
ENSMUSG00000036381	P2ry14	0.693677	4.92718	3.63632	0.000815154	0.0168066	-0.838722
ENSMUSG00000001542	Ell2	-0.327764	6.98558	-3.63259	0.000823926	0.0169666	-0.848747
ENSMUSG00000018042	Cyb5r3	0.370813	4.29245	3.63057	0.000828725	0.0169817	-0.854185
ENSMUSG00000022718	Dgcr8	0.230017	8.0844	3.6306	0.000828646	0.0169817	-0.854096
ENSMUSG00000061577	Gpr114	0.665603	1.60464	3.6314	0.000826753	0.0169817	-0.851955
ENSMUSG00000081142	Gm15497	1.01069	2.89704	3.63178	0.000825849	0.0169817	-0.85093
ENSMUSG00000022280	Rnf19a	0.216477	5.62559	3.62785	0.000835232	0.0170204	-0.86151
ENSMUSG00000024660	Incenp	0.290207	9.06746	3.62821	0.000834361	0.0170204	-0.860532
ENSMUSG00000031320	Rps4x	-0.236739	9.24038	-3.62765	0.000835701	0.0170204	-0.862036
ENSMUSG00000041939	Mvk	0.352291	5.85366	3.62821	0.000834366	0.0170204	-0.860539
ENSMUSG00000051427	Ccdc157	0.374218	4.42026	3.62805	0.000834736	0.0170204	-0.860953
ENSMUSG00000030600	Lrfn1	0.578682	3.97632	3.62363	0.000845401	0.017197	-0.872842
ENSMUSG00000022369	Mtbp	-0.238504	6.45229	-3.62298	0.000846986	0.0172083	-0.874595
ENSMUSG00000030284	Creld1	-0.430098	4.70838	-3.62167	0.000850173	0.0172521	-0.878112
ENSMUSG00000026816	Gtf3c5	-0.450947	7.45853	-3.61351	0.000870302	0.0175965	-0.900019
ENSMUSG00000028530	Jak1	-0.202425	8.42777	-3.61428	0.000868367	0.0175965	-0.897935
ENSMUSG00000030055	Rab43	0.282258	6.0118	3.61363	0.000869986	0.0175965	-0.899678
ENSMUSG00000030678	Maz	0.220034	8.57714	3.61262	0.000872526	0.0176202	-0.902407
ENSMUSG00000028973	Abcb8	0.14972	7.00863	3.6109	0.000876835	0.0176433	-0.907018
ENSMUSG00000034543	Morc2a	0.152957	7.148	3.61094	0.000876718	0.0176433	-0.906893
ENSMUSG00000036989	Trim3	0.381602	3.96349	3.61109	0.000876351	0.0176433	-0.906502
ENSMUSG00000036948	BC037034	0.662813	2.9579	3.61009	0.000878865	0.0176629	-0.909183
ENSMUSG00000040435	Ppp1r15a	-0.544571	4.01867	-3.60802	0.000884099	0.0177467	-0.91474
ENSMUSG00000022779	Top3b	-0.206123	7.69572	-3.60682	0.000887141	0.0177864	-0.917955
ENSMUSG00000027940	Tpm3	-0.269648	7.4732	-3.6061	0.000888964	0.0178016	-0.919876
ENSMUSG00000026110	Mgat4a	0.565057	3.39588	3.60554	0.000890404	0.0178092	-0.921391
ENSMUSG00000002668	Dennd1c	0.514929	5.43075	3.6032	0.000896378	0.0178529	-0.927649
ENSMUSG00000026576	Atp1b1	-0.981803	2.20207	-3.60302	0.000896843	0.0178529	-0.928135
ENSMUSG00000031897	Psmb10	-0.37728	5.37882	-3.6026	0.000897932	0.0178529	-0.92927
ENSMUSG00000039046	Usp6nl	-0.200426	5.88431	-3.60384	0.000894757	0.0178529	-0.925955
ENSMUSG00000060470	Gpr97	-0.365796	9.31025	-3.60272	0.000897628	0.0178529	-0.928954
ENSMUSG00000028199	Cryz	-0.382419	4.5235	-3.60049	0.00090336	0.0179395	-0.934909
ENSMUSG00000037553	Zdhhc18	0.310312	6.15005	3.59621	0.000914508	0.0181394	-0.946386
ENSMUSG00000061758	Akr1b10	-0.33923	6.0445	-3.59384	0.000920723	0.018241	-0.952723
ENSMUSG00000026088	Mitd1	-0.295064	5.08998	-3.59234	0.000924681	0.0182977	-0.956736
ENSMUSG00000022750	Klhl22	0.198076	6.45667	3.5918	0.000926101	0.0183042	-0.958171
ENSMUSG00000022558	Mroh1	-0.222192	4.66997	-3.58784	0.000936663	0.0184911	-0.96878
ENSMUSG00000019979	Apaf1	-0.252727	5.90205	-3.58683	0.000939359	0.0185224	-0.971468
ENSMUSG00000027330	Cdc25b	0.27657	5.5414	3.58624	0.000940943	0.0185318	-0.973044
ENSMUSG00000068417	Pnp2	-0.951866	2.75821	-3.58507	0.000944099	0.0185721	-0.976177
ENSMUSG00000036353	P2ry12	0.745475	2.72685	3.58456	0.000945477	0.0185773	-0.97754
ENSMUSG00000030054	Gp9	0.512294	1.62043	3.58316	0.000949258	0.0186297	-0.981273
ENSMUSG00000030166	Rad52	-0.284661	6.35354	-3.5812	0.000954588	0.0186905	-0.98651
ENSMUSG00000037406	Htra4	0.582496	1.55085	3.58143	0.00095398	0.0186905	-0.985914
ENSMUSG00000009995	Taz	0.222827	7.31746	3.57968	0.000958756	0.0187501	-0.990585
ENSMUSG00000053329	D10Jhu81e	0.432435	4.86623	3.57911	0.000960324	0.0187589	-0.992113
ENSMUSG00000039385	Cdh6	-0.712574	3.02323	-3.57652	0.000967437	0.0188757	-0.999014
ENSMUSG00000034116	Vav1	0.177015	8.0072	3.57597	0.000968974	0.0188837	-1.0005
ENSMUSG00000035783	Acta2	-0.694133	3.85366	-3.57129	0.000982003	0.0191153	-1.01299
ENSMUSG00000024944	Arl2	-0.31976	5.1797	-3.56989	0.00098594	0.01913	-1.01673
ENSMUSG00000061311	Rag1	-0.814376	3.09488	-3.5698	0.000986191	0.01913	-1.01697
ENSMUSG00000075232	Amd1	-0.29186	6.29305	-3.57032	0.000984711	0.01913	-1.01556
ENSMUSG00000022263	Trio	0.728876	2.83311	3.56863	0.000989484	0.0191717	-1.02008
ENSMUSG00000021708	Rasgrf2	0.314367	5.41081	3.56787	0.000991635	0.0191911	-1.02211
ENSMUSG00000024241	Sos1	0.252105	4.96089	3.56548	0.00099842	0.0192714	-1.02849
ENSMUSG00000026659	Dusp12	-0.323382	5.08586	-3.56519	0.000999243	0.0192714	-1.02926
ENSMUSG00000046791	2410016O06Rik	-0.527159	4.98755	-3.56524	0.000999105	0.0192714	-1.02913
ENSMUSG00000003099	Ppp5c	-0.18195	6.70028	-3.56286	0.0010059	0.0193551	-1.03546
ENSMUSG00000006301	Tmbim1	0.279867	5.95036	3.56311	0.00100519	0.0193551	-1.03481
ENSMUSG00000028798	Eif3i	-0.23132	6.59906	-3.56209	0.0010081	0.0193752	-1.03751
ENSMUSG00000002014	Ssr4	-0.310349	7.66576	-3.56168	0.00100928	0.0193756	-1.0386
ENSMUSG00000027865	Gdap2	0.351264	4.92656	3.56121	0.00101064	0.0193795	-1.03986
ENSMUSG00000061086	Myl4	0.5227	6.64709	3.55822	0.0010193	0.0195232	-1.04784
ENSMUSG00000041642	Kif21b	0.614191	3.955	3.55695	0.00102298	0.0195712	-1.0512
ENSMUSG00000029614	Rpl6	-0.170637	8.54928	-3.55588	0.0010261	0.0195861	-1.05405
ENSMUSG00000079509	Zfx	0.228518	6.21848	3.55603	0.00102567	0.0195861	-1.05366
ENSMUSG00000026669	Mcm10	0.249398	7.97064	3.55288	0.00103492	0.0197094	-1.06204
ENSMUSG00000044864	Ankrd50	0.574263	2.88424	3.55296	0.00103467	0.0197094	-1.06182
ENSMUSG00000058883	Zfp708	-0.626135	3.6326	-3.55046	0.00104206	0.0198229	-1.06847
ENSMUSG00000004667	Polr2e	-0.295627	6.79218	-3.54933	0.00104543	0.0198524	-1.07149
ENSMUSG00000027613	Eif6	-0.258675	6.44815	-3.54914	0.00104599	0.0198524	-1.07199
ENSMUSG00000084349	Rpl3-ps1	-0.511279	4.92822	-3.54836	0.00104832	0.0198742	-1.07407
ENSMUSG00000014956	Ppp1cb	-0.2047	7.10558	-3.54771	0.00105027	0.0198844	-1.07581
ENSMUSG00000033088	Triobp	0.420251	3.78355	3.54738	0.00105124	0.0198844	-1.07667
ENSMUSG00000020024	Ccdc41	-0.281268	6.65248	-3.54665	0.00105344	0.0199035	-1.07862
ENSMUSG00000066037	Hnrnpr	0.152845	7.38586	3.54608	0.00105513	0.0199129	-1.08012
ENSMUSG00000001524	Gtf2h4	-0.319372	4.99834	-3.54467	0.00105939	0.0199707	-1.08388
ENSMUSG00000057691	Zfp746	0.220409	5.71032	3.54365	0.00106247	0.0199838	-1.0866
ENSMUSG00000060090	Rp2h	0.292735	4.0883	3.54396	0.00106153	0.0199838	-1.08577
ENSMUSG00000063275	Ptpla	-0.366435	4.75998	-3.54305	0.00106429	0.0199955	-1.0882
ENSMUSG00000097033	AC122371.1	0.265048	5.72009	3.53833	0.00107865	0.0202426	-1.10072
ENSMUSG00000028525	Pde4b	-0.347021	3.07502	-3.5377	0.00108059	0.0202562	-1.10239
ENSMUSG00000021814	Anxa7	-0.291882	5.93869	-3.53574	0.00108663	0.0203467	-1.1076
ENSMUSG00000029401	Rilpl2	-0.344086	5.47239	-3.53062	0.00110256	0.0206218	-1.12119
ENSMUSG00000096780	Tmem181b-ps	0.809589	3.1941	3.52957	0.00110585	0.0206603	-1.12398
ENSMUSG00000070605	Gm13251	-0.591963	6.21675	-3.52871	0.00110855	0.0206876	-1.12625
ENSMUSG00000024188	Luc7l	-0.166795	7.72028	-3.52829	0.0011099	0.0206896	-1.12739
ENSMUSG00000026491	Ahctf1	-0.237992	8.11875	-3.5277	0.00111173	0.0207007	-1.12893
ENSMUSG00000021314	Amph	-0.558095	5.66658	-3.52535	0.0011192	0.0207935	-1.13518
ENSMUSG00000038690	Atp5j2	-0.304	6.3519	-3.52564	0.00111827	0.0207935	-1.13441
ENSMUSG00000026209	Dnpep	0.332505	4.81218	3.52183	0.00113042	0.0209247	-1.1445
ENSMUSG00000028035	Dnajb4	-0.336701	4.23511	-3.52172	0.00113079	0.0209247	-1.1448
ENSMUSG00000048721	Fndc9	0.48022	7.00431	3.52238	0.00112867	0.0209247	-1.14305
ENSMUSG00000074922	Fam122a	0.424005	3.87549	3.52157	0.00113127	0.0209247	-1.1452
ENSMUSG00000044600	Smim7	0.313036	5.92023	3.5208	0.00113374	0.0209473	-1.14723
ENSMUSG00000025058	5430427O19Rik	0.523514	4.11918	3.52009	0.00113603	0.0209665	-1.14912
ENSMUSG00000028378	Ptgr1	-0.443093	4.48664	-3.51892	0.0011398	0.0209835	-1.15221
ENSMUSG00000034265	Zdhhc14	0.713591	3.51558	3.51825	0.00114198	0.0209835	-1.15399
ENSMUSG00000036918	Ttc7	0.249873	5.60228	3.51941	0.00113822	0.0209835	-1.15091
ENSMUSG00000047879	Usp14	-0.19666	7.13603	-3.51825	0.00114196	0.0209835	-1.15398
ENSMUSG00000008450	Nutf2	-0.431246	4.53285	-3.51632	0.00114824	0.0210755	-1.1591
ENSMUSG00000024013	Fgd2	-0.507306	5.1936	-3.51497	0.00115264	0.0211098	-1.16267
ENSMUSG00000027425	Csrp2bp	-0.154412	6.32611	-3.51535	0.00115139	0.0211098	-1.16166
ENSMUSG00000018565	Elp5	-0.29884	5.98931	-3.51429	0.00115487	0.0211276	-1.16447
ENSMUSG00000027395	Polr1b	-0.352112	7.61746	-3.5131	0.00115878	0.0211759	-1.16763
ENSMUSG00000056155	Nanos3	0.505193	3.61802	3.51251	0.00116071	0.021188	-1.16918
ENSMUSG00000085311	Gm15445	0.692721	1.68399	3.50949	0.0011707	0.021347	-1.17718
ENSMUSG00000039354	Smarcal1	0.160924	6.24945	3.50902	0.00117225	0.0213521	-1.17842
ENSMUSG00000050621	Gm9846	-0.282855	6.63278	-3.50624	0.00118153	0.0214977	-1.18577
ENSMUSG00000021918	Nek4	-0.342574	4.91333	-3.50256	0.0011939	0.0216649	-1.1955
ENSMUSG00000026482	Rgl1	-0.392388	7.49212	-3.50235	0.00119461	0.0216649	-1.19605
ENSMUSG00000031016	Wee1	0.248299	6.62126	3.50309	0.00119213	0.0216649	-1.19411
ENSMUSG00000005893	Nr2c2	-0.173587	6.70273	-3.50056	0.0012007	0.0217047	-1.20079
ENSMUSG00000021572	Cep72	0.274376	5.876	3.5007	0.00120021	0.0217047	-1.20041
ENSMUSG00000027010	Slc25a12	-0.192618	6.06381	-3.50084	0.00119972	0.0217047	-1.20003
ENSMUSG00000056260	Lrif1	-0.385266	4.78595	-3.49989	0.00120296	0.0217222	-1.20255
ENSMUSG00000037149	Ddx1	-0.191355	7.92661	-3.49785	0.00120992	0.0217891	-1.20794
ENSMUSG00000060548	Tnfrsf19	-0.556518	6.02488	-3.49766	0.00121058	0.0217891	-1.20844
ENSMUSG00000067288	Rps28	-0.283392	7.70033	-3.49799	0.00120944	0.0217891	-1.20756
ENSMUSG00000026858	Fam73b	-0.201643	5.81738	-3.49499	0.00121976	0.0218745	-1.21549
ENSMUSG00000034224	Slc38a8	0.581431	1.68949	3.49445	0.00122163	0.0218745	-1.21692
ENSMUSG00000037458	Azin1	0.173318	7.07358	3.49588	0.00121669	0.0218745	-1.21314
ENSMUSG00000069830	Nlrp1a	-0.480594	3.09163	-3.49438	0.00122186	0.0218745	-1.2171
ENSMUSG00000086869	Gm7809	0.430077	4.78713	3.49494	0.00121993	0.0218745	-1.21562
ENSMUSG00000037679	Inf2	0.388894	6.16957	3.49284	0.00122722	0.0219469	-1.22118
ENSMUSG00000060126	Tpt1	-0.2675	7.85178	-3.49165	0.00123134	0.0219971	-1.22431
ENSMUSG00000045411	2410002F23Rik	-0.244186	7.92443	-3.49047	0.00123545	0.022047	-1.22741
ENSMUSG00000062867	Impdh2	-0.221597	7.40432	-3.49004	0.00123695	0.0220502	-1.22855
ENSMUSG00000028101	Pias3	0.439461	4.46397	3.48896	0.00124073	0.022094	-1.23139
ENSMUSG00000034902	Pip5k1c	-0.280828	5.61023	-3.48713	0.00124717	0.0221851	-1.23622
ENSMUSG00000028944	Prkag2	0.349777	4.42416	3.48469	0.00125583	0.0223153	-1.24267
ENSMUSG00000041431	Ccnb1	-0.288287	7.19517	-3.48131	0.00126787	0.0225054	-1.25157
ENSMUSG00000029145	Eif2b4	-0.256928	5.84469	-3.48026	0.00127164	0.0225483	-1.25434
ENSMUSG00000040446	Rprd1a	-0.205588	6.04834	-3.47806	0.00127957	0.0226649	-1.26014
ENSMUSG00000030595	Nfkbib	-0.393361	4.17642	-3.47763	0.00128112	0.022666	-1.26127
ENSMUSG00000071337	Tia1	0.207796	6.73846	3.47729	0.00128234	0.022666	-1.26215
ENSMUSG00000044533	Rps2	-0.250701	9.06573	-3.47579	0.00128777	0.022738	-1.2661
ENSMUSG00000051212	Gpr183	0.309313	6.21157	3.47354	0.00129601	0.0228592	-1.27204
ENSMUSG00000097234	AC137156.1	0.295772	7.14136	3.47206	0.00130143	0.0229307	-1.27593
ENSMUSG00000089682	Bcl2l2	-0.358125	5.49705	-3.46976	0.00130988	0.0230553	-1.28197
ENSMUSG00000004264	Phb2	-0.255518	8.34464	-3.46861	0.00131413	0.0231058	-1.28499
ENSMUSG00000031388	Naa10	-0.275088	6.48292	-3.46647	0.00132213	0.0231976	-1.29064
ENSMUSG00000054150	Syne3	-0.294788	6.41486	-3.46662	0.00132155	0.0231976	-1.29023
ENSMUSG00000053137	Mapk11	-0.382449	4.27431	-3.46588	0.00132431	0.0232116	-1.29218
ENSMUSG00000030766	Arhgap17	0.346881	6.44343	3.46502	0.00132753	0.0232436	-1.29444
ENSMUSG00000061244	Exoc5	-0.165925	5.66767	-3.46365	0.00133268	0.0233093	-1.29805
ENSMUSG00000024952	Rps6ka4	0.341136	5.31028	3.46118	0.00134199	0.0234476	-1.30454
ENSMUSG00000027751	Supt20	0.194581	7.35162	3.45757	0.00135572	0.0236628	-1.31403
ENSMUSG00000037321	Tap1	0.356474	7.45066	3.4567	0.00135902	0.0236956	-1.31629
ENSMUSG00000018983	E2f2	0.254158	6.48045	3.45521	0.00136474	0.0237195	-1.3202
ENSMUSG00000020868	Xylt2	0.259005	5.3093	3.45533	0.00136428	0.0237195	-1.3199
ENSMUSG00000022387	Brd1	0.268031	6.80785	3.45505	0.00136538	0.0237195	-1.32064
ENSMUSG00000031605	Klhl2	0.244081	5.5884	3.45487	0.00136606	0.0237195	-1.32111
ENSMUSG00000025731	0610011F06Rik	0.287395	4.90951	3.45396	0.00136956	0.0237556	-1.32349
ENSMUSG00000081078	Gm12568	0.680481	3.5623	3.45284	0.00137389	0.023806	-1.32643
ENSMUSG00000030768	Disp1	0.27287	4.68072	3.45075	0.00138198	0.0239214	-1.3319
ENSMUSG00000037466	4930427A07Rik	0.440788	7.52496	3.44819	0.00139199	0.0240698	-1.33863
ENSMUSG00000032097	Ddx6	0.242353	7.17798	3.4473	0.00139549	0.0241054	-1.34097
ENSMUSG00000074994	Qser1	-0.391786	5.92163	-3.44433	0.00140719	0.0242823	-1.34874
ENSMUSG00000044807	Zfp354c	0.461211	3.72657	3.44358	0.00141016	0.0243086	-1.35071
ENSMUSG00000015452	Ager	0.552393	4.08809	3.44234	0.00141507	0.0243681	-1.35395
ENSMUSG00000020288	Ahsa2	0.383222	5.70467	3.44181	0.00141719	0.0243795	-1.35534
ENSMUSG00000001588	Acap1	-0.292142	7.24484	-3.43955	0.00142622	0.0245096	-1.36126
ENSMUSG00000022519	Srl	-0.319011	5.14738	-3.4383	0.00143125	0.0245708	-1.36453
ENSMUSG00000028617	Lrrc42	0.288068	4.53123	3.43696	0.00143666	0.0246384	-1.36805
ENSMUSG00000009681	Bcr	0.274437	6.58325	3.43568	0.00144185	0.0246542	-1.3714
ENSMUSG00000021987	Mtmr6	0.29482	5.3059	3.43623	0.0014396	0.0246542	-1.36996
ENSMUSG00000023809	Rps6ka2	-0.363885	5.24002	-3.43564	0.00144201	0.0246542	-1.37151
ENSMUSG00000018189	Uchl5	-0.183343	6.78839	-3.43421	0.00144778	0.0247277	-1.37523
ENSMUSG00000028367	Txn1	-0.282733	6.85517	-3.43264	0.0014542	0.024812	-1.37935
ENSMUSG00000025364	Pa2g4	-0.189593	8.49413	-3.43198	0.00145691	0.0248329	-1.38109
ENSMUSG00000036591	Arhgap21	-0.21696	6.74756	-3.43061	0.0014625	0.0249027	-1.38465
ENSMUSG00000055817	Mta3	0.247509	5.02664	3.43003	0.00146491	0.0249184	-1.38618
ENSMUSG00000002100	Mybpc3	0.774313	2.23109	3.42777	0.00147421	0.0250492	-1.39208
ENSMUSG00000052812	Atad2b	0.229333	6.3604	3.42744	0.0014756	0.0250492	-1.39295
ENSMUSG00000018669	Cdk5rap3	-0.185781	5.91884	-3.42659	0.00147911	0.0250579	-1.39516
ENSMUSG00000051339	2900026A02Rik	-0.685886	7.53955	-3.42668	0.00147875	0.0250579	-1.39494
ENSMUSG00000025352	Gdf11	0.37428	5.17806	3.42561	0.00148319	0.0251016	-1.39773
ENSMUSG00000000157	Itgb2l	0.550983	1.86096	3.42382	0.00149065	0.0252023	-1.4024
ENSMUSG00000034825	Nrip3	0.517475	1.49003	3.42285	0.00149473	0.0252458	-1.40494
ENSMUSG00000023951	Vegfa	-0.527795	6.67551	-3.42202	0.00149823	0.0252794	-1.40712
ENSMUSG00000020131	Pcsk4	-0.43027	4.46351	-3.42164	0.00149979	0.0252803	-1.40809
ENSMUSG00000073405	C920025E04Rik	0.761047	2.16801	3.41708	0.00151909	0.0255798	-1.41999
ENSMUSG00000025010	Ccnj	-0.243858	5.77452	-3.41621	0.00152281	0.0256166	-1.42227
ENSMUSG00000020572	Nampt	-0.38462	5.37326	-3.41507	0.00152772	0.0256218	-1.42526
ENSMUSG00000032834	Pwp2	-0.281662	6.53191	-3.41525	0.00152691	0.0256218	-1.42477
ENSMUSG00000037003	Tenc1	0.624696	2.9938	3.41532	0.00152664	0.0256218	-1.4246
ENSMUSG00000020346	Mgat1	0.381071	6.14099	3.40777	0.00155928	0.026121	-1.44429
ENSMUSG00000075265	Gm10818	0.698797	5.00753	3.40746	0.0015606	0.026121	-1.44508
ENSMUSG00000060519	Tor3a	-0.31248	5.21768	-3.40471	0.00157268	0.0262968	-1.45225
ENSMUSG00000017548	Suz12	0.158634	7.00566	3.40237	0.00158304	0.0264436	-1.45836
ENSMUSG00000007035	Msh5	0.288305	6.49504	3.40049	0.00159135	0.0265559	-1.46323
ENSMUSG00000052915	Msl1	0.188632	6.41141	3.39984	0.00159429	0.0265785	-1.46495
ENSMUSG00000018841	Rad51d	0.288748	5.2144	3.39892	0.00159837	0.0265933	-1.46732
ENSMUSG00000058126	Tpm3-rs7	-0.46631	4.48215	-3.39922	0.00159705	0.0265933	-1.46656
ENSMUSG00000042489	Clspn	0.253223	7.3599	3.39465	0.00161759	0.0268865	-1.47845
ENSMUSG00000053931	Cnn3	-0.317592	6.76414	-3.39346	0.00162296	0.0269489	-1.48153
ENSMUSG00000006423	C330007P06Rik	-0.272327	6.23183	-3.38802	0.00164783	0.0272805	-1.49567
ENSMUSG00000078240	Gm3550	0.563829	4.31446	3.38819	0.00164708	0.0272805	-1.49525
ENSMUSG00000086430	4930551O13Rik	0.608838	4.58176	3.38872	0.00164464	0.0272805	-1.49387
ENSMUSG00000033009	Ogfod1	-0.280429	5.30884	-3.38515	0.0016611	0.0274731	-1.50313
ENSMUSG00000069045	Ddx3y	-0.238097	6.0347	-3.38466	0.0016634	0.0274839	-1.50441
ENSMUSG00000020668	Kif3c	0.271899	3.9891	3.38358	0.00166842	0.0274854	-1.50722
ENSMUSG00000025574	Tk1	-0.255287	7.25717	-3.38399	0.0016665	0.0274854	-1.50614
ENSMUSG00000042492	Tbc1d10b	0.265533	5.61763	3.38365	0.00166807	0.0274854	-1.50702
ENSMUSG00000049657	Zbtb5	0.198219	6.07482	3.38283	0.00167192	0.0275159	-1.50916
ENSMUSG00000029053	Prkcz	-0.343734	4.48421	-3.3824	0.0016739	0.0275214	-1.51026
ENSMUSG00000074039	4930520O04Rik	-0.362569	6.08088	-3.38133	0.00167892	0.0275769	-1.51305
ENSMUSG00000032410	Xrn1	-0.329077	7.47597	-3.37901	0.00168986	0.0277292	-1.51908
ENSMUSG00000026896	Ifih1	-0.599128	2.74087	-3.37754	0.00169679	0.0277723	-1.52289
ENSMUSG00000030800	Prss8	0.863041	2.41514	3.3774	0.00169746	0.0277723	-1.52326
ENSMUSG00000097616	AC113309.1	-0.735109	2.90094	-3.37806	0.00169433	0.0277723	-1.52154
ENSMUSG00000062691	1110001A16Rik	-0.440376	4.3148	-3.37692	0.00169971	0.0277819	-1.52449
ENSMUSG00000040532	Abhd11	-0.271775	5.76059	-3.37613	0.00170346	0.0278159	-1.52653
ENSMUSG00000011832	Evi5l	0.380315	3.66929	3.37409	0.00171318	0.0279474	-1.53182
ENSMUSG00000086537	Nespas	0.241329	7.11824	3.37297	0.00171854	0.0280075	-1.53473
ENSMUSG00000017007	Rbpjl	0.593165	1.73748	3.37135	0.00172632	0.0281069	-1.53893
ENSMUSG00000021876	Rnase4	-0.81855	4.99809	-3.37038	0.00173103	0.0281561	-1.54146
ENSMUSG00000025733	Rhot2	0.203306	5.91814	3.36601	0.0017522	0.0284452	-1.55275
ENSMUSG00000042225	Ammecr1	-0.299123	4.99913	-3.3662	0.00175131	0.0284452	-1.55228
ENSMUSG00000004929	Thop1	-0.295225	6.02095	-3.36549	0.00175476	0.0284573	-1.55411
ENSMUSG00000021417	Eci2	0.265657	5.91817	3.36517	0.00175635	0.0284573	-1.55495
ENSMUSG00000033478	Fam160b1	-0.22362	6.85538	-3.36433	0.00176045	0.028496	-1.55712
ENSMUSG00000074064	Mlycd	0.351106	4.09704	3.36325	0.00176573	0.0285539	-1.5599
ENSMUSG00000047141	Zfp654	-0.298099	5.63272	-3.3628	0.00176798	0.0285626	-1.56108
ENSMUSG00000029387	Gtf2h3	-0.22408	5.70814	-3.35882	0.00178764	0.0288525	-1.57136
ENSMUSG00000016087	Fli1	-0.252036	7.33567	-3.35795	0.00179202	0.0288952	-1.57363
ENSMUSG00000000159	Igsf5	0.644357	2.41478	3.35738	0.00179487	0.0289133	-1.57511
ENSMUSG00000027952	Pmvk	0.408336	4.919	3.35599	0.00180183	0.028914	-1.5787
ENSMUSG00000033209	Ttc28	0.510568	3.11254	3.35603	0.00180163	0.028914	-1.5786
ENSMUSG00000035517	Tdrd7	-0.590208	3.1424	-3.3564	0.00179977	0.028914	-1.57764
ENSMUSG00000038844	Kif16b	0.199977	6.22324	3.35696	0.00179697	0.028914	-1.57619
ENSMUSG00000020471	Pold2	-0.197482	6.5494	-3.35413	0.00181114	0.0290077	-1.58349
ENSMUSG00000024735	Prpf19	-0.174647	7.30475	-3.35443	0.00180962	0.0290077	-1.58271
ENSMUSG00000056216	Cebpg	0.219894	6.32523	3.35202	0.00182184	0.0291511	-1.58896
ENSMUSG00000086785	Gm6081	0.589383	1.53956	3.35167	0.00182361	0.0291516	-1.58986
ENSMUSG00000024661	Fth1	-0.286734	9.82717	-3.35118	0.00182608	0.0291633	-1.59112
ENSMUSG00000030180	Kdm5a	0.153464	6.90692	3.35034	0.00183034	0.0291756	-1.59329
ENSMUSG00000052713	Zfp608	0.397112	4.1076	3.35049	0.00182961	0.0291756	-1.59291
ENSMUSG00000096440	Vmn2r-ps20	-0.94503	2.7755	-3.34987	0.00183273	0.0291858	-1.5945
ENSMUSG00000025133	Ints4	-0.233526	6.70273	-3.34842	0.00184013	0.0292758	-1.59824
ENSMUSG00000037318	Traf3ip3	0.223578	7.465	3.34769	0.00184389	0.0292799	-1.60013
ENSMUSG00000056536	Pign	-0.233394	6.69867	-3.34803	0.00184217	0.0292799	-1.59927
ENSMUSG00000001467	Cyp51	0.397281	8.17621	3.34665	0.00184924	0.0293369	-1.60282
ENSMUSG00000036822	Topors	-0.246866	6.0224	-3.34504	0.0018575	0.0294401	-1.60696
ENSMUSG00000027180	Fbxo3	0.162735	6.20047	3.34433	0.00186119	0.0294706	-1.6088
ENSMUSG00000000838	Fmr1	-0.227688	6.7145	-3.34158	0.00187548	0.0296121	-1.61591
ENSMUSG00000036934	4921524J17Rik	0.320629	4.01582	3.34125	0.00187721	0.0296121	-1.61676
ENSMUSG00000045205	Dpy19l4	-0.170307	6.07607	-3.3416	0.00187536	0.0296121	-1.61585
ENSMUSG00000086714	0610009E02Rik	0.638992	1.82739	3.34156	0.00187557	0.0296121	-1.61595
ENSMUSG00000079435	Rpl36a	-0.245389	8.12966	-3.33971	0.00188522	0.0297105	-1.62072
ENSMUSG00000024854	Pold4	-0.448477	5.06869	-3.33931	0.00188734	0.0297158	-1.62176
ENSMUSG00000051359	Ncald	0.460527	1.21507	3.33758	0.00189644	0.0298309	-1.62622
ENSMUSG00000026510	Trp53bp2	0.216507	5.09282	3.33711	0.00189888	0.0298414	-1.62742
ENSMUSG00000028706	Nsun4	-0.285376	4.0649	-3.33651	0.00190205	0.0298631	-1.62897
ENSMUSG00000036572	Upf3b	-0.257674	5.9164	-3.33563	0.00190671	0.0298802	-1.63124
ENSMUSG00000086016	1700084C06Rik	0.577681	3.14222	3.33564	0.00190667	0.0298802	-1.63122
ENSMUSG00000038175	Mylip	0.39627	6.14645	3.33442	0.00191312	0.0299525	-1.63435
ENSMUSG00000097075	AC122863.1	0.582351	2.75624	3.33293	0.00192108	0.030049	-1.63821
ENSMUSG00000048661	Lemd3	0.276041	5.99621	3.3314	0.00192926	0.0301487	-1.64215
ENSMUSG00000040627	Aicda	0.532192	1.40642	3.33093	0.00193174	0.0301593	-1.64334
ENSMUSG00000040229	Gpr34	0.461715	1.41245	3.33013	0.00193602	0.030198	-1.6454
ENSMUSG00000020124	Usp15	-0.212382	7.39458	-3.3282	0.00194644	0.0303322	-1.65038
ENSMUSG00000025413	Ttc4	-0.182263	6.52272	-3.32387	0.00196993	0.0306127	-1.66151
ENSMUSG00000033083	Tbc1d4	-0.446257	4.79278	-3.3242	0.00196813	0.0306127	-1.66066
ENSMUSG00000062580	Timm17a	-0.264344	5.63354	-3.32451	0.00196646	0.0306127	-1.65987
ENSMUSG00000032254	Kif23	0.232433	6.88899	3.32302	0.00197456	0.0306561	-1.66369
ENSMUSG00000056608	Chd9	0.210971	7.03831	3.3212	0.0019846	0.0307264	-1.66839
ENSMUSG00000061356	Nuggc	0.458915	3.65997	3.32138	0.00198359	0.0307264	-1.66792
ENSMUSG00000095123	Gm21781	0.387417	5.97906	3.32178	0.0019814	0.0307264	-1.6669
ENSMUSG00000020283	Pex13	0.247921	6.0499	3.32016	0.00199028	0.0307858	-1.67105
ENSMUSG00000020692	Nle1	-0.264922	6.85542	-3.31811	0.00200163	0.0309328	-1.67632
ENSMUSG00000054293	A630033H20Rik	0.31564	3.79082	3.31665	0.00200973	0.0310293	-1.68007
ENSMUSG00000020610	Amz2	0.282331	4.87605	3.31564	0.00201537	0.031059	-1.68267
ENSMUSG00000032965	Ift57	-0.291723	4.66677	-3.31571	0.00201499	0.031059	-1.68249
ENSMUSG00000026843	Fubp3	-0.266717	6.02702	-3.3148	0.00202004	0.0311023	-1.68481
ENSMUSG00000017724	Etv4	-0.237043	5.48409	-3.31112	0.00204077	0.0313318	-1.69428
ENSMUSG00000024590	Lmnb1	0.290663	7.77069	3.31072	0.00204299	0.0313318	-1.69529
ENSMUSG00000032096	Arcn1	0.178778	6.51994	3.31082	0.00204242	0.0313318	-1.69503
ENSMUSG00000047139	Cd24a	-0.363123	9.21744	-3.31177	0.00203708	0.0313318	-1.69261
ENSMUSG00000048603	Gm9828	-0.341939	4.28608	-3.31049	0.00204431	0.0313318	-1.69589
ENSMUSG00000064307	Lrrc51	0.423533	4.0024	3.30832	0.00205662	0.0314339	-1.70146
ENSMUSG00000071660	Ttc9c	-0.278239	6.08557	-3.30865	0.00205476	0.0314339	-1.70062
ENSMUSG00000074476	Spc24	0.299241	5.90908	3.30858	0.00205517	0.0314339	-1.7008
ENSMUSG00000004980	Hnrnpa2b1	0.243438	9.9111	3.30435	0.0020793	0.0316961	-1.71163
ENSMUSG00000018507	Trpv2	0.302327	6.54093	3.30372	0.00208295	0.0316961	-1.71325
ENSMUSG00000022378	Fam49b	0.22836	7.06345	3.30438	0.00207914	0.0316961	-1.71156
ENSMUSG00000024913	Lrp5	0.436819	5.07115	3.30334	0.00208515	0.0316961	-1.71423
ENSMUSG00000042742	B630005N14Rik	0.294515	4.76378	3.30336	0.00208504	0.0316961	-1.71419
ENSMUSG00000068966	Zbtb34	-0.34741	5.17093	-3.30413	0.00208057	0.0316961	-1.7122
ENSMUSG00000020349	Ppp2ca	0.15584	6.58265	3.30278	0.00208835	0.031716	-1.71566
ENSMUSG00000026439	Rbbp5	-0.176817	6.56278	-3.30182	0.00209389	0.0317713	-1.71811
ENSMUSG00000089755	0610012D04Rik	0.849113	1.91741	3.30043	0.00210197	0.0318649	-1.72168
ENSMUSG00000087004	Gm14154	0.546687	1.70031	3.2998	0.00210562	0.0318913	-1.72329
ENSMUSG00000022545	Ercc4	0.230188	6.03839	3.29834	0.00211414	0.0319432	-1.72704
ENSMUSG00000031453	Rasa3	-0.365897	7.56746	-3.29823	0.00211478	0.0319432	-1.72731
ENSMUSG00000058444	Map2k5	0.241067	7.18523	3.29889	0.00211096	0.0319432	-1.72564
ENSMUSG00000081514	Gm14673	0.641186	1.88882	3.29576	0.00212929	0.0321335	-1.73366
ENSMUSG00000002608	Ccdc97	0.318798	6.08733	3.29291	0.0021461	0.0323287	-1.74094
ENSMUSG00000090935	Synj2bp	-0.243383	5.05281	-3.29321	0.00214431	0.0323287	-1.74017
ENSMUSG00000031521	Aga	0.372134	4.87084	3.29191	0.00215201	0.032364	-1.74349
ENSMUSG00000039154	Shd	0.642425	1.58034	3.29154	0.00215424	0.032364	-1.74445
ENSMUSG00000075033	Nxpe3	-0.30348	5.47126	-3.29168	0.0021534	0.032364	-1.74409
ENSMUSG00000037103	Dcaf15	0.266123	6.85469	3.29079	0.00215868	0.0324014	-1.74636
ENSMUSG00000091055	Siglec15	0.486566	4.85507	3.28963	0.00216562	0.0324765	-1.74933
ENSMUSG00000027708	Dcun1d1	0.18509	6.34444	3.28763	0.0021776	0.032627	-1.75445
ENSMUSG00000020029	Nudt4	0.385891	6.08774	3.28478	0.0021948	0.0328522	-1.76174
ENSMUSG00000038733	Wdr26	0.198813	6.95516	3.28449	0.00219657	0.0328522	-1.76248
ENSMUSG00000051391	Ywhag	-0.192552	7.37975	-3.28387	0.00220031	0.0328788	-1.76406
ENSMUSG00000057234	Mettl15	0.425074	3.48698	3.28234	0.00220962	0.0329884	-1.76797
ENSMUSG00000037922	Bank1	-0.253683	6.13722	-3.2809	0.00221836	0.0330894	-1.77163
ENSMUSG00000035456	Prdm8	0.879702	2.94206	3.2783	0.00223436	0.0332723	-1.77829
ENSMUSG00000049717	Lig4	0.346849	4.83044	3.27826	0.0022346	0.0332723	-1.77839
ENSMUSG00000026796	Fam129b	0.604877	3.13103	3.27783	0.00223724	0.0332819	-1.77948
ENSMUSG00000020156	Mum1	-0.24476	5.96904	-3.27749	0.00223937	0.0332839	-1.78036
ENSMUSG00000054619	Mettl7a1	0.472725	5.05408	3.27671	0.00224417	0.0333257	-1.78235
ENSMUSG00000003429	Rps11	-0.370487	7.67875	-3.27555	0.00225132	0.0334022	-1.78529
ENSMUSG00000047037	Nipa1	-0.40265	3.59776	-3.27371	0.0022628	0.033529	-1.79001
ENSMUSG00000087574	C030037D09Rik	-0.403394	3.85155	-3.27353	0.00226387	0.033529	-1.79045
ENSMUSG00000085932	Gm15556	0.81	2.10858	3.27118	0.00227859	0.0337171	-1.79645
ENSMUSG00000038552	Fndc4	0.431317	3.34345	3.27058	0.00228238	0.0337433	-1.79799
ENSMUSG00000026393	Nek7	-0.255159	5.53066	-3.26959	0.0022886	0.0338053	-1.80051
ENSMUSG00000091133	Gm17108	-0.319886	5.63639	-3.26714	0.00230406	0.0339737	-1.80674
ENSMUSG00000095595	Fam177a	0.230551	4.79307	3.26742	0.0023023	0.0339737	-1.80603
ENSMUSG00000005069	Pex5	0.265712	5.94929	3.26551	0.00231443	0.0339884	-1.8109
ENSMUSG00000029823	Luc7l2	0.232709	6.88764	3.26507	0.00231725	0.0339884	-1.81203
ENSMUSG00000030380	Mzf1	0.773529	1.96069	3.26624	0.00230978	0.0339884	-1.80904
ENSMUSG00000033227	Wnt6	0.371898	5.05375	3.26533	0.00231556	0.0339884	-1.81135
ENSMUSG00000084806	Gm15232	0.743396	2.34325	3.26572	0.00231307	0.0339884	-1.81036
ENSMUSG00000086084	Hnrnpr	0.270199	5.58471	3.26621	0.00230996	0.0339884	-1.80911
ENSMUSG00000039982	Dtx4	-0.437789	3.98705	-3.26373	0.00232576	0.0340833	-1.81542
ENSMUSG00000038774	Ascc3	-0.149943	7.40957	-3.26183	0.00233796	0.0342321	-1.82027
ENSMUSG00000041506	Rrp9	-0.320754	6.8468	-3.26015	0.00234877	0.0343602	-1.82453
ENSMUSG00000095403	Gm21092	-0.362857	5.35808	-3.25972	0.00235159	0.0343714	-1.82565
ENSMUSG00000028243	Ubxn2b	-0.284206	3.94579	-3.25905	0.00235592	0.0344047	-1.82735
ENSMUSG00000056753	C330011M18Rik	0.762092	2.11288	3.25777	0.00236423	0.034496	-1.83061
ENSMUSG00000024350	Dnajc18	0.294458	5.00533	3.25702	0.00236906	0.0345061	-1.8325
ENSMUSG00000030677	Kif22	0.26842	7.54155	3.25703	0.002369	0.0345061	-1.83248
ENSMUSG00000047459	Dynlrb1	-0.411081	4.32943	-3.25665	0.00237152	0.0345119	-1.83346
ENSMUSG00000032698	Lmo2	-0.546885	3.24539	-3.25588	0.00237652	0.0345546	-1.83541
ENSMUSG00000030714	Ccdc101	-0.254859	5.96062	-3.25485	0.00238324	0.0346222	-1.83802
ENSMUSG00000014418	Hps5	0.254688	6.18793	3.25212	0.00240117	0.0348524	-1.84496
ENSMUSG00000036278	Macrod1	0.374834	4.57588	3.2518	0.00240327	0.0348526	-1.84577
ENSMUSG00000005534	Insr	-0.294772	6.28181	-3.2478	0.00242982	0.0351579	-1.85594
ENSMUSG00000030064	Frmd4b	-0.466163	3.13131	-3.24768	0.00243063	0.0351579	-1.85624
ENSMUSG00000055436	Srsf11	-0.169385	8.15445	-3.24786	0.00242945	0.0351579	-1.8558
ENSMUSG00000025357	Dgka	-0.334053	5.77869	-3.24477	0.0024501	0.035409	-1.86363
ENSMUSG00000026737	Pip4k2a	-0.369366	6.94869	-3.2435	0.00245868	0.0355023	-1.86686
ENSMUSG00000029101	Rgs12	0.310026	4.7894	3.24245	0.00246575	0.0355736	-1.86952
ENSMUSG00000045349	Sh2d5	-0.371373	4.57732	-3.24191	0.00246941	0.0355958	-1.87089
ENSMUSG00000030157	Clec2d	-0.747578	5.92316	-3.24097	0.00247581	0.0356572	-1.87328
ENSMUSG00000005299	Letm1	0.206122	5.86639	3.2404	0.00247967	0.0356821	-1.87473
ENSMUSG00000064177	Ghrl	0.421803	3.96341	3.2394	0.00248647	0.0357492	-1.87726
ENSMUSG00000071646	Mta2	0.27154	7.22752	3.23796	0.00249627	0.0358592	-1.8809
ENSMUSG00000001687	Ubl3	-0.216292	5.53258	-3.23661	0.00250555	0.0359307	-1.88433
ENSMUSG00000029397	Rchy1	0.26099	5.45759	3.23668	0.00250507	0.0359307	-1.88416
ENSMUSG00000041617	Ccdc74a	0.602488	3.85228	3.23598	0.0025099	0.0359624	-1.88594
ENSMUSG00000081512	Gm15821	0.535171	3.9372	3.23453	0.00251985	0.0360739	-1.88959
ENSMUSG00000085760	Gm14302	0.538068	1.69897	3.23353	0.00252682	0.0361428	-1.89215
ENSMUSG00000020340	Cyfip2	0.22991	8.52207	3.23178	0.00253891	0.0362848	-1.89657
ENSMUSG00000071103	1700029J07Rik	0.765147	2.63104	3.2301	0.00255066	0.0364215	-1.90084
ENSMUSG00000063049	Ing2	0.390156	5.00011	3.22852	0.00256171	0.036548	-1.90483
ENSMUSG00000020021	Fgd6	-0.403013	4.34254	-3.22805	0.002565	0.0365638	-1.90602
ENSMUSG00000019066	Rab3d	0.516672	3.13792	3.22564	0.00258197	0.0367637	-1.91212
ENSMUSG00000085829	Gm4285	0.622286	3.43945	3.22543	0.00258342	0.0367637	-1.91264
ENSMUSG00000021775	Nr1d2	-0.655724	5.81861	-3.22391	0.00259419	0.0367917	-1.91648
ENSMUSG00000022867	Usp25	0.193349	6.16324	3.22456	0.00258961	0.0367917	-1.91485
ENSMUSG00000041483	Zfp281	-0.254244	5.13603	-3.22393	0.0025941	0.0367917	-1.91645
ENSMUSG00000049551	Fzd9	-0.780399	3.68254	-3.22424	0.0025919	0.0367917	-1.91567
ENSMUSG00000004446	Bid	0.267642	5.98439	3.22111	0.00261419	0.0369812	-1.92358
ENSMUSG00000018076	Med13l	-0.336111	8.03699	-3.22113	0.00261402	0.0369812	-1.92352
ENSMUSG00000071713	Csf2rb	-0.489205	4.79993	-3.22156	0.00261094	0.0369812	-1.92243
ENSMUSG00000020216	Jsrp1	0.686486	1.59728	3.21975	0.00262393	0.0370876	-1.92702
ENSMUSG00000042810	Krba1	0.366311	3.77535	3.21811	0.00263566	0.037222	-1.93114
ENSMUSG00000024369	Nelfe	0.279565	5.8687	3.21724	0.00264198	0.0372798	-1.93336
ENSMUSG00000084362	2610024D14Rik	0.815377	2.11884	3.21586	0.00265191	0.0373883	-1.93682
ENSMUSG00000022253	Nadkd1	-0.259707	5.44704	-3.21537	0.00265546	0.0374069	-1.93806
ENSMUSG00000042605	Atxn2	0.223192	5.60401	3.21434	0.00266299	0.0374814	-1.94068
ENSMUSG00000013562	4833413E03Rik	-0.393703	5.34348	-3.21311	0.00267192	0.0375755	-1.94377
ENSMUSG00000039686	Zer1	-0.195822	5.59293	-3.21123	0.0026857	0.0377374	-1.94853
ENSMUSG00000071659	Hnrnpul2	0.210647	7.1506	3.21046	0.00269137	0.0377831	-1.95047
ENSMUSG00000082050	Gm13989	0.50125	1.78283	3.21017	0.00269347	0.0377831	-1.9512
ENSMUSG00000032373	Car12	-0.46711	6.60383	-3.20834	0.00270698	0.0379409	-1.95582
ENSMUSG00000085088	4931413K12Rik	0.489838	4.83217	3.2067	0.00271915	0.0380795	-1.95996
ENSMUSG00000029725	Ppp1r35	0.437108	4.73618	3.20577	0.00272605	0.0381442	-1.96231
ENSMUSG00000090761	Gm17201	0.624479	2.92726	3.20465	0.00273438	0.0382288	-1.96513
ENSMUSG00000020387	Phf15	-0.226052	6.0828	-3.20298	0.00274688	0.0383394	-1.96934
ENSMUSG00000039157	Fam102a	0.559584	1.40533	3.20328	0.00274463	0.0383394	-1.96858
ENSMUSG00000059772	Slx1b	-0.28214	4.79504	-3.20175	0.00275611	0.0384361	-1.97244
ENSMUSG00000032298	Neil1	0.546674	4.36668	3.20098	0.00276185	0.0384841	-1.97436
ENSMUSG00000009828	Ick	-0.276452	3.25707	-3.19999	0.00276934	0.0385563	-1.97686
ENSMUSG00000031862	Atp13a1	0.110216	8.52645	3.19633	0.00279711	0.0389106	-1.98608
ENSMUSG00000026036	Nif3l1	-0.219037	5.1545	-3.19575	0.00280155	0.0389399	-1.98754
ENSMUSG00000083909	Gm15842	0.835871	2.84227	3.19358	0.00281816	0.0391383	-1.993
ENSMUSG00000047867	Gimap6	-0.55215	4.52135	-3.1918	0.00283186	0.0392959	-1.99748
ENSMUSG00000038290	Smg6	0.181723	7.03209	3.1913	0.00283568	0.0393162	-1.99872
ENSMUSG00000023110	Prmt5	-0.199842	7.22026	-3.18911	0.00285265	0.0394861	-2.00423
ENSMUSG00000024236	Svil	0.233344	5.55108	3.18911	0.00285265	0.0394861	-2.00423
ENSMUSG00000025656	Arhgef9	-0.333765	4.76162	-3.18772	0.00286344	0.0395512	-2.00772
ENSMUSG00000029063	Nadk	-0.240578	6.47815	-3.18813	0.00286028	0.0395512	-2.0067
ENSMUSG00000036411	9530077C05Rik	-0.312495	6.2906	-3.18729	0.00286682	0.0395512	-2.00881
ENSMUSG00000097833	RP24-150D18.2	-0.519762	1.87405	-3.18741	0.00286592	0.0395512	-2.00852
ENSMUSG00000041975	Mettl8	-0.259903	5.1792	-3.18679	0.00287074	0.0395727	-2.01007
ENSMUSG00000024985	Tcf7l2	-0.340869	3.79702	-3.18511	0.00288385	0.0396873	-2.01428
ENSMUSG00000082658	Fau-ps2	0.485763	1.64743	3.18452	0.00288855	0.0396873	-2.01578
ENSMUSG00000085192	Gm12195	0.58928	1.64642	3.18459	0.00288799	0.0396873	-2.0156
ENSMUSG00000087291	Gm11946	-0.283211	5.953	-3.18474	0.00288677	0.0396873	-2.01521
ENSMUSG00000024513	Mbd2	0.269946	6.2702	3.18376	0.00289451	0.0397039	-2.01768
ENSMUSG00000039191	Rbpj	-0.236963	5.73709	-3.18377	0.00289442	0.0397039	-2.01765
ENSMUSG00000034292	Traf3ip1	0.267347	4.66889	3.17898	0.00293241	0.040125	-2.02969
ENSMUSG00000039579	Grin3a	0.541434	2.61796	3.17899	0.00293232	0.040125	-2.02966
ENSMUSG00000085628	D630032N06Rik	0.807805	2.32987	3.17916	0.00293095	0.040125	-2.02923
ENSMUSG00000046157	Tmem229b	-0.421996	5.74425	-3.17815	0.002939	0.0401823	-2.03176
ENSMUSG00000031264	Btk	-0.202799	7.00073	-3.17717	0.00294681	0.0402562	-2.03421
ENSMUSG00000017679	Ttpal	0.271322	7.05301	3.17641	0.00295292	0.0403067	-2.03612
ENSMUSG00000032855	Pkd1	0.252457	6.22127	3.17606	0.00295571	0.040312	-2.037
ENSMUSG00000027286	Lrrc57	0.404452	4.16083	3.17501	0.00296416	0.0403341	-2.03963
ENSMUSG00000057637	Prdm2	-0.203946	5.42691	-3.17554	0.00295994	0.0403341	-2.03831
ENSMUSG00000068113	Gm4907	0.992188	3.08071	3.17496	0.00296457	0.0403341	-2.03976
ENSMUSG00000023036	Pcdhgc4	-0.284526	3.27165	-3.17383	0.00297373	0.0404258	-2.0426
ENSMUSG00000073866	B430319F04Rik	0.731591	2.08195	3.17154	0.00299222	0.0406441	-2.04832
ENSMUSG00000000628	Hk2	-0.253535	6.62814	-3.17115	0.00299546	0.0406551	-2.04932
ENSMUSG00000028796	Phc2	0.219127	4.65436	3.17059	0.00300003	0.0406841	-2.05073
ENSMUSG00000008429	Herpud2	0.343359	5.20434	3.16873	0.00301519	0.0408566	-2.05538
ENSMUSG00000068220	Lgals1	-0.423836	7.10282	-3.16702	0.0030292	0.0410132	-2.05966
ENSMUSG00000050921	P2ry10	0.646935	4.65556	3.16579	0.0030393	0.0411166	-2.06273
ENSMUSG00000036225	Kctd1	0.378058	4.79643	3.16381	0.00305567	0.0413047	-2.06768
ENSMUSG00000049091	Sephs2	0.29754	6.21141	3.16134	0.00307622	0.0414484	-2.07387
ENSMUSG00000060550	H2-Q7	0.271681	6.23077	3.16175	0.00307281	0.0414484	-2.07284
ENSMUSG00000086568	9130020K20Rik	0.454225	5.26344	3.16139	0.0030758	0.0414484	-2.07374
ENSMUSG00000096192	Gm18856	0.6437	4.12946	3.16149	0.00307503	0.0414484	-2.07351
ENSMUSG00000030982	9030624J02Rik	-0.282239	5.6414	-3.15862	0.00309905	0.0417224	-2.08068
ENSMUSG00000043683	Fem1a	-0.172073	6.79346	-3.15749	0.00310852	0.0418162	-2.0835
ENSMUSG00000044348	Slc25a53	-0.272878	4.76054	-3.15467	0.00313234	0.0421028	-2.09054
ENSMUSG00000017778	Cox7c	0.227449	7.09508	3.15429	0.00313561	0.0421128	-2.0915
ENSMUSG00000033684	Qsox1	-0.280894	5.38382	-3.15281	0.00314818	0.0422478	-2.09519
ENSMUSG00000036966	Spryd3	0.355181	5.17024	3.15148	0.00315953	0.0423322	-2.09851
ENSMUSG00000039458	Mtmr12	0.284323	5.1605	3.15167	0.00315791	0.0423322	-2.09803
ENSMUSG00000093166	Gm22182	0.697954	4.35396	3.15036	0.00316916	0.0424272	-2.10131
ENSMUSG00000028670	Lypla2	-0.283033	5.78096	-3.15002	0.00317211	0.0424327	-2.10217
ENSMUSG00000031776	Arl2bp	0.389815	4.34991	3.14932	0.00317807	0.0424784	-2.1039
ENSMUSG00000003644	Rps6ka1	0.310259	5.57104	3.14737	0.00319494	0.042611	-2.10878
ENSMUSG00000018830	Myh11	0.316319	1.55944	3.1472	0.00319638	0.042611	-2.1092
ENSMUSG00000030846	Tial1	-0.212501	6.85677	-3.14699	0.00319819	0.042611	-2.10972
ENSMUSG00000086534	Gm16758	0.607847	1.45686	3.14783	0.00319095	0.042611	-2.10763
ENSMUSG00000022768	Ccdc116	-0.429026	3.69182	-3.14519	0.00321378	0.0427507	-2.1142
ENSMUSG00000039759	Thap3	-0.362222	4.9844	-3.14535	0.00321239	0.0427507	-2.1138
ENSMUSG00000006526	Tmem110	0.279842	5.09267	3.14372	0.00322663	0.0428875	-2.11788
ENSMUSG00000025507	Lrdd	-0.377479	6.72048	-3.14277	0.00323491	0.0429634	-2.12024
ENSMUSG00000000148	Brat1	0.215413	4.72019	3.14183	0.00324319	0.0430392	-2.1226
ENSMUSG00000024193	Phf1	0.243124	6.06939	3.14141	0.00324685	0.0430536	-2.12364
ENSMUSG00000030780	BC017158	-0.19601	6.19368	-3.14043	0.00325549	0.0431339	-2.12609
ENSMUSG00000002257	Def6	0.223274	6.90794	3.13975	0.00326149	0.043145	-2.12778
ENSMUSG00000021514	Zfp369	-0.239418	6.39319	-3.13983	0.00326071	0.043145	-2.12756
ENSMUSG00000065990	Aurkaip1	-0.311399	5.71599	-3.13912	0.00326699	0.0431837	-2.12934
ENSMUSG00000031701	Dnaja2	0.217545	7.04718	3.13791	0.00327769	0.0432909	-2.13235
ENSMUSG00000029149	Krtcap3	0.526028	3.70653	3.1346	0.00330717	0.0436458	-2.1406
ENSMUSG00000032352	Lrrc1	-0.331382	4.73532	-3.13427	0.00331011	0.0436501	-2.14142
ENSMUSG00000001755	Coasy	0.253232	6.27548	3.13311	0.00332052	0.0437092	-2.14431
ENSMUSG00000022557	Bop1	-0.272612	7.70288	-3.13256	0.00332545	0.0437092	-2.14568
ENSMUSG00000024240	Epc1	0.19409	6.92478	3.13288	0.00332254	0.0437092	-2.14487
ENSMUSG00000033918	Parl	-0.197158	6.16652	-3.13231	0.00332766	0.0437092	-2.14629
ENSMUSG00000050708	Ftl1	-0.245884	8.67687	-3.13285	0.00332279	0.0437092	-2.14494
ENSMUSG00000041439	Mfsd6	-0.317881	4.57089	-3.13191	0.00333123	0.0437218	-2.14728
ENSMUSG00000081585	Gm12926	0.719092	1.59657	3.13103	0.00333921	0.0437921	-2.14948
ENSMUSG00000026940	4921530D09Rik	0.769871	2.32325	3.12951	0.00335294	0.0439033	-2.15326
ENSMUSG00000049580	Tsku	-0.675499	3.72131	-3.12965	0.00335164	0.0439033	-2.1529
ENSMUSG00000020100	Slc29a3	0.509177	3.94008	3.12781	0.00336835	0.0440706	-2.15749
ENSMUSG00000029560	Snx8	0.289272	5.9175	3.1258	0.0033867	0.0442414	-2.16249
ENSMUSG00000029714	Gigyf1	0.26089	6.80526	3.126	0.00338483	0.0442414	-2.16198
ENSMUSG00000022748	Cmss1	0.396766	4.15547	3.12358	0.00340703	0.0444722	-2.168
ENSMUSG00000085784	Gm12158	0.620453	6.9636	3.12283	0.00341387	0.0445267	-2.16985
ENSMUSG00000086997	Gm12981	0.840839	2.32308	3.12171	0.0034242	0.0446267	-2.17263
ENSMUSG00000093316	Gm25469	0.734665	1.77007	3.1204	0.00343635	0.0447502	-2.17589
ENSMUSG00000012848	Rps5	-0.213884	9.52356	-3.1182	0.00345684	0.0449474	-2.18136
ENSMUSG00000018909	Arrb1	0.251436	5.47074	3.11819	0.00345687	0.0449474	-2.18137
ENSMUSG00000029916	Agk	-0.285831	6.49644	-3.1171	0.00346708	0.045045	-2.18409
ENSMUSG00000036964	Trim17	0.373496	4.24134	3.116	0.00347732	0.0451431	-2.1868
ENSMUSG00000001228	Uhrf1	-0.156562	8.48638	-3.11497	0.00348703	0.045234	-2.18937
ENSMUSG00000058297	Spock2	0.737383	2.87314	3.1146	0.00349053	0.0452443	-2.1903
ENSMUSG00000086600	C030005K06Rik	0.531078	4.96684	3.11318	0.00350384	0.0453817	-2.1938
ENSMUSG00000026626	Ppp2r5a	-0.143879	7.46498	-3.11261	0.00350921	0.0453956	-2.19521
ENSMUSG00000097724	AC116732.1	-0.628072	2.58679	-3.11249	0.00351034	0.0453956	-2.19551
ENSMUSG00000040033	Stat2	0.256589	5.59471	3.10895	0.00354403	0.0457958	-2.2043
ENSMUSG00000026723	Trdmt1	-0.356748	3.48179	-3.10793	0.00355375	0.0458859	-2.20682
ENSMUSG00000031485	Prosc	-0.268917	6.10237	-3.1075	0.00355783	0.0459031	-2.20787
ENSMUSG00000057322	Rpl38	-0.219294	6.98558	-3.10646	0.00356784	0.0459968	-2.21046
ENSMUSG00000022708	Zbtb20	-0.276152	3.67838	-3.10541	0.0035779	0.046091	-2.21305
ENSMUSG00000009145	Dqx1	0.313166	5.82316	3.10439	0.00358773	0.0461475	-2.21558
ENSMUSG00000026572	Tbx19	-0.616068	5.48104	-3.10438	0.00358781	0.0461475	-2.21559
ENSMUSG00000056305	Usp39	-0.152122	7.00551	-3.10141	0.00361658	0.046446	-2.22294
ENSMUSG00000086213	A330040F15Rik	-0.568892	4.11843	-3.10158	0.00361498	0.046446	-2.22254
ENSMUSG00000019715	Gle1	-0.193166	5.64943	-3.1003	0.00362747	0.0465502	-2.22571
ENSMUSG00000005947	Itgae	0.350399	4.11303	3.0992	0.0036382	0.0466521	-2.22843
ENSMUSG00000036968	Cnpy4	0.406342	5.21166	3.09728	0.00365696	0.0468568	-2.23316
ENSMUSG00000021140	Pcnx	0.21313	5.35728	3.09684	0.00366135	0.0468605	-2.23426
ENSMUSG00000047592	Nxpe5	0.610604	2.8609	3.0964	0.00366566	0.0468605	-2.23535
ENSMUSG00000075415	Fnbp1	0.237008	6.70022	3.09657	0.003664	0.0468605	-2.23493
ENSMUSG00000033707	Lrrc24	0.749768	2.79185	3.09597	0.0036699	0.0468788	-2.23641
ENSMUSG00000036106	Prr5	0.460049	4.85534	3.09057	0.00372344	0.0475265	-2.24973
ENSMUSG00000031832	Taf1c	-0.229658	5.93848	-3.09028	0.00372638	0.0475276	-2.25046
ENSMUSG00000035011	Zbtb7a	0.266833	5.01118	3.08967	0.0037325	0.0475694	-2.25196
ENSMUSG00000021952	Xpo4	-0.149141	7.49181	-3.08758	0.00375349	0.0476813	-2.25712
ENSMUSG00000031539	Ap3m2	0.468919	3.43987	3.08778	0.00375144	0.0476813	-2.25662
ENSMUSG00000037563	Rps16	-0.215845	7.79233	-3.0884	0.00374526	0.0476813	-2.2551
ENSMUSG00000044250	Pced1b	0.800546	2.36172	3.08738	0.00375553	0.0476813	-2.25762
ENSMUSG00000066800	Rnasel	-0.293863	4.95157	-3.08741	0.00375523	0.0476813	-2.25755
ENSMUSG00000022952	Runx1	-0.319728	7.04789	-3.08529	0.00377662	0.0479054	-2.26277
ENSMUSG00000028879	Stx12	-0.229177	6.02453	-3.08473	0.00378226	0.0479054	-2.26414
ENSMUSG00000037341	Slc9a7	0.456019	3.82935	3.08424	0.00378727	0.0479054	-2.26536
ENSMUSG00000038007	Acer2	0.625622	1.90624	3.08448	0.00378485	0.0479054	-2.26477
ENSMUSG00000057841	Rpl32	-0.234263	8.08603	-3.08408	0.0037889	0.0479054	-2.26576
ENSMUSG00000058301	Upf1	0.252486	7.34535	3.08393	0.00379037	0.0479054	-2.26611
ENSMUSG00000053541	Gm4759	-0.522639	4.3346	-3.08182	0.00381193	0.0481415	-2.27133
ENSMUSG00000041020	Map7d2	0.511499	2.50516	3.08153	0.0038149	0.0481427	-2.27204
ENSMUSG00000022668	Gtpbp8	-0.210879	5.63842	-3.07866	0.00384431	0.0484041	-2.2791
ENSMUSG00000071640	Stxbp3b	0.624607	1.75077	3.0787	0.00384394	0.0484041	-2.27901
ENSMUSG00000096993	AC155921.1	0.548984	1.73123	3.07921	0.00383866	0.0484041	-2.27775
ENSMUSG00000038888	Ctu1	-0.401679	4.70889	-3.07755	0.00385573	0.0484749	-2.28183
ENSMUSG00000058900	Rsl1	-0.621277	3.22357	-3.07758	0.00385544	0.0484749	-2.28176
ENSMUSG00000000740	Rpl13	-0.181702	8.52763	-3.07444	0.003888	0.0486247	-2.28949
ENSMUSG00000001281	Itgb7	0.671598	2.65142	3.07458	0.00388662	0.0486247	-2.28916
ENSMUSG00000005871	Apc	-0.213796	5.69817	-3.0752	0.00388013	0.0486247	-2.28763
ENSMUSG00000041570	Camsap2	-0.155624	5.99173	-3.07561	0.00387586	0.0486247	-2.28662
ENSMUSG00000047407	Tgif1	-0.402071	6.40582	-3.07586	0.00387326	0.0486247	-2.286
ENSMUSG00000049488	Tmem67	0.207109	5.10971	3.07477	0.00388456	0.0486247	-2.28868
ENSMUSG00000049804	Armcx4	-0.644791	2.93778	-3.07469	0.00388542	0.0486247	-2.28888
ENSMUSG00000050846	Zfp623	-0.766013	2.77954	-3.07357	0.0038971	0.0486658	-2.29164
ENSMUSG00000096699	Rps19-ps4	0.521755	1.92076	3.07377	0.00389496	0.0486658	-2.29113
ENSMUSG00000020422	Tns3	-0.357706	6.75267	-3.0716	0.00391774	0.0488505	-2.29649
ENSMUSG00000085771	C230066G23Rik	0.767651	3.4999	3.07171	0.00391657	0.0488505	-2.29622
ENSMUSG00000058486	Wdr91	0.248919	5.78033	3.07045	0.00392978	0.0489497	-2.29931
ENSMUSG00000064125	BC068157	0.485309	1.76384	3.07028	0.00393155	0.0489497	-2.29973
ENSMUSG00000027087	Itgav	-0.194136	5.99476	-3.06833	0.00395208	0.0491687	-2.30451
ENSMUSG00000082180	Gm12230	0.603506	1.47201	3.06781	0.00395768	0.0492018	-2.30581
ENSMUSG00000078713	Tomm5	-0.272813	6.81117	-3.0657	0.00398005	0.0494431	-2.31099
ENSMUSG00000008435	Rdh13	-0.341233	4.82713	-3.06464	0.00399138	0.0495471	-2.3136
ENSMUSG00000040312	Cchcr1	-0.30439	5.75947	-3.06409	0.0039972	0.0495825	-2.31494
ENSMUSG00000035629	1700021K19Rik	-0.355272	3.50908	-3.06302	0.00400863	0.0496875	-2.31757
ENSMUSG00000026354	Lct	0.272297	1.68044	3.06253	0.0040139	0.0497159	-2.31877
ENSMUSG00000041124	Msantd4	-0.288606	5.4956	-3.06148	0.00402514	0.0498181	-2.32134
ENSMUSG00000027599	Armc1	-0.171193	5.8088	-3.06077	0.00403287	0.0498769	-2.3231
ENSMUSG00000041058	Wwp1	-0.221686	5.32491	-3.05957	0.00404578	0.0499627	-2.32604
ENSMUSG00000097784	AC110232.1	0.484611	3.40953	3.05972	0.00404419	0.0499627	-2.32568
ENSMUSG00000039221	Rpl22l1	0.33844	5.26842	3.0576	0.00406711	0.0501891	-2.33087
ENSMUSG00000036781	Rps27l	-0.346188	6.03591	-3.05681	0.00407577	0.0502589	-2.33282
ENSMUSG00000036492	Rnf39	0.56389	1.93274	3.05609	0.00408361	0.0503184	-2.33458
ENSMUSG00000004609	Cd33	0.712073	1.99582	3.05567	0.00408817	0.0503375	-2.33561
ENSMUSG00000086224	2700069I18Rik	0.521734	1.33222	3.0553	0.00409218	0.0503498	-2.33651
ENSMUSG00000032399	Rpl4	-0.203311	10.3338	-3.05412	0.00410509	0.0504715	-2.3394
ENSMUSG00000037692	Ahdc1	-0.589954	4.65914	-3.05316	0.00411564	0.050564	-2.34176
ENSMUSG00000020372	Gnb2l1	-0.253245	10.2231	-3.05073	0.00414238	0.0508552	-2.34771
ENSMUSG00000020515	Cnot8	-0.147964	6.63133	-3.0499	0.00415163	0.0509313	-2.34975
ENSMUSG00000079499	6530402F18Rik	-0.284277	4.42171	-3.04918	0.00415955	0.0509911	-2.3515
ENSMUSG00000033066	Gas7	-0.490899	3.79316	-3.04891	0.0041626	0.0509911	-2.35218
ENSMUSG00000046794	Ppp1r3b	0.549683	1.89023	3.04755	0.00417771	0.051064	-2.3555
ENSMUSG00000061510	Gm10101	-0.448963	4.34388	-3.04772	0.00417583	0.051064	-2.35509
ENSMUSG00000079184	Mphosph8	-0.295484	5.25131	-3.04784	0.00417445	0.051064	-2.35479
ENSMUSG00000020716	Nf1	-0.219291	5.84667	-3.04717	0.00418188	0.0510776	-2.35642
ENSMUSG00000008855	Hdac5	-0.268674	5.382	-3.04518	0.00420423	0.0513131	-2.36131
ENSMUSG00000019774	Mtrf1l	0.204867	6.00499	3.04363	0.00422154	0.0513374	-2.36508
ENSMUSG00000023067	Cdkn1a	0.42982	7.31265	3.04471	0.00420946	0.0513374	-2.36245
ENSMUSG00000030729	Pgm2l1	-0.218933	5.67479	-3.04435	0.00421354	0.0513374	-2.36334
ENSMUSG00000037816	Fbxw17	0.275065	5.18119	3.04362	0.00422167	0.0513374	-2.36511
ENSMUSG00000050332	Amer1	-0.235619	6.07579	-3.0441	0.00421635	0.0513374	-2.36395
ENSMUSG00000065944	Rnu2-10	0.463754	1.77838	3.04336	0.00422464	0.0513374	-2.36576
ENSMUSG00000030498	Gas2	-0.220757	5.51151	-3.04094	0.00425202	0.0515951	-2.37168
ENSMUSG00000031161	Hdac6	-0.291119	3.74763	-3.04108	0.00425036	0.0515951	-2.37133
ENSMUSG00000057054	Inca1	0.668243	2.10374	3.03998	0.00426283	0.0516513	-2.37401
ENSMUSG00000087266	Gm15991	0.616758	3.22977	3.04006	0.00426196	0.0516513	-2.37383
ENSMUSG00000051344	Plekhm3	-0.226683	4.61753	-3.03899	0.00427412	0.0517506	-2.37644
ENSMUSG00000005763	Cd247	0.581543	2.02022	3.03743	0.00429195	0.051832	-2.38026
ENSMUSG00000024817	Uhrf2	0.184797	5.84374	3.03704	0.00429634	0.051832	-2.3812
ENSMUSG00000030590	Fam98c	-0.294231	4.75136	-3.03746	0.00429161	0.051832	-2.38019
ENSMUSG00000051457	Spn	-0.582332	6.70019	-3.03711	0.00429555	0.051832	-2.38103
ENSMUSG00000070348	Ccnd1	-0.390127	4.18357	-3.03772	0.00428854	0.051832	-2.37953
ENSMUSG00000015176	Nolc1	-0.290854	7.97424	-3.03587	0.0043098	0.0518957	-2.38407
ENSMUSG00000037405	Icam1	0.366421	6.68686	3.03577	0.00431093	0.0518957	-2.38431
ENSMUSG00000039740	Alg2	0.245668	6.67896	3.03578	0.0043108	0.0518957	-2.38428
ENSMUSG00000033594	Spata2l	0.419643	3.89511	3.03389	0.0043325	0.0520773	-2.38889
ENSMUSG00000045345	9530056K15Rik	0.429497	3.81383	3.03408	0.00433029	0.0520773	-2.38842
ENSMUSG00000064147	Rab44	-0.415627	4.28647	-3.03365	0.00433536	0.0520773	-2.38949
ENSMUSG00000002111	Sfpi1	0.450131	4.42118	3.03158	0.00435927	0.0521953	-2.39454
ENSMUSG00000028703	Lrrc41	0.187778	6.39219	3.03091	0.00436703	0.0521953	-2.39617
ENSMUSG00000031584	Gsr	-0.285721	6.35174	-3.0323	0.00435092	0.0521953	-2.39278
ENSMUSG00000032377	Plscr4	-0.450481	3.60894	-3.03128	0.00436272	0.0521953	-2.39527
ENSMUSG00000038508	Gdf15	-0.420141	1.36723	-3.03181	0.00435658	0.0521953	-2.39397
ENSMUSG00000052724	Gm9888	0.476043	6.21032	3.03099	0.00436612	0.0521953	-2.39598
ENSMUSG00000091264	Smim13	-0.376043	6.37831	-3.03103	0.00436566	0.0521953	-2.39588
ENSMUSG00000083907	Plk-ps1	0.393777	4.72295	3.03017	0.00437559	0.0522602	-2.39797
ENSMUSG00000036555	Iqce	0.278311	3.75482	3.02826	0.00439797	0.0524899	-2.40265
ENSMUSG00000057541	Pus7	-0.319561	7.21208	-3.02774	0.00440397	0.052524	-2.4039
ENSMUSG00000078700	D030028A08Rik	-0.246961	5.28722	-3.02701	0.00441258	0.0525893	-2.40569
ENSMUSG00000097707	AC127314.1	0.435358	3.66387	3.0235	0.00445396	0.0530447	-2.41425
ENSMUSG00000056515	Rab31	-0.36986	5.12722	-3.02205	0.0044711	0.0532003	-2.41777
ENSMUSG00000068329	Htra2	-0.222883	7.5386	-3.02186	0.00447339	0.0532003	-2.41824
ENSMUSG00000008129	4930432K21Rik	0.265848	5.06377	3.02007	0.00449469	0.0534155	-2.4226
ENSMUSG00000025209	Peo1	-0.23257	6.52952	-3.01919	0.00450518	0.0535022	-2.42473
ENSMUSG00000033054	Npat	-0.149303	6.57234	-3.0181	0.00451829	0.0536198	-2.4274
ENSMUSG00000083118	Gm11609	-0.841938	2.30155	-3.01744	0.00452615	0.053675	-2.42899
ENSMUSG00000026721	Rabgap1l	-0.20276	6.5643	-3.01674	0.00453459	0.053737	-2.4307
ENSMUSG00000089853	Gm15853	0.620849	2.78841	3.01555	0.00454893	0.0538687	-2.43359
ENSMUSG00000025287	Acot9	-0.263778	5.09566	-3.0149	0.00455674	0.053923	-2.43517
ENSMUSG00000027635	Dsn1	0.182545	6.15562	3.01387	0.00456926	0.0539351	-2.43768
ENSMUSG00000049600	Zbtb45	-0.468268	4.04886	-3.01454	0.00456112	0.0539351	-2.43605
ENSMUSG00000068463	B630019A10Rik	0.353855	1.25814	3.01405	0.00456704	0.0539351	-2.43723
ENSMUSG00000079109	Pms2	0.163834	6.19382	3.01375	0.00457066	0.0539351	-2.43796
ENSMUSG00000039477	Tnrc18	0.465694	6.63445	3.01235	0.00458767	0.0540774	-2.44137
ENSMUSG00000046034	Fam105b	0.315611	6.13048	3.01223	0.00458919	0.0540774	-2.44167
ENSMUSG00000002221	Paxip1	0.201066	6.50254	3.01018	0.00461422	0.0543293	-2.44665
ENSMUSG00000025014	Dntt	-0.685029	3.1107	-3.00915	0.00462681	0.0543293	-2.44915
ENSMUSG00000026021	Sumo1	-0.286108	5.6205	-3.00921	0.00462614	0.0543293	-2.44902
ENSMUSG00000045775	Slc16a5	-0.73434	1.97209	-3.0099	0.00461759	0.0543293	-2.44732
ENSMUSG00000081677	Mdk-ps1	0.409021	1.54977	3.00947	0.00462283	0.0543293	-2.44836
ENSMUSG00000035354	Uvrag	0.229134	6.87829	3.00846	0.00463529	0.0543906	-2.45083
ENSMUSG00000036112	Metap2	-0.13515	6.72335	-3.00723	0.0046504	0.0545297	-2.45381
ENSMUSG00000057411	Fam173a	0.255602	6.61433	3.00679	0.00465585	0.0545554	-2.45489
ENSMUSG00000040824	Snrpd2	-0.367896	5.74639	-3.00578	0.00466833	0.0546632	-2.45734
ENSMUSG00000022971	Ifnar2	-0.53483	5.21165	-3.0051	0.0046768	0.0547242	-2.459
ENSMUSG00000031568	Rwdd4a	-0.237213	5.6469	-3.00461	0.00468277	0.0547557	-2.46017
ENSMUSG00000040459	Arglu1	-0.255206	8.1207	-3.00414	0.00468864	0.0547796	-2.46132
ENSMUSG00000087198	Gm13097	0.840293	2.21314	3.00392	0.00469137	0.0547796	-2.46185
ENSMUSG00000021712	Trim23	-0.138618	5.8376	-3.00164	0.00471983	0.0549967	-2.46739
ENSMUSG00000026880	Stom	0.782759	2.66106	3.0019	0.00471654	0.0549967	-2.46675
ENSMUSG00000029629	Phf14	0.243045	6.5533	3.00199	0.00471546	0.0549967	-2.46654
ENSMUSG00000089663	Gm15651	-0.456978	4.34309	-3.00103	0.00472746	0.0550472	-2.46887
ENSMUSG00000004933	Matk	0.292049	4.12199	2.99957	0.0047457	0.0552113	-2.4724
ENSMUSG00000036022	Fam122b	-0.33003	4.53941	-2.99938	0.00474815	0.0552113	-2.47287
ENSMUSG00000055553	Kxd1	0.295751	5.18776	2.99861	0.00475785	0.0552857	-2.47474
ENSMUSG00000035126	Wdr78	0.754047	2.11163	2.99825	0.00476235	0.0552995	-2.47561
ENSMUSG00000034723	Tmx4	0.227095	5.48508	2.99717	0.00477603	0.0553814	-2.47823
ENSMUSG00000078812	Eif5a	-0.228127	8.69638	-2.99732	0.00477407	0.0553814	-2.47786
ENSMUSG00000020232	Hmg20b	-0.254472	5.02942	-2.99544	0.00479794	0.0555969	-2.48242
ENSMUSG00000015745	Plekho1	0.334055	5.47529	2.99173	0.00484523	0.056106	-2.49141
ENSMUSG00000022142	Nup155	-0.128748	8.56002	-2.99114	0.00485271	0.0561538	-2.49282
ENSMUSG00000035683	Melk	-0.316195	5.52694	-2.99026	0.00486403	0.0562459	-2.49495
ENSMUSG00000067356	B430203G13Rik	0.863503	1.62452	2.98965	0.00487189	0.0562978	-2.49643
ENSMUSG00000010376	Nedd8	-0.384614	4.8731	-2.98827	0.00488969	0.0564644	-2.49977
ENSMUSG00000087700	Gm15283	0.365821	4.19644	2.98767	0.00489743	0.0565148	-2.50122
ENSMUSG00000089709	Gm16262	0.645355	1.54729	2.98591	0.00492025	0.056739	-2.50547
ENSMUSG00000086929	Gm11788	0.63645	2.4443	2.98467	0.00493639	0.0568859	-2.50847
ENSMUSG00000036943	Rab8b	-0.430986	5.15852	-2.98427	0.0049416	0.0569067	-2.50944
ENSMUSG00000023022	Lima1	0.578768	2.05506	2.9822	0.00496878	0.0571803	-2.51446
ENSMUSG00000043223	Gm4835	0.680573	2.03506	2.98135	0.00497989	0.0572293	-2.5165
ENSMUSG00000078684	5830417I10Rik	0.211294	5.34739	2.98156	0.00497709	0.0572293	-2.51599
ENSMUSG00000021135	Slc10a1	0.31499	4.68406	2.981	0.0049845	0.057243	-2.51735
ENSMUSG00000062190	Lancl2	-0.375692	4.47104	-2.98031	0.0049936	0.0573082	-2.51902
ENSMUSG00000020941	Map3k14	0.388898	5.23131	2.97761	0.00502923	0.0576774	-2.52552
ENSMUSG00000043671	Dpy19l3	0.338249	5.03418	2.97569	0.0050548	0.057931	-2.53017
ENSMUSG00000004630	Pcp2	0.719225	2.83859	2.97529	0.00506016	0.0579527	-2.53114
ENSMUSG00000028613	Lrp8	-0.19496	5.65057	-2.97476	0.00506719	0.0579618	-2.53241
ENSMUSG00000035158	Mitf	-0.267821	1.13402	-2.97445	0.00507135	0.0579618	-2.53316
ENSMUSG00000052281	Gm15024	0.451075	3.89179	2.97465	0.00506866	0.0579618	-2.53267
ENSMUSG00000002496	Tsc2	-0.197722	6.12154	-2.97379	0.00508024	0.0580237	-2.53476
ENSMUSG00000035184	Fam124a	0.355205	1.17309	2.97252	0.00509728	0.0580993	-2.53782
ENSMUSG00000078122	F630028O10Rik	0.399507	1.16381	2.97261	0.00509609	0.0580993	-2.53761
ENSMUSG00000091930	Vmn2r52	0.482317	1.69509	2.97291	0.00509198	0.0580993	-2.53687
ENSMUSG00000018167	Stard3	-0.29782	5.68454	-2.97149	0.00511109	0.058217	-2.5403
ENSMUSG00000004319	Clcn3	0.237615	5.9656	2.97012	0.00512955	0.0583081	-2.5436
ENSMUSG00000022498	Txndc11	0.242035	6.40607	2.97026	0.0051277	0.0583081	-2.54327
ENSMUSG00000071647	Eml3	0.243723	6.05507	2.97044	0.00512525	0.0583081	-2.54283
ENSMUSG00000032526	Deb1	0.358283	3.49487	2.96954	0.00513743	0.058358	-2.545
ENSMUSG00000056300	Gm13247	-0.480446	4.00943	-2.96912	0.00514311	0.0583828	-2.54601
ENSMUSG00000050989	Sepn1	-0.507336	3.51562	-2.96809	0.00515716	0.0585026	-2.54851
ENSMUSG00000062075	Lmnb2	-0.27774	6.09844	-2.96626	0.00518201	0.0587447	-2.5529
ENSMUSG00000040723	Rcsd1	0.450647	4.76294	2.9659	0.00518689	0.0587601	-2.55376
ENSMUSG00000037703	Lzts3	0.620249	3.27507	2.96482	0.00520169	0.058888	-2.55637
ENSMUSG00000024287	Thoc1	-0.159403	7.23209	-2.9641	0.00521162	0.0589234	-2.55811
ENSMUSG00000041718	Alg13	-0.182346	4.52458	-2.96408	0.00521187	0.0589234	-2.55816
ENSMUSG00000026179	Pnkd	0.590787	5.7422	2.96307	0.00522567	0.0590395	-2.56058
ENSMUSG00000044835	Ankrd45	-0.662063	2.18243	-2.96098	0.00525448	0.0593248	-2.5656
ENSMUSG00000059900	Tmem40	-0.377987	5.13492	-2.96065	0.00525911	0.0593371	-2.56641
ENSMUSG00000021051	Ppp2r5e	0.18916	5.7886	2.95842	0.00529002	0.0596456	-2.57177
ENSMUSG00000063457	Rps15	-0.220013	8.47228	-2.95805	0.00529514	0.0596631	-2.57265
ENSMUSG00000025432	Avil	0.469755	1.7701	2.95698	0.00531007	0.059791	-2.57523
ENSMUSG00000029482	Aacs	0.246811	6.39396	2.95608	0.00532269	0.0598633	-2.5774
ENSMUSG00000040128	Pnrc1	0.327905	5.52017	2.95601	0.00532365	0.0598633	-2.57756
ENSMUSG00000028756	Pink1	0.34107	4.73856	2.95376	0.00535522	0.0601778	-2.58296
ENSMUSG00000025188	Hps1	0.207575	5.47576	2.95254	0.00537244	0.0602143	-2.5859
ENSMUSG00000041287	Sox15	-0.500911	3.41876	-2.95304	0.0053654	0.0602143	-2.5847
ENSMUSG00000060216	Arrb2	-0.281116	5.50819	-2.95251	0.00537287	0.0602143	-2.58597
ENSMUSG00000086674	Gm12283	0.678855	2.01929	2.95279	0.00536891	0.0602143	-2.5853
ENSMUSG00000027189	Trim44	0.188391	6.34091	2.95196	0.00538067	0.0602272	-2.5873
ENSMUSG00000081104	Gm15989	0.583164	1.69073	2.95166	0.00538482	0.0602272	-2.588
ENSMUSG00000089729	Gm16552	0.619907	2.91516	2.95177	0.00538334	0.0602272	-2.58775
ENSMUSG00000027222	Pex16	0.203927	5.71415	2.94935	0.0054176	0.0605533	-2.59355
ENSMUSG00000024242	Map4k3	-0.399237	2.87584	-2.94883	0.00542512	0.0605968	-2.59482
ENSMUSG00000003847	Nfat5	-0.182702	5.48995	-2.94795	0.00543764	0.0606511	-2.59692
ENSMUSG00000038718	Pbx3	0.204262	5.64764	2.94767	0.00544154	0.0606511	-2.59758
ENSMUSG00000046548	4731417B20Rik	0.693159	1.37588	2.94742	0.00544514	0.0606511	-2.59818
ENSMUSG00000063646	Jakmip1	0.266661	5.86368	2.94813	0.00543502	0.0606511	-2.59648
ENSMUSG00000096401	Gm21811	-0.324455	4.974	-2.94721	0.00544811	0.0606511	-2.59868
ENSMUSG00000087405	Gm14232	0.450251	1.36995	2.94578	0.00546865	0.0608391	-2.60212
ENSMUSG00000085887	Gm11648	0.342293	4.20121	2.94545	0.00547343	0.0608519	-2.60292
ENSMUSG00000020070	Rufy2	0.20468	5.11864	2.94483	0.00548238	0.0609109	-2.60441
ENSMUSG00000002814	Top3a	0.177271	6.66862	2.94317	0.00550622	0.0611351	-2.60837
ENSMUSG00000000731	Aire	0.584052	1.60285	2.9429	0.00551014	0.061138	-2.60902
ENSMUSG00000044906	4930503L19Rik	0.255065	6.27378	2.94263	0.00551398	0.0611401	-2.60966
ENSMUSG00000029923	Rab19	0.685997	1.85198	2.94195	0.00552393	0.0612098	-2.61131
ENSMUSG00000005609	Ctr9	0.181303	7.67242	2.94118	0.00553499	0.0612512	-2.61314
ENSMUSG00000059323	Tonsl	0.166094	6.04415	2.94137	0.00553231	0.0612512	-2.61269
ENSMUSG00000032952	Ap4b1	0.271546	5.79591	2.93995	0.00555299	0.0614098	-2.6161
ENSMUSG00000034152	Exoc3	-0.195538	5.76876	-2.9387	0.00557114	0.0615395	-2.61908
ENSMUSG00000093734	Gm25082	0.568267	3.42377	2.93864	0.00557208	0.0615395	-2.61924
ENSMUSG00000021694	Ercc8	-0.187975	6.21318	-2.93733	0.00559125	0.0617104	-2.62237
ENSMUSG00000032508	Myd88	-0.378103	3.84916	-2.93652	0.00560313	0.06176	-2.62431
ENSMUSG00000036208	BC027231	-0.201101	6.0386	-2.93652	0.00560313	0.06176	-2.62431
ENSMUSG00000032280	Tle3	0.176044	6.36724	2.93505	0.00562465	0.0619564	-2.62781
ENSMUSG00000027406	Idh3b	-0.179615	7.81575	-2.93249	0.00566255	0.0623328	-2.63395
ENSMUSG00000003929	Zfp81	-0.20235	5.09111	-2.93203	0.00566943	0.0623675	-2.63505
ENSMUSG00000041235	Chd7	-0.234056	5.79831	-2.93157	0.00567618	0.0624006	-2.63614
ENSMUSG00000029530	Ccr9	0.605125	1.98632	2.93099	0.0056849	0.0624145	-2.63754
ENSMUSG00000034071	Zfp551	0.391562	3.40205	2.93106	0.00568387	0.0624145	-2.63738
ENSMUSG00000040302	Rbm48	-0.246089	5.55602	-2.92962	0.00570534	0.0625568	-2.64082
ENSMUSG00000086184	Gm12764	0.815418	2.47811	2.92966	0.00570466	0.0625568	-2.64071
ENSMUSG00000078350	Smim1	-0.557306	2.04404	-2.92818	0.00572687	0.0627517	-2.64426
ENSMUSG00000070420	Zscan25	0.253909	6.11181	2.92756	0.00573605	0.062811	-2.64572
ENSMUSG00000097404	AC131692.1	0.666879	2.23774	2.92684	0.00574686	0.0628882	-2.64744
ENSMUSG00000033712	2610301G19Rik	0.178239	7.54769	2.92594	0.00576041	0.0629839	-2.64959
ENSMUSG00000097233	AC109138.1	-0.313658	6.23379	-2.92576	0.00576314	0.0629839	-2.65002
ENSMUSG00000068335	Dok1	-0.282918	5.95374	-2.92363	0.00579545	0.0632957	-2.65512
ENSMUSG00000020738	Sumo2	0.224536	5.92385	2.92305	0.00580421	0.0633268	-2.6565
ENSMUSG00000024055	Cyp4f13	-0.295453	4.87716	-2.92274	0.00580896	0.0633268	-2.65725
ENSMUSG00000081659	Gm14917	0.501869	1.48272	2.92269	0.00580966	0.0633268	-2.65736
ENSMUSG00000037022	Mmaa	0.43097	3.38797	2.92111	0.00583364	0.063526	-2.66112
ENSMUSG00000094377	Gm24407	-0.304521	13.0122	-2.92099	0.00583553	0.063526	-2.66141
ENSMUSG00000084933	Gm13962	0.649197	1.69693	2.92065	0.00584078	0.0635417	-2.66223
ENSMUSG00000064128	Cenpj	0.296884	5.26033	2.91984	0.00585308	0.0636341	-2.66415
ENSMUSG00000037148	Arhgap10	-0.215802	7.71941	-2.91752	0.00588868	0.0638699	-2.66969
ENSMUSG00000068314	Gm6899	0.608718	1.77985	2.91743	0.00589005	0.0638699	-2.6699
ENSMUSG00000069049	Eif2s3y	-0.207215	6.31326	-2.91783	0.00588387	0.0638699	-2.66894
ENSMUSG00000082653	Gm15897	0.688099	1.82096	2.91782	0.00588407	0.0638699	-2.66897
ENSMUSG00000017499	Cdc6	0.239964	6.94167	2.91664	0.00590229	0.0638702	-2.67179
ENSMUSG00000024989	Cep55	-0.201641	6.12074	-2.91594	0.00591299	0.0638702	-2.67345
ENSMUSG00000026035	Ppil3	-0.28461	5.23101	-2.91603	0.00591162	0.0638702	-2.67324
ENSMUSG00000036661	Dennd3	0.247379	6.1994	2.91604	0.00591151	0.0638702	-2.67322
ENSMUSG00000047789	Slc38a9	-0.167905	6.25313	-2.91658	0.00590316	0.0638702	-2.67193
ENSMUSG00000051378	Kif18b	0.234471	6.24769	2.91701	0.00589648	0.0638702	-2.6709
ENSMUSG00000020677	Ddx52	-0.183791	7.04284	-2.91515	0.00592527	0.0639594	-2.67534
ENSMUSG00000036882	Arhgap33	0.360721	5.15886	2.91491	0.0059289	0.0639594	-2.6759
ENSMUSG00000073429	C130040N14Rik	0.557029	2.5933	2.91463	0.0059333	0.0639656	-2.67657
ENSMUSG00000056145	AI504432	0.284885	5.92544	2.91392	0.00594428	0.0640014	-2.67826
ENSMUSG00000097402	AC159900.1	-0.405225	4.87168	-2.91392	0.00594427	0.0640014	-2.67826
ENSMUSG00000070892	Gm10305	0.405449	3.3407	2.91244	0.00596738	0.0642089	-2.6818
ENSMUSG00000001785	Pwp1	-0.223998	6.7666	-2.91216	0.00597173	0.0642143	-2.68246
ENSMUSG00000026012	Cd28	0.40226	6.09703	2.91071	0.00599435	0.0643335	-2.68591
ENSMUSG00000030451	Herc2	0.235322	7.08622	2.91074	0.00599379	0.0643335	-2.68583
ENSMUSG00000064215	Ifi27l1	-0.32467	5.07726	-2.9112	0.0059867	0.0643335	-2.68475
ENSMUSG00000079470	Utp14b	0.364047	7.17054	2.9101	0.00600383	0.0643938	-2.68735
ENSMUSG00000031147	Magix	0.442632	1.65951	2.90769	0.00604168	0.0647583	-2.69309
ENSMUSG00000002274	Metrn	0.218439	5.08859	2.90664	0.00605825	0.0648527	-2.69558
ENSMUSG00000040785	Ttc3	0.146666	6.89313	2.90679	0.00605589	0.0648527	-2.69523
ENSMUSG00000026826	Nr4a2	0.639854	1.75551	2.90589	0.00607014	0.0649225	-2.69737
ENSMUSG00000039055	Eme1	0.170297	6.41943	2.90574	0.00607254	0.0649225	-2.69773
ENSMUSG00000030805	Stx4a	-0.214055	6.23683	-2.90491	0.00608566	0.0650212	-2.6997
ENSMUSG00000029723	Tsc22d4	0.235396	5.80662	2.90284	0.00611861	0.0653316	-2.70463
ENSMUSG00000097019	AL772170.1	-0.631644	1.84841	-2.90084	0.00615065	0.0656318	-2.70939
ENSMUSG00000031585	Gtf2e2	0.264438	5.64652	2.89987	0.00616607	0.0657544	-2.71167
ENSMUSG00000049577	Zfpm1	-0.355757	6.11086	-2.89955	0.00617134	0.0657686	-2.71245
ENSMUSG00000073676	Hspe1	-0.254854	6.83325	-2.89731	0.00620741	0.0661108	-2.71776
ENSMUSG00000029050	Ski	-0.288668	5.48572	-2.89488	0.00624675	0.066403	-2.72352
ENSMUSG00000030691	Fchsd2	-0.29575	5.42495	-2.89494	0.00624586	0.066403	-2.72339
ENSMUSG00000061132	Blnk	-0.312962	4.88476	-2.89505	0.00624402	0.066403	-2.72312
ENSMUSG00000002055	Spag5	0.220212	7.67318	2.89374	0.00626538	0.0665183	-2.72623
ENSMUSG00000044345	Marveld1	0.415418	4.19895	2.89373	0.00626556	0.0665183	-2.72626
ENSMUSG00000020444	Guk1	-0.284884	5.70988	-2.8931	0.00627582	0.0665203	-2.72775
ENSMUSG00000031262	Cenpi	0.131425	6.64193	2.89298	0.00627768	0.0665203	-2.72802
ENSMUSG00000045102	Poln	0.378604	3.39822	2.89336	0.00627161	0.0665203	-2.72714
ENSMUSG00000023088	Abcc1	-0.181734	6.17503	-2.89263	0.00628345	0.0665393	-2.72886
ENSMUSG00000049741	Rxfp4	0.495411	1.5701	2.8922	0.00629045	0.0665713	-2.72987
ENSMUSG00000033033	Calhm2	-0.274746	5.24979	-2.88768	0.00636486	0.0672735	-2.74059
ENSMUSG00000097494	AC155258.1	0.43128	3.75414	2.88769	0.00636474	0.0672735	-2.74057
ENSMUSG00000050600	Zfp831	0.392911	1.52108	2.88692	0.00637741	0.0673636	-2.74238
ENSMUSG00000031808	Slc27a1	0.410944	4.76935	2.88641	0.00638589	0.0673681	-2.74359
ENSMUSG00000079677	Fdx1l	-0.281027	5.52369	-2.8866	0.00638285	0.0673681	-2.74316
ENSMUSG00000051736	Fam229b	0.608445	2.64702	2.88565	0.00639859	0.0674595	-2.7454
ENSMUSG00000073628	Gm10552	0.579644	3.69743	2.8841	0.0064243	0.0676879	-2.74906
ENSMUSG00000024083	Pja2	0.212498	5.00119	2.88281	0.00644585	0.0678722	-2.75211
ENSMUSG00000024425	Ndfip1	0.430454	5.17347	2.88217	0.00645662	0.0679428	-2.75363
ENSMUSG00000079555	Haus3	0.228718	6.7788	2.88083	0.00647922	0.0681378	-2.75681
ENSMUSG00000073705	Apitd1	0.337866	5.95381	2.879	0.00651007	0.0684191	-2.76114
ENSMUSG00000026972	Arrdc1	0.218504	6.67955	2.87843	0.00651963	0.0684766	-2.76247
ENSMUSG00000089707	4921525B02Rik	0.644012	2.66268	2.87808	0.00652554	0.0684956	-2.7633
ENSMUSG00000032725	Folr2	0.642314	2.32004	2.87747	0.00653584	0.0685607	-2.76473
ENSMUSG00000048280	Zfp738	-0.281874	5.4642	-2.87712	0.00654184	0.0685807	-2.76557
ENSMUSG00000022504	Ciita	0.692529	1.90615	2.87666	0.00654975	0.0686206	-2.76667
ENSMUSG00000029730	Mcm7	0.279402	8.97665	2.87614	0.00655858	0.0686701	-2.7679
ENSMUSG00000024384	Iws1	0.128538	6.59478	2.87534	0.0065721	0.0687255	-2.76977
ENSMUSG00000060935	AI597468	0.271485	5.20667	2.87535	0.00657204	0.0687255	-2.76976
ENSMUSG00000095432	Zfp748	-0.207566	6.37545	-2.87462	0.0065844	0.0688111	-2.77147
ENSMUSG00000096727	Psmb9	0.203442	5.8198	2.87437	0.00658869	0.0688129	-2.77207
ENSMUSG00000082596	Gm14227	0.779553	2.27797	2.87282	0.00661526	0.0690473	-2.77573
ENSMUSG00000002625	Akap8l	0.224775	6.65351	2.87174	0.00663373	0.0691726	-2.77827
ENSMUSG00000004815	Dgkq	0.242777	5.27342	2.87164	0.00663554	0.0691726	-2.77852
ENSMUSG00000022048	Dpysl2	0.279957	6.13767	2.87103	0.00664604	0.0691869	-2.77996
ENSMUSG00000030107	Usp18	0.40113	3.8864	2.87116	0.00664384	0.0691869	-2.77966
ENSMUSG00000075405	9430097D07Rik	0.635828	2.44058	2.87084	0.00664932	0.0691869	-2.78041
ENSMUSG00000025531	Chm	-0.226305	4.1092	-2.87039	0.00665697	0.0692234	-2.78145
ENSMUSG00000090406	Gm17058	0.661142	2.80866	2.86837	0.00669199	0.0695443	-2.78623
ENSMUSG00000029449	Rhof	0.515288	3.62381	2.86773	0.0067031	0.0696165	-2.78774
ENSMUSG00000006920	Ezh1	-0.260335	6.1741	-2.86745	0.00670793	0.0696234	-2.7884
ENSMUSG00000024544	Ldlrad4	0.345186	6.52762	2.86651	0.00672431	0.0697501	-2.79061
ENSMUSG00000097138	AC154015.1	0.317396	6.91438	2.86591	0.00673484	0.0698161	-2.79204
ENSMUSG00000028636	Ppcs	0.306333	4.26618	2.86514	0.00674814	0.0699105	-2.79383
ENSMUSG00000029650	Slc46a3	0.319614	4.37603	2.86471	0.00675579	0.0699365	-2.79486
ENSMUSG00000092707	Gm24511	0.567834	1.79824	2.86452	0.00675901	0.0699365	-2.7953
ENSMUSG00000021495	Fam193b	0.287337	6.5969	2.86377	0.00677226	0.0699826	-2.79708
ENSMUSG00000029701	Rbm28	-0.254695	7.59591	-2.86331	0.0067802	0.0699826	-2.79815
ENSMUSG00000079467	Gm14966	0.500274	2.70753	2.86343	0.00677814	0.0699826	-2.79787
ENSMUSG00000090048	Gm16317	0.724172	1.71201	2.86365	0.0067743	0.0699826	-2.79735
ENSMUSG00000030126	Tmcc1	-0.219524	5.30442	-2.86288	0.00678773	0.0700171	-2.79916
ENSMUSG00000003382	Etv3	-0.24563	5.16866	-2.86208	0.00680193	0.0701203	-2.80106
ENSMUSG00000032078	Zfp259	-0.15989	6.81685	-2.86098	0.00682131	0.0702768	-2.80365
ENSMUSG00000047648	Fbxo30	0.198493	6.07621	2.86074	0.00682552	0.0702768	-2.80421
ENSMUSG00000034858	Fam214a	0.208262	4.98557	2.86026	0.00683393	0.0703201	-2.80533
ENSMUSG00000047767	Atg16l2	-0.28516	5.38508	-2.85967	0.00684449	0.0703854	-2.80673
ENSMUSG00000025269	Apex2	-0.186793	5.58977	-2.85904	0.00685555	0.0704559	-2.8082
ENSMUSG00000036980	Taf6	0.237431	5.83296	2.85851	0.00686504	0.0704667	-2.80946
ENSMUSG00000074357	AA386476	0.357405	5.18326	2.85859	0.00686366	0.0704667	-2.80928
ENSMUSG00000050732	Vamp8	-0.382095	5.6901	-2.85804	0.00687335	0.0705087	-2.81056
ENSMUSG00000033467	Crlf2	0.303442	5.10927	2.85632	0.006904	0.0707798	-2.81461
ENSMUSG00000031858	Mau2	0.155288	7.61007	2.85515	0.00692487	0.0709502	-2.81735
ENSMUSG00000026104	Stat1	0.19795	5.62009	2.85372	0.0069506	0.0711703	-2.82073
ENSMUSG00000038463	Olfml2b	-0.603945	1.86103	-2.85216	0.00697857	0.0714129	-2.82438
ENSMUSG00000031838	Ifi30	0.522537	3.7845	2.85117	0.0069965	0.0715089	-2.82671
ENSMUSG00000085016	Gm11335	-0.55221	1.70677	-2.85127	0.00699463	0.0715089	-2.82647
ENSMUSG00000083840	Gm15459	-0.353815	5.56099	-2.85065	0.00700593	0.0715615	-2.82794
ENSMUSG00000063281	Zfp35	-0.240982	6.08266	-2.84989	0.00701961	0.0716575	-2.82971
ENSMUSG00000044708	Kcnj10	0.430282	1.59753	2.8493	0.00703044	0.0717242	-2.83112
ENSMUSG00000005410	Mcm5	0.153776	8.47173	2.84779	0.0070579	0.0719604	-2.83466
ENSMUSG00000039981	Zc3h12d	-0.305244	4.52092	-2.84718	0.00706901	0.0720298	-2.83609
ENSMUSG00000020272	Stk10	-0.327209	6.711	-2.84664	0.00707874	0.0720742	-2.83734
ENSMUSG00000027938	Creb3l4	0.637455	2.69036	2.84647	0.00708199	0.0720742	-2.83776
ENSMUSG00000047415	Gpr68	0.541551	3.02676	2.84614	0.00708803	0.0720918	-2.83853
ENSMUSG00000041203	2310036O22Rik	0.229473	6.22907	2.84574	0.00709534	0.0720924	-2.83947
ENSMUSG00000074570	Cass4	-0.243952	6.47461	-2.84566	0.00709671	0.0720924	-2.83964
ENSMUSG00000022833	Ccdc14	-0.227996	5.69789	-2.84506	0.00710782	0.072115	-2.84107
ENSMUSG00000026773	Pfkfb3	-0.201676	6.54039	-2.84476	0.00711318	0.072115	-2.84175
ENSMUSG00000039704	Lmbrd2	-0.214398	5.71769	-2.84475	0.00711348	0.072115	-2.84179
ENSMUSG00000087368	BC065397	-0.293898	4.85198	-2.8446	0.00711618	0.072115	-2.84214
ENSMUSG00000025473	Adam8	0.505015	2.45666	2.84366	0.0071335	0.0722467	-2.84435
ENSMUSG00000086799	4930502E09Rik	0.66971	2.3928	2.84283	0.00714867	0.0723565	-2.84628
ENSMUSG00000062501	4930425F17Rik	0.799162	2.4815	2.84234	0.00715789	0.0724059	-2.84745
ENSMUSG00000035575	Utp6	-0.185101	6.64184	-2.84137	0.00717568	0.0724982	-2.8497
ENSMUSG00000068744	Psrc1	-0.398922	4.89422	-2.84142	0.00717472	0.0724982	-2.84958
ENSMUSG00000020205	Phlda1	-0.415698	5.24067	-2.84093	0.00718396	0.0725381	-2.85075
ENSMUSG00000030619	Eed	-0.191235	6.15129	-2.84007	0.00719976	0.0726537	-2.85275
ENSMUSG00000086147	Gm13150	-0.555645	3.08284	-2.83718	0.0072537	0.0731539	-2.85953
ENSMUSG00000050592	Fam78a	-0.613021	2.13811	-2.83691	0.00725876	0.0731607	-2.86017
ENSMUSG00000054766	Set	-0.201732	8.19478	-2.83605	0.00727491	0.0732794	-2.86219
ENSMUSG00000037885	Stk35	-0.215312	5.89701	-2.83578	0.00727989	0.0732854	-2.86281
ENSMUSG00000027255	Arfgap2	0.248312	6.36434	2.8351	0.00729269	0.0732927	-2.8644
ENSMUSG00000030761	Myo7a	-0.31366	6.17664	-2.83513	0.00729213	0.0732927	-2.86433
ENSMUSG00000034258	Mfsd7c	0.468834	3.08789	2.83504	0.00729377	0.0732927	-2.86454
ENSMUSG00000042660	Wdr55	-0.336069	6.52657	-2.83276	0.00733667	0.0736045	-2.86987
ENSMUSG00000048232	Fbxo10	0.358144	4.42084	2.83269	0.007338	0.0736045	-2.87003
ENSMUSG00000054520	Sh3bp2	-0.329504	4.03577	-2.83281	0.00733584	0.0736045	-2.86976
ENSMUSG00000006362	Cbfa2t3	0.488247	3.97927	2.83239	0.00734372	0.0736177	-2.87074
ENSMUSG00000021144	Mta1	0.210592	6.90251	2.83101	0.00736989	0.0736921	-2.87397
ENSMUSG00000030101	Sumf1	0.268026	5.83486	2.83084	0.00737318	0.0736921	-2.87438
ENSMUSG00000030752	Kdm8	0.258254	4.58458	2.83122	0.00736586	0.0736921	-2.87347
ENSMUSG00000044734	Serpinb1a	0.701902	2.12846	2.83088	0.00737243	0.0736921	-2.87428
ENSMUSG00000057406	Whsc1	0.136567	7.60207	2.83146	0.00736142	0.0736921	-2.87293
ENSMUSG00000002871	Tpra1	0.181919	5.48263	2.83045	0.00738051	0.0737214	-2.87528
ENSMUSG00000010362	Rdm1	0.33791	4.95181	2.82978	0.0073932	0.073804	-2.87684
ENSMUSG00000006056	Calcoco2	0.461755	1.55504	2.82908	0.00740657	0.0738934	-2.87848
ENSMUSG00000022246	Rai14	-0.424676	3.71209	-2.82798	0.00742761	0.0740591	-2.88106
ENSMUSG00000044034	Npb	0.514347	1.76378	2.82766	0.00743366	0.0740752	-2.8818
ENSMUSG00000004356	Utp20	-0.180354	7.8338	-2.82726	0.00744134	0.0741075	-2.88273
ENSMUSG00000091896	Ube2d2a	0.286348	6.63425	2.82701	0.00744622	0.074112	-2.88333
ENSMUSG00000000028	Cdc45	0.262375	7.18758	2.82672	0.00745175	0.074123	-2.884
ENSMUSG00000016554	Eif3d	-0.191324	7.5851	-2.82553	0.00747455	0.0743055	-2.88678
ENSMUSG00000034487	Kdelc2	0.321242	5.43583	2.82465	0.00749139	0.0744287	-2.88882
ENSMUSG00000039231	Suv39h1	0.126419	6.31211	2.824	0.00750394	0.0745091	-2.89034
ENSMUSG00000029246	Ppat	-0.206121	6.98009	-2.82244	0.00753419	0.0747651	-2.894
ENSMUSG00000001517	Foxm1	0.188446	6.44311	2.82143	0.00755376	0.0749088	-2.89635
ENSMUSG00000024131	Slc3a1	0.632908	2.08693	2.82072	0.00756758	0.0749088	-2.89801
ENSMUSG00000036644	Tbc1d9b	0.196821	5.65034	2.82082	0.00756564	0.0749088	-2.89778
ENSMUSG00000063804	Lin28b	-0.28299	4.25359	-2.82092	0.00756361	0.0749088	-2.89753
ENSMUSG00000096976	AC140392.1	0.299387	5.04915	2.82054	0.00757107	0.0749088	-2.89843
ENSMUSG00000024008	Cpne5	0.227108	4.36478	2.81917	0.00759774	0.0751283	-2.90162
ENSMUSG00000039782	Cpeb2	0.401473	4.0737	2.81855	0.00760988	0.0752038	-2.90307
ENSMUSG00000013155	Enkd1	0.265202	6.55973	2.81638	0.00765229	0.0754523	-2.90812
ENSMUSG00000021109	Hif1a	0.156234	5.59664	2.81687	0.0076428	0.0754523	-2.90699
ENSMUSG00000053560	Ier2	-0.574688	6.11281	-2.81657	0.00764862	0.0754523	-2.90768
ENSMUSG00000068114	Ccdc134	0.283876	5.40649	2.81634	0.00765308	0.0754523	-2.90821
ENSMUSG00000058402	Zfp420	0.306035	3.68244	2.81594	0.00766098	0.0754857	-2.90915
ENSMUSG00000005705	Agrp	0.672214	2.31281	2.81537	0.00767218	0.0755071	-2.91047
ENSMUSG00000056050	Mia3	0.140247	6.94622	2.81556	0.0076685	0.0755071	-2.91004
ENSMUSG00000075043	Tmem223	0.314606	5.69288	2.81427	0.00769401	0.0756774	-2.91305
ENSMUSG00000002885	Cd97	-0.344156	7.78139	-2.81139	0.00775101	0.0761931	-2.91975
ENSMUSG00000014778	Fhod1	-0.210933	5.45224	-2.81116	0.00775556	0.0761931	-2.92028
ENSMUSG00000021461	Fancc	-0.218282	6.04584	-2.80965	0.00778561	0.0764434	-2.92379
ENSMUSG00000078789	Dph1	-0.239668	5.7678	-2.8093	0.0077926	0.0764671	-2.92461
ENSMUSG00000029162	Khk	0.548397	3.6053	2.80899	0.00779886	0.0764837	-2.92533
ENSMUSG00000032089	Il10ra	0.772198	2.44413	2.80808	0.00781708	0.0766174	-2.92745
ENSMUSG00000057604	Lmcd1	0.787508	2.68083	2.80779	0.00782293	0.0766299	-2.92813
ENSMUSG00000015947	Fcgr1	0.643742	3.02558	2.80754	0.00782782	0.0766329	-2.9287
ENSMUSG00000038679	Trps1	0.44327	3.11413	2.80677	0.00784336	0.0767401	-2.9305
ENSMUSG00000048874	Phf3	0.147728	6.89489	2.80619	0.00785516	0.0768106	-2.93186
ENSMUSG00000064289	Tank	-0.163046	4.99219	-2.80563	0.00786633	0.0768749	-2.93315
ENSMUSG00000027160	Ccdc34	0.273418	5.64753	2.80513	0.00787643	0.0769286	-2.93431
ENSMUSG00000084769	Gm12061	0.493918	1.62862	2.80486	0.0078818	0.0769362	-2.93493
ENSMUSG00000027882	Stxbp3a	0.249293	4.9146	2.80392	0.00790088	0.0769875	-2.93713
ENSMUSG00000046808	Atp10d	-0.204283	5.38178	-2.80407	0.00789777	0.0769875	-2.93677
ENSMUSG00000048832	Vps37c	0.327386	5.34502	2.80393	0.00790065	0.0769875	-2.9371
ENSMUSG00000036686	Cc2d1a	0.202825	5.94148	2.80211	0.00793756	0.0772549	-2.94133
ENSMUSG00000054074	Skida1	-0.600617	1.77862	-2.80233	0.00793316	0.0772549	-2.94082
ENSMUSG00000010755	Cars	0.216161	7.45358	2.80143	0.00795148	0.0772554	-2.94292
ENSMUSG00000014402	Tsg101	0.19836	5.82106	2.80157	0.00794858	0.0772554	-2.94258
ENSMUSG00000033697	Arhgap39	0.283281	4.57342	2.80183	0.00794335	0.0772554	-2.94199
ENSMUSG00000022016	Akap11	-0.206818	7.34526	-2.80095	0.00796126	0.0773056	-2.94403
ENSMUSG00000019828	Grm1	0.507404	1.25851	2.80004	0.00797972	0.0774399	-2.94613
ENSMUSG00000074218	Cox7a1	0.600085	2.04271	2.79873	0.00800667	0.0776563	-2.94919
ENSMUSG00000031511	Arhgef7	-0.172694	5.61419	-2.79828	0.00801577	0.0776996	-2.95022
ENSMUSG00000053565	Eif3k	-0.155153	6.64173	-2.79716	0.00803892	0.0778788	-2.95283
ENSMUSG00000038485	Socs7	0.199181	5.04627	2.79591	0.00806456	0.0780819	-2.95572
ENSMUSG00000022211	Lrrc16b	0.641288	2.07959	2.79543	0.00807459	0.0781338	-2.95685
ENSMUSG00000020888	Dvl2	0.193077	5.24453	2.79492	0.00808498	0.0781891	-2.95801
ENSMUSG00000027559	Car3	-0.439095	3.77827	-2.79393	0.00810556	0.0782524	-2.96032
ENSMUSG00000028971	Cort	0.727012	2.50473	2.79412	0.00810167	0.0782524	-2.95988
ENSMUSG00000037210	Fam193a	0.160531	6.75437	2.79428	0.0080982	0.0782524	-2.9595
ENSMUSG00000043099	Hic1	0.617398	1.87633	2.79326	0.00811935	0.078308	-2.96186
ENSMUSG00000086453	Gm11457	0.409899	3.99976	2.7932	0.00812069	0.078308	-2.96201
ENSMUSG00000059811	Atl2	0.174816	6.40369	2.78997	0.00818811	0.0788218	-2.9695
ENSMUSG00000090258	Churc1	0.241872	4.4244	2.79019	0.00818346	0.0788218	-2.96899
ENSMUSG00000090698	Apold1	-0.607273	3.40745	-2.79011	0.00818504	0.0788218	-2.96916
ENSMUSG00000046897	Zfp740	0.17779	6.68059	2.78973	0.00819301	0.0788236	-2.97005
ENSMUSG00000087452	Gm11998	-0.553775	3.28748	-2.78837	0.00822149	0.0790521	-2.97319
ENSMUSG00000018809	Smyd4	0.282966	5.35864	2.78733	0.00824351	0.0792182	-2.97562
ENSMUSG00000035310	Lin54	0.19246	5.9334	2.78685	0.00825366	0.0792702	-2.97673
ENSMUSG00000025408	Ddit3	-0.263583	6.12127	-2.78618	0.00826779	0.0793603	-2.97828
ENSMUSG00000024352	Spata24	0.377107	5.58954	2.78543	0.00828362	0.0794667	-2.98002
ENSMUSG00000070934	Rraga	-0.292936	5.03458	-2.78465	0.00829997	0.0795779	-2.9818
ENSMUSG00000085207	Gm11767	0.338108	1.48679	2.78427	0.00830813	0.0796105	-2.98269
ENSMUSG00000083064	Gm7785	0.675457	2.5719	2.78373	0.00831963	0.079675	-2.98395
ENSMUSG00000032401	Lctl	0.463876	1.42836	2.78285	0.00833833	0.0798083	-2.98598
ENSMUSG00000029729	Zkscan1	0.164397	6.91271	2.78183	0.00836004	0.0799337	-2.98834
ENSMUSG00000031775	Pllp	0.635866	2.19268	2.78179	0.00836098	0.0799337	-2.98844
ENSMUSG00000026784	Pdss1	-0.199291	7.27057	-2.78108	0.008376	0.0800315	-2.99006
ENSMUSG00000092667	Gm22407	0.904372	2.66919	2.7796	0.00840781	0.0802895	-2.9935
ENSMUSG00000034708	Grn	-0.48439	6.2592	-2.77761	0.00845044	0.0806505	-2.99808
ENSMUSG00000002769	Gnmt	0.631664	1.8013	2.77707	0.00846219	0.0807166	-2.99934
ENSMUSG00000048012	Zfp473	-0.195177	3.87739	-2.77533	0.0084999	0.0810301	-3.00336
ENSMUSG00000001665	Gstt3	-0.434776	3.93968	-2.77361	0.0085372	0.0813393	-3.00733
ENSMUSG00000027173	Depdc7	-0.265343	5.04108	-2.77303	0.00854983	0.0813792	-3.00867
ENSMUSG00000029186	Pi4k2b	-0.257121	5.48341	-2.77274	0.00855599	0.0813792	-3.00932
ENSMUSG00000062647	Rpl7a	-0.173152	8.93327	-2.77287	0.00855334	0.0813792	-3.00904
ENSMUSG00000061411	8430427H17Rik	0.29781	4.06752	2.7725	0.00856129	0.0813834	-3.00988
ENSMUSG00000020397	Med7	0.164011	5.81698	2.77132	0.00858718	0.0815831	-3.01262
ENSMUSG00000097912	AC109232.1	0.340449	4.57859	2.77103	0.0085935	0.0815967	-3.01328
ENSMUSG00000033752	Mnd1	0.342083	4.5489	2.77031	0.00860932	0.0817006	-3.01495
ENSMUSG00000024186	Rgs11	0.426305	1.51831	2.7662	0.00869983	0.0825127	-3.02442
ENSMUSG00000043773	1700048O20Rik	-0.266561	5.59152	-2.76524	0.0087211	0.0826675	-3.02662
ENSMUSG00000024588	Fech	-0.291248	3.78329	-2.76482	0.00873039	0.0826783	-3.02759
ENSMUSG00000057230	Aak1	-0.240691	4.77911	-2.76474	0.00873213	0.0826783	-3.02777
ENSMUSG00000090117	Gm16541	0.496839	1.83544	2.76195	0.00879443	0.0832211	-3.0342
ENSMUSG00000024613	Tcof1	-0.228643	7.11545	-2.76151	0.0088041	0.0832655	-3.0352
ENSMUSG00000082000	Gm12488	0.759557	2.63846	2.76116	0.00881195	0.0832926	-3.036
ENSMUSG00000007613	Tgfbr1	0.175762	5.71666	2.76048	0.0088272	0.0833896	-3.03757
ENSMUSG00000045273	Cenph	0.30663	7.10769	2.75995	0.00883909	0.0834548	-3.03879
ENSMUSG00000006850	Tmco6	0.250529	6.18459	2.7586	0.00886953	0.0836147	-3.0419
ENSMUSG00000007682	Dio2	0.433212	4.17321	2.75853	0.00887103	0.0836147	-3.04205
ENSMUSG00000039033	Tasp1	0.26918	5.5704	2.75879	0.00886519	0.0836147	-3.04145
ENSMUSG00000038871	Bpgm	0.366976	3.44895	2.7582	0.00887854	0.0836384	-3.04282
ENSMUSG00000049470	Aff4	0.183155	5.65572	2.7579	0.00888526	0.0836546	-3.0435
ENSMUSG00000036561	Ppp6r2	0.253215	5.75339	2.75609	0.0089264	0.0839946	-3.04768
ENSMUSG00000027669	Gnb4	-0.26873	6.40351	-2.75554	0.00893885	0.0840299	-3.04894
ENSMUSG00000073478	D730003I15Rik	0.571755	2.05935	2.75548	0.00894021	0.0840299	-3.04908
ENSMUSG00000020893	Per1	-0.341777	5.60247	-2.75504	0.00895011	0.0840758	-3.05008
ENSMUSG00000019088	Dnase1l1	-0.270234	5.88687	-2.75455	0.00896127	0.0841332	-3.05121
ENSMUSG00000089742	Gm15898	0.672578	2.26745	2.75333	0.00898902	0.0843464	-3.054
ENSMUSG00000023452	Pisd	-0.198175	7.83607	-2.75258	0.00900626	0.0844608	-3.05574
ENSMUSG00000073702	Rpl31	-0.233469	7.6095	-2.75194	0.00902079	0.0845496	-3.05719
ENSMUSG00000024663	Rab3il1	-0.414311	4.65765	-2.75077	0.00904767	0.0847541	-3.05989
ENSMUSG00000038943	Prc1	0.195019	7.07889	2.75045	0.00905501	0.0847754	-3.06062
ENSMUSG00000025103	Btbd1	-0.181206	5.72499	-2.75019	0.00906105	0.0847845	-3.06122
ENSMUSG00000072918	1700022K14Rik	0.477255	1.79936	2.74991	0.00906755	0.0847978	-3.06187
ENSMUSG00000006307	Wbp7	0.154065	7.071	2.74934	0.00908057	0.0848721	-3.06317
ENSMUSG00000037731	Themis2	0.791865	2.64222	2.74867	0.00909598	0.0849687	-3.0647
ENSMUSG00000085227	6330418K02Rik	0.654954	2.73858	2.74767	0.00911911	0.0851372	-3.067
ENSMUSG00000029452	Tmem116	0.386085	3.21509	2.74713	0.00913164	0.0851697	-3.06824
ENSMUSG00000033985	Tesk2	0.283096	3.94975	2.74708	0.00913278	0.0851697	-3.06835
ENSMUSG00000006476	Nsmf	0.214729	5.19145	2.74609	0.00915583	0.0852092	-3.07063
ENSMUSG00000020974	Pole2	-0.193777	6.54828	-2.74608	0.00915597	0.0852092	-3.07065
ENSMUSG00000052296	Ppp6r1	0.177139	8.3665	2.74602	0.0091574	0.0852092	-3.07079
ENSMUSG00000094777	Hist1h2ap	0.274375	6.29795	2.7462	0.00915321	0.0852092	-3.07037
ENSMUSG00000039067	Psmd7	-0.225739	6.78876	-2.74492	0.00918293	0.0853992	-3.0733
ENSMUSG00000025608	Podxl	0.651587	2.73044	2.74398	0.00920488	0.0854692	-3.07546
ENSMUSG00000029474	Rnf34	0.21128	5.49208	2.74394	0.00920579	0.0854692	-3.07555
ENSMUSG00000057963	Itpk1	-0.28894	6.37885	-2.744	0.00920444	0.0854692	-3.07542
ENSMUSG00000090709	Gm17173	0.638605	2.40595	2.74283	0.00923171	0.0856623	-3.07809
ENSMUSG00000031231	Cox7b	-0.400141	5.8049	-2.74207	0.00924942	0.085749	-3.07983
ENSMUSG00000087129	Gm16316	0.424	5.55641	2.74199	0.00925132	0.085749	-3.08001
ENSMUSG00000090246	Gm17017	0.538982	1.82856	2.74162	0.00926	0.085782	-3.08086
ENSMUSG00000037313	Tacc3	0.304916	7.35635	2.741	0.00927469	0.0858387	-3.08229
ENSMUSG00000090216	Gm16549	0.495015	1.74856	2.74093	0.00927639	0.0858387	-3.08246
ENSMUSG00000032565	Nudt16	0.287452	4.93315	2.74061	0.00928373	0.0858591	-3.08317
ENSMUSG00000018428	Akap1	-0.397935	7.12139	-2.73888	0.00932453	0.0861888	-3.08714
ENSMUSG00000037949	Ano10	0.458377	4.62768	2.73828	0.00933882	0.0862255	-3.08852
ENSMUSG00000047368	Abhd17b	0.233848	5.08688	2.73832	0.0093379	0.0862255	-3.08843
ENSMUSG00000029265	Dr1	-0.310347	4.98722	-2.73704	0.00936807	0.0862614	-3.09135
ENSMUSG00000038451	Spsb2	0.487054	3.98488	2.7374	0.00935952	0.0862614	-3.09052
ENSMUSG00000085538	Gm11455	0.535751	4.38584	2.73739	0.00935972	0.0862614	-3.09054
ENSMUSG00000087314	Gm15552	0.523056	3.13645	2.73732	0.00936156	0.0862614	-3.09072
ENSMUSG00000089715	Cbx6	0.163271	6.21049	2.73702	0.0093685	0.0862614	-3.09139
ENSMUSG00000031577	Tti2	-0.158355	6.5375	-2.7368	0.0093739	0.0862636	-3.09191
ENSMUSG00000038406	Scaf1	0.188094	5.95278	2.73383	0.00944455	0.086866	-3.09869
ENSMUSG00000029607	Ankrd61	0.420331	4.15775	2.73251	0.00947617	0.0871088	-3.10171
ENSMUSG00000031622	Sin3b	0.148607	6.41181	2.73167	0.00949618	0.0871829	-3.10362
ENSMUSG00000038274	Fau	-0.201639	7.33005	-2.73152	0.00949986	0.0871829	-3.10397
ENSMUSG00000081812	Gm4789	0.714899	3.13781	2.73165	0.00949676	0.0871829	-3.10368
ENSMUSG00000086192	Gm13609	0.602036	3.24489	2.73091	0.00951441	0.0872685	-3.10535
ENSMUSG00000030683	Sez6l2	0.301899	4.19457	2.73026	0.0095302	0.0873654	-3.10685
ENSMUSG00000000340	Dbt	-0.362502	4.43111	-2.72841	0.00957474	0.087718	-3.11106
ENSMUSG00000082503	Gm12229	0.726225	1.70994	2.72823	0.00957916	0.087718	-3.11148
ENSMUSG00000024818	Slc25a45	-0.429124	3.79707	-2.72749	0.00959708	0.0878341	-3.11317
ENSMUSG00000042426	Dhx29	-0.178606	6.52074	-2.7271	0.00960653	0.0878724	-3.11406
ENSMUSG00000005204	Senp3	-0.179895	6.8916	-2.72607	0.00963165	0.088054	-3.11641
ENSMUSG00000060166	Zdhhc8	0.346599	4.11391	2.72564	0.00964215	0.0881019	-3.1174
ENSMUSG00000061393	Acvr2b	-0.351474	4.98075	-2.72499	0.00965786	0.0881972	-3.11887
ENSMUSG00000020250	Txnrd1	-0.220413	8.53764	-2.72336	0.00969769	0.0884643	-3.12258
ENSMUSG00000027071	P2rx3	0.396059	4.38223	2.72353	0.0096935	0.0884643	-3.12219
ENSMUSG00000074735	Gm21994	-0.63132	2.14874	-2.7222	0.00972613	0.0886753	-3.12523
ENSMUSG00000020234	4930404N11Rik	-0.416597	3.78526	-2.72072	0.00976263	0.0889021	-3.12861
ENSMUSG00000034321	Exosc1	-0.188445	6.44189	-2.72033	0.00977226	0.0889021	-3.1295
ENSMUSG00000069114	Zbtb10	-0.174846	5.27348	-2.72082	0.00976007	0.0889021	-3.12837
ENSMUSG00000096917	AC130841.1	0.343862	4.71942	2.7205	0.00976814	0.0889021	-3.12912
ENSMUSG00000042472	Zfp410	-0.166507	6.28456	-2.71847	0.00981834	0.0892241	-3.13375
ENSMUSG00000081301	Gm15951	-0.81659	3.40381	-2.71859	0.0098152	0.0892241	-3.13346
ENSMUSG00000033720	Sfxn5	0.345499	1.30174	2.71793	0.00983161	0.0892477	-3.13497
ENSMUSG00000037784	Dzip1l	0.456531	1.31303	2.71801	0.0098297	0.0892477	-3.13479
ENSMUSG00000020307	Cdc34	-0.207845	6.32355	-2.71769	0.00983756	0.0892533	-3.13551
ENSMUSG00000022842	Ece2	-0.233422	4.50795	-2.71656	0.00986555	0.0894395	-3.13808
ENSMUSG00000055069	Rab39	0.641824	2.70234	2.71622	0.00987413	0.0894395	-3.13886
ENSMUSG00000060093	Hist1h4a	-0.373305	6.07382	-2.71631	0.00987196	0.0894395	-3.13866
ENSMUSG00000039176	Polg	0.126787	7.12702	2.7152	0.00989952	0.0896209	-3.14118
ENSMUSG00000049686	Orai1	-0.345857	4.66226	-2.71479	0.00990988	0.0896662	-3.14212
ENSMUSG00000060621	Nkpd1	0.678807	1.91364	2.71447	0.00991775	0.0896888	-3.14284
ENSMUSG00000057191	AB124611	-0.398725	6.86155	-2.71296	0.00995567	0.0899831	-3.14628
ENSMUSG00000031667	Aktip	0.278889	4.59654	2.71197	0.00998053	0.0900804	-3.14854
ENSMUSG00000035268	Pkig	0.310452	6.2862	2.71221	0.00997429	0.0900804	-3.14797
ENSMUSG00000035877	Zhx3	-0.143441	5.29498	-2.7117	0.00998736	0.0900804	-3.14915
ENSMUSG00000039068	Zzz3	-0.148389	6.69585	-2.71146	0.00999337	0.0900804	-3.14969
ENSMUSG00000062270	Morf4l1	0.16511	6.82306	2.71149	0.00999241	0.0900804	-3.14961
ENSMUSG00000020661	Dnmt3a	0.162261	5.82081	2.71038	0.0100205	0.0902764	-3.15214
ENSMUSG00000037805	Rpl10a	-0.226297	9.29556	-2.7097	0.0100378	0.0903833	-3.1537
ENSMUSG00000001016	Ilf2	-0.162222	7.25343	-2.70925	0.0100492	0.090437	-3.15472
ENSMUSG00000074250	Gm10653	-0.548295	2.95742	-2.7086	0.0100656	0.0905363	-3.15619
ENSMUSG00000026782	Abi2	-0.315746	5.0217	-2.70523	0.0101513	0.0912582	-3.16384
ENSMUSG00000051007	Pddc1	0.281794	4.92666	2.7048	0.0101623	0.0913077	-3.16482
ENSMUSG00000090210	Itga10	0.559516	2.33928	2.70457	0.0101683	0.0913123	-3.16535
ENSMUSG00000096910	Zfp955b	-0.330101	4.56629	-2.70345	0.0101968	0.0915194	-3.16787
ENSMUSG00000022680	Pdxdc1	0.154518	6.43321	2.70257	0.0102195	0.0916738	-3.16988
ENSMUSG00000004565	Pnpla6	0.232629	5.31429	2.70225	0.0102276	0.0916973	-3.17059
ENSMUSG00000015357	Clpx	0.185021	5.77664	2.7013	0.010252	0.0918386	-3.17275
ENSMUSG00000040725	Hnrnpul1	0.191609	7.59783	2.70087	0.0102632	0.0918386	-3.17373
ENSMUSG00000044149	Nkrf	-0.231342	5.52082	-2.70079	0.0102653	0.0918386	-3.17391
ENSMUSG00000096941	AC109197.1	0.344116	5.15607	2.7012	0.0102548	0.0918386	-3.17299
ENSMUSG00000058192	Zfp846	-0.213025	4.95657	-2.70013	0.0102823	0.0919417	-3.17541
ENSMUSG00000061665	Cd2ap	-0.229636	5.00186	-2.69929	0.010304	0.0920858	-3.1773
ENSMUSG00000028871	Rspo1	-0.454413	3.92477	-2.69895	0.0103128	0.0921157	-3.17808
ENSMUSG00000016624	Phf21b	-0.17873	5.53877	-2.69839	0.0103273	0.0921961	-3.17934
ENSMUSG00000021036	Sptlc2	-0.141769	5.65124	-2.69492	0.0104179	0.0929057	-3.18722
ENSMUSG00000078429	Ctdsp2	-0.482091	4.53283	-2.69499	0.010416	0.0929057	-3.18706
ENSMUSG00000085527	Gm15535	0.317474	4.68419	2.69469	0.0104238	0.0929086	-3.18773
ENSMUSG00000032612	Usp4	0.142866	6.93124	2.6944	0.0104314	0.0929265	-3.18838
ENSMUSG00000027011	Ube2e3	0.215917	5.35301	2.69384	0.0104461	0.0929584	-3.18965
ENSMUSG00000038206	Fbxo8	0.19516	5.19059	2.69398	0.0104424	0.0929584	-3.18933
ENSMUSG00000045165	AI467606	0.410844	6.91085	2.69296	0.0104692	0.0931148	-3.19165
ENSMUSG00000027411	Vps16	0.141579	7.68643	2.69019	0.0105422	0.0936646	-3.19791
ENSMUSG00000040653	Ppp1r14c	0.513736	1.54011	2.69038	0.0105374	0.0936646	-3.19749
ENSMUSG00000016541	Atxn10	0.174705	7.74071	2.6893	0.0105658	0.0938242	-3.19992
ENSMUSG00000059851	Suv420h2	0.204614	6.02964	2.68889	0.0105766	0.0938704	-3.20084
ENSMUSG00000005583	Mef2c	0.20602	6.68016	2.68845	0.0105885	0.0939263	-3.20186
ENSMUSG00000021948	Prkcd	0.224345	6.15941	2.68763	0.0106101	0.094018	-3.20369
ENSMUSG00000073147	5031425E22Rik	0.246922	6.72731	2.68773	0.0106075	0.094018	-3.20347
ENSMUSG00000068284	Gm608	-0.229667	5.25389	-2.68723	0.0106207	0.0940621	-3.20459
ENSMUSG00000022324	Matn2	0.419601	3.18749	2.68615	0.0106497	0.0942689	-3.20705
ENSMUSG00000025875	Tspan17	0.611412	2.14472	2.68552	0.0106666	0.0943182	-3.20847
ENSMUSG00000082436	Gm11688	-0.372053	4.92476	-2.68557	0.0106652	0.0943182	-3.20836
ENSMUSG00000026928	Card9	-0.284046	7.18274	-2.68509	0.0106779	0.0943366	-3.20943
ENSMUSG00000037935	Smarce1	-0.185879	6.3388	-2.68481	0.0106856	0.0943366	-3.21008
ENSMUSG00000046006	Gapt	0.461215	4.08592	2.68489	0.0106834	0.0943366	-3.20989
ENSMUSG00000062785	Kcnc3	0.594231	2.81017	2.68404	0.0107061	0.0944676	-3.2118
ENSMUSG00000029703	Lrwd1	-0.171068	6.29787	-2.68268	0.0107427	0.0947412	-3.21488
ENSMUSG00000032504	Pdcd6ip	0.142288	6.6814	2.68231	0.0107526	0.0947783	-3.21571
ENSMUSG00000053870	Fpgt	-0.298965	3.75214	-2.68197	0.0107618	0.0948097	-3.21649
ENSMUSG00000079508	Apoo	0.356816	3.58022	2.68143	0.0107763	0.0948873	-3.2177
ENSMUSG00000058886	Deaf1	0.261414	5.7789	2.68014	0.0108114	0.0951457	-3.22062
ENSMUSG00000028577	Plaa	-0.124034	5.91959	-2.67899	0.0108424	0.0953685	-3.2232
ENSMUSG00000015656	Hspa8	-0.226935	9.00545	-2.67838	0.0108591	0.0954651	-3.22459
ENSMUSG00000028030	Tbck	0.168681	6.0116	2.67816	0.0108651	0.0954681	-3.22509
ENSMUSG00000037013	Ss18	-0.231822	6.70261	-2.67728	0.010889	0.0956279	-3.22707
ENSMUSG00000039849	Pcif1	0.165367	6.59485	2.6766	0.0109076	0.0957407	-3.2286
ENSMUSG00000052033	Pfdn4	-0.357101	4.54331	-2.67591	0.0109263	0.0958228	-3.23014
ENSMUSG00000087356	Gm13856	0.61685	3.09928	2.67584	0.0109284	0.0958228	-3.23032
ENSMUSG00000036292	Gramd1c	0.489253	2.66936	2.67555	0.0109363	0.0958416	-3.23097
ENSMUSG00000023805	Synj2	0.344065	4.38686	2.67479	0.010957	0.0959223	-3.23267
ENSMUSG00000040345	Arhgap9	-0.411015	4.83272	-2.67482	0.0109562	0.0959223	-3.2326
ENSMUSG00000058392	Rrp1b	-0.22135	7.1635	-2.67369	0.0109874	0.096138	-3.23516
ENSMUSG00000039814	Xkr5	0.22423	5.76153	2.67332	0.0109973	0.0961749	-3.23598
ENSMUSG00000085030	2810455O05Rik	0.326819	3.96832	2.673	0.0110061	0.0962015	-3.2367
ENSMUSG00000005362	Crbn	-0.193534	6.67155	-2.67234	0.0110244	0.0962266	-3.23819
ENSMUSG00000029016	Clcn6	0.197202	6.38043	2.67256	0.0110184	0.0962266	-3.2377
ENSMUSG00000073889	Il11ra1	0.565295	1.80932	2.67227	0.0110263	0.0962266	-3.23834
ENSMUSG00000073609	D2hgdh	0.254773	5.12875	2.67124	0.0110547	0.0964248	-3.24066
ENSMUSG00000086145	Gm15479	-0.516665	3.53823	-2.67069	0.0110701	0.0965083	-3.24191
ENSMUSG00000021996	Esd	0.208788	5.66008	2.66999	0.0110892	0.0965599	-3.24347
ENSMUSG00000024527	Afg3l2	0.161572	6.82986	2.66988	0.0110924	0.0965599	-3.24373
ENSMUSG00000035048	Anapc13	-0.623517	2.92262	-2.6698	0.0110946	0.0965599	-3.24391
ENSMUSG00000036442	Thap11	-0.362088	4.66808	-2.66964	0.0110991	0.0965599	-3.24427
ENSMUSG00000042485	Mustn1	0.631583	2.09595	2.66853	0.0111299	0.0967771	-3.24676
ENSMUSG00000086638	4930405A21Rik	0.374546	1.63254	2.66806	0.011143	0.0968409	-3.24782
ENSMUSG00000086986	Gm12103	0.578946	3.55299	2.66755	0.0111573	0.0969148	-3.24897
ENSMUSG00000042333	Tnfrsf14	0.291803	4.55113	2.66706	0.0111707	0.0969813	-3.25006
ENSMUSG00000044201	Cdc25c	0.215344	6.11256	2.6665	0.0111864	0.0970667	-3.25132
ENSMUSG00000070214	Gm23058	0.441939	1.48906	2.66611	0.0111974	0.0971121	-3.25221
ENSMUSG00000097820	AC165080.1	0.476023	4.44839	2.66581	0.0112059	0.0971356	-3.25289
ENSMUSG00000058290	Espl1	0.21127	7.11602	2.66396	0.0112578	0.0975342	-3.25704
ENSMUSG00000044308	Ubr3	0.0946071	6.61561	2.6627	0.0112932	0.0977907	-3.25987
ENSMUSG00000036840	Siah1a	0.224869	5.09408	2.65902	0.0113972	0.0986402	-3.26812
ENSMUSG00000039536	Stau1	0.148577	6.17754	2.65858	0.01141	0.0986993	-3.26912
ENSMUSG00000007656	Arpp19	-0.202517	5.56822	-2.65827	0.0114186	0.0987016	-3.26981
ENSMUSG00000026281	Dtymk	-0.156025	7.75023	-2.65814	0.0114225	0.0987016	-3.27011
ENSMUSG00000058594	Fbxo18	-0.197101	5.93862	-2.65795	0.0114279	0.0987016	-3.27054
ENSMUSG00000090946	Ccdc71l	0.303861	3.93943	2.65744	0.0114424	0.0987757	-3.27168
ENSMUSG00000042320	Prox2	0.299315	4.7165	2.65715	0.0114507	0.0987959	-3.27232
ENSMUSG00000017493	Igfbp4	0.381879	4.50077	2.65683	0.0114598	0.098824	-3.27304
ENSMUSG00000025650	Col7a1	0.471398	2.34852	2.65589	0.0114866	0.0990002	-3.27515
ENSMUSG00000062590	Armc9	0.216879	5.45503	2.65549	0.011498	0.0990002	-3.27604
ENSMUSG00000085565	Gm15721	0.409565	1.42676	2.65553	0.0114969	0.0990002	-3.27595
ENSMUSG00000083512	Gm12749	0.620435	3.20469	2.65458	0.0115241	0.099174	-3.27808
ENSMUSG00000025223	Ldb1	-0.218655	8.12288	-2.65412	0.0115376	0.0991907	-3.27912
ENSMUSG00000036873	2410004B18Rik	0.266835	5.08449	2.6541	0.0115379	0.0991907	-3.27915
ENSMUSG00000042410	Agps	-0.116633	6.42929	-2.65355	0.0115539	0.099277	-3.2804
ENSMUSG00000073968	Trim68	0.344057	4.02417	2.65197	0.0115994	0.0996168	-3.28393
ENSMUSG00000071669	Snx29	0.301368	4.07874	2.65152	0.0116125	0.099678	-3.28494
ENSMUSG00000048163	Selplg	-0.375083	6.02581	-2.64937	0.0116747	0.10016	-3.28975
ENSMUSG00000022526	Zfp251	0.426079	3.48631	2.64909	0.011683	0.100181	-3.29039
ENSMUSG00000055240	Zfp101	-0.211229	5.63303	-2.64831	0.0117057	0.100323	-3.29213
ENSMUSG00000021904	Sema3g	0.478887	3.54523	2.6472	0.0117379	0.100423	-3.2946
ENSMUSG00000026979	Psd4	0.127663	8.04287	2.64709	0.0117413	0.100423	-3.29486
ENSMUSG00000032194	Kank2	0.712747	2.62012	2.64712	0.0117403	0.100423	-3.29478
ENSMUSG00000032528	Vipr1	-0.32859	3.55791	-2.64729	0.0117355	0.100423	-3.29441
ENSMUSG00000002831	Plin4	0.367895	3.44464	2.6465	0.0117584	0.100518	-3.29617
ENSMUSG00000038762	Abcf1	-0.172933	7.39882	-2.64593	0.0117751	0.100609	-3.29745
ENSMUSG00000033220	Rac2	-0.157886	7.9634	-2.64528	0.0117941	0.10072	-3.29889
ENSMUSG00000015980	Lrrc27	0.481277	1.38695	2.64404	0.0118308	0.100908	-3.30168
ENSMUSG00000017404	Rpl19	-0.185917	7.97276	-2.64371	0.0118403	0.100908	-3.3024
ENSMUSG00000028214	Gem	0.490005	1.51947	2.64421	0.0118257	0.100908	-3.3013
ENSMUSG00000032366	Tpm1	0.17103	4.82952	2.64386	0.011836	0.100908	-3.30208
ENSMUSG00000033039	Micall1	0.190285	5.11033	2.64333	0.0118516	0.100953	-3.30327
ENSMUSG00000021707	Dhfr	0.173926	6.59029	2.64204	0.0118898	0.10118	-3.30615
ENSMUSG00000047246	Hist1h2be	-0.36766	7.24946	-2.64202	0.0118903	0.10118	-3.30619
ENSMUSG00000006649	Nphs1	0.442207	1.56169	2.64178	0.0118972	0.101187	-3.30671
ENSMUSG00000038462	Uqcrfs1	0.185368	6.13785	2.6414	0.0119085	0.10119	-3.30756
ENSMUSG00000075596	B130006D01Rik	0.27636	5.04651	2.64136	0.0119096	0.10119	-3.30765
ENSMUSG00000036863	Syde2	-0.229077	5.41789	-2.641	0.0119206	0.101231	-3.30847
ENSMUSG00000000673	Haao	0.622693	3.3993	2.6391	0.011977	0.101438	-3.31272
ENSMUSG00000000811	Txnrd3	-0.328467	4.97963	-2.63904	0.0119785	0.101438	-3.31283
ENSMUSG00000011427	Zfp790	-0.24514	4.48128	-2.63909	0.011977	0.101438	-3.31272
ENSMUSG00000049515	Espnl	-0.269195	4.18041	-2.63878	0.0119863	0.101438	-3.31341
ENSMUSG00000058748	Zfp958	-0.25632	5.2972	-2.63935	0.0119695	0.101438	-3.31215
ENSMUSG00000067722	BC003965	-0.222982	6.5572	-2.63928	0.0119716	0.101438	-3.31231
ENSMUSG00000085622	3110056K07Rik	-0.276094	4.85452	-2.63874	0.0119874	0.101438	-3.3135
ENSMUSG00000028411	Aptx	0.220328	4.57885	2.63744	0.0120265	0.101717	-3.31642
ENSMUSG00000083157	Gm13511	0.718007	2.28126	2.63664	0.0120504	0.101868	-3.31821
ENSMUSG00000026790	Odf2	0.190969	6.08303	2.63611	0.012066	0.101948	-3.31937
ENSMUSG00000026103	Gls	-0.20632	7.14056	-2.63566	0.0120796	0.102011	-3.32038
ENSMUSG00000030990	Pgap2	0.268949	4.70964	2.63532	0.0120898	0.102047	-3.32114
ENSMUSG00000031392	Irak1	0.130388	6.43266	2.63419	0.0121239	0.102283	-3.32367
ENSMUSG00000024556	Me2	0.202662	7.38851	2.63346	0.0121457	0.102415	-3.32528
ENSMUSG00000031134	Rbmx	0.206515	7.58289	2.63207	0.0121877	0.102717	-3.32838
ENSMUSG00000001062	Vps9d1	0.217323	5.16906	2.63185	0.0121943	0.102721	-3.32886
ENSMUSG00000024901	Peli3	0.35503	1.3753	2.63142	0.0122075	0.10278	-3.32983
ENSMUSG00000012519	Mlkl	-0.231384	5.4931	-2.62982	0.0122559	0.103136	-3.33339
ENSMUSG00000032580	Rbm5	0.214393	7.65526	2.62962	0.0122621	0.103136	-3.33384
ENSMUSG00000040415	Dtx3	0.261072	6.61694	2.62856	0.0122944	0.103336	-3.33621
ENSMUSG00000042087	4933440N22Rik	0.758033	4.75181	2.62843	0.0122983	0.103336	-3.33649
ENSMUSG00000036273	Lrrk2	-0.359911	7.07596	-2.62795	0.0123129	0.103407	-3.33755
ENSMUSG00000038780	Smurf1	0.302864	3.98485	2.62716	0.0123371	0.103558	-3.33932
ENSMUSG00000032068	1600029D21Rik	0.633157	1.78824	2.6265	0.0123574	0.103677	-3.34079
ENSMUSG00000001052	Sec24b	0.156466	6.55587	2.62617	0.0123674	0.103708	-3.34152
ENSMUSG00000000439	Mkrn2	0.250736	5.81989	2.62586	0.0123768	0.103735	-3.3422
ENSMUSG00000028868	Wasf2	-0.214603	6.92327	-2.62564	0.0123836	0.10374	-3.34269
ENSMUSG00000075706	Gpx4	-0.189991	7.10412	-2.62528	0.0123948	0.103782	-3.3435
ENSMUSG00000020534	Shmt1	-0.186492	7.06814	-2.62384	0.0124389	0.104099	-3.34669
ENSMUSG00000038276	Asic3	0.463477	3.26248	2.6231	0.0124617	0.10421	-3.34834
[truncated: 14,722 more rows]

## Sheet: Myc_vs_Empty
EnsemblID	GeneSymbol	logFC	AveExpr	t	P.Value	adj.P.Val	B
ENSMUSG00000000001	Gnai3	-0.0432508	5.34124	-0.4785	0.635091	0.843699	-6.48512
ENSMUSG00000000028	Cdc45	-0.51404	6.30666	-5.57634	2.30456e-06	8.79786e-05	4.72038
ENSMUSG00000000049	Apoh	0.195925	1.79637	0.836224	0.40836	0.683603	-6.25099
ENSMUSG00000000056	Narf	-0.395456	4.27083	-2.79397	0.00817682	0.050119	-3.03395
ENSMUSG00000000078	Klf6	-0.347848	3.27167	-2.17628	0.0359468	0.146924	-4.35515
ENSMUSG00000000085	Scmh1	-0.440848	4.624	-8.08999	1.00364e-09	3.49623e-07	12.1966
ENSMUSG00000000088	Cox5a	0.24605	4.53429	1.70852	0.0958606	0.288912	-5.18446
ENSMUSG00000000093	Tbx2	-0.0457546	1.09049	-0.535525	0.595469	0.820176	-6.45617
ENSMUSG00000000120	Ngfr	0.0826597	1.0477	1.51744	0.137595	0.362948	-5.47447
ENSMUSG00000000131	Xpo6	0.565508	6.85682	8.76058	1.39986e-10	1.11462e-07	14.0915
ENSMUSG00000000134	Tfe3	-0.230358	2.04176	-1.94047	0.0599183	0.208467	-4.79352
ENSMUSG00000000148	Brat1	-0.0837284	3.84313	-1.24844	0.21966	0.484492	-5.83075
ENSMUSG00000000149	Gna12	0.0396137	3.2409	0.262615	0.794294	0.9336	-6.56544
ENSMUSG00000000157	Itgb2l	0.150193	1.38352	1.89182	0.0663069	0.224346	-4.87892
ENSMUSG00000000159	Igsf5	-0.064526	1.74096	-0.541108	0.591654	0.817202	-6.45316
ENSMUSG00000000167	Pih1d2	0.761748	2.01636	5.32427	5.06504e-06	0.000160707	3.96076
ENSMUSG00000000168	Dlat	0.123847	4.58989	1.89077	0.066452	0.224519	-4.88076
ENSMUSG00000000171	Sdhd	0.13735	5.77228	1.21405	0.23237	0.500604	-5.87175
ENSMUSG00000000184	Ccnd2	0.193474	7.72727	0.97701	0.334866	0.614834	-6.12515
ENSMUSG00000000194	Gpr107	-0.120154	4.458	-1.53506	0.133218	0.355043	-5.44899
ENSMUSG00000000204	Slfn4	-0.0164817	1.00866	-0.946171	0.350158	0.629173	-6.15431
ENSMUSG00000000223	Drp2	-0.124332	1.97787	-0.925643	0.360589	0.639022	-6.17323
ENSMUSG00000000244	Tspan32	-0.00316906	5.87961	-0.0399542	0.968343	1	-6.59937
ENSMUSG00000000247	Lhx2	-0.64694	2.78664	-5.72711	1.4379e-06	6.41149e-05	5.17582
ENSMUSG00000000248	Clec2g	-0.0417627	1.05026	-1.10669	0.275523	0.551937	-5.99287
ENSMUSG00000000275	Trim25	0.330116	5.7258	4.7098	3.39945e-05	0.000720898	2.1296
ENSMUSG00000000276	Dgke	0.411315	4.51717	4.51028	6.25638e-05	0.00114329	1.54517
ENSMUSG00000000278	Scpep1	0.359017	2.53538	1.49539	0.143237	0.372193	-5.50602
ENSMUSG00000000282	Mnt	0.462332	4.90203	4.42337	8.14625e-05	0.00140282	1.29273
ENSMUSG00000000290	Itgb2	-0.188684	5.10388	-1.33048	0.191446	0.445087	-5.72873
ENSMUSG00000000295	Hddc2	0.32256	4.32018	3.51681	0.00116763	0.0113116	-1.23173
ENSMUSG00000000301	Pemt	-0.1335	1.74708	-0.83257	0.410393	0.685053	-6.25401
ENSMUSG00000000320	Alox12	0.0880022	1.23258	0.678546	0.501619	0.753465	-6.36952
ENSMUSG00000000325	Arvcf	0.144066	2.96619	0.716636	0.478067	0.736481	-6.34308
ENSMUSG00000000326	Comt	-0.0199947	5.41644	-0.178008	0.859681	0.965893	-6.58421
ENSMUSG00000000339	Rtca	0.0261669	4.75852	0.39373	0.696025	0.879513	-6.52219
ENSMUSG00000000340	Dbt	-0.212629	3.54745	-1.59162	0.119921	0.333644	-5.36543
ENSMUSG00000000346	Dazap2	-0.174034	4.85861	-1.3728	0.178021	0.425674	-5.67381
ENSMUSG00000000355	Mcts1	0.0288607	4.68456	0.29769	0.767593	0.919745	-6.55556
ENSMUSG00000000374	Trappc10	-0.0628454	5.578	-1.33821	0.188939	0.440735	-5.71882
ENSMUSG00000000378	Ccm2	-0.102464	6.02229	-1.15091	0.257101	0.529339	-5.94424
ENSMUSG00000000384	Tbrg4	0.114862	7.11802	1.49197	0.144126	0.373569	-5.51086
ENSMUSG00000000386	Mx1	-0.12356	2.09445	-0.559651	0.579067	0.808543	-6.44296
ENSMUSG00000000392	Fap	-3.33067e-16	1	-3.26542e-14	1	1	-6.60018
ENSMUSG00000000399	Ndufa9	0.0634172	5.92878	0.61542	0.542019	0.780616	-6.41023
ENSMUSG00000000402	Egfl6	-0.0238873	1.11566	-0.267782	0.790344	0.931642	-6.56407
ENSMUSG00000000409	Lck	-0.991153	2.89381	-5.30677	5.34923e-06	0.000166254	3.90814
ENSMUSG00000000411	Tssk3	-0.0407362	1.09739	-0.737767	0.465278	0.729686	-6.32781
ENSMUSG00000000420	Galnt1	0.0120732	6.59474	0.100269	0.920668	0.997764	-6.59511
ENSMUSG00000000439	Mkrn2	-0.113033	4.94057	-1.18998	0.241582	0.511846	-5.8998
ENSMUSG00000000441	Raf1	-0.202226	6.23739	-3.6761	0.000742173	0.00788429	-0.805696
ENSMUSG00000000486	2001-09-01	0.128976	2.26883	0.689689	0.494663	0.748938	-6.36193
ENSMUSG00000000530	Acvrl1	-0.132868	1.17917	-1.52072	0.136772	0.361397	-5.46975
ENSMUSG00000000531	Grasp	0.764707	2.44872	3.4984	0.00122979	0.0117817	-1.28037
ENSMUSG00000000532	Acvr1b	-0.080113	3.31316	-0.704385	0.485573	0.742768	-6.35174
ENSMUSG00000000538	Tom1l2	-0.0069594	3.76562	-0.0790236	0.937437	1	-6.59703
ENSMUSG00000000552	Zfp385a	-0.607047	3.51464	-4.98289	1.46415e-05	0.000373772	2.93865
ENSMUSG00000000555	Itga5	-0.0625143	1.37934	-0.336601	0.738307	0.903882	-6.54315
ENSMUSG00000000561	Wdr77	0.1156	6.34128	1.64568	0.108241	0.312861	-5.28311
ENSMUSG00000000562	Adora3	-0.0272185	1.3043	-0.177541	0.860045	0.965921	-6.5843
ENSMUSG00000000563	Atp5f1	-0.0241484	5.48948	-0.442295	0.660833	0.857902	-6.50182
ENSMUSG00000000568	Hnrnpd	-0.0200047	6.25204	-0.414168	0.681126	0.871459	-6.51391
ENSMUSG00000000579	Dynlt1c	-0.374052	6.78824	-2.70268	0.0102984	0.0593382	-3.24348
ENSMUSG00000000581	C1d	-0.105614	3.87984	-1.02841	0.310386	0.589478	-6.07457
ENSMUSG00000000594	Gm2a	0.170439	1.26883	1.16059	0.253193	0.524924	-5.93336
ENSMUSG00000000600	Krit1	-0.0958761	4.83967	-1.4378	0.158837	0.396817	-5.58643
ENSMUSG00000000605	Clcn4-2	0.116217	5.2192	1.39602	0.170973	0.415714	-5.64302
ENSMUSG00000000627	Sema4f	-0.0147745	1.01104	-0.683868	0.498291	0.751018	-6.36591
ENSMUSG00000000628	Hk2	0.574032	5.75576	7.23277	1.33688e-08	2.32853e-06	9.69793
ENSMUSG00000000631	Myo18a	-0.119601	3.8178	-1.28188	0.207805	0.468225	-5.78988
ENSMUSG00000000632	Sez6	-0.0122168	1.05259	-0.247506	0.805875	0.938635	-6.56932
ENSMUSG00000000673	Haao	-0.832875	2.60039	-4.30626	0.000116034	0.00184958	0.954895
ENSMUSG00000000682	Cd52	-0.0745604	2.97632	-0.258661	0.79732	0.934267	-6.56648
ENSMUSG00000000686	Abhd15	0.360131	3.18975	2.34203	0.0246313	0.111253	-4.02397
ENSMUSG00000000690	Hoxb6	-0.185487	3.62665	-1.19686	0.23892	0.508332	-5.89183
ENSMUSG00000000693	Loxl3	0.0963739	3.92175	0.945009	0.350743	0.629808	-6.15539
ENSMUSG00000000706	Btn1a1	-0.0297694	1.02546	-1.17144	0.248858	0.519884	-5.92106
ENSMUSG00000000708	Kat2b	-0.504932	4.6024	-5.87482	9.05613e-07	4.50677e-05	5.62243
ENSMUSG00000000711	Rab5b	-0.259652	3.96444	-2.17458	0.0360839	0.147341	-4.35846
ENSMUSG00000000724	Cryba1	-0.00671458	3.20669	-0.0346046	0.97258	1	-6.59957
ENSMUSG00000000731	Aire	-0.124026	1.16235	-1.18487	0.243573	0.51362	-5.90569
ENSMUSG00000000738	Spg7	0.0520466	5.31563	0.662199	0.511919	0.761819	-6.38044
ENSMUSG00000000740	Rpl13	-0.0202771	7.6411	-0.355036	0.724565	0.895746	-6.53674
ENSMUSG00000000743	Chmp1a	-0.179188	5.05948	-2.17257	0.0362461	0.147714	-4.36236
ENSMUSG00000000751	Rpa1	-0.423411	5.65594	-7.21263	1.42192e-08	2.42611e-06	9.63835
ENSMUSG00000000753	Serpinf1	-0.318892	3.87898	-1.74314	0.0895584	0.275682	-5.12876
ENSMUSG00000000759	Tubgcp3	-0.329418	5.87559	-4.48756	6.70395e-05	0.00120924	1.47906
ENSMUSG00000000776	Polr3d	0.348683	5.47213	3.05275	0.00416865	0.0299115	-2.41628
ENSMUSG00000000782	Tcf7	-0.294884	2.43783	-1.57123	0.124585	0.341595	-5.39587
ENSMUSG00000000787	Ddx3x	0.186062	6.70078	3.59012	0.000948726	0.00958529	-1.03677
ENSMUSG00000000791	Il12rb1	0.0423297	4.6122	0.390429	0.698443	0.881154	-6.52349
ENSMUSG00000000792	Slc5a5	-0.0650076	1.24211	-0.482781	0.632076	0.842169	-6.48305
ENSMUSG00000000804	Usp32	0.0440217	3.74232	0.668446	0.50797	0.758168	-6.3763
ENSMUSG00000000811	Txnrd3	0.419321	4.10037	3.3787	0.00171864	0.0151808	-1.59357
ENSMUSG00000000823	Znf512b	0.294705	5.96068	3.83587	0.000467749	0.00549275	-0.369874
ENSMUSG00000000826	Dnajc5	-0.165697	5.95709	-3.22461	0.00262545	0.0209747	-1.98827
ENSMUSG00000000827	Tpd52l2	0.133931	5.25245	2.57936	0.0139773	0.074054	-3.51912
ENSMUSG00000000838	Fmr1	0.351719	5.82853	5.23739	6.64056e-06	0.00019623	3.69975
ENSMUSG00000000861	Bcl11a	0.043535	6.0492	0.38144	0.705043	0.886127	-6.52698
ENSMUSG00000000876	Pxmp4	-0.0856244	4.24624	-0.7803	0.440144	0.710527	-6.29577
ENSMUSG00000000884	Gnb1l	0.523701	3.16284	4.28446	0.000123902	0.00192722	0.892308
ENSMUSG00000000901	Mmp11	-0.278225	5.5838	-2.51329	0.0164126	0.0831368	-3.66314
ENSMUSG00000000902	Smarcb1	-0.140215	5.69502	-2.12788	0.0400264	0.158485	-4.44835
ENSMUSG00000000903	Vpreb3	-0.156331	6.98955	-0.966904	0.339827	0.619875	-6.1348
ENSMUSG00000000915	Hip1r	0.197417	5.2785	1.96666	0.0567043	0.201563	-4.74682
ENSMUSG00000000916	Nsun5	0.441826	5.27761	6.75492	5.82508e-08	6.60525e-06	8.27522
ENSMUSG00000000934	Top1mt	1.10706	1.83031	6.00459	6.03392e-07	3.31886e-05	6.01481
ENSMUSG00000000957	Mmp14	-0.323301	6.76948	-2.13698	0.0392294	0.15618	-4.43094
ENSMUSG00000000958	Slc7a7	0.0606231	4.32259	0.3937	0.696047	0.879513	-6.52221
ENSMUSG00000000959	Oxa1l	0.0474226	5.89911	0.690067	0.494429	0.748854	-6.36167
ENSMUSG00000000976	Heatr6	0.0301598	5.35693	0.494064	0.624161	0.838214	-6.47753
ENSMUSG00000001016	Ilf2	-0.107701	6.37726	-1.88584	0.067132	0.226249	-4.88931
ENSMUSG00000001017	Chtop	0.0300222	7.06583	0.656331	0.515645	0.763964	-6.38429
ENSMUSG00000001018	Snapin	-0.137257	4.50356	-1.30079	0.201319	0.459494	-5.76634
ENSMUSG00000001027	Scn4a	-0.00881558	1.03454	-0.239838	0.811771	0.941416	-6.5712
ENSMUSG00000001029	Icam2	0.145094	5.17068	1.02141	0.313647	0.592464	-6.08161
ENSMUSG00000001034	Mapk7	0.0814244	4.35632	1.07184	0.290688	0.566767	-6.02995
ENSMUSG00000001036	Epn2	-0.00869715	1.01104	-0.402565	0.689569	0.875429	-6.51866
ENSMUSG00000001039	B9d1	0.0708066	1.36	0.737418	0.465487	0.729946	-6.32807
ENSMUSG00000001052	Sec24b	-0.0215204	5.67399	-0.374582	0.710095	0.889335	-6.52958
ENSMUSG00000001053	N4bp3	0.622382	2.52911	3.81769	0.000493151	0.0057224	-0.419883
ENSMUSG00000001054	Rmnd5b	0.149066	5.76924	2.46255	0.0185396	0.0909093	-3.77196
ENSMUSG00000001056	Nhp2	0.295726	6.14505	3.22323	0.0026353	0.0210247	-1.99175
ENSMUSG00000001062	Vps9d1	-0.264604	4.27847	-3.22503	0.00262245	0.0209708	-1.98721
ENSMUSG00000001065	Zfp276	-0.019275	4.75916	-0.225705	0.822665	0.947302	-6.57452
ENSMUSG00000001082	Mfsd10	0.217114	5.64122	2.03746	0.0487531	0.182057	-4.61805
ENSMUSG00000001089	Luzp1	0.0586845	3.04773	0.68591	0.497017	0.750205	-6.36452
ENSMUSG00000001098	Kctd10	-0.0338864	2.74085	-0.295238	0.769452	0.920672	-6.55629
ENSMUSG00000001100	Poldip2	-0.0454091	5.2211	-0.824174	0.415086	0.689241	-6.26089
ENSMUSG00000001103	Sebox	-0.138008	1.45325	-0.816262	0.419539	0.692864	-6.26732
ENSMUSG00000001105	Ift20	0.14734	4.36459	1.39667	0.170779	0.415419	-5.64215
ENSMUSG00000001123	Lgals9	-0.278307	7.67866	-3.26309	0.00236367	0.0193835	-1.89063
ENSMUSG00000001127	Araf	-0.023056	5.96931	-0.361599	0.719694	0.894421	-6.53438
ENSMUSG00000001128	Cfp	0.194	2.78011	1.4248	0.162539	0.402281	-5.6042
ENSMUSG00000001134	Uxt	0.397181	4.31522	4.58513	4.97977e-05	0.000965222	1.76367
ENSMUSG00000001138	Cnnm3	-0.0377131	5.48544	-0.706873	0.484043	0.741458	-6.34999
ENSMUSG00000001143	Lman2l	-0.3291	5.14711	-3.48188	0.00128827	0.0121977	-1.32391
ENSMUSG00000001150	Mcm3ap	-0.186586	5.95811	-3.47049	0.00133014	0.0124881	-1.35388
ENSMUSG00000001151	Pcnt	-0.220429	6.62857	-3.59835	0.00092676	0.00941349	-1.01475
ENSMUSG00000001156	Mxd1	-0.224527	2.71669	-1.63262	0.110973	0.3185	-5.30321
ENSMUSG00000001157	Gmcl1	-0.0695245	4.07932	-0.733987	0.467551	0.731878	-6.33058
ENSMUSG00000001158	Snrnp27	-0.0138138	4.02437	-0.120503	0.904732	0.990396	-6.59286
ENSMUSG00000001166	Oas1c	-0.229562	2.72386	-1.4573	0.153411	0.388663	-5.55951
ENSMUSG00000001173	Ocrl	-0.254068	4.80161	-2.95699	0.00536654	0.0362122	-2.64877
ENSMUSG00000001175	Calm1	0.149806	5.81992	1.96294	0.0571519	0.202551	-4.75349
ENSMUSG00000001211	Agpat3	0.402353	4.17157	3.48289	0.00128464	0.0121702	-1.32127
ENSMUSG00000001225	Slc26a3	-0.0163421	1.86412	-0.0860497	0.931888	1	-6.59645
ENSMUSG00000001227	Sema6b	-0.087456	2.8058	-0.553488	0.583236	0.811203	-6.44639
ENSMUSG00000001228	Uhrf1	-0.042363	7.60345	-0.904139	0.371731	0.650588	-6.19262
ENSMUSG00000001229	Dpp9	0.0421066	4.89017	0.508051	0.614412	0.832949	-6.47052
ENSMUSG00000001240	Ramp2	0.808122	3.33782	3.56942	0.00100615	0.0100681	-1.092
ENSMUSG00000001247	Lsr	-0.0435982	1.28297	-0.444637	0.659155	0.857189	-6.50078
ENSMUSG00000001248	Gramd1a	-0.118612	6.02289	-1.84443	0.0730833	0.239519	-4.9604
ENSMUSG00000001280	Sp1	-0.209734	5.68231	-1.83152	0.0750288	0.243563	-4.98231
ENSMUSG00000001281	Itgb7	-0.0750399	1.847	-0.445433	0.658584	0.85718	-6.50043
ENSMUSG00000001285	Myg1	-0.0640372	5.17638	-0.855589	0.397694	0.674246	-6.2348
ENSMUSG00000001289	Pfdn5	-0.132603	5.27108	-1.68464	0.100419	0.296662	-5.22232
ENSMUSG00000001300	Efnb2	0.0191302	1.05015	0.379732	0.706301	0.886875	-6.52763
ENSMUSG00000001305	Rrp15	0.0756504	5.23279	0.573243	0.569924	0.801894	-6.43526
ENSMUSG00000001313	Rnd2	-0.0490556	1.19429	-0.413149	0.681866	0.872247	-6.51433
ENSMUSG00000001323	Srr	0.246209	5.12865	4.36899	9.60337e-05	0.00159568	1.1355
ENSMUSG00000001333	Sync	-0.279818	2.82637	-2.06825	0.045611	0.173886	-4.56092
ENSMUSG00000001334	Fndc5	-0.105391	1.26277	-1.04499	0.30276	0.581556	-6.05774
ENSMUSG00000001348	Acp5	-0.0361383	1.15578	-0.526855	0.601418	0.823882	-6.46078
ENSMUSG00000001349	Cnn1	-0.181613	1.53757	-0.890127	0.37911	0.657378	-6.20502
ENSMUSG00000001366	Fbxo9	0.00239032	4.82586	0.0261568	0.979272	1	-6.59983
ENSMUSG00000001376	Ccdc132	-0.054923	5.21133	-0.484804	0.630654	0.841804	-6.48207
ENSMUSG00000001379	Apbb3	0.0186761	5.5027	0.193779	0.847402	0.960224	-6.58126
ENSMUSG00000001380	Hars	0.00746662	5.58908	0.129397	0.89774	0.985976	-6.59174
ENSMUSG00000001383	Zmat2	0.0646933	5.13679	0.738119	0.465067	0.729655	-6.32755
ENSMUSG00000001403	Ube2c	-0.185791	4.77297	-2.1547	0.0377184	0.151827	-4.39691
ENSMUSG00000001415	Smg5	-0.0200151	6.66117	-0.576991	0.567416	0.799844	-6.43311
ENSMUSG00000001416	Cct3	0.01222	7.00071	0.178831	0.85904	0.965712	-6.58406
ENSMUSG00000001418	0610031J06Rik	-0.0893779	2.58688	-0.492022	0.625591	0.838809	-6.47854
ENSMUSG00000001419	Mef2d	-0.146255	7.20099	-1.89754	0.0655268	0.222427	-4.86898
ENSMUSG00000001420	Tmem79	-0.181226	1.2635	-1.90451	0.0645869	0.220265	-4.85682
ENSMUSG00000001424	Snd1	0.203196	7.11143	3.01471	0.00461064	0.0322706	-2.50916
ENSMUSG00000001435	Col18a1	0.553754	2.51326	3.79685	0.0005239	0.00599567	-0.477055
ENSMUSG00000001436	Slc19a1	0.82236	6.87308	7.59664	4.4147e-09	9.97542e-07	10.768
ENSMUSG00000001440	Kpnb1	0.088926	7.85613	2.44009	0.0195587	0.0943843	-3.81961
ENSMUSG00000001441	Npepps	-0.183823	5.17349	-3.02445	0.00449341	0.0316355	-2.48544
ENSMUSG00000001445	Mrpl10	0.00710996	4.71425	0.0905121	0.928365	1	-6.59605
ENSMUSG00000001467	Cyp51	-0.0173427	7.29841	-0.146061	0.884661	0.978286	-6.58943
ENSMUSG00000001472	Tcf25	0.0374922	6.95654	0.737807	0.465254	0.729686	-6.32778
ENSMUSG00000001473	Tubb6	0.126209	1.83315	0.788657	0.435302	0.706712	-6.28927
ENSMUSG00000001482	Def8	0.0312513	4.75858	0.601969	0.550841	0.787291	-6.4184
ENSMUSG00000001494	Sost	0.499504	1.26912	2.78597	0.00834511	0.0508708	-3.05249
ENSMUSG00000001496	Nkx2-1	-0.106382	1.42116	-0.480408	0.633746	0.842761	-6.4842
ENSMUSG00000001497	Pax9	-0.00865034	1.00597	-0.628488	0.533519	0.775391	-6.40212
ENSMUSG00000001517	Foxm1	-0.387556	5.56988	-6.02991	5.57438e-07	3.14896e-05	6.09138
ENSMUSG00000001518	Itfg2	-0.00602706	4.3493	-0.088059	0.930301	1	-6.59627
ENSMUSG00000001520	Nrip2	-0.105948	4.15061	-0.685605	0.497207	0.750307	-6.36473
ENSMUSG00000001521	Tulp3	-0.203878	3.56661	-1.47841	0.147705	0.379205	-5.53002
ENSMUSG00000001524	Gtf2h4	-0.0870005	4.11619	-0.970121	0.338242	0.618385	-6.13174
ENSMUSG00000001525	Tubb5	-0.294474	8.30947	-3.92557	0.000359919	0.00451478	-0.121771
ENSMUSG00000001542	Ell2	0.00373043	6.10681	0.0412734	0.967298	1	-6.59932
ENSMUSG00000001552	Jup	0.0260276	1.06921	0.407788	0.685763	0.874049	-6.51654
ENSMUSG00000001555	Fkbp10	-0.206039	1.24172	-1.87174	0.0691092	0.230547	-4.91365
ENSMUSG00000001558	Klhl10	-0.0696078	1.8783	-0.369685	0.713711	0.891459	-6.53141
ENSMUSG00000001569	Nom1	0.0805141	6.23702	0.923762	0.361555	0.639937	-6.17494
ENSMUSG00000001576	Ergic1	0.256637	5.68416	1.93239	0.0609409	0.211059	-4.80783
ENSMUSG00000001583	Tnk1	-0.277071	1.73821	-1.46334	0.151761	0.385455	-5.55112
ENSMUSG00000001588	Acap1	-0.239852	6.37133	-2.84442	0.00718646	0.04569	-2.91621
ENSMUSG00000001622	Csn3	-4.44089e-16	1.00298	-3.6279e-14	1	1	-6.60018
ENSMUSG00000001627	Ifrd1	0.515672	6.17288	5.96343	6.86306e-07	3.6201e-05	5.89037
ENSMUSG00000001630	Stk38l	0.220539	3.85686	2.484	0.0176112	0.0876159	-3.72613
ENSMUSG00000001632	Brpf1	-0.221041	5.79187	-4.89675	1.91128e-05	0.000460498	2.68246
ENSMUSG00000001642	Akr1b3	0.376366	4.86285	6.27615	2.58242e-07	1.81431e-05	6.83525
ENSMUSG00000001657	Hoxc8	-0.0572516	1.112	-0.671483	0.506055	0.756798	-6.37427
ENSMUSG00000001665	Gstt3	-0.239047	3.06564	-1.51667	0.137791	0.363293	-5.4756
ENSMUSG00000001666	Ddt	-0.0384047	2.07244	-0.229421	0.819796	0.945627	-6.57366
ENSMUSG00000001674	Ddx18	0.199455	6.67754	2.53825	0.0154501	0.0797841	-3.60903
ENSMUSG00000001687	Ubl3	-0.00236678	4.65655	-0.0363117	0.971228	1	-6.59951
ENSMUSG00000001707	Eef1e1	0.490102	4.36992	4.58142	5.03651e-05	0.000967993	1.75281
ENSMUSG00000001729	Akt1	-0.034539	6.29522	-0.878377	0.385369	0.663552	-6.21528
ENSMUSG00000001739	Cldn15	-0.182009	1.7569	-1.02306	0.312875	0.591875	-6.07995
ENSMUSG00000001741	Il16	-0.0305093	2.81524	-0.403313	0.689024	0.875429	-6.51836
ENSMUSG00000001750	Tcirg1	-0.120019	7.15657	-1.80423	0.0792853	0.25305	-5.02817
ENSMUSG00000001751	Naglu	0.129907	4.341	0.723909	0.473643	0.736236	-6.33788
ENSMUSG00000001755	Coasy	0.116571	5.38492	1.49055	0.144497	0.374015	-5.51287
ENSMUSG00000001761	Smo	0.0949294	4.51646	0.921259	0.362843	0.641198	-6.17722
ENSMUSG00000001763	Tspan33	-0.242306	2.01532	-0.971724	0.337455	0.617351	-6.13021
ENSMUSG00000001767	Crnkl1	0.00334593	5.2006	0.0454288	0.964008	1	-6.59914
ENSMUSG00000001768	Rin2	-0.0190533	1.01193	-1.18446	0.243731	0.513755	-5.90616
ENSMUSG00000001774	Chordc1	-0.128541	6.44168	-2.18067	0.035596	0.145918	-4.34663
ENSMUSG00000001783	Rtcb	0.525112	6.66899	6.474	1.39372e-07	1.17699e-05	7.43164
ENSMUSG00000001785	Pwp1	0.35808	5.88407	4.72529	3.24161e-05	0.000696528	2.1752
ENSMUSG00000001786	Fbxo7	-0.0497232	4.68171	-0.978437	0.334169	0.614162	-6.12378
ENSMUSG00000001794	Capns1	-0.160291	4.97206	-2.89436	0.0063174	0.0413114	-2.79836
ENSMUSG00000001827	Folr1	0.0573374	1.11326	0.877042	0.386085	0.664169	-6.21643
ENSMUSG00000001829	Clpb	0.198869	4.09816	1.53327	0.133658	0.355818	-5.45159
ENSMUSG00000001833	2007-09-01	-0.202366	6.67604	-2.99606	0.0048432	0.0333951	-2.55445
ENSMUSG00000001844	Zdhhc4	0.163277	5.1982	2.28094	0.0283635	0.12274	-4.14817
ENSMUSG00000001847	Rac1	-0.162805	6.12854	-2.27822	0.0285405	0.123212	-4.15363
ENSMUSG00000001855	Nup214	0.148354	6.37373	3.3011	0.00212965	0.0179124	-1.79358
ENSMUSG00000001870	Ltbp1	-0.270809	4.11178	-1.19742	0.238705	0.50817	-5.89118
ENSMUSG00000001891	Ugp2	-0.0390149	5.39268	-0.764919	0.449138	0.717341	-6.30756
ENSMUSG00000001901	Kcnh6	0.0415014	1.10645	0.752753	0.456328	0.723248	-6.31672
ENSMUSG00000001909	Trmt1	0.15796	6.73975	4.07429	0.000232121	0.00318328	0.294527
ENSMUSG00000001910	Nacc1	-0.15452	5.57852	-1.99913	0.0529284	0.192144	-4.68822
ENSMUSG00000001911	Nfix	-0.00438081	4.85875	-0.0647655	0.948707	1	-6.59806
ENSMUSG00000001918	Slc1a5	0.346118	8.1588	3.60252	0.000915821	0.00932609	-1.00359
ENSMUSG00000001924	Uba1	-0.215887	6.67356	-2.53373	0.0156207	0.0804662	-3.61887
ENSMUSG00000001930	Vwf	0.0197352	2.99892	0.167784	0.867661	0.969179	-6.58599
ENSMUSG00000001942	Siae	0.35215	5.07457	2.26595	0.0293533	0.125464	-4.17826
ENSMUSG00000001943	Vsig2	0.359612	1.29412	2.25761	0.0299172	0.12716	-4.19494
ENSMUSG00000001946	Esam	0.028298	1.20173	0.218876	0.827941	0.94939	-6.57604
ENSMUSG00000001962	Fam50a	-0.293669	4.96319	-3.5256	0.00113902	0.0110923	-1.20845
ENSMUSG00000001964	Emd	-0.308962	5.43223	-3.99237	0.000295737	0.00386028	0.0644916
ENSMUSG00000001983	Taco1	0.187543	3.10928	1.56956	0.124974	0.342421	-5.39834
ENSMUSG00000001985	Grik3	0.0165489	1.11823	0.256687	0.798833	0.935187	-6.56699
ENSMUSG00000001986	Gria3	-3.33067e-16	1	-3.26542e-14	1	1	-6.60018
ENSMUSG00000001988	Npas1	-0.260284	2.10336	-1.53331	0.13365	0.355818	-5.45154
ENSMUSG00000001998	Ap4e1	-0.0162374	4.2573	-0.189514	0.850719	0.961247	-6.58208
ENSMUSG00000001999	Blvra	-0.215566	3.04835	-1.40371	0.168686	0.411841	-5.63271
ENSMUSG00000002006	Pdzd4	0.00178308	3.87193	0.0192921	0.984711	1	-6.59999
ENSMUSG00000002007	Srpk3	0.055306	5.10049	0.529683	0.599474	0.822365	-6.45928
ENSMUSG00000002010	Idh3g	0.0494934	6.61402	0.610622	0.545157	0.78287	-6.41317
ENSMUSG00000002014	Ssr4	0.0127716	6.79078	0.147659	0.883408	0.977987	-6.58919
ENSMUSG00000002015	Bcap31	-0.0153523	7.36068	-0.123159	0.902643	0.989063	-6.59253
ENSMUSG00000002017	Fam98a	0.147473	5.24663	2.2912	0.0277029	0.120722	-4.12747
ENSMUSG00000002020	Ltbp2	-0.0352779	1.05158	-0.631568	0.531526	0.774724	-6.40019
ENSMUSG00000002028	Kmt2a	-0.114922	6.06949	-2.02175	0.0504279	0.186028	-4.64693
ENSMUSG00000002031	Ift46	-0.0946934	3.43157	-0.767321	0.447726	0.71662	-6.30573
ENSMUSG00000002032	Tmem25	0.0345404	1.11402	0.565591	0.575063	0.805535	-6.43962
ENSMUSG00000002043	Trappc6a	0.0329538	4.95011	0.304357	0.76255	0.917456	-6.55354
ENSMUSG00000002052	Supt6	-0.00441193	6.05718	-0.0623881	0.950587	1	-6.59822
ENSMUSG00000002055	Spag5	-0.508297	6.78965	-6.80209	5.03357e-08	5.92721e-06	8.41643
ENSMUSG00000002058	Unc119	-0.103743	4.75294	-1.18092	0.245119	0.515098	-5.91023
ENSMUSG00000002059	Rab34	-0.179519	1.77521	-0.884862	0.381906	0.660373	-6.20963
ENSMUSG00000002064	Sdf2	0.14749	4.82826	0.975522	0.335593	0.615426	-6.12658
ENSMUSG00000002068	Ccne1	-0.421116	5.02649	-4.53875	5.73666e-05	0.00106937	1.62818
ENSMUSG00000002076	Hsf2bp	0.0581808	1.15227	0.623951	0.536462	0.777379	-6.40496
ENSMUSG00000002083	Bbc3	0.486686	2.82581	2.6621	0.0113965	0.0640326	-3.33515
ENSMUSG00000002100	Mybpc3	-0.0339239	1.52743	-0.243076	0.80928	0.940038	-6.57042
ENSMUSG00000002102	Psmc3	-0.253807	6.47986	-2.71428	0.010003	0.0580159	-3.21711
ENSMUSG00000002103	Acp2	-0.222189	4.55176	-2.27872	0.0285082	0.123175	-4.15264
ENSMUSG00000002104	Rapsn	-0.139712	1.41622	-0.876484	0.386384	0.664386	-6.21692
ENSMUSG00000002105	Slc39a13	0.0776633	3.51833	0.76822	0.447199	0.71662	-6.30504
ENSMUSG00000002107	Celf2	-0.214139	5.84581	-3.84296	0.000458195	0.00540519	-0.350353
ENSMUSG00000002108	Nr1h3	-0.044662	1.19227	-0.426877	0.671926	0.865326	-6.50855
ENSMUSG00000002109	Ddb2	-0.134596	3.92426	-1.48247	0.146626	0.377436	-5.5243
ENSMUSG00000002111	Spi1	-0.296367	3.5494	-1.98503	0.0545401	0.196164	-4.71376
ENSMUSG00000002129	Sf3a1	-0.199588	6.05127	-2.77804	0.00851506	0.0516058	-3.07084
ENSMUSG00000002147	Stat6	-0.0714034	5.35113	-0.833673	0.409779	0.684712	-6.2531
ENSMUSG00000002204	Napsa	-0.225312	6.74006	-1.22109	0.229722	0.497169	-5.86343
ENSMUSG00000002205	Vrk3	-0.138215	4.62982	-1.29361	0.203764	0.462926	-5.77532
ENSMUSG00000002210	Smg9	-0.0413174	4.91467	-0.523368	0.603817	0.825546	-6.46261
ENSMUSG00000002221	Paxip1	-0.315336	5.61973	-4.83682	2.29969e-05	0.000533329	2.50473
ENSMUSG00000002222	Rmnd5a	0.0992378	5.60669	1.42704	0.161896	0.401367	-5.60115
ENSMUSG00000002227	Mov10	-0.0702835	4.92537	-0.859032	0.395817	0.672564	-6.23188
ENSMUSG00000002233	Rhoc	-0.0505339	1.56755	-0.319327	0.751262	0.911	-6.54885
ENSMUSG00000002249	Tead3	-0.155524	1.81704	-1.19814	0.238429	0.507935	-5.89035
ENSMUSG00000002250	Ppard	-0.467038	3.3685	-3.78549	0.000541444	0.00614212	-0.508177
ENSMUSG00000002257	Def6	-0.0631589	6.03493	-0.902641	0.372516	0.651019	-6.19396
ENSMUSG00000002265	Peg3	-3.33067e-16	1	-3.26542e-14	1	1	-6.60018
ENSMUSG00000002274	Metrn	0.0559834	4.22697	0.76079	0.451571	0.719322	-6.31068
ENSMUSG00000002279	Lmf1	0.168495	3.98958	2.38796	0.0221236	0.103015	-3.92902
ENSMUSG00000002280	Narfl	-0.204325	5.69117	-2.92163	0.00588542	0.0390207	-2.73346
ENSMUSG00000002289	Angptl4	1.14824	2.55409	4.48466	6.76341e-05	0.00121603	1.47062
ENSMUSG00000002297	Dbf4	0.162679	5.52229	3.17894	0.00297188	0.023006	-2.1033
ENSMUSG00000002307	Daxx	-0.0762971	4.3985	-1.05424	0.298562	0.57634	-6.04824
ENSMUSG00000002308	Cd320	0.315746	5.11766	2.16859	0.0365697	0.148459	-4.37008
ENSMUSG00000002319	Ipo4	0.365138	5.42068	5.0435	1.21337e-05	0.000319536	3.11937
ENSMUSG00000002320	Tm9sf1	-0.0406996	5.45059	-0.422696	0.674947	0.867172	-6.51033
ENSMUSG00000002324	Rec8	0.0876302	1.19823	0.805714	0.425521	0.698933	-6.27579
ENSMUSG00000002325	Irf9	-0.19884	3.64572	-2.0013	0.0526836	0.19163	-4.68427
ENSMUSG00000002326	Gmpr2	-0.159809	5.18103	-2.06582	0.0458517	0.174564	-4.56544
ENSMUSG00000002329	Mdp1	-0.0500428	4.61937	-0.524697	0.602902	0.824632	-6.46191
ENSMUSG00000002332	Dhrs1	-0.0742926	3.02557	-0.576613	0.567669	0.800008	-6.43333
ENSMUSG00000002341	Ncan	0.059653	1.12397	0.704248	0.485658	0.742768	-6.35184
ENSMUSG00000002342	Tmem161a	0.104844	4.90622	1.45245	0.154746	0.390451	-5.56624
ENSMUSG00000002343	Armc6	0.400181	4.40064	4.29708	0.000119287	0.00187639	0.928514
ENSMUSG00000002345	2310045N01Rik	-0.36532	3.36978	-2.53377	0.015619	0.0804662	-3.61877
ENSMUSG00000002346	Slc25a42	0.333856	4.45595	2.49624	0.0171008	0.0857028	-3.69987
ENSMUSG00000002365	Snx9	-0.0987594	4.79126	-1.38011	0.175778	0.422783	-5.66416
ENSMUSG00000002372	Ranbp3	-0.0272395	7.2794	-0.341975	0.734291	0.901408	-6.54132
ENSMUSG00000002379	Ndufa11	0.1791	3.77099	1.3154	0.196412	0.452744	-5.74792
ENSMUSG00000002384	Bmp8b	0.461027	3.01466	3.34312	0.00189664	0.0164235	-1.68556
ENSMUSG00000002393	Nr2f6	0.0743379	2.86532	0.541345	0.591493	0.817182	-6.45304
ENSMUSG00000002395	Use1	-0.0328275	5.76951	-0.445453	0.65857	0.85718	-6.50042
ENSMUSG00000002396	Ocel1	-0.0893121	3.74915	-1.09291	0.281452	0.558152	-6.00767
ENSMUSG00000002409	Dyrk1b	-0.108329	3.96358	-0.956038	0.345216	0.62524	-6.14508
ENSMUSG00000002413	Braf	-0.0790761	4.63129	-1.65354	0.106624	0.309685	-5.27094
ENSMUSG00000002416	Ndufb2	0.00350786	4.17345	0.0403037	0.968066	1	-6.59936
ENSMUSG00000002428	Hltf	-0.03603	5.04968	-0.698505	0.489199	0.745049	-6.35584
ENSMUSG00000002455	Prpf6	-0.0491549	5.75537	-0.901087	0.373331	0.651478	-6.19534
ENSMUSG00000002458	Rgs19	0.243601	5.02672	3.06442	0.00404121	0.0291641	-2.38764
ENSMUSG00000002459	Rgs20	0.188258	1.16766	1.24911	0.219417	0.484148	-5.82994
ENSMUSG00000002477	Snrpd1	0.0241322	5.5097	0.300559	0.765422	0.918433	-6.5547
ENSMUSG00000002486	Tchp	-0.05539	4.42563	-0.66019	0.513193	0.76255	-6.38176
ENSMUSG00000002489	Tiam1	-3.33067e-16	1	-3.26542e-14	1	1	-6.60018
ENSMUSG00000002496	Tsc2	-0.0625924	5.2409	-0.973735	0.336468	0.616422	-6.12829
ENSMUSG00000002500	Rpl3l	-0.185766	1.25433	-1.86976	0.0693916	0.231181	-4.91707
ENSMUSG00000002524	Puf60	-0.15708	5.91608	-2.21284	0.0331146	0.137773	-4.2837
ENSMUSG00000002546	Golga2	-0.354228	4.49949	-4.96707	1.53767e-05	0.000387776	2.89153
ENSMUSG00000002550	Uck1	-0.144491	5.4644	-1.87784	0.0682485	0.228458	-4.90315
ENSMUSG00000002565	Scin	-0.00958416	1.06248	-0.19459	0.846771	0.960076	-6.5811
ENSMUSG00000002578	Ikzf4	-3.33067e-16	1	-3.26542e-14	1	1	-6.60018
ENSMUSG00000002580	Mien1	-0.228083	2.39763	-1.04347	0.303452	0.582084	-6.05929
ENSMUSG00000002603	Tgfb1	-0.0107418	6.02346	-0.0875524	0.930701	1	-6.59631
ENSMUSG00000002608	Ccdc97	-0.203633	5.20116	-2.10164	0.0424053	0.16538	-4.4982
ENSMUSG00000002617	Zfp40	-0.124881	3.0587	-0.803893	0.426559	0.6999	-6.27724
ENSMUSG00000002625	Akap8l	-0.126685	5.77104	-1.65305	0.106724	0.309814	-5.2717
ENSMUSG00000002635	Pdcd2l	-0.142357	4.21218	-1.27762	0.209286	0.470296	-5.79514
ENSMUSG00000002658	Gtf2f1	-0.197246	5.61669	-2.62973	0.0123487	0.0678106	-3.40759
ENSMUSG00000002660	Clpp	0.472368	4.37679	4.33879	0.000105198	0.00170945	1.04847
ENSMUSG00000002661	Alkbh7	-0.202121	1.83129	-1.08243	0.286017	0.562447	-6.01879
ENSMUSG00000002664	Pspn	-0.0086083	1.09115	-0.163601	0.87093	0.970848	-6.58669
ENSMUSG00000002668	Dennd1c	-0.457488	4.55709	-3.21062	0.00272726	0.0215819	-2.0236
ENSMUSG00000002679	Med6	0.087039	4.61038	0.783352	0.438372	0.708625	-6.2934
ENSMUSG00000002699	Lcp2	-0.0489644	1.24379	-0.474652	0.637806	0.844864	-6.48695
ENSMUSG00000002718	Cse1l	0.137056	7.06164	3.31813	0.00203208	0.0173714	-1.74988
ENSMUSG00000002728	Naa20	0.10556	5.07433	1.61382	0.115005	0.324775	-5.33191
ENSMUSG00000002731	Prkra	-0.114136	3.17814	-0.785671	0.437028	0.707822	-6.2916
ENSMUSG00000002732	Fkbp7	-0.186437	2.89114	-1.31283	0.197268	0.45386	-5.75118
ENSMUSG00000002733	Plekha3	0.164001	5.09362	1.90817	0.0640982	0.219224	-4.85043
ENSMUSG00000002741	Ykt6	-0.169574	5.26772	-2.30794	0.0266557	0.117633	-4.09359
ENSMUSG00000002748	Baz1b	-0.0133798	7.49947	-0.328076	0.744691	0.907314	-6.546
ENSMUSG00000002763	Pex6	-0.231149	5.05304	-2.43129	0.0199719	0.0958775	-3.8382
ENSMUSG00000002767	Mrpl2	0.169489	4.37366	1.5083	0.139912	0.366974	-5.4876
ENSMUSG00000002768	Mea1	0.0883284	2.97886	0.59987	0.552224	0.788098	-6.41966
ENSMUSG00000002769	Gnmt	-0.0592189	1.26018	-0.611469	0.544602	0.782615	-6.41265
ENSMUSG00000002771	Grin2d	-2.22045e-16	1.00566	-1.35281e-14	1	1	-6.60018
ENSMUSG00000002778	Kdelr1	-0.221121	5.75122	-1.04429	0.303082	0.58205	-6.05846
ENSMUSG00000002781	Tmem143	0.0201468	3.08651	0.203538	0.839822	0.956064	-6.57931
ENSMUSG00000002791	Pdxk-ps	-0.211543	1.46348	-1.16053	0.253217	0.524924	-5.93343
ENSMUSG00000002797	Ggct	0.575104	2.53632	3.52572	0.00113862	0.0110923	-1.20812
ENSMUSG00000002799	Jag2	0.735902	1.9152	3.5073	0.00119934	0.0115616	-1.25686
ENSMUSG00000002803	Btbd6	-0.0097812	4.9853	-0.0774671	0.938667	1	-6.59715
ENSMUSG00000002804	Nudt14	-0.050437	1.82003	-0.205278	0.838472	0.955373	-6.57895
ENSMUSG00000002812	Flii	-0.271419	5.34864	-2.91117	0.00604777	0.0399387	-2.7584
ENSMUSG00000002814	Top3a	-0.0809308	5.78498	-1.39163	0.172287	0.417611	-5.64887
ENSMUSG00000002820	Atg4d	-0.315764	5.44287	-4.45645	7.36843e-05	0.00129459	1.38867
ENSMUSG00000002825	Qtrt1	0.143995	5.757	1.27939	0.208671	0.469355	-5.79296
ENSMUSG00000002831	Plin4	-0.14299	2.55607	-1.02888	0.310171	0.589478	-6.07411
ENSMUSG00000002833	Hdgfrp2	-0.20285	5.89476	-2.7763	0.00855269	0.0517963	-3.07485
ENSMUSG00000002835	Chaf1a	-0.295138	6.13045	-3.88007	0.00041119	0.00498587	-0.247919
ENSMUSG00000002844	Adprh	-0.172807	4.41491	-1.06423	0.294073	0.570594	-6.03789
ENSMUSG00000002845	Tmem39a	0.184131	4.9592	2.26351	0.0295174	0.12594	-4.18315
ENSMUSG00000002846	Timmdc1	-0.191436	4.54171	-1.99404	0.0535052	0.193649	-4.69745
ENSMUSG00000002870	Mcm2	-0.187402	6.94589	-2.80722	0.00790502	0.0489192	-3.00315
ENSMUSG00000002871	Tpra1	-0.110398	4.59174	-1.79103	0.0814164	0.257883	-5.05015
ENSMUSG00000002881	Nab1	-0.11788	4.87535	-1.53904	0.132247	0.353784	-5.44321
ENSMUSG00000002885	Cd97	-0.145612	6.90258	-1.18822	0.242266	0.512516	-5.90183
ENSMUSG00000002897	Il17ra	0.0501233	7.33366	0.626042	0.535104	0.776437	-6.40365
ENSMUSG00000002900	Lamb1	-0.0678266	1.18149	-0.770117	0.446087	0.715836	-6.3036
ENSMUSG00000002908	Kcnn1	-0.00867418	1.00866	-0.497962	0.621438	0.837047	-6.4756
ENSMUSG00000002910	Arrdc2	0.373803	4.31426	4.04898	0.000250195	0.00336565	0.223278
ENSMUSG00000002930	Ppp1r17	0.0462291	1.09654	0.587096	0.560681	0.794638	-6.42723
ENSMUSG00000002944	Cd36	-0.0519602	1.06207	-0.85893	0.395872	0.672564	-6.23197
ENSMUSG00000002948	Map2k7	-0.0446156	5.43738	-0.731325	0.469156	0.732539	-6.33251
ENSMUSG00000002949	Timm44	0.134435	6.14257	2.75045	0.00913162	0.0545126	-3.1344
ENSMUSG00000002957	Ap2a2	0.0962722	4.92735	1.21991	0.230167	0.497752	-5.86484
ENSMUSG00000002963	Pnkp	-0.355105	4.43119	-2.87505	0.00664106	0.0429575	-2.84408
ENSMUSG00000002968	Med25	-0.0582893	4.57397	-0.843345	0.404418	0.680012	-6.24508
ENSMUSG00000002981	Clptm1	-0.0162762	6.59494	-0.10989	0.913087	0.994437	-6.59409
ENSMUSG00000002983	Relb	0.249589	2.82413	1.7074	0.0960701	0.289283	-5.18624
ENSMUSG00000002984	Tomm40	0.0237437	6.2436	0.408491	0.685251	0.873822	-6.51625
ENSMUSG00000002985	Apoe	-0.0356265	4.67385	-0.343003	0.733524	0.901261	-6.54096
ENSMUSG00000002996	Hbp1	-0.0712326	5.13618	-0.945832	0.350329	0.629267	-6.15463
ENSMUSG00000002997	Prkar2b	0.193902	3.68658	1.73394	0.0911982	0.278933	-5.14365
ENSMUSG00000003031	Cdkn1b	-0.73881	3.48802	-4.84686	2.22957e-05	0.000522137	2.53447
ENSMUSG00000003032	Klf4	-0.00667872	1.28815	-0.0610068	0.95168	1	-6.5983
ENSMUSG00000003033	Ap1m1	0.0838723	4.96508	1.06502	0.293722	0.570155	-6.03707
ENSMUSG00000003037	Rab8a	-0.294691	4.93794	-3.39418	0.00164625	0.0146799	-1.55337
ENSMUSG00000003038	Hmgn2	-0.237327	6.5292	-2.84941	0.007095	0.0452462	-2.90451
ENSMUSG00000003039	Fam32a	-0.236135	5.02951	-2.49725	0.0170593	0.085576	-3.6977
ENSMUSG00000003053	Cyp2c29	0.0831767	1.63052	0.46416	0.645234	0.849725	-6.49189
ENSMUSG00000003062	Stard3nl	-0.176617	4.81499	-2.22733	0.032048	0.134525	-4.25512
ENSMUSG00000003068	Stk11	-0.151903	6.87706	-1.98863	0.0541243	0.195046	-4.70725
ENSMUSG00000003072	Atp5d	0.0875429	5.79215	1.0273	0.310901	0.590076	-6.07569
ENSMUSG00000003099	Ppp5c	0.246098	5.81692	5.12746	9.34893e-06	0.000257581	3.3703
ENSMUSG00000003119	Cdk12	0.109764	5.85295	2.48977	0.017369	0.0867722	-3.71377
ENSMUSG00000003123	Lipe	-0.0107528	4.45315	-0.103976	0.917746	0.996017	-6.59473
ENSMUSG00000003131	Pafah1b2	-0.105874	6.06579	-1.72836	0.0922042	0.281289	-5.15264
ENSMUSG00000003134	Tbc1d8	0.0752129	5.2875	0.770539	0.445839	0.715646	-6.30327
ENSMUSG00000003135	Cnot11	-0.0247689	4.68266	-0.360993	0.720144	0.894421	-6.5346
ENSMUSG00000003153	Slc2a3	0.102647	5.10711	0.823255	0.415602	0.689725	-6.26164
ENSMUSG00000003161	Sri	-0.251633	4.5143	-3.79511	0.000526553	0.0060058	-0.481828
ENSMUSG00000003166	Dgcr2	-0.153841	5.4451	-1.78466	0.082461	0.259902	-5.0607
ENSMUSG00000003184	Irf3	-0.113193	6.34327	-1.50381	0.141061	0.368718	-5.49402
ENSMUSG00000003190	Bcl2l12	-0.204807	3.74071	-1.57508	0.123693	0.340457	-5.39015
ENSMUSG00000003198	Zfp959	0.14054	2.66797	1.04631	0.302159	0.580734	-6.05639
ENSMUSG00000003199	Mpnd	-0.264869	2.89252	-2.08022	0.0444379	0.170737	-4.53852
ENSMUSG00000003200	Sh3gl1	-0.0131972	5.1631	-0.195814	0.84582	0.95968	-6.58086
ENSMUSG00000003208	Ccdc94	0.211618	3.86485	1.77253	0.0844838	0.264492	-5.08072
ENSMUSG00000003226	Ranbp2	0.164776	8.27803	2.39921	0.0215456	0.101113	-3.90555
ENSMUSG00000003228	Grk5	-0.0611034	3.41048	-0.536982	0.594473	0.819271	-6.45539
ENSMUSG00000003233	Dvl3	-0.242225	4.56525	-2.65211	0.011683	0.065313	-3.35758
ENSMUSG00000003234	Abcf3	0.0605496	6.0355	0.952832	0.346817	0.626593	-6.14809
ENSMUSG00000003235	Eif2b5	0.279981	6.41484	4.5705	5.20729e-05	0.0009872	1.72088
ENSMUSG00000003269	Cyth2	-0.342651	5.24549	-4.13912	0.000191431	0.00273582	0.477823
ENSMUSG00000003273	Car11	0.11222	1.4677	0.871563	0.389029	0.666817	-6.22117
ENSMUSG00000003279	Dlgap1	-3.33067e-16	1	-3.26542e-14	1	1	-6.60018
ENSMUSG00000003282	Plag1	-0.196318	3.72953	-1.90044	0.065134	0.221473	-4.86392
ENSMUSG00000003299	Mrpl4	0.00614965	5.36175	0.0948833	0.924916	0.999498	-6.59564
ENSMUSG00000003308	Keap1	0.00182341	5.22604	0.0349021	0.972344	1	-6.59956
ENSMUSG00000003309	Ap1m2	-0.121957	1.20022	-1.28179	0.207836	0.468225	-5.79
ENSMUSG00000003316	Glg1	-0.089407	6.72016	-0.536742	0.594637	0.819426	-6.45552
ENSMUSG00000003341	Atp8b3	-0.0312917	1.06971	-0.675708	0.503399	0.755359	-6.37143
ENSMUSG00000003344	Btbd2	0.214239	2.87954	2.10265	0.0423115	0.165186	-4.49629
ENSMUSG00000003345	Csnk1g2	-0.247465	6.05012	-3.32153	0.00201316	0.0172449	-1.74116
ENSMUSG00000003346	Abhd17a	0.15465	4.84655	1.7528	0.087863	0.272116	-5.11304
ENSMUSG00000003348	Mob3a	-0.231578	3.4032	-1.62648	0.112278	0.320641	-5.31263
ENSMUSG00000003352	Cacnb3	-0.0120242	1.10661	-0.233704	0.816494	0.943641	-6.57267
ENSMUSG00000003355	Fkbp11	1.00615	2.96433	5.2225	6.95569e-06	0.000203312	3.65508
ENSMUSG00000003360	Ddx23	0.0975235	6.26871	2.12555	0.0402326	0.159188	-4.45279
ENSMUSG00000003363	Pld3	-0.0733091	3.23673	-0.312555	0.756361	0.914272	-6.551
ENSMUSG00000003378	Grik5	-0.17553	1.6746	-0.92639	0.360206	0.638436	-6.17255
ENSMUSG00000003379	Cd79a	-0.216774	8.63089	-0.946065	0.350211	0.629191	-6.15441
ENSMUSG00000003380	Rabac1	0.291917	4.73174	1.75854	0.0868683	0.269785	-5.10367
ENSMUSG00000003382	Etv3	-0.024411	4.29316	-0.286157	0.776343	0.924553	-6.55894
ENSMUSG00000003402	Prkcsh	-0.0266575	7.72124	-0.243339	0.809078	0.939946	-6.57035
ENSMUSG00000003410	Elavl3	0.0485237	1.2111	0.394573	0.695408	0.879276	-6.52186
ENSMUSG00000003421	Nosip	-0.166981	4.89029	-2.0285	0.0497027	0.184397	-4.63455
ENSMUSG00000003423	Pih1d1	-0.263199	4.45899	-2.96475	0.00525855	0.0356129	-2.6301
ENSMUSG00000003429	Rps11	0.0593954	6.76301	0.538743	0.593269	0.818688	-6.45444
ENSMUSG00000003435	Supt5	0.0592464	6.46039	1.12179	0.26913	0.543884	-5.97647
ENSMUSG00000003436	Dll3	0.0207857	1.32185	0.13945	0.889846	0.981148	-6.59038
ENSMUSG00000003437	Paf1	-0.0117955	5.15388	-0.204014	0.839453	0.955839	-6.57921
ENSMUSG00000003438	Timm50	0.149321	6.50284	2.06156	0.0462782	0.17564	-4.57339
ENSMUSG00000003444	Med29	-0.0546919	3.58687	-0.358871	0.721718	0.894934	-6.53537
ENSMUSG00000003452	Bicd1	0.312009	1.83714	2.11667	0.0410283	0.161534	-4.46971
ENSMUSG00000003458	Ncstn	-0.180299	6.20375	-2.76159	0.00887795	0.0532645	-3.1088
ENSMUSG00000003464	Pex19	-0.0392709	5.08022	-0.62179	0.537867	0.778538	-6.4063
ENSMUSG00000003484	Cyp4f18	-0.0689541	1.08757	-1.27498	0.210209	0.47161	-5.79839
ENSMUSG00000003500	Impdh1	-0.126072	6.31336	-1.31808	0.195524	0.451349	-5.74453
ENSMUSG00000003518	Dusp3	0.700636	3.8037	5.17266	8.12289e-06	0.000229819	3.50566
ENSMUSG00000003526	Prodh	0.666032	3.16515	6.00952	5.9416e-07	3.27886e-05	6.02972
ENSMUSG00000003527	Dgcr14	-0.00987252	4.91468	-0.14065	0.888904	0.980571	-6.59021
ENSMUSG00000003528	Slc25a1	-0.0637949	6.13719	-0.640634	0.525682	0.770121	-6.39444
ENSMUSG00000003531	Dgcr6	0.567234	3.24842	4.75347	2.97262e-05	0.000651445	2.25832
ENSMUSG00000003541	Ier3	-0.098138	2.77509	-0.564603	0.575728	0.806057	-6.44018
ENSMUSG00000003545	Fosb	0.297718	1.46533	1.54579	0.13061	0.351395	-5.43335
ENSMUSG00000003546	Klc4	-0.205432	2.4325	-1.03681	0.306508	0.585259	-6.06608
ENSMUSG00000003549	Ercc1	0.0643869	4.29005	0.840874	0.405783	0.681183	-6.24714
ENSMUSG00000003573	Homer3	-0.39712	3.70866	-3.5894	0.000950654	0.00959897	-1.03868
ENSMUSG00000003575	Crtc1	0.160991	3.90678	2.30577	0.0267892	0.117941	-4.09798
ENSMUSG00000003581	Rnf215	-0.437381	4.40136	-4.13527	0.000193641	0.00275871	0.466898
ENSMUSG00000003585	Sec14l2	-0.297597	3.11107	-2.01809	0.050826	0.187095	-4.65365
ENSMUSG00000003604	Aven	0.47205	3.79027	4.02798	0.000266232	0.00353027	0.164266
ENSMUSG00000003617	Cp	0.319521	1.48039	2.67794	0.0109556	0.0623091	-3.29948
ENSMUSG00000003623	Crot	-0.225556	5.51949	-2.81667	0.0077164	0.048126	-2.98113
ENSMUSG00000003644	Rps6ka1	-0.273448	4.68856	-2.79124	0.00823383	0.0503208	-3.04027
ENSMUSG00000003660	Snrnp200	-0.084092	7.36134	-1.30795	0.198904	0.456162	-5.75734
ENSMUSG00000003662	Ciao1	0.0704888	4.93949	1.11017	0.274042	0.55009	-5.98911
ENSMUSG00000003665	Has1	-0.0331407	1.12314	-0.620342	0.538809	0.779093	-6.4072
ENSMUSG00000003680	Taf6l	-0.224319	4.20073	-2.45764	0.0187578	0.0915498	-3.78239
ENSMUSG00000003721	Insig2	-0.177139	3.74331	-1.29341	0.203831	0.462952	-5.77556
ENSMUSG00000003731	Kpna6	0.109985	5.42763	1.4827	0.146564	0.377436	-5.52397
ENSMUSG00000003746	Man1a	0.293285	4.67966	3.49109	0.00125537	0.0119949	-1.29967
ENSMUSG00000003752	Itpkc	0.121139	3.57035	0.967514	0.339526	0.619784	-6.13422
ENSMUSG00000003762	Adck4	0.187155	4.22418	2.16066	0.0372212	0.15026	-4.3854
ENSMUSG00000003778	Brd8	-0.107571	6.77844	-2.72119	0.0098308	0.0573355	-3.20136
ENSMUSG00000003779	Kif20a	0.13081	6.2877	1.7692	0.0850468	0.265708	-5.0862
ENSMUSG00000003808	Farsa	0.34488	6.20732	5.99271	6.26246e-07	3.40882e-05	5.97888
ENSMUSG00000003809	Gcdh	0.022426	4.31108	0.254024	0.800874	0.936266	-6.56768
ENSMUSG00000003810	Mast2	-0.0389789	5.57697	-0.676299	0.503028	0.755174	-6.37104
ENSMUSG00000003812	Dnase2a	-0.114836	5.04429	-1.28379	0.207143	0.467399	-5.78752
ENSMUSG00000003813	Rad23a	-0.101943	5.08478	-1.68106	0.101118	0.298042	-5.22796
ENSMUSG00000003814	Calr	0.076627	9.42133	0.352737	0.726274	0.896635	-6.53756
ENSMUSG00000003824	Syce2	0.237882	5.14293	2.86713	0.00677831	0.0437083	-2.86278
ENSMUSG00000003847	Nfat5	0.024331	4.60522	0.408928	0.684934	0.873822	-6.51607
ENSMUSG00000003848	Nob1	0.207267	5.99559	2.35002	0.0241776	0.109946	-4.00756
ENSMUSG00000003849	Nqo1	-0.200328	1.1449	-2.4218	0.0204263	0.0973351	-3.8582
ENSMUSG00000003863	Ppfia3	0.0164722	1.0798	0.215702	0.830396	0.950432	-6.57674
ENSMUSG00000003865	Gys1	-0.189085	4.69466	-3.04944	0.00420549	0.0300641	-2.4244
ENSMUSG00000003868	Ruvbl2	0.191894	6.10639	2.58099	0.0139218	0.0739239	-3.51554
ENSMUSG00000003872	Lin7b	0.281082	1.84387	1.51733	0.137623	0.362965	-5.47464
ENSMUSG00000003873	Bax	0.123252	5.34466	1.18876	0.242054	0.512292	-5.9012
ENSMUSG00000003882	Il7r	-0.0590742	7.43938	-0.794725	0.431807	0.703816	-6.2845
ENSMUSG00000003923	Tfam	0.21931	5.04695	3.13399	0.00335492	0.0253262	-2.21562
ENSMUSG00000003929	Zfp81	0.142174	4.21	2.11165	0.0414831	0.162902	-4.47923
ENSMUSG00000003934	Efnb3	-0.33574	1.64651	-2.33467	0.0250562	0.112564	-4.03907
ENSMUSG00000003948	Mmd	0.280638	3.03495	2.96977	0.00518972	0.0352181	-2.618
ENSMUSG00000003955	Fam162a	0.285021	4.21748	2.64705	0.0118306	0.0658872	-3.36891
ENSMUSG00000003970	Rpl8	0.101814	8.28152	1.91897	0.0626738	0.215498	-4.83149
ENSMUSG00000003974	Grm3	-0.00762523	1.03329	-0.190409	0.850022	0.961092	-6.58191
ENSMUSG00000003992	Ssbp2	-0.203325	6.06934	-1.25671	0.216682	0.480585	-5.82074
ENSMUSG00000004018	Fancl	-0.0820441	4.93567	-1.25655	0.216739	0.480648	-5.82093
ENSMUSG00000004040	Stat3	0.0672965	3.92216	0.699269	0.488727	0.744602	-6.35531
ENSMUSG00000004043	Stat5a	0.115911	6.63067	0.723154	0.474101	0.736236	-6.33842
ENSMUSG00000004044	Ptrf	-0.0875754	1.03148	-1.79251	0.0811753	0.257363	-5.0477
ENSMUSG00000004054	Map3k11	-0.282522	4.40672	-4.48812	6.69269e-05	0.00120912	1.48067
ENSMUSG00000004056	Akt2	-0.153161	4.91809	-2.60116	0.0132496	0.0713701	-3.47103
ENSMUSG00000004069	Dnaja3	0.199036	4.88319	2.39014	0.0220103	0.102746	-3.92447
ENSMUSG00000004070	Hmox2	-0.144806	4.49599	-1.60459	0.117028	0.328547	-5.34589
ENSMUSG00000004071	Cdip1	-0.148649	5.52907	-3.21103	0.0027242	0.0215679	-2.02256
ENSMUSG00000004085	Zak	0.163403	5.00534	2.13049	0.0397963	0.157879	-4.44336
ENSMUSG00000004096	Cwc15	0.000942948	4.97579	0.0100731	0.992017	1	-6.60013
ENSMUSG00000004098	Col5a3	0.124803	1.37304	1.03013	0.309592	0.588781	-6.07285
ENSMUSG00000004099	Dnmt1	-0.264066	8.27029	-4.6248	4.41113e-05	0.000877034	1.87983
ENSMUSG00000004100	Ppan	0.213135	8.53722	2.26399	0.0294848	0.125866	-4.18218
ENSMUSG00000004105	Angptl2	0.442537	5.63771	3.44432	0.00143138	0.0131796	-1.42257
ENSMUSG00000004110	Cacna1e	-3.33067e-16	1	-3.26542e-14	1	1	-6.60018
ENSMUSG00000004113	Cacna1b	-0.294685	4.67212	-1.08331	0.285631	0.562151	-6.01786
ENSMUSG00000004127	Trmt10a	0.224173	3.77339	2.47199	0.0181257	0.0893779	-3.75183
ENSMUSG00000004187	Kifc2	0.00484671	1.09167	0.0906392	0.928265	1	-6.59604
ENSMUSG00000004207	Psap	-0.11044	8.23664	-1.12193	0.26907	0.543884	-5.97631
ENSMUSG00000004221	Ikbkg	0.0939877	4.99904	2.0011	0.0527061	0.19167	-4.68463
ENSMUSG00000004233	Wars2	0.255051	3.4465	2.93761	0.00564537	0.0378341	-2.69527
ENSMUSG00000004263	Atn1	0.0630748	4.42993	0.618826	0.539797	0.779307	-6.40813
ENSMUSG00000004264	Phb2	0.406807	7.45888	5.61868	2.0187e-06	8.31397e-05	4.84822
ENSMUSG00000004266	Ptpn6	-0.376141	5.57207	-3.33976	0.00191437	0.0165512	-1.69424
ENSMUSG00000004268	Emg1	0.0501452	6.4847	0.75984	0.452132	0.719461	-6.3114
ENSMUSG00000004270	Lpcat3	-0.0342164	6.25034	-0.24482	0.807939	0.939756	-6.56999
ENSMUSG00000004285	Atp6v1f	-0.0965468	4.16738	-0.80076	0.428348	0.70144	-6.27973
ENSMUSG00000004317	Clcn5	-0.0931405	3.54193	-0.526022	0.60199	0.824085	-6.46122
ENSMUSG00000004319	Clcn3	0.520124	5.08058	6.64923	8.08363e-08	8.14255e-06	7.95838
ENSMUSG00000004347	Pde1c	-3.33067e-16	1	-3.26542e-14	1	1	-6.60018
ENSMUSG00000004356	Utp20	0.211261	6.95452	3.41889	0.00153675	0.0139048	-1.48902
ENSMUSG00000004359	Spic	0.187709	3.14174	1.3399	0.188392	0.440143	-5.71664
ENSMUSG00000004360	9330159F19Rik	0.00753271	1.0246	0.279028	0.781767	0.92735	-6.56097
ENSMUSG00000004364	Cul3	-0.0677207	5.6762	-1.19253	0.240593	0.510657	-5.89685
ENSMUSG00000004371	Il11	-0.365846	1.29	-2.4877	0.0174555	0.0871003	-3.7182
ENSMUSG00000004393	Ddx56	0.10088	6.82707	1.53533	0.133152	0.35498	-5.4486
ENSMUSG00000004394	Tmed4	-0.0202955	5.28833	-0.178129	0.859587	0.965893	-6.58419
ENSMUSG00000004415	Col26a1	-0.0920595	4.0369	-1.01782	0.31533	0.594048	-6.0852
ENSMUSG00000004446	Bid	0.266964	5.11064	3.28832	0.00220571	0.018404	-1.82626
ENSMUSG00000004451	Ralb	-0.00639922	3.00556	-0.0499894	0.960398	1	-6.59892
ENSMUSG00000004455	Ppp1cc	-0.294127	5.87821	-4.78415	2.70492e-05	0.000607916	2.3489
ENSMUSG00000004460	Dnajb11	-0.0604815	6.43509	-0.394997	0.695097	0.878978	-6.52169
ENSMUSG00000004462	Tbccd1	0.0630015	4.6791	0.767233	0.447778	0.716625	-6.3058
ENSMUSG00000004500	Zfp324	-0.150792	4.20912	-1.67444	0.102421	0.300874	-5.23835
ENSMUSG00000004508	Gab2	-0.201779	4.13478	-2.08845	0.0436467	0.168978	-4.52306
ENSMUSG00000004530	Coro1c	0.179444	4.70617	3.09853	0.0036897	0.0271318	-2.30359
ENSMUSG00000004535	Tax1bp1	-0.117995	5.75552	-3.21456	0.00269819	0.0213923	-2.01365
ENSMUSG00000004552	Ctse	-0.248171	4.58767	-1.36222	0.18131	0.431433	-5.68769
ENSMUSG00000004561	Mettl17	0.403718	4.89292	4.31802	0.000111996	0.00179721	0.988697
ENSMUSG00000004562	Arhgef40	0.144155	1.22618	1.13247	0.264673	0.538196	-5.96474
ENSMUSG00000004565	Pnpla6	-0.0576585	4.43694	-0.677618	0.502201	0.754068	-6.37015
ENSMUSG00000004567	Mcoln1	-0.138085	5.13916	-1.83356	0.0747182	0.242783	-4.97885
ENSMUSG00000004568	Arhgef18	0.566767	4.91744	5.03954	1.22838e-05	0.000322444	3.10754
ENSMUSG00000004591	Pkn2	0.0200465	5.85927	0.483188	0.63179	0.842169	-6.48286
ENSMUSG00000004609	Cd33	-0.291928	1.41733	-1.83071	0.0751513	0.243859	-4.98367
ENSMUSG00000004610	Etfb	0.107582	4.56141	1.42329	0.162973	0.402998	-5.60625
ENSMUSG00000004626	Stxbp2	-0.11039	5.81158	-1.84365	0.0732	0.239714	-4.96174
ENSMUSG00000004630	Pcp2	0.16936	2.02774	0.897591	0.375168	0.653457	-6.19844
ENSMUSG00000004633	Chn2	-3.33067e-16	1	-3.26542e-14	1	1	-6.60018
ENSMUSG00000004637	Wwox	0.168353	3.84168	2.35955	0.0236459	0.108189	-3.98791
ENSMUSG00000004642	Slbp	-0.418353	6.19088	-3.31596	0.00204428	0.0174578	-1.75546
ENSMUSG00000004651	Tyr	-0.0540531	3.95803	-0.230366	0.819067	0.945209	-6.57345
ENSMUSG00000004661	Arid3b	-0.0806622	3.41775	-0.68417	0.498102	0.751015	-6.36571
ENSMUSG00000004665	Cnn2	-0.730246	3.02449	-3.82632	0.000480922	0.00560773	-0.396139
ENSMUSG00000004667	Polr2e	0.460171	5.90296	5.58221	2.26266e-06	8.69608e-05	4.73809
ENSMUSG00000004668	Abca13	-0.0248618	1.0387	-0.846923	0.402446	0.678434	-6.24209
ENSMUSG00000004677	Myo9b	-0.128065	6.60903	-1.98956	0.0540179	0.194788	-4.70557
ENSMUSG00000004698	Hdac9	0.0366954	4.4086	0.353804	0.72548	0.896119	-6.53718
ENSMUSG00000004707	Ly9	0.0883323	5.45954	0.571053	0.571393	0.802717	-6.43652
ENSMUSG00000004709	Cd244	0.171405	2.0873	0.910518	0.368403	0.646775	-6.18691
ENSMUSG00000004748	Mtfp1	0.424612	3.00582	2.47636	0.017937	0.0889458	-3.74249
ENSMUSG00000004768	Rab23	-0.0244257	3.91159	-0.318444	0.751926	0.911358	-6.54913
ENSMUSG00000004771	Rab11a	-0.213521	4.69594	-2.80856	0.00787806	0.0488066	-3.00003
ENSMUSG00000004788	Eif2b2	-0.13088	4.67345	-1.46421	0.151523	0.385165	-5.5499
ENSMUSG00000004789	Dlst	-0.0290944	6.81338	-0.658351	0.514361	0.763339	-6.38297
ENSMUSG00000004791	Pgf	0.00371026	1.11218	0.0608177	0.95183	1	-6.59831
ENSMUSG00000004798	Ulk2	-0.238056	3.711	-2.64932	0.0117642	0.0656837	-3.36383
ENSMUSG00000004815	Dgkq	-0.129519	4.40125	-1.57341	0.12408	0.340903	-5.39263
ENSMUSG00000004837	Grap	-0.24666	3.65897	-1.73348	0.0912805	0.279089	-5.14439
ENSMUSG00000004842	Pou1f1	0.0438161	3.40085	0.229868	0.819452	0.945425	-6.57356
ENSMUSG00000004843	Chmp2b	-0.175983	3.60484	-1.46765	0.150592	0.383447	-5.5451
ENSMUSG00000004846	Plod3	0.180391	5.27112	2.18954	0.0348953	0.143822	-4.32933
ENSMUSG00000004849	Ap1s1	0.11125	5.05777	0.970311	0.338149	0.618346	-6.13156
ENSMUSG00000004865	Srpk1	0.137169	6.72035	2.5309	0.0157282	0.0808704	-3.62501
ENSMUSG00000004872	Pax3	0.0146049	1.01404	0.660155	0.513216	0.76255	-6.38178
ENSMUSG00000004880	Lbr	-0.0786949	8.39712	-0.707086	0.483913	0.741456	-6.34984
ENSMUSG00000004895	Prcc	-0.110754	4.63721	-1.38733	0.173586	0.419803	-5.6546
ENSMUSG00000004896	Rrnad1	-0.0459997	5.30873	-0.819923	0.417475	0.691274	-6.26435
ENSMUSG00000004897	Hdgf	0.153514	6.87045	2.14011	0.0389588	0.15551	-4.42495
ENSMUSG00000004902	Slc25a18	-0.327649	4.47972	-2.41096	0.0209567	0.0991145	-3.88097
ENSMUSG00000004929	Thop1	0.916691	5.13278	10.5701	9.10684e-13	3.80689e-09	18.8988
ENSMUSG00000004931	Apba3	-0.217474	3.99516	-1.99935	0.0529029	0.192117	-4.68781
ENSMUSG00000004933	Matk	0.190201	3.22946	1.97688	0.0554914	0.198773	-4.72846
ENSMUSG00000004934	Pias4	-0.199119	4.69077	-1.71138	0.095325	0.287765	-5.17988
ENSMUSG00000004936	Map2k1	0.150391	4.55412	1.84931	0.0723596	0.238034	-4.9521
ENSMUSG00000004937	Sgta	-0.16645	4.64836	-1.64348	0.108699	0.313641	-5.28651
ENSMUSG00000004939	Nmrk2	-0.252833	2.17361	-0.995244	0.326038	0.605462	-6.10749
ENSMUSG00000004945	Tmem242	0.113782	3.8825	1.26174	0.214886	0.478379	-5.81462
ENSMUSG00000004947	Dtx2	-0.22453	3.47628	-2.47424	0.0180282	0.0891436	-3.74702
ENSMUSG00000004952	Rasa4	-0.28123	1.45269	-1.88775	0.0668678	0.22565	-4.886
ENSMUSG00000004980	Hnrnpa2b1	0.0429745	9.02287	0.599588	0.55241	0.788131	-6.41983
ENSMUSG00000004988	Fxyd4	0.0020649	2.24962	0.0112343	0.991096	1	-6.60011
ENSMUSG00000004994	Ccdc130	-0.154208	3.41719	-0.873952	0.387743	0.665751	-6.21911
ENSMUSG00000004996	Mri1	0.293216	5.77998	2.99853	0.00481169	0.0332464	-2.54845
ENSMUSG00000005034	Prkacb	0.0171835	5.08871	0.25697	0.798616	0.935022	-6.56692
ENSMUSG00000005043	Sgsh	0.935261	1.65217	7.12797	1.84344e-08	2.93564e-06	9.38746
ENSMUSG00000005045	Chd5	-0.0771583	1.14226	-1.30754	0.19904	0.456348	-5.75785
ENSMUSG00000005054	Cstb	0.132319	2.18513	0.671545	0.506017	0.756798	-6.37423
ENSMUSG00000005069	Pex5	0.108389	5.06928	1.3595	0.18216	0.432592	-5.69123
ENSMUSG00000005078	Jkamp	-0.0667013	3.90336	-0.427138	0.671738	0.865208	-6.50843
ENSMUSG00000005087	Cd44	0.212044	5.71554	1.38017	0.175759	0.422783	-5.66408
ENSMUSG00000005089	Slc1a2	0.023353	1.01796	0.784435	0.437744	0.708096	-6.29256
ENSMUSG00000005102	Eif2ak4	-0.0741282	5.3573	-1.21659	0.231412	0.499604	-5.86875
ENSMUSG00000005103	Wdr1	-0.332965	6.6587	-5.21536	7.11201e-06	0.000205744	3.63367
ENSMUSG00000005107	Slc2a9	-0.00999309	3.38419	-0.0685418	0.945721	1	-6.59781
ENSMUSG00000005125	Ndrg1	0.699298	2.67414	3.70781	0.000677573	0.0073474	-0.71986
ENSMUSG00000005131	4930550C14Rik	-0.0448561	1.08419	-0.883612	0.382572	0.661256	-6.21072
ENSMUSG00000005142	Man2b1	0.170583	6.72123	1.38725	0.17361	0.419803	-5.6547
ENSMUSG00000005150	Wdr83	0.0945014	5.24781	1.26808	0.212638	0.475315	-5.80687
ENSMUSG00000005161	Prdx2	-0.204042	4.76683	-2.11354	0.041311	0.162303	-4.47564
ENSMUSG00000005198	Polr2a	-0.117354	7.64759	-0.939186	0.353685	0.632644	-6.16079
ENSMUSG00000005204	Senp3	0.0857531	6.01421	1.35089	0.184878	0.435524	-5.70244
ENSMUSG00000005220	Corin	0	1.01494	0	1	1	-6.60018
ENSMUSG00000005225	Plekha8	-3.33067e-16	1	-3.26542e-14	1	1	-6.60018
ENSMUSG00000005233	Spc25	-0.523134	4.71016	-5.80967	1.11047e-06	5.30324e-05	5.4254
ENSMUSG00000005237	Dnah2	-3.33067e-16	1	-3.26542e-14	1	1	-6.60018
ENSMUSG00000005262	Ufd1l	-0.329896	5.26906	-4.85647	2.16445e-05	0.000509449	2.56295
ENSMUSG00000005267	Zfp287	-0.172952	1.32943	-1.03386	0.307867	0.58667	-6.06907
ENSMUSG00000005268	Prlr	-0.0398081	1.04997	-1.083	0.285769	0.562244	-6.01819
ENSMUSG00000005299	Letm1	-0.0888601	4.98689	-1.45335	0.154498	0.390059	-5.56499
ENSMUSG00000005312	Ubqln1	-0.047086	5.8139	-0.788165	0.435587	0.706726	-6.28965
ENSMUSG00000005320	Fgfr4	-4.44089e-16	1.07854	-7.32544e-15	1	1	-6.60018
ENSMUSG00000005354	Txn2	0.209141	4.86312	2.55534	0.0148215	0.07735	-3.57178
ENSMUSG00000005360	Slc1a3	-0.0371075	1.09788	-0.552775	0.583719	0.811591	-6.44678
ENSMUSG00000005362	Crbn	0.351051	5.78961	4.96575	1.54397e-05	0.000388222	2.8876
ENSMUSG00000005364	Il5ra	-0.0904497	2.47376	-0.440703	0.661975	0.858718	-6.50253
ENSMUSG00000005370	Msh6	-0.141154	6.72186	-3.71611	0.000661572	0.00722072	-0.697323
ENSMUSG00000005371	Fbxo11	-0.101078	5.82561	-1.78867	0.0818021	0.258615	-5.05407
ENSMUSG00000005373	Mlxipl	-0.154812	1.48955	-0.859406	0.395613	0.672464	-6.23156
ENSMUSG00000005374	Tbl2	0.0942069	5.32671	0.943314	0.351598	0.630598	-6.15697
ENSMUSG00000005378	Wbscr22	0.171406	5.25175	2.54705	0.0151235	0.0784367	-3.58988
ENSMUSG00000005410	Mcm5	-0.358511	7.58972	-6.99768	2.75187e-08	3.96672e-06	9.00022
ENSMUSG00000005413	Hmox1	-0.117356	2.49909	-0.643385	0.523915	0.768968	-6.39268
ENSMUSG00000005417	Mprip	-0.0510608	5.01466	-0.835662	0.408672	0.683683	-6.25146
ENSMUSG00000005442	Cic	-0.317979	5.01209	-3.61107	0.000893808	0.00915209	-0.980705
ENSMUSG00000005447	Pafah1b3	-0.299888	2.75761	-1.65175	0.10699	0.310239	-5.27372
ENSMUSG00000005465	Il27ra	0.0500796	2.42007	0.242753	0.809528	0.940139	-6.5705
ENSMUSG00000005469	Prkaca	-0.11917	3.6692	-0.827431	0.413262	0.687577	-6.25823
ENSMUSG00000005470	Asf1b	-0.445208	4.76535	-3.46775	0.00134043	0.0125636	-1.3611
ENSMUSG00000005474	Myl10	-0.655207	4.09228	-3.80512	0.000511484	0.00587802	-0.454386
ENSMUSG00000005481	Ddx39	-0.0140708	6.53798	-0.232057	0.817763	0.944586	-6.57305
ENSMUSG00000005483	Dnajb1	-0.479049	4.42508	-4.58189	5.02923e-05	0.000967708	1.7542
ENSMUSG00000005493	Msh4	0.109158	2.97839	0.868391	0.39074	0.667917	-6.22389
ENSMUSG00000005501	Usp40	0.344678	5.79886	5.48964	3.02219e-06	0.000107749	4.45877
ENSMUSG00000005505	Kbtbd4	-0.0693963	4.71027	-0.848101	0.401798	0.677742	-6.2411
ENSMUSG00000005506	Celf1	0.0314152	6.48827	0.485092	0.630451	0.841804	-6.48193
ENSMUSG00000005510	Ndufs3	-0.123181	5.01264	-1.54237	0.131435	0.352764	-5.43833
ENSMUSG00000005514	Por	-0.0120539	5.0473	-0.068335	0.945884	1	-6.59782
ENSMUSG00000005534	Insr	0.271366	5.40104	3.04209	0.00428832	0.0304868	-2.44238
ENSMUSG00000005540	Fcer2a	-0.231084	2.73087	-1.62236	0.113161	0.322152	-5.31892
ENSMUSG00000005553	Atp4a	0.0347158	1.19855	0.464917	0.644697	0.849352	-6.49154
ENSMUSG00000005566	Trim28	0.0388367	7.91878	0.756966	0.453831	0.720834	-6.31356
ENSMUSG00000005575	Ube2m	-0.248227	5.57615	-3.02547	0.00448133	0.0315637	-2.48296
ENSMUSG00000005580	Adcy9	0.0307121	1.77686	0.186553	0.853023	0.962768	-6.58264
ENSMUSG00000005583	Mef2c	-0.0143659	5.79359	-0.190001	0.85034	0.961231	-6.58199
ENSMUSG00000005609	Ctr9	0.0303874	6.79324	0.514405	0.610007	0.82946	-6.46726
ENSMUSG00000005610	Eif4g2	0.101593	8.5766	1.842	0.0734455	0.240304	-4.96453
ENSMUSG00000005611	Mrvi1	-0.0127923	3.92848	-0.117063	0.907439	0.991847	-6.59327
ENSMUSG00000005615	Pcyt1a	-0.300516	5.02303	-3.27879	0.00226419	0.0187702	-1.85062
ENSMUSG00000005621	Zfp592	-0.0379607	5.2611	-0.623438	0.536795	0.777794	-6.40528
ENSMUSG00000005625	Psmd4	-0.00709896	6.23962	-0.10547	0.916569	0.995773	-6.59457
ENSMUSG00000005628	Tmod4	0.158765	2.65743	0.936637	0.354978	0.633856	-6.16315
ENSMUSG00000005640	Insrr	1.38134	2.43372	6.13252	4.04442e-07	2.5047e-05	6.40152
ENSMUSG00000005656	Snx6	-0.0586996	5.87654	-0.916999	0.365041	0.643188	-6.18108
ENSMUSG00000005667	Mthfd2	0.0942538	5.91661	1.09196	0.281862	0.558679	-6.00868
ENSMUSG00000005674	Tomm40l	-0.127334	2.99815	-1.10226	0.27742	0.553946	-5.99765
ENSMUSG00000005677	Nr1i3	0.0149421	1.55455	0.100493	0.920492	0.997764	-6.59509
ENSMUSG00000005682	Pan2	0.135798	5.68428	2.59755	0.0133677	0.0718716	-3.47901
ENSMUSG00000005683	Cs	-0.09632	6.48114	-1.42979	0.161109	0.400106	-5.59739
ENSMUSG00000005686	Ampd3	-0.163377	5.044	-1.97581	0.0556172	0.199138	-4.73038
ENSMUSG00000005687	Bcas2	0.220142	5.00708	3.56557	0.00101721	0.0101666	-1.10227
ENSMUSG00000005698	Ctcf	-0.197989	6.08666	-2.97264	0.00515075	0.0350247	-2.61107
ENSMUSG00000005699	Pard6a	-0.0742027	3.55075	-0.515225	0.60944	0.829098	-6.46684
ENSMUSG00000005705	Agrp	-0.00634031	1.56737	-0.0389389	0.969147	1	-6.59941
ENSMUSG00000005718	Tfap4	0.583548	4.93955	4.58246	5.02062e-05	0.000967708	1.75584
ENSMUSG00000005732	Ranbp1	0.0675607	6.76709	0.909518	0.368923	0.647365	-6.18781
ENSMUSG00000005763	Cd247	-0.00575932	1.45115	-0.0605969	0.952004	1	-6.59833
ENSMUSG00000005774	Rfx5	0.286355	4.84275	4.00993	0.000280809	0.00368846	0.113653
ENSMUSG00000005779	Psmb4	-0.0729589	5.82494	-1.08475	0.285003	0.561641	-6.01634
ENSMUSG00000005802	Slc30a4	0.262389	3.74121	1.83623	0.0743134	0.241985	-4.97433
ENSMUSG00000005804	Bloc1s6	-0.0573465	4.14579	-0.75619	0.454291	0.721386	-6.31415
ENSMUSG00000005813	Metap1	0.132875	6.14791	2.53461	0.0155874	0.0803692	-3.61696
ENSMUSG00000005823	Gpr108	-0.151354	5.18752	-1.10852	0.274742	0.550925	-5.99089
ENSMUSG00000005846	Rsl1d1	0.319243	7.4723	6.42067	1.64552e-07	1.31011e-05	7.27103
ENSMUSG00000005871	Apc	-0.0263651	4.82156	-0.392288	0.69708	0.880244	-6.52276
ENSMUSG00000005873	Reep5	0.0400398	6.7552	0.338313	0.737027	0.903376	-6.54257
ENSMUSG00000005881	Ergic3	0.064646	5.95754	0.45119	0.654468	0.854416	-6.49784
ENSMUSG00000005882	Uqcc1	0.0872772	5.12659	1.76423	0.0858923	0.267529	-5.09436
ENSMUSG00000005883	Spo11	0.248758	1.56731	1.87498	0.0686504	0.229497	-4.90807
ENSMUSG00000005886	Ncoa2	-0.218902	4.79355	-4.09961	0.000215311	0.00301022	0.365995
ENSMUSG00000005893	Nr2c2	-0.11461	5.82761	-2.47407	0.0180356	0.0891436	-3.74738
ENSMUSG00000005897	Nr2c1	0.0143449	3.30819	0.142448	0.887493	0.980217	-6.58995
ENSMUSG00000005899	Smpd4	-0.082956	5.94348	-1.1723	0.248518	0.519305	-5.92008
ENSMUSG00000005907	Pex1	0.0578686	4.8661	0.684942	0.49762	0.75056	-6.36518
ENSMUSG00000005917	Otx1	-2.22045e-16	1.02025	-7.37418e-15	1	1	-6.60018
ENSMUSG00000005936	Kctd20	-0.0875166	5.48474	-1.55435	0.128555	0.348447	-5.42079
ENSMUSG00000005947	Itgae	-0.137983	3.23623	-1.22784	0.22721	0.494732	-5.85544
ENSMUSG00000005949	Ctns	-0.279733	3.32902	-2.45182	0.0190204	0.0924267	-3.79477
ENSMUSG00000005950	P2rx5	0.344676	2.94458	2.04485	0.0479825	0.180134	-4.6044
ENSMUSG00000005951	Shpk	0.0289437	1.54611	0.177332	0.860208	0.965934	-6.58433
ENSMUSG00000005958	Ephb3	-0.0337496	1.06662	-0.69061	0.494091	0.748477	-6.3613
ENSMUSG00000005968	Tuft1	-0.0833016	2.5271	-0.626347	0.534907	0.776337	-6.40346
ENSMUSG00000005973	Rcn1	0.441085	5.53433	4.20428	0.000157588	0.00233809	0.663052
ENSMUSG00000005980	Dnase1	0.437668	5.49769	4.34579	0.000103002	0.00168522	1.06861
ENSMUSG00000005981	Trap1	0.175929	7.73036	2.69575	0.0104786	0.0601694	-3.2592
ENSMUSG00000005982	Naa60	-0.165519	4.60032	-1.49835	0.142469	0.370717	-5.50181
ENSMUSG00000005983	1700037C18Rik	-0.04283	4.10386	-0.491696	0.625819	0.838809	-6.4787
ENSMUSG00000005986	Ankrd13d	-0.0608314	5.47559	-0.474401	0.637983	0.844864	-6.48707
ENSMUSG00000006005	Tpr	0.0622273	6.61306	1.0689	0.29199	0.567981	-6.03302
ENSMUSG00000006010	BC003331	0.026807	4.37326	0.287943	0.774986	0.923631	-6.55843
ENSMUSG00000006014	Prg4	0.364992	2.92982	3.49773	0.00123212	0.011793	-1.28214
ENSMUSG00000006019	Dhx34	-0.179934	4.12977	-1.72566	0.0926946	0.282415	-5.15699
ENSMUSG00000006021	Kptn	0.19607	2.98093	1.50524	0.140694	0.368208	-5.49198
ENSMUSG00000006024	Napa	0.156868	6.10505	2.30256	0.0269882	0.118599	-4.10449
ENSMUSG00000006050	Sra1	-0.110345	5.49449	-1.29447	0.20347	0.462447	-5.77424
ENSMUSG00000006056	Calcoco2	0.0970233	1.15813	1.23042	0.226251	0.493367	-5.85235
ENSMUSG00000006057	Atp5g1	0.192006	4.34991	1.90082	0.0650828	0.221414	-4.86326
ENSMUSG00000006058	Snf8	-0.144581	6.01767	-1.11784	0.270792	0.545869	-5.98078
ENSMUSG00000006095	Tbcb	-0.131806	3.23556	-0.711647	0.481116	0.738994	-6.34663
ENSMUSG00000006127	Inpp5k	-0.097952	4.51174	-1.35137	0.184725	0.435347	-5.70181
ENSMUSG00000006134	Crkl	-0.437365	5.03627	-5.58803	2.22185e-06	8.63546e-05	4.75566
ENSMUSG00000006154	Eps8l1	0.00389837	1.13591	0.0411854	0.967368	1	-6.59932
ENSMUSG00000006169	Clint1	0.40082	5.63466	6.37073	1.92258e-07	1.46792e-05	7.12056
ENSMUSG00000006179	Prss16	-0.213078	2.49816	-0.892404	0.377904	0.656347	-6.20302
ENSMUSG00000006191	Cdkal1	0.0895183	4.85029	1.2462	0.220471	0.485576	-5.83345
ENSMUSG00000006215	Zbtb17	0.158247	4.75444	1.81116	0.0781857	0.250449	-5.01658
ENSMUSG00000006219	Fblim1	-0.00877992	1.00298	-0.717258	0.477688	0.736236	-6.34264
ENSMUSG00000006221	Hspb7	-0.439504	2.3416	-1.80411	0.0793041	0.253062	-5.02837
ENSMUSG00000006235	Epor	0.00416626	1.42084	0.0252218	0.980013	1	-6.59986
ENSMUSG00000006262	Mob1b	-0.168668	4.2138	-2.51314	0.0164184	0.0831411	-3.66346
ENSMUSG00000006269	Atp6v1b1	-0.0900573	1.26838	-0.648935	0.520361	0.766849	-6.3891
ENSMUSG00000006273	Atp6v1b2	-0.318462	5.0783	-3.73969	0.000618114	0.00682661	-0.633222
ENSMUSG00000006276	Eps15l1	-0.118393	6.06572	-2.02947	0.0495993	0.184095	-4.63277
ENSMUSG00000006281	Tep1	-0.127424	4.55436	-2.12029	0.0407024	0.160573	-4.46282
ENSMUSG00000006288	Ttc5	-0.257242	5.14769	-2.77277	0.0086297	0.0521493	-3.08301
ENSMUSG00000006289	Osgep	-0.0610047	4.92814	-1.07843	0.287774	0.563714	-6.02302
ENSMUSG00000006299	Aamp	0.0317139	6.10561	0.44343	0.66002	0.857683	-6.50132
ENSMUSG00000006301	Tmbim1	0.494329	5.07388	6.32939	2.18715e-07	1.63997e-05	6.99589
ENSMUSG00000006304	Arpc2	-0.138854	7.0509	-1.95774	0.057782	0.203533	-4.76278
ENSMUSG00000006307	Kmt2b	-0.109838	6.18248	-2.05196	0.0472503	0.178408	-4.59122
ENSMUSG00000006310	Zbtb32	0.093782	5.51848	0.592657	0.556991	0.791686	-6.42396
ENSMUSG00000006313	Upk1a	0.0514459	1.74262	0.243932	0.808622	0.939788	-6.57021
ENSMUSG00000006315	Tmem147	0.193227	5.63617	1.24438	0.221132	0.486455	-5.83564
ENSMUSG00000006333	Rps9	0.00131796	8.94554	0.0176477	0.986014	1	-6.60002
ENSMUSG00000006335	Tfpt	-0.115209	3.47309	-0.919914	0.363536	0.641565	-6.17844
ENSMUSG00000006342	Susd2	-0.0231168	1.11849	-0.382553	0.704225	0.885431	-6.52655
ENSMUSG00000006345	Ggt1	-0.269989	1.63048	-1.6264	0.112294	0.320641	-5.31274
ENSMUSG00000006356	Crip2	-0.183093	1.16798	-1.67113	0.103077	0.302113	-5.24354
ENSMUSG00000006360	Crip1	-0.0867893	6.596	-0.651489	0.51873	0.76586	-6.38745
ENSMUSG00000006362	Cbfa2t3	-0.231699	3.09076	-1.3243	0.193469	0.448247	-5.73662
ENSMUSG00000006373	Pgrmc1	0.0148073	5.66351	0.0730528	0.942155	1	-6.59749
ENSMUSG00000006378	Gcat	1.22271	2.07547	7.60291	4.33169e-09	9.92193e-07	10.7863
ENSMUSG00000006386	Tek	-0.0296568	1.03963	-0.817333	0.418935	0.692331	-6.26645
ENSMUSG00000006390	Elovl1	0.121096	6.24873	0.794192	0.432114	0.703816	-6.28492
ENSMUSG00000006392	Med8	0.0144045	4.99196	0.165146	0.869722	0.97037	-6.58643
ENSMUSG00000006395	Hyi	0.367409	3.78056	3.27256	0.00230318	0.0190551	-1.86651
ENSMUSG00000006398	Cdc20	-0.304349	6.19288	-3.77844	0.000552616	0.00623549	-0.52747
ENSMUSG00000006403	Adamts4	-0.0181595	1.01431	-0.838895	0.406879	0.682047	-6.24878
ENSMUSG00000006411	Pvrl4	0.00029592	1.12271	0.00374129	0.997035	1	-6.60017
ENSMUSG00000006412	Pfdn2	0.400662	3.2957	2.43284	0.0198983	0.095664	-3.83492
ENSMUSG00000006418	Rnf114	-0.112807	5.13313	-1.92879	0.0614025	0.212108	-4.8142
ENSMUSG00000006423	C330007P06Rik	-0.095003	5.35437	-1.20026	0.237615	0.506823	-5.88788
ENSMUSG00000006442	Srm	0.541251	6.45662	6.17012	3.5961e-07	2.27766e-05	6.51511
ENSMUSG00000006445	Epha2	-0.0706569	1.82443	-0.257868	0.797928	0.934652	-6.56669
ENSMUSG00000006456	Rbm14	-0.081131	6.22364	-1.20073	0.237437	0.506659	-5.88734
ENSMUSG00000006462	A530013C23Rik	-0.313722	1.20499	-2.40582	0.0212125	0.0999813	-3.89173
ENSMUSG00000006463	Zdhhc24	0.0626308	3.9946	0.464449	0.645029	0.849656	-6.49175
ENSMUSG00000006464	Bbs1	-0.0252539	2.32746	-0.152904	0.879299	0.975437	-6.5884
ENSMUSG00000006471	Ndor1	0.132082	6.2323	1.61645	0.114434	0.323984	-5.32791
ENSMUSG00000006476	Nsmf	0.0360464	4.30669	0.472122	0.639594	0.845961	-6.48815
ENSMUSG00000006494	Pdk1	0.688777	5.32906	6.55268	1.09111e-07	9.82889e-06	7.66834
ENSMUSG00000006498	Ptbp1	-0.109577	7.11759	-1.91899	0.0626704	0.215498	-4.83145
ENSMUSG00000006517	Mvd	-0.592837	3.55169	-3.46267	0.00135965	0.0126868	-1.37443
ENSMUSG00000006519	Cyba	0.081013	5.57344	0.471341	0.640146	0.846428	-6.48852
ENSMUSG00000006526	Tmem110	-0.151125	4.21447	-1.71412	0.0948165	0.286859	-5.17551
ENSMUSG00000006527	Sfmbt1	-0.172348	4.38751	-2.37696	0.0227024	0.105125	-3.95189
ENSMUSG00000006542	Prkag3	0.128563	1.08176	1.34757	0.185935	0.436783	-5.70674
ENSMUSG00000006567	Atp7b	-0.0684373	1.28961	-0.691129	0.493769	0.748094	-6.36094
ENSMUSG00000006575	Rundc3a	0.393814	2.27468	2.63946	0.012055	0.0666792	-3.38587
ENSMUSG00000006576	Slc4a3	-3.33067e-16	1	-3.26542e-14	1	1	-6.60018
ENSMUSG00000006585	Cdt1	-0.164771	5.93677	-2.5736	0.0141756	0.0748202	-3.53178
ENSMUSG00000006586	Runx1t1	-4.44089e-16	1.00298	-3.6279e-14	1	1	-6.60018
ENSMUSG00000006589	Aprt	0.277778	4.42199	2.77952	0.00848302	0.0514863	-3.06741
ENSMUSG00000006599	Gtf2h1	0.0288209	5.7273	0.53857	0.593387	0.818741	-6.45453
ENSMUSG00000006611	Hfe	0.0976314	3.83965	0.747031	0.459733	0.725756	-6.32098
ENSMUSG00000006638	Abhd1	0.552591	1.90702	2.83658	0.00733275	0.0463732	-2.93461
ENSMUSG00000006641	Slc5a6	0.879413	4.59537	5.93904	7.40743e-07	3.8541e-05	5.81661
ENSMUSG00000006649	Nphs1	-0.0403463	1.10582	-0.542834	0.590477	0.816476	-6.45223
ENSMUSG00000006673	Qrich1	0.0106156	6.28041	0.199944	0.842612	0.957284	-6.58004
ENSMUSG00000006675	P4htm	-0.0310579	1.16744	-0.260736	0.795732	0.933843	-6.56594
ENSMUSG00000006676	Usp19	-0.173655	6.97131	-3.40274	0.00160751	0.014397	-1.53111
ENSMUSG00000006678	Pola1	-0.172456	6.85385	-1.5497	0.129667	0.350106	-5.42762
ENSMUSG00000006699	Cdc42	0.0341849	6.03104	0.483811	0.631352	0.842054	-6.48256
ENSMUSG00000006705	Pknox1	-0.14515	4.42333	-2.21359	0.0330581	0.137641	-4.28221
ENSMUSG00000006711	D130043K22Rik	-2.22045e-16	1.01404	-1.00366e-14	1	1	-6.60018
ENSMUSG00000006715	Gmnn	-0.270164	5.60976	-2.80644	0.00792087	0.048963	-3.00497
ENSMUSG00000006717	Acot13	0.29083	2.31493	1.90716	0.0642323	0.219503	-4.85219
ENSMUSG00000006720	Zfp184	0.34239	1.97487	2.25308	0.0302278	0.128382	-4.20398
ENSMUSG00000006724	Cyp27b1	-0.0118206	1.93318	-0.0564508	0.955284	1	-6.59857
ENSMUSG00000006728	Cdk4	-0.045185	7.30096	-0.656997	0.515221	0.763715	-6.38385
ENSMUSG00000006731	B4galnt1	0.0105031	5.47931	0.0907986	0.928139	1	-6.59602
ENSMUSG00000006732	Mettl1	-0.00316125	5.17359	-0.0415397	0.967087	1	-6.59931
ENSMUSG00000006736	Tspan31	0.0110085	5.59838	0.100312	0.920634	0.997764	-6.59511
ENSMUSG00000006740	Kif5b	-0.0785673	6.37206	-1.17515	0.24739	0.518109	-5.91683
ENSMUSG00000006763	Saal1	-0.209908	5.10469	-3.46073	0.00136706	0.0127275	-1.37952
ENSMUSG00000006782	Cnp	0.0513674	4.18234	0.582852	0.563504	0.796884	-6.42971
ENSMUSG00000006784	Ttc25	0.171096	3.679	0.903416	0.37211	0.650978	-6.19327
ENSMUSG00000006800	Sulf2	-0.088104	1.21072	-0.983181	0.33186	0.611599	-6.11921
ENSMUSG00000006818	Sod2	0.414673	5.27323	4.07409	0.000232259	0.00318328	0.293964
ENSMUSG00000006850	Tmco6	-0.0604085	5.30931	-0.675098	0.503782	0.755359	-6.37185
ENSMUSG00000006906	Stambp	-0.281579	4.10214	-2.71954	0.00987179	0.0574543	-3.20514
ENSMUSG00000006920	Ezh1	0.828843	5.29121	9.16146	4.42538e-11	4.6248e-08	15.1961
ENSMUSG00000006932	Ctnnb1	0.0618458	7.38484	0.603295	0.549968	0.786455	-6.41761
ENSMUSG00000006941	Eif1b	-0.0272165	3.57866	-0.190728	0.849774	0.961092	-6.58185
ENSMUSG00000006998	Psmd2	-0.100549	6.12331	-1.56487	0.126069	0.343996	-5.40528
ENSMUSG00000007029	Vars	-0.0824981	7.46063	-1.4775	0.147945	0.379473	-5.53129
ENSMUSG00000007030	Vwa7	0.0315917	3.09206	0.21464	0.831219	0.950781	-6.57697
ENSMUSG00000007033	Hspa1l	0.0423482	1.22533	0.429918	0.669732	0.863822	-6.50724
ENSMUSG00000007034	Slc44a4	-0.107818	1.15347	-1.176	0.247056	0.517606	-5.91586
ENSMUSG00000007035	Msh5	-0.445862	5.62166	-5.32066	5.12243e-06	0.000161608	3.9499
ENSMUSG00000007036	Abhd16a	-0.00105909	5.41985	-0.0093675	0.992576	1	-6.60013
ENSMUSG00000007038	Neu1	0.122862	4.71346	0.92404	0.361412	0.639824	-6.17469
ENSMUSG00000007039	Ddah2	-0.474457	3.29548	-2.80674	0.00791483	0.0489618	-3.00428
ENSMUSG00000007041	Clic1	-0.260858	7.42484	-2.13771	0.0391665	0.156004	-4.42956
ENSMUSG00000007050	Lsm2	0.115863	5.21464	1.88029	0.0679045	0.227678	-4.89891
ENSMUSG00000007080	Pole	-0.0719225	6.74566	-2.01786	0.0508511	0.187122	-4.65407
ENSMUSG00000007097	Atp1a2	-0.124159	1.49722	-0.851973	0.399673	0.675863	-6.23785
ENSMUSG00000007122	Casq1	-0.160699	1.42942	-1.57944	0.12269	0.338643	-5.38365
ENSMUSG00000007207	Stx1a	0.539316	1.97594	2.95928	0.00533443	0.0360246	-2.64326
ENSMUSG00000007216	Zfp775	-0.016862	2.84966	-0.201705	0.841244	0.956659	-6.57968
ENSMUSG00000007338	Mrpl49	-0.251321	5.46418	-3.7114	0.000670606	0.00728319	-0.710115
ENSMUSG00000007379	Dennd2c	0.21266	2.87436	1.30248	0.200747	0.458756	-5.76422
ENSMUSG00000007411	Mark3	-0.0392825	5.95624	-0.709512	0.482424	0.74026	-6.34814
ENSMUSG00000007415	Gatad1	-0.0297131	4.59246	-0.320794	0.750159	0.910266	-6.54837
ENSMUSG00000007440	Pcdha2	-3.33067e-16	1	-3.26542e-14	1	1	-6.60018
ENSMUSG00000007458	M6pr	0.180925	6.2628	1.18953	0.241757	0.511957	-5.90032
ENSMUSG00000007476	Lrrc8a	-0.0564588	3.87349	-0.407062	0.686292	0.874323	-6.51684
ENSMUSG00000007564	Ppp2r1a	-0.128767	6.03944	-2.22379	0.0323056	0.135248	-4.26211
ENSMUSG00000007570	Fance	-0.0484681	5.50529	-0.418832	0.677744	0.869106	-6.51196
ENSMUSG00000007589	Tinf2	-0.24434	5.89782	-2.28381	0.0281771	0.122123	-4.14238
ENSMUSG00000007591	Tssk4	-0.664003	2.38429	-3.09217	0.00375292	0.0274989	-2.31929
ENSMUSG00000007603	Dus3l	0.217107	6.59996	2.93328	0.00570947	0.0381719	-2.70563
ENSMUSG00000007610	Gtpbp3	0.198776	4.63197	1.9965	0.0532254	0.192804	-4.69299
ENSMUSG00000007613	Tgfbr1	-0.120384	4.83664	-1.99743	0.0531205	0.192591	-4.69131
ENSMUSG00000007617	Homer1	0.192887	5.22469	3.40869	0.00158108	0.0142136	-1.51561
ENSMUSG00000007646	Rad51c	-0.656058	1.96979	-4.10306	0.000213112	0.00299198	0.375758
ENSMUSG00000007656	Arpp19	-0.00107029	4.68727	-0.0142168	0.988733	1	-6.60008
ENSMUSG00000007659	Bcl2l1	-0.51417	5.96043	-2.4854	0.0175524	0.0874276	-3.72315
ENSMUSG00000007670	Khsrp	-0.032248	6.37624	-0.444765	0.659063	0.857189	-6.50073
ENSMUSG00000007682	Dio2	0.668894	3.29558	4.24786	0.0001383	0.00210612	0.78747
ENSMUSG00000007721	Ccdc124	-0.0712183	3.6999	-0.709864	0.482208	0.740064	-6.34789
ENSMUSG00000007739	Cct4	0.126515	7.32574	2.19789	0.0342477	0.141782	-4.31303
ENSMUSG00000007777	0610009B22Rik	-0.25443	1.54314	-1.68452	0.100443	0.29668	-5.22251
ENSMUSG00000007783	Cpt1c	0.00432738	1.17951	0.0397148	0.968533	1	-6.59938
ENSMUSG00000007812	Zfp655	0.180267	5.82469	2.34558	0.0244288	0.110757	-4.01669
ENSMUSG00000007815	Rhoa	0.0622791	5.7438	0.560809	0.578285	0.808082	-6.44231
ENSMUSG00000007817	Zmiz1	-0.121347	6.2744	-1.85449	0.0715974	0.236125	-4.94325
ENSMUSG00000007827	Ankrd26	0.183241	5.84144	2.53199	0.0156867	0.0807067	-3.62264
ENSMUSG00000007833	Aldh16a1	-0.103323	4.81332	-1.69784	0.0978773	0.292512	-5.20144
ENSMUSG00000007836	Hnrnpa0	-0.358662	5.9432	-3.32538	0.0019919	0.0170978	-1.73126
ENSMUSG00000007837	Prrg2	-0.211099	2.45278	-1.4159	0.165111	0.40642	-5.61628
ENSMUSG00000007850	Hnrnph1	-0.0126471	8.24884	-0.118838	0.906042	0.991034	-6.59306
ENSMUSG00000007880	Arid1a	-0.296628	6.05393	-3.8453	0.000455085	0.00538153	-0.343911
ENSMUSG00000007888	Crlf1	-0.0846322	3.84694	-0.405035	0.687768	0.874959	-6.51766
ENSMUSG00000007891	Ctsd	0.0591013	6.74113	0.294638	0.769906	0.920839	-6.55647
ENSMUSG00000007892	Rplp1	0.180188	7.62777	3.43252	0.00147938	0.0135026	-1.45343
ENSMUSG00000007908	Hmgcll1	-0.194929	4.17075	-2.13179	0.0396825	0.157592	-4.44088
ENSMUSG00000007950	Abhd8	-0.0438217	2.9872	-0.299586	0.766158	0.918906	-6.55499
ENSMUSG00000007987	Rabl5	-0.20945	4.78826	-2.16548	0.0368238	0.149258	-4.37609
ENSMUSG00000008028	1700008O03Rik	0.0598285	1.23646	0.508531	0.61408	0.832633	-6.47027
ENSMUSG00000008035	Mid1ip1	-0.108472	3.78823	-0.889074	0.379668	0.657937	-6.20595
ENSMUSG00000008036	Ap2s1	0.0223994	4.327	0.181419	0.857022	0.96479	-6.58359
ENSMUSG00000008129	4930432K21Rik	-0.169371	4.18527	-1.93402	0.0607334	0.210602	-4.80494
ENSMUSG00000008140	Emc10	-0.0944691	6.24624	-0.79069	0.43413	0.705725	-6.28768
ENSMUSG00000008153	Clstn3	0.923957	4.25181	5.564	2.39527e-06	8.95912e-05	4.68312
ENSMUSG00000008167	Fbxw9	-0.295624	4.50852	-2.14724	0.0383482	0.153549	-4.41127
ENSMUSG00000008193	Spib	-0.226902	2.30111	-0.984521	0.33121	0.611075	-6.11791
ENSMUSG00000008200	Fnbp4	0.173411	7.19781	2.60964	0.012976	0.0703841	-3.45224
ENSMUSG00000008206	Cers4	0.413833	4.88174	4.75496	2.95906e-05	0.000651445	2.26271
ENSMUSG00000008226	Scrn3	-0.195374	2.45858	-1.3491	0.185447	0.436142	-5.70476
ENSMUSG00000008301	Phax	0.00924902	4.07387	0.0940115	0.925604	0.999678	-6.59572
ENSMUSG00000008307	1700109H08Rik	-0.145289	5.2313	-0.79648	0.4308	0.703816	-6.28312
ENSMUSG00000008318	Relt	-0.045002	6.41095	-0.573942	0.569456	0.801505	-6.43486
ENSMUSG00000008333	Snrpb2	0.0105872	4.64721	0.120856	0.904454	0.990269	-6.59282
ENSMUSG00000008348	Ubc	-0.11894	4.43349	-0.97473	0.335981	0.615867	-6.12734
ENSMUSG00000008373	Prpf31	0.0272849	5.53071	0.461125	0.64739	0.851156	-6.4933
ENSMUSG00000008384	Sertad1	-0.0417465	1.25249	-0.449815	0.65545	0.855349	-6.49846
ENSMUSG00000008393	Carhsp1	-0.166795	4.55927	-1.88596	0.0671149	0.226249	-4.8891
ENSMUSG00000008398	Elk3	-0.184986	4.99708	-2.01724	0.0509178	0.187244	-4.65519
ENSMUSG00000008429	Herpud2	-0.0773654	4.32296	-0.717579	0.477492	0.736236	-6.34241
ENSMUSG00000008435	Rdh13	0.216392	3.94704	1.94739	0.0590544	0.206547	-4.78123
ENSMUSG00000008438	Adam21	-0.0663312	1.16687	-1.03159	0.308916	0.588112	-6.07137
ENSMUSG00000008450	Nutf2	0.0906384	3.65137	0.738749	0.464689	0.729446	-6.32709
ENSMUSG00000008475	Arpc5	-0.199958	6.28577	-2.45151	0.0190341	0.0924662	-3.79541
ENSMUSG00000008482	Rnf151	0.266917	1.91886	1.42755	0.16175	0.401278	-5.60045
ENSMUSG00000008496	Pou2f2	-0.136659	3.77879	-0.905212	0.37117	0.649742	-6.19166
ENSMUSG00000008601	Rab25	0.0300616	1.28781	0.219841	0.827195	0.949181	-6.57583
ENSMUSG00000008604	Ubqln4	0.272984	5.67114	3.38067	0.00170926	0.015114	-1.58846
ENSMUSG00000008668	Rps18	0.0211585	7.43515	0.291834	0.772033	0.921819	-6.55729
ENSMUSG00000008682	Rpl10	-0.0621656	8.9936	-0.741633	0.462959	0.728236	-6.32497
ENSMUSG00000008683	Rps15a	0.0040635	7.77404	0.0732503	0.941999	1	-6.59747
ENSMUSG00000008690	Ncaph2	-0.212948	7.12408	-3.61418	0.000885901	0.00908782	-0.972347
ENSMUSG00000008730	Hipk1	-0.194833	5.89285	-2.55097	0.01498	0.0779099	-3.58132
ENSMUSG00000008763	Man1a2	0.142248	5.46173	2.52498	0.0159551	0.0815858	-3.63784
ENSMUSG00000008822	Acyp1	-0.131445	2.44513	-0.666091	0.509457	0.759168	-6.37786
ENSMUSG00000008845	Cd163	-0.201697	1.7368	-1.13638	0.263055	0.536015	-5.96042
ENSMUSG00000008855	Hdac5	-0.0819311	4.49204	-0.943657	0.351425	0.630558	-6.15665
ENSMUSG00000008859	Rala	-0.24316	2.84677	-1.61582	0.114572	0.324158	-5.32888
ENSMUSG00000008892	Vdac3	-0.343254	4.79138	-4.12868	0.000197481	0.0028055	0.448218
ENSMUSG00000008932	Slc1a7	-0.150238	2.11804	-0.686007	0.496956	0.750205	-6.36445
ENSMUSG00000008958	Vps72	0.0228816	4.28697	0.187628	0.852187	0.962083	-6.58244
ENSMUSG00000008976	Gabpa	0.0418907	5.26855	0.846398	0.402735	0.678434	-6.24253
ENSMUSG00000008999	Bmp7	0.0260846	1.08448	0.354787	0.72475	0.895746	-6.53683
ENSMUSG00000009013	Dynll1	-0.060132	5.24988	-0.691586	0.493485	0.748048	-6.36063
ENSMUSG00000009030	Pdcl	-0.144956	4.60724	-2.01327	0.0513529	0.188305	-4.66245
ENSMUSG00000009035	Tmem184b	-0.128136	3.495	-0.85932	0.39566	0.672464	-6.23163
ENSMUSG00000009073	Nf2	0.00186981	5.82348	0.0412791	0.967294	1	-6.59932
ENSMUSG00000009075	Cabp7	-0.108162	1.56308	-0.640346	0.525867	0.770169	-6.39462
ENSMUSG00000009076	Zmat5	0.0177464	2.53881	0.101253	0.919892	0.997479	-6.59501
ENSMUSG00000009079	Ewsr1	0.0202663	7.72554	0.422443	0.67513	0.867172	-6.51043
ENSMUSG00000009090	Ap1b1	-0.209872	5.23431	-3.22233	0.0026418	0.0210551	-1.99404
ENSMUSG00000009092	Derl3	-0.270119	2.93369	-1.66804	0.103693	0.303546	-5.24837
ENSMUSG00000009108	Gnat2	0.634487	1.9151	4.48317	6.79401e-05	0.00122022	1.4663
ENSMUSG00000009112	Bcl2l13	0.000926203	5.01862	0.0126711	0.989958	1	-6.6001
ENSMUSG00000009145	Dqx1	0.0785317	4.94839	0.78854	0.43537	0.706712	-6.28936
ENSMUSG00000009207	Lnp	-0.025928	5.91311	-0.44488	0.65898	0.857189	-6.50067
ENSMUSG00000009210	2310007L24Rik	0.147369	2.19776	0.713205	0.480163	0.738201	-6.34552
ENSMUSG00000009246	Trpm5	-0.10319	1.27867	-1.79142	0.0813531	0.25778	-5.04951
ENSMUSG00000009291	Pttg1ip	-0.0298762	5.03098	-0.193338	0.847744	0.960406	-6.58134
ENSMUSG00000009292	Trpm2	-0.192741	1.58688	-0.877719	0.385722	0.663815	-6.21585
ENSMUSG00000009293	Ube2g2	0.253347	4.7939	4.4468	7.58761e-05	0.00132435	1.36064
ENSMUSG00000009350	Mpo	-0.0529076	1.15794	-0.655459	0.5162	0.764379	-6.38486
ENSMUSG00000009406	Elk1	0.0582732	3.57383	0.636846	0.528119	0.771736	-6.39685
ENSMUSG00000009418	Nav1	-0.0200292	1.125	-0.2191	0.827768	0.949387	-6.57599
ENSMUSG00000009470	Tnpo1	0.20619	7.85053	4.64351	4.16565e-05	0.000835177	1.93471
ENSMUSG00000009487	Otog	-0.0183216	1.02061	-0.942346	0.352086	0.631028	-6.15787
ENSMUSG00000009535	Rnmt	0.491598	6.17419	6.30111	2.38887e-07	1.74112e-05	6.91058
ENSMUSG00000009545	Kcnq1	-0.0336013	2.85001	-0.205712	0.838136	0.95512	-6.57886
ENSMUSG00000009549	Srp14	0.207676	4.73974	2.82243	0.00760363	0.0476318	-2.96771
ENSMUSG00000009551	6330409D20Rik	-0.580906	2.63619	-2.64725	0.0118246	0.0658846	-3.36846
ENSMUSG00000009555	Cdk9	-0.0175807	5.77776	-0.245487	0.807426	0.939656	-6.56982
ENSMUSG00000009563	Tor2a	0.00253286	4.97383	0.0226728	0.982032	1	-6.59992
ENSMUSG00000009566	Fpgs	0.386772	6.14386	4.29355	0.00012056	0.00189107	0.918391
ENSMUSG00000009569	Mkl2	-0.123313	3.65754	-1.49451	0.143465	0.372612	-5.50726
ENSMUSG00000009575	Cbx5	-0.158113	7.84928	-2.17049	0.0364149	0.148113	-4.36639
ENSMUSG00000009585	Apobec3	-0.51244	8.25125	-4.49772	6.50001e-05	0.00118138	1.50862
ENSMUSG00000009596	Taf7l	-0.0259531	1.03463	-0.754809	0.455109	0.721935	-6.31518
ENSMUSG00000009614	Sardh	-0.0104814	1.00896	-0.631618	0.531493	0.774724	-6.40016
ENSMUSG00000009621	Vav2	-0.0681096	5.5718	-1.05836	0.296705	0.573882	-6.04398
ENSMUSG00000009630	Ppp2cb	-0.337862	4.82418	-4.30329	0.000117078	0.00185224	0.946353
ENSMUSG00000009640	Dmap1	0.089975	5.36198	1.14392	0.259952	0.532744	-5.95204
ENSMUSG00000009647	Mcu	-0.346002	3.6514	-4.51709	6.12791e-05	0.00112352	1.56503
ENSMUSG00000009681	Bcr	-0.42766	5.71156	-5.55172	2.48907e-06	9.22831e-05	4.64605
ENSMUSG00000009687	Fxyd5	-0.275798	2.45963	-1.23398	0.224939	0.491854	-5.84812
ENSMUSG00000009731	Kcnd1	-2.22045e-16	1.01673	-9.48674e-15	1	1	-6.60018
ENSMUSG00000009733	Tfcp2	-0.0190059	3.20743	-0.181243	0.85716	0.96479	-6.58363
ENSMUSG00000009739	Pou6f1	-0.189143	1.23153	-1.34925	0.185401	0.436141	-5.70457
ENSMUSG00000009741	Ubp1	0.0443573	6.82501	0.862983	0.393668	0.670797	-6.22852
ENSMUSG00000009772	Nuak2	-0.217686	1.9687	-1.6214	0.113366	0.322489	-5.32038
ENSMUSG00000009828	Ick	0.201736	2.37477	2.4044	0.0212833	0.100151	-3.89469
ENSMUSG00000009863	Sdhb	-0.262217	6.19453	-2.68963	0.0106403	0.0609093	-3.27305
ENSMUSG00000009876	Cox4i2	-0.130327	1.07343	-2.25222	0.0302872	0.128569	-4.2057
ENSMUSG00000009894	Snap47	-0.124715	3.079	-1.02489	0.312023	0.59124	-6.07812
ENSMUSG00000009905	Kdsr	0.490033	5.37822	5.91921	7.88163e-07	4.06755e-05	5.75665
ENSMUSG00000009907	Vps4b	-0.0579332	5.59108	-1.34597	0.186446	0.43745	-5.70881
ENSMUSG00000009927	Rps25	0.0882499	6.72667	1.31629	0.196116	0.452338	-5.7468
ENSMUSG00000009995	Taz	-0.194351	6.43966	-3.27934	0.00226078	0.0187606	-1.84922
ENSMUSG00000010025	Aldh3a2	-0.422532	3.92675	-5.47747	3.13934e-06	0.000110979	4.42208
ENSMUSG00000010044	Zmynd10	0.0157644	1.42016	0.101111	0.920005	0.997492	-6.59503
ENSMUSG00000010045	Tmem115	0.250338	5.34975	1.67569	0.102174	0.300412	-5.23639
ENSMUSG00000010047	Hyal2	0.101163	3.31823	0.431258	0.668766	0.863242	-6.50666
ENSMUSG00000010048	Ifrd2	0.704383	6.8482	6.63248	8.51504e-08	8.3804e-06	7.90811
ENSMUSG00000010051	Hyal1	-0.0872432	1.26257	-0.901227	0.373257	0.651432	-6.19521
ENSMUSG00000010054	Tusc2	0.00547492	3.65242	0.0443934	0.964828	1	-6.59918
ENSMUSG00000010057	Nprl2	-0.102353	3.58583	-0.914233	0.366474	0.645236	-6.18357
ENSMUSG00000010066	Cacna2d2	-0.0421064	1.02629	-1.4167	0.16488	0.406045	-5.6152
ENSMUSG00000010067	Rassf1	0.472672	4.14923	4.16863	0.000175307	0.00254897	0.561571
ENSMUSG00000010095	Slc3a2	-0.00121964	8.0282	-0.0109488	0.991323	1	-6.60012
ENSMUSG00000010097	Nxf1	-0.0457458	7.7851	-0.529042	0.599914	0.822699	-6.45962
ENSMUSG00000010110	Stx5a	-0.285689	5.53866	-2.80463	0.00795746	0.0491347	-3.00917
ENSMUSG00000010142	Tnfrsf13b	-0.422115	5.27353	-3.22695	0.00260874	0.0209012	-1.98234
ENSMUSG00000010205	Raver1	0.00395581	6.97103	0.069412	0.945033	1	-6.59775
ENSMUSG00000010277	2610507B11Rik	0.0324119	7.11649	0.537773	0.593932	0.818995	-6.45496
ENSMUSG00000010290	AI597479	0.0627454	4.15263	0.547547	0.587269	0.814122	-6.44966
ENSMUSG00000010307	Tmem86a	-0.239189	2.64652	-1.01955	0.314519	0.59324	-6.08347
ENSMUSG00000010342	Tex14	-0.0533651	1.36965	-0.719678	0.476214	0.736236	-6.34091
ENSMUSG00000010358	Ifi35	0.530623	4.13602	4.86668	2.09725e-05	0.000499387	2.59324
ENSMUSG00000010362	Rdm1	-0.192614	4.07014	-1.62892	0.111759	0.319744	-5.30889
ENSMUSG00000010376	Nedd8	0.309036	3.96829	2.39883	0.0215646	0.101117	-3.90634
ENSMUSG00000010392	Gosr1	-0.0695683	4.70186	-1.08868	0.283288	0.559592	-6.01217
ENSMUSG00000010406	Mrpl52	0.177498	3.74096	1.38272	0.174982	0.421839	-5.6607
ENSMUSG00000010453	Kansl3	-0.0413442	5.83538	-0.82638	0.41385	0.688076	-6.25909
ENSMUSG00000010476	Ebf3	0.0233669	1.01373	0.977694	0.334532	0.614288	-6.12449
ENSMUSG00000010492	Gm16119	-0.366533	4.26766	-3.6064	0.000905771	0.00924628	-0.99321
ENSMUSG00000010517	Faf1	0.0767415	5.97653	1.30719	0.199158	0.45637	-5.7583
ENSMUSG00000010538	Tsacc	-0.0406065	2.11344	-0.222092	0.825456	0.948687	-6.57533
ENSMUSG00000010554	Mettl16	0.222383	4.86696	5.17682	8.0185e-06	0.000227434	3.51812
ENSMUSG00000010607	Pigyl	-0.211218	2.4687	-1.17113	0.248984	0.519952	-5.92142
ENSMUSG00000010608	Rbm25	0.0738153	7.40288	0.958243	0.344118	0.624551	-6.143
ENSMUSG00000010609	Psen2	0.427468	3.32327	2.19413	0.0345382	0.142651	-4.32038
ENSMUSG00000010663	Fads1	-0.139009	6.76844	-0.717358	0.477627	0.736236	-6.34257
ENSMUSG00000010721	Lmbr1	0.18525	3.06042	1.71148	0.0953066	0.287761	-5.17972
ENSMUSG00000010751	Tnfrsf22	-0.0481618	1.05743	-1.18575	0.24323	0.513335	-5.90468
ENSMUSG00000010755	Cars	-0.322232	6.58022	-4.25028	0.000137296	0.00209439	0.794416
ENSMUSG00000010825	Grid2ip	-2.22045e-16	1.00597	-1.6486e-14	1	1	-6.60018
ENSMUSG00000010830	Kdelr3	-0.34825	3.1857	-2.33691	0.0249264	0.112078	-4.03448
ENSMUSG00000010841	1700006E09Rik	0.0509492	1.09504	0.746525	0.460036	0.725935	-6.32136
ENSMUSG00000010911	Apip	-0.153545	3.37353	-1.08759	0.283762	0.559856	-6.01333
ENSMUSG00000010914	Pdhx	-0.116143	5.3661	-1.34334	0.187289	0.438546	-5.71221
ENSMUSG00000010936	Vac14	0.144964	6.15634	2.00548	0.0522158	0.190476	-4.67667
ENSMUSG00000011096	Akt1s1	0.192456	4.85217	2.48848	0.0174229	0.0869898	-3.71654
ENSMUSG00000011114	Tbrg1	-0.137884	5.31822	-1.9443	0.0594391	0.207361	-4.78673
ENSMUSG00000011148	Adssl1	-0.542027	4.00605	-4.1542	0.000183019	0.00263589	0.520588
ENSMUSG00000011158	Brf1	0.0974162	6.17875	0.989225	0.328935	0.608894	-6.11335
ENSMUSG00000011171	Vipr2	-0.0511023	4.01172	-0.441702	0.661258	0.858255	-6.50209
ENSMUSG00000011179	Odc1	0.158132	7.88219	2.85512	0.0069914	0.0447905	-2.89107
ENSMUSG00000011254	Thg1l	0.552014	4.14721	6.24932	2.80799e-07	1.90864e-05	6.75428
ENSMUSG00000011256	Adam19	-0.00861753	1.02162	-0.261319	0.795286	0.933765	-6.56579
ENSMUSG00000011257	Pabpc4	0.519173	7.03516	7.66004	3.64429e-09	9.15387e-07	10.9531
ENSMUSG00000011263	Exoc3l2	-0.339917	2.1226	-1.70471	0.0965761	0.290128	-5.19053
ENSMUSG00000011267	Zfp296	0.274944	3.56784	2.41089	0.0209598	0.0991145	-3.8811
ENSMUSG00000011305	Plin5	-0.187746	1.30129	-1.45955	0.152795	0.387435	-5.55639
ENSMUSG00000011306	Sugp1	-0.0500997	5.20334	-0.785432	0.437167	0.707978	-6.29178
ENSMUSG00000011350	Gm5893	-0.0859478	2.83328	-0.597302	0.553919	0.789337	-6.4212
ENSMUSG00000011382	Dhdh	-0.0249231	2.99371	-0.15098	0.880806	0.976526	-6.58869
ENSMUSG00000011427	Zfp790	-0.0127557	3.59609	-0.138343	0.890715	0.981912	-6.59053
ENSMUSG00000011658	Fuz	-0.0410068	4.24451	-0.597644	0.553693	0.789149	-6.42099
ENSMUSG00000011751	Sptbn4	-0.016217	1.01435	-0.778163	0.441387	0.711423	-6.29742
ENSMUSG00000011752	Pgam1	0.350463	4.02196	3.03861	0.0043281	0.0307174	-2.4509
ENSMUSG00000011831	Evi5	0.0861327	1.51398	0.62053	0.538687	0.779018	-6.40708
ENSMUSG00000011832	Evi5l	-0.57873	2.79599	-5.13232	9.20866e-06	0.000255353	3.38486
ENSMUSG00000011837	Snapc2	-0.065438	3.60849	-0.467805	0.642649	0.848124	-6.49019
ENSMUSG00000011877	Git1	0.388857	5.6144	4.70897	3.40816e-05	0.000721364	2.12714
ENSMUSG00000011884	Gltp	-0.393475	3.12982	-2.12791	0.0400243	0.158485	-4.4483
ENSMUSG00000011958	Bnip2	-0.0831154	5.80203	-1.58203	0.122097	0.33734	-5.37979
ENSMUSG00000011960	Ccnt1	-0.0472045	6.15575	-1.19382	0.240095	0.510377	-5.89536
ENSMUSG00000012017	Scarf2	-0.483799	2.16483	-2.99165	0.00489977	0.0336464	-2.56514
ENSMUSG00000012076	Brms1l	0.132009	4.69157	1.45076	0.155215	0.391129	-5.56859
ENSMUSG00000012114	Med15	0.149941	5.72212	2.28889	0.0278507	0.121148	-4.13215
ENSMUSG00000012117	Dhdds	-0.0735631	5.49109	-1.15457	0.255619	0.527664	-5.94014
ENSMUSG00000012123	Aim1l	0.0131006	3.50985	0.0552552	0.95623	1	-6.59864
ENSMUSG00000012126	Ubxn11	0.00480837	4.12686	0.0570054	0.954846	1	-6.59854
ENSMUSG00000012211	Tex22	-0.0264662	1.27786	-0.217925	0.828677	0.949712	-6.57625
ENSMUSG00000012296	Tjap1	-0.0417641	4.35246	-0.42646	0.672227	0.865443	-6.50872
ENSMUSG00000012350	Ehf	0.0238274	1.01175	1.10052	0.278166	0.554811	-5.99952
ENSMUSG00000012396	Nanog	-0.160045	3.11684	-0.739327	0.464342	0.72897	-6.32667
ENSMUSG00000012405	Rpl15	-0.0283836	7.17641	-0.455596	0.651325	0.852709	-6.49584
ENSMUSG00000012422	Tmem167	-0.0119219	6.20183	-0.17149	0.864766	0.967692	-6.58536
ENSMUSG00000012429	Mplkip	-0.115809	5.74861	-1.68034	0.101258	0.298349	-5.22908
ENSMUSG00000012443	Kif11	-0.350581	6.9	-4.7113	3.38386e-05	0.000719867	2.13401
ENSMUSG00000012483	Rpa3	-0.206998	3.92552	-2.3755	0.0227802	0.105368	-3.95492
ENSMUSG00000012519	Mlkl	-0.176678	4.61024	-2.01207	0.0514852	0.188584	-4.66465
ENSMUSG00000012535	Tnpo3	0.129839	6.06522	2.78502	0.00836521	0.0509748	-3.05468
ENSMUSG00000012609	Ttll5	-0.0740333	4.79244	-1.21857	0.230668	0.498449	-5.86641
ENSMUSG00000012640	Zfp715	0.225471	4.52672	3.42728	0.00150119	0.013658	-1.46712
ENSMUSG00000012705	Retn	-0.24731	1.7118	-0.882545	0.383142	0.661556	-6.21165
ENSMUSG00000012777	Acpt	0.196943	3.65138	1.56216	0.126706	0.34512	-5.40929
ENSMUSG00000012819	Cdh23	-0.0247917	1.01166	-1.3943	0.171487	0.416416	-5.64531
ENSMUSG00000012848	Rps5	0.0523346	8.64488	0.787677	0.435869	0.70696	-6.29003
ENSMUSG00000012889	Podnl1	0.01146	1.42586	0.0862347	0.931742	1	-6.59643
ENSMUSG00000013033	Lphn1	-0.156899	4.97122	-2.55018	0.0150088	0.0780115	-3.58305
ENSMUSG00000013076	Amotl1	0.00601475	1.13553	0.0671947	0.946786	1	-6.5979
ENSMUSG00000013089	Etv5	-0.307187	5.76718	-3.10544	0.00362209	0.0267513	-2.2865
ENSMUSG00000013091	Tmem190	0.243187	1.16696	2.67344	0.0110793	0.0628204	-3.30964
ENSMUSG00000013150	Gfod2	0.0242743	3.24113	0.153291	0.878996	0.975406	-6.58834
ENSMUSG00000013155	Enkd1	-0.0718882	5.67357	-0.764049	0.44965	0.717835	-6.30822
ENSMUSG00000013160	Atp6v0d1	-0.28311	4.26089	-2.07907	0.0445493	0.170968	-4.54067
ENSMUSG00000013236	Ptprs	-0.206099	6.87903	-4.30882	0.000115145	0.00183715	0.962238
ENSMUSG00000013275	Slc41a1	0.169258	4.03645	2.17648	0.0359307	0.146924	-4.35476
ENSMUSG00000013338	Fer1l4	-0.00877992	1.00298	-0.717258	0.477688	0.736236	-6.34264
ENSMUSG00000013353	4931406B18Rik	-0.334812	1.33113	-1.6962	0.0981899	0.293185	-5.20404
ENSMUSG00000013367	Iglon5	0.0136631	1.49449	0.0679088	0.946221	1	-6.59785
ENSMUSG00000013415	Igf2bp1	-3.33067e-16	1	-3.26542e-14	1	1	-6.60018
ENSMUSG00000013418	B4galnt2	-0.0279861	1.77323	-0.131365	0.896193	0.985262	-6.59148
ENSMUSG00000013419	Zfp651	-0.00877992	1.00298	-0.717258	0.477688	0.736236	-6.34264
ENSMUSG00000013465	Nelfb	-0.025244	5.39745	-0.436056	0.665313	0.860928	-6.50457
ENSMUSG00000013495	Tmem175	0.139203	4.72568	1.53317	0.133683	0.355829	-5.45174
ENSMUSG00000013539	Tango2	-0.283652	4.5344	-1.95503	0.058113	0.204256	-4.76763
ENSMUSG00000013562	4833413E03Rik	0.00778075	4.46067	0.0633536	0.949824	1	-6.59816
ENSMUSG00000013593	Ndufs2	-0.0747361	6.33869	-1.11304	0.272822	0.548696	-5.986
ENSMUSG00000013622	Atraid	0.058567	4.74093	0.489887	0.627086	0.83928	-6.47959
ENSMUSG00000013629	Cad	0.241182	7.11076	3.54438	0.00108012	0.0106553	-1.15862
ENSMUSG00000013646	Sh3bp5l	-0.223803	3.89695	-2.51916	0.0161813	0.0824648	-3.65044
ENSMUSG00000013662	Atad1	0.0814034	7.81909	1.1712	0.248955	0.519952	-5.92133
ENSMUSG00000013663	Pten	-0.189475	7.31794	-3.78797	0.000537568	0.00611059	-0.50139
ENSMUSG00000013698	Pea15a	-0.165309	4.50029	-1.94149	0.0597907	0.208153	-4.79172
ENSMUSG00000013701	Timm23	0.141261	5.58088	1.85835	0.0710344	0.234969	-4.93665
ENSMUSG00000013707	Tnfaip8l2	-0.349482	1.97884	-1.81183	0.0780796	0.250349	-5.01546
ENSMUSG00000013736	Trnt1	0.461827	6.61963	4.97917	1.48114e-05	0.000376384	2.92756
ENSMUSG00000013787	Ehmt2	-0.146408	6.72672	-1.98611	0.0544154	0.195836	-4.71181
ENSMUSG00000013822	Elof1	-0.138504	4.31943	-1.30324	0.20049	0.458538	-5.76326
ENSMUSG00000013833	Med16	-0.090507	4.64771	-0.820144	0.41735	0.691274	-6.26417
ENSMUSG00000013846	St3gal1	0.0016993	6.14481	0.0134697	0.989325	1	-6.60009
ENSMUSG00000013858	Tmem259	0.172592	6.15653	2.7291	0.00963711	0.0565808	-3.18331
ENSMUSG00000013878	Rnf170	-0.272972	3.6537	-2.83626	0.00733879	0.0463939	-2.93536
ENSMUSG00000013973	Dedd	-0.277229	3.48117	-2.29673	0.0273533	0.119704	-4.11631
ENSMUSG00000013997	Nit1	0.111866	3.40316	1.13912	0.261926	0.535279	-5.95739
ENSMUSG00000014030	Pax5	-0.119869	7.93167	-1.1832	0.244227	0.514192	-5.90762
ENSMUSG00000014039	Prdm15	0.155144	4.9891	2.01304	0.0513785	0.188317	-4.66288
ENSMUSG00000014074	Rnf168	-0.376077	5.50557	-3.76593	0.000572984	0.00640432	-0.561652
ENSMUSG00000014075	Tctex1d2	0.16168	1.40877	0.929544	0.358591	0.637262	-6.16966
ENSMUSG00000014077	Chp1	-0.160449	4.44736	-1.39308	0.171853	0.417108	-5.64694
ENSMUSG00000014164	Klhl3	0.0548279	1.25864	0.333829	0.74038	0.905294	-6.54408
ENSMUSG00000014177	Tvp23b	0.229234	4.32393	1.54306	0.131268	0.352516	-5.43733
ENSMUSG00000014195	Dnajc7	-0.0487679	5.97241	-0.527061	0.601276	0.823782	-6.46067
ENSMUSG00000014198	Zfp385c	-0.0965972	2.58817	-0.434787	0.666225	0.861269	-6.50513
ENSMUSG00000014226	Cacybp	0.252016	6.07128	4.52354	6.00877e-05	0.0011041	1.58382
ENSMUSG00000014232	Cluap1	0.130042	5.30853	1.28219	0.207696	0.468225	-5.7895
ENSMUSG00000014243	Zswim7	0.156499	2.3672	0.897804	0.375056	0.653457	-6.19825
ENSMUSG00000014245	Pigl	-0.0420793	4.51992	-0.372727	0.711464	0.890515	-6.53028
ENSMUSG00000014294	Ndufa2	0.111716	4.58344	1.04401	0.303208	0.582081	-6.05875
ENSMUSG00000014301	Pam16	-0.174874	3.13351	-1.52372	0.136022	0.360219	-5.46542
ENSMUSG00000014303	Glis2	-0.301644	2.89937	-1.88183	0.0676896	0.22734	-4.89625
ENSMUSG00000014313	Cox6c	0.105648	6.05655	1.49801	0.142556	0.370826	-5.50228
ENSMUSG00000014349	Ube2z	-0.148001	5.42501	-2.04106	0.0483761	0.181166	-4.6114
ENSMUSG00000014353	Tmem87b	-0.0533645	4.3798	-1.10063	0.27812	0.554811	-5.9994
ENSMUSG00000014355	Anapc1	0.0479893	6.73044	1.18657	0.242907	0.51304	-5.90373
ENSMUSG00000014402	Tsg101	-0.143338	4.94565	-2.0675	0.0456848	0.174125	-4.56231
ENSMUSG00000014418	Hps5	-0.0460469	5.30961	-0.599002	0.552796	0.788409	-6.42018
ENSMUSG00000014426	Map3k4	0.0399521	4.37037	0.592421	0.557148	0.791778	-6.4241
ENSMUSG00000014444	Piezo1	0.125662	5.55824	1.32256	0.194042	0.449128	-5.73884
ENSMUSG00000014470	Rnf166	0.057567	3.98627	0.631045	0.531863	0.775054	-6.40052
ENSMUSG00000014496	Ankrd28	0.0398228	8.19987	0.329648	0.743512	0.907003	-6.54548
ENSMUSG00000014498	Ankrd52	-0.183619	6.21262	-4.05591	0.000245117	0.00331333	0.24276
ENSMUSG00000014503	Pkd2l2	-0.122407	4.15316	-1.69573	0.09828	0.293316	-5.20479
ENSMUSG00000014504	Srp19	0.0721099	4.8451	1.14233	0.260605	0.533625	-5.95382
ENSMUSG00000014529	4930511M11Rik	0.0544204	1.18019	0.531635	0.598135	0.821303	-6.45825
ENSMUSG00000014547	Wdfy2	-0.152459	2.98957	-0.862365	0.394004	0.671092	-6.22904
ENSMUSG00000014550	Zfyve20	-0.0175334	4.7678	-0.272944	0.786404	0.9297	-6.56266
ENSMUSG00000014551	Mrps25	0.211788	5.14833	2.62643	0.01245	0.068277	-3.41496
ENSMUSG00000014554	Dguok	-0.241935	3.34515	-1.34908	0.185453	0.436142	-5.70478
ENSMUSG00000014592	Camta1	0.383242	3.40907	5.76271	1.28629e-06	5.90879e-05	5.28343
ENSMUSG00000014599	Csf1	0.395362	1.40517	2.58287	0.0138578	0.0737952	-3.5114
ENSMUSG00000014601	Strip1	-0.193418	4.94149	-2.00007	0.0528224	0.192018	-4.68651
ENSMUSG00000014602	Kif1a	-4.44089e-16	1.00298	-3.6279e-14	1	1	-6.60018
ENSMUSG00000014606	Slc25a11	-0.222651	5.30132	-2.59919	0.0133138	0.0716282	-3.47538
ENSMUSG00000014609	Chrne	-0.14813	1.20133	-2.4215	0.0204407	0.0973755	-3.85882
ENSMUSG00000014633	Cmc2	0.030293	4.00435	0.250408	0.803647	0.936951	-6.5686
ENSMUSG00000014668	Chfr	-0.0927166	5.6126	-1.19687	0.238917	0.508332	-5.89182
ENSMUSG00000014686	Ceacam16	-0.602483	2.72353	-2.56085	0.0146236	0.0765805	-3.55972
ENSMUSG00000014725	Adam28	0.011626	2.64826	0.0593733	0.952972	1	-6.5984
ENSMUSG00000014747	Ankrd53	-0.163855	3.06019	-1.38032	0.175716	0.422783	-5.66389
ENSMUSG00000014748	Tex261	-0.0540768	6.21074	-0.59544	0.55515	0.790265	-6.42231
ENSMUSG00000014763	Fam120b	0.0519475	4.44512	0.58532	0.561862	0.795637	-6.42827
ENSMUSG00000014767	Tbp	0.178539	5.17547	3.1963	0.00283532	0.0221436	-2.05967
ENSMUSG00000014769	Psmb1	-0.113834	5.92151	-1.54963	0.129684	0.350106	-5.42772
ENSMUSG00000014778	Fhod1	-0.132228	4.56858	-1.79725	0.080405	0.255599	-5.0398
ENSMUSG00000014782	Plekhg4	0.00865034	1.00597	0.628488	0.533519	0.775391	-6.40212
ENSMUSG00000014786	Slc9a5	-0.222805	1.71378	-1.42541	0.162363	0.402026	-5.60337
ENSMUSG00000014791	Elmo3	-0.25864	5.13801	-3.10011	0.00367411	0.02704	-2.29968
ENSMUSG00000014837	4931428F04Rik	-0.421566	1.94802	-2.58685	0.0137231	0.0733205	-3.50262
ENSMUSG00000014846	Tppp3	0.0993394	2.83665	0.590936	0.558132	0.792327	-6.42497
ENSMUSG00000014850	Msh3	0.0283621	6.73682	0.350582	0.727877	0.897951	-6.53832
ENSMUSG00000014856	Tmem208	0.133201	5.54117	1.95442	0.058188	0.204404	-4.76872
ENSMUSG00000014859	E2f4	0.0200307	6.50575	0.33752	0.73762	0.903606	-6.54284
ENSMUSG00000014867	Surf4	0.049536	7.08081	0.307967	0.759823	0.916349	-6.55243
ENSMUSG00000014873	Surf2	0.112218	5.3039	1.23413	0.224883	0.491817	-5.84793
ENSMUSG00000014905	Dnajb9	0.0971159	3.69743	0.919381	0.363811	0.641764	-6.17892
ENSMUSG00000014907	Naf1	0.501779	4.94881	6.5375	1.14384e-07	1.00137e-05	7.6227
ENSMUSG00000014956	Ppp1cb	-0.165357	6.22813	-3.01441	0.00461425	0.0322769	-2.50988
ENSMUSG00000014959	Gorasp2	0.105028	5.57193	1.82167	0.0765415	0.246933	-4.99892
ENSMUSG00000014980	Tsen15	0.202189	4.20115	2.24298	0.03093	0.130733	-4.22408
ENSMUSG00000015001	Oc90	-0.11933	1.17945	-2.03759	0.0487398	0.182057	-4.61781
ENSMUSG00000015002	Efr3a	0.0771636	4.82051	1.71292	0.095039	0.287265	-5.17742
ENSMUSG00000015013	Trappc2l	-0.00733539	3.4784	-0.0544901	0.956836	1	-6.59868
ENSMUSG00000015016	Acsf3	0.133228	3.12461	1.04841	0.301203	0.579733	-6.05424
ENSMUSG00000015023	Ddx19a	0.0191729	5.14182	0.293794	0.770546	0.920944	-6.55672
ENSMUSG00000015027	Galns	0.39531	4.27457	2.3415	0.0246619	0.111271	-4.02507
ENSMUSG00000015083	C8g	-0.054072	2.17539	-0.319775	0.750926	0.910864	-6.5487
ENSMUSG00000015087	Rabl6	0.0706263	6.25675	1.61863	0.113963	0.323033	-5.3246
ENSMUSG00000015092	Edf1	-0.0414794	4.48955	-0.371276	0.712535	0.890855	-6.53082
ENSMUSG00000015093	Clic3	-0.101509	2.69755	-0.50777	0.614608	0.833146	-6.47066
ENSMUSG00000015094	Npdc1	-0.0663965	1.16102	-0.616962	0.541012	0.780062	-6.40928
ENSMUSG00000015095	Fbxw5	-0.234065	4.88972	-1.86089	0.070665	0.234025	-4.93229
ENSMUSG00000015112	Slc25a13	0.170186	4.75827	1.85846	0.0710188	0.234964	-4.93647
ENSMUSG00000015120	Ube2i	-0.0995711	7.44309	-1.5774	0.123159	0.3396	-5.38669
ENSMUSG00000015126	Tsr3	-0.161041	4.73371	-1.32143	0.194415	0.449647	-5.74027
ENSMUSG00000015127	Unkl	0.0141077	4.75319	0.175642	0.861526	0.966752	-6.58463
ENSMUSG00000015133	Lrrk1	0.0454374	4.2646	0.691633	0.493456	0.748048	-6.3606
ENSMUSG00000015134	Aldh1a3	-0.0256595	1.5295	-0.117769	0.906883	0.991507	-6.59319
ENSMUSG00000015149	Sirt2	-0.0798039	3.39524	-0.62277	0.537229	0.778073	-6.40569
ENSMUSG00000015165	Hnrnpl	-0.045663	7.49836	-1.23442	0.224775	0.491817	-5.84758
ENSMUSG00000015176	Nolc1	0.499718	7.09956	5.20669	7.30668e-06	0.00021101	3.60766
ENSMUSG00000015189	Casd1	-0.0440789	4.00371	-0.369569	0.713796	0.891474	-6.53145
ENSMUSG00000015202	Cnksr3	0.258248	2.54242	2.30033	0.0271271	0.11901	-4.10901
ENSMUSG00000015214	Mtmr1	-0.170368	4.1281	-2.31968	0.0259418	0.115213	-4.06969
ENSMUSG00000015217	Hmgb3	-0.220099	4.23636	-2.46212	0.0185586	0.0909759	-3.77287
ENSMUSG00000015222	Map2	0.167412	2.64495	1.12929	0.265995	0.540009	-5.96824
ENSMUSG00000015243	Abca1	-2.22045e-16	1.06225	-5.60951e-15	1	1	-6.60018
ENSMUSG00000015247	Nipsnap3b	-0.175044	3.79563	-1.38508	0.174265	0.420717	-5.65757
ENSMUSG00000015289	Lage3	-0.187039	4.22721	-1.73921	0.0902562	0.276862	-5.13513
ENSMUSG00000015290	Ubl4	0.221107	4.58182	1.56633	0.125726	0.343451	-5.40312
ENSMUSG00000015291	Gdi1	-0.322326	6.60271	-3.44862	0.00141425	0.0130506	-1.41129
ENSMUSG00000015305	Sash1	-0.0149712	1.14935	-0.293784	0.770553	0.920944	-6.55672
ENSMUSG00000015312	Gadd45b	-0.054543	1.49936	-0.325782	0.746412	0.90841	-6.54675
ENSMUSG00000015316	Slamf1	-0.0863226	1.03089	-2.41911	0.0205567	0.0977889	-3.86385
ENSMUSG00000015335	Zdhhc12	-0.246431	3.96003	-1.60432	0.117087	0.328659	-5.3463
ENSMUSG00000015337	Endog	0.65094	2.53337	3.51604	0.00117017	0.0113297	-1.23377
ENSMUSG00000015341	Golga7	-0.206849	5.55183	-2.20461	0.0337337	0.13988	-4.29985
ENSMUSG00000015342	Xk	-3.33067e-16	1	-3.26542e-14	1	1	-6.60018
ENSMUSG00000015355	Cd48	0.0539118	5.64678	0.441228	0.661598	0.858363	-6.5023
ENSMUSG00000015357	Clpx	0.0212541	4.90001	0.320133	0.750656	0.910666	-6.54859
ENSMUSG00000015363	Trabd	-0.253051	4.62763	-3.14416	0.0032644	0.0247997	-2.1903
ENSMUSG00000015377	Dennd6b	0.325592	4.48104	3.86794	0.000426007	0.00510262	-0.281429
ENSMUSG00000015451	C4a	-0.00869715	1.01104	-0.402565	0.689569	0.875429	-6.51866
ENSMUSG00000015452	Ager	-0.159873	3.19939	-0.994762	0.326269	0.605701	-6.10796
ENSMUSG00000015461	Atf6b	0.430048	6.59391	4.03351	0.000261914	0.00348129	0.179795
ENSMUSG00000015467	Egfl8	-0.00608618	1.14007	-0.071399	0.943462	1	-6.59761
ENSMUSG00000015468	Notch4	-0.0949377	1.28175	-0.880693	0.38413	0.662647	-6.21327
ENSMUSG00000015478	Rnf5	0.0614768	3.58141	0.465969	0.643951	0.849105	-6.49105
ENSMUSG00000015488	Cacfd1	-0.13755	4.65827	-1.97701	0.0554758	0.198773	-4.72822
ENSMUSG00000015501	Hivep2	0.0636535	4.64698	0.515833	0.609019	0.82893	-6.46653
ENSMUSG00000015522	Arnt	-0.191471	4.0396	-2.68751	0.010697	0.0611504	-3.27787
ENSMUSG00000015533	Itga2	-0.0922666	1.08827	-2.06531	0.0459027	0.174639	-4.56639
ENSMUSG00000015536	Mocs2	-0.119148	4.41126	-1.53979	0.132063	0.353543	-5.44211
ENSMUSG00000015542	Nat9	-0.0736984	3.37935	-0.584694	0.562278	0.796092	-6.42864
ENSMUSG00000015568	Lpl	-0.245987	5.29969	-1.14496	0.259527	0.532265	-5.95089
ENSMUSG00000015575	Atp6v0e	-0.0919874	5.66146	-1.13767	0.262524	0.535652	-5.95899
ENSMUSG00000015597	Zfp318	0.214606	4.17649	1.8047	0.079209	0.252855	-5.02738
ENSMUSG00000015599	Ttbk1	-3.33067e-16	1	-3.26542e-14	1	1	-6.60018
ENSMUSG00000015605	Srf	-0.11839	4.16257	-1.15975	0.253531	0.525279	-5.93431
ENSMUSG00000015627	Gata5	-0.0373385	1.06761	-1.09395	0.281	0.557779	-6.00655
ENSMUSG00000015647	Lama5	-0.05661	1.20771	-0.865645	0.392225	0.669244	-6.22624
ENSMUSG00000015653	Steap2	-3.33067e-16	1	-3.26542e-14	1	1	-6.60018
ENSMUSG00000015656	Hspa8	0.106029	8.13005	1.27526	0.210112	0.471481	-5.79805
ENSMUSG00000015659	Serac1	0.112527	3.82719	1.09388	0.281028	0.557779	-6.00662
ENSMUSG00000015668	Pdzd11	-0.21802	3.81658	-2.43706	0.0197002	0.0949576	-3.82602
ENSMUSG00000015671	Psma2	0.124049	5.17706	1.42253	0.163193	0.403295	-5.60729
ENSMUSG00000015672	Mrpl32	0.0207801	2.90263	0.114078	0.909788	0.992866	-6.59362
ENSMUSG00000015697	Setdb1	0.183218	6.49991	3.50439	0.00120923	0.011637	-1.26456
ENSMUSG00000015702	Anxa9	0.146643	4.83616	1.5471	0.130293	0.350995	-5.43143
ENSMUSG00000015711	Prune	-0.430006	2.98779	-3.27254	0.00230329	0.0190551	-1.86655
ENSMUSG00000015714	Cers2	0.241504	7.14145	2.45316	0.0189597	0.0921586	-3.79192
ENSMUSG00000015733	Capza2	-0.0749371	5.51387	-1.84172	0.0734879	0.240327	-4.96501
ENSMUSG00000015745	Plekho1	-0.164699	4.5885	-1.47147	0.14956	0.381918	-5.53975
ENSMUSG00000015747	Vps45	-0.0158757	4.02734	-0.171094	0.865076	0.967813	-6.58543
ENSMUSG00000015748	Prpf3	0.145939	5.66675	1.75424	0.0876133	0.271544	-5.1107
ENSMUSG00000015749	Anp32e	-0.17122	6.42091	-2.28577	0.0280507	0.121764	-4.13843
ENSMUSG00000015750	Aph1a	-0.0266175	4.03523	-0.147451	0.883571	0.978034	-6.58922
ENSMUSG00000015755	Tab2	-0.062527	4.93138	-1.00918	0.319396	0.59839	-6.09378
ENSMUSG00000015757	Ppil4	-0.020182	5.17435	-0.380864	0.705467	0.886326	-6.5272
ENSMUSG00000015759	Cnih1	0.0133432	6.44884	0.121727	0.90377	0.989778	-6.59271
ENSMUSG00000015776	Med22	-0.116976	5.02007	-1.24494	0.220928	0.486263	-5.83497
ENSMUSG00000015790	Surf1	0.0287924	5.44036	0.372176	0.71187	0.890757	-6.53048
ENSMUSG00000015804	Med28	-0.0894824	4.62685	-1.69008	0.0993646	0.295037	-5.21373
ENSMUSG00000015806	Qdpr	0.61228	5.30527	6.65683	7.89536e-08	8.00111e-06	7.98117
ENSMUSG00000015812	Gnrh1	0.0151322	1.56663	0.0882028	0.930188	1	-6.59626
ENSMUSG00000015829	Tnr	-3.33067e-16	1	-3.26542e-14	1	1	-6.60018
ENSMUSG00000015837	Sqstm1	-0.138476	5.38805	-1.63593	0.110277	0.316936	-5.29814
ENSMUSG00000015839	Nfe2l2	0.450976	6.02838	6.20851	3.1897e-07	2.0998e-05	6.63105
ENSMUSG00000015846	Rxra	-0.278836	3.29097	-1.89976	0.0652268	0.221678	-4.86512
ENSMUSG00000015850	Adamtsl4	-0.412998	3.90671	-2.46323	0.0185093	0.0908141	-3.7705
ENSMUSG00000015869	Prpsap1	0.199764	5.26751	3.04669	0.0042363	0.0302069	-2.43113
ENSMUSG00000015879	Fam184b	-0.258537	1.77188	-1.71675	0.094329	0.285945	-5.17129
ENSMUSG00000015880	Ncapg	-0.228929	6.80461	-3.23604	0.00254495	0.0205476	-1.95934
ENSMUSG00000015882	Lcorl	-0.238744	4.83853	-2.53245	0.015669	0.0806407	-3.62164
ENSMUSG00000015889	Lta4h	0.109161	5.92367	2.13468	0.0394297	0.156753	-4.43535
ENSMUSG00000015890	Amdhd1	0.0679773	1.18521	0.97631	0.335208	0.614924	-6.12582
ENSMUSG00000015932	Dstn	-0.134282	4.44587	-1.62773	0.112011	0.320324	-5.31071
ENSMUSG00000015937	H2afy	0.0405721	6.43733	0.693647	0.492206	0.747419	-6.35921
ENSMUSG00000015942	Gtf2ird2	0.214546	3.06247	1.68431	0.100483	0.296747	-5.22284
ENSMUSG00000015943	Bola1	-0.437698	3.65917	-2.49325	0.0172244	0.0861271	-3.7063
ENSMUSG00000015944	Gatsl2	-0.0131007	1.02032	-0.356631	0.72338	0.895413	-6.53617
ENSMUSG00000015947	Fcgr1	-0.473916	2.20272	-2.3426	0.0245987	0.111182	-4.02281
ENSMUSG00000015950	Ncf1	-0.19065	1.8404	-1.10865	0.274686	0.550925	-5.99075
ENSMUSG00000015961	Adss	0.195119	6.60138	2.32947	0.0253606	0.113419	-4.04972
ENSMUSG00000015962	1700016C15Rik	-0.0697036	1.22669	-0.830749	0.411408	0.685876	-6.25551
ENSMUSG00000015966	Il17rb	-0.0961986	3.04961	-0.701777	0.487179	0.743735	-6.35356
ENSMUSG00000015968	Cacna1d	-2.22045e-16	1.02276	-9.15891e-15	1	1	-6.60018
ENSMUSG00000015971	Actr8	-0.104485	5.41268	-1.21135	0.233389	0.502188	-5.87491
ENSMUSG00000015980	Lrrc27	0.0465838	1.09961	0.586885	0.560821	0.794769	-6.42736
ENSMUSG00000015994	Fnta	0.0959577	4.62519	0.930895	0.357901	0.636781	-6.16843
ENSMUSG00000016018	Skiv2l2	0.00965118	7.51485	0.255173	0.799993	0.935891	-6.56738
ENSMUSG00000016024	Lbp	-0.0453913	1.06232	-0.616975	0.541004	0.780062	-6.40928
ENSMUSG00000016028	Celsr1	-0.0847336	3.98492	-0.516474	0.608575	0.828664	-6.4662
ENSMUSG00000016087	Fli1	-0.145853	6.45313	-1.97263	0.0559927	0.20004	-4.7361
ENSMUSG00000016150	Tenm1	-3.33067e-16	1	-3.26542e-14	1	1	-6.60018
ENSMUSG00000016179	Camk1g	-0.0811583	1.10597	-1.22587	0.227939	0.495305	-5.85777
ENSMUSG00000016181	Diexf	0.162154	5.41798	2.42905	0.0200784	0.0961702	-3.84293
ENSMUSG00000016194	Hsd11b1	-0.174286	1.4282	-1.20331	0.236448	0.505517	-5.88433
ENSMUSG00000016200	Syt14	0.211069	1.19482	1.94708	0.0590933	0.206629	-4.78179
ENSMUSG00000016206	H2-M3	-0.0248607	4.95577	-0.20318	0.8401	0.956315	-6.57938
ENSMUSG00000016252	Atp5e	-0.230435	5.01107	-1.77546	0.0839919	0.263445	-5.0759
ENSMUSG00000016253	Nelfcd	-0.0255572	5.49596	-0.376986	0.708323	0.888512	-6.52867
ENSMUSG00000016256	Ctsz	0.147117	5.92371	0.795055	0.431617	0.703816	-6.28424
ENSMUSG00000016257	Slmo2	-0.297017	5.63684	-3.4935	0.00124686	0.0119204	-1.29329
ENSMUSG00000016283	H2-M2	-0.18304	1.33808	-1.25527	0.217197	0.481225	-5.82248
ENSMUSG00000016308	Ube2a	-0.194086	4.62158	-1.45126	0.155078	0.390991	-5.5679
ENSMUSG00000016319	Slc25a5	0.196593	6.91071	2.11996	0.0407316	0.160603	-4.46344
ENSMUSG00000016344	Ppdpf	-0.0436118	3.7822	-0.345848	0.731402	0.900043	-6.53998
ENSMUSG00000016346	Kcnq2	-0.182051	1.46693	-1.15377	0.255942	0.528021	-5.94103
ENSMUSG00000016356	Col20a1	-0.54597	2.69516	-3.72578	0.000643396	0.00705516	-0.671046
ENSMUSG00000016409	Nkap	-0.245657	3.88647	-2.67037	0.0111642	0.0631214	-3.31654
ENSMUSG00000016427	Ndufa1	0.0733144	3.40172	0.426397	0.672272	0.865443	-6.50875
ENSMUSG00000016477	E2f3	-0.0327548	5.70584	-0.642575	0.524435	0.76942	-6.3932
ENSMUSG00000016481	Cr1l	0.0454527	6.09131	0.323752	0.747936	0.909214	-6.54742
ENSMUSG00000016487	Ppfibp1	0.0711837	2.72629	0.856044	0.397446	0.674246	-6.23441
ENSMUSG00000016493	Cd46	-0.182384	2.65538	-1.04375	0.303327	0.582081	-6.05901
ENSMUSG00000016495	Plgrkt	-0.10816	3.57052	-1.01484	0.316727	0.59539	-6.08817
ENSMUSG00000016496	Cd274	0.279865	2.53553	1.95283	0.0583833	0.204746	-4.77156
ENSMUSG00000016503	Gtf3a	0.235134	4.09089	2.36981	0.0230856	0.106282	-3.96671
ENSMUSG00000016510	Mtif3	0.094198	4.39535	0.983539	0.331687	0.611481	-6.11886
ENSMUSG00000016520	Lnx2	0.0146002	4.37701	0.206996	0.83714	0.954636	-6.57859
ENSMUSG00000016526	Dyrk3	1.15399	3.64689	6.73237	6.24662e-08	6.87169e-06	8.20767
ENSMUSG00000016528	Mapkapk2	-0.284441	6.33109	-3.22476	0.00262436	0.0209747	-1.98789
ENSMUSG00000016534	Lamp2	-0.0414195	5.53351	-0.315208	0.754362	0.912985	-6.55016
ENSMUSG00000016541	Atxn10	0.156756	6.8629	2.46107	0.018605	0.0910431	-3.7751
ENSMUSG00000016552	Foxred2	0.635432	5.07366	5.59164	2.1969e-06	8.63546e-05	4.76656
ENSMUSG00000016554	Eif3d	0.0635241	6.70976	0.952101	0.347182	0.62705	-6.14877
ENSMUSG00000016559	H3f3b	-0.334944	8.00605	-3.89341	0.000395458	0.00484429	-0.210979
ENSMUSG00000016619	Nup50	0.010747	5.72849	0.210857	0.834148	0.952327	-6.57778
ENSMUSG00000016624	Phf21b	-0.019924	4.66103	-0.307964	0.759825	0.916349	-6.55243
ENSMUSG00000016637	Ift27	-0.0300906	3.78411	-0.246667	0.80652	0.938994	-6.56953
ENSMUSG00000016664	Pacsin2	0.242327	5.08221	3.29495	0.00216593	0.0181537	-1.80931
ENSMUSG00000016756	Cmah	-0.118971	6.45569	-1.49427	0.143526	0.372714	-5.5076
ENSMUSG00000016757	Ttll12	0.0329848	5.53194	0.435814	0.665487	0.861003	-6.50468
ENSMUSG00000016763	Scube1	-0.0354265	1.01762	-1.54908	0.129816	0.350276	-5.42853
ENSMUSG00000016831	Tox4	-0.100906	5.10173	-1.60938	0.115975	0.326743	-5.33865
ENSMUSG00000016833	Mrps18c	-0.193086	4.16945	-1.82422	0.0761469	0.246213	-4.99462
ENSMUSG00000016921	Srsf6	0.0627319	8.42107	0.954767	0.34585	0.625793	-6.14627
ENSMUSG00000016933	Plcg1	-0.013426	6.29674	-0.247119	0.806173	0.938916	-6.56942
ENSMUSG00000016940	Kctd2	-0.334322	4.53955	-3.34152	0.00190508	0.016488	-1.68971
ENSMUSG00000016946	Kctd5	-0.111211	4.40155	-1.36754	0.179649	0.4287	-5.68071
ENSMUSG00000016984	Etaa1	-0.0981124	5.01388	-1.4724	0.149312	0.381569	-5.53846
ENSMUSG00000017002	Slpi	-0.534483	1.92728	-2.82287	0.00759503	0.0476178	-2.96668
ENSMUSG00000017007	Rbpjl	-0.204448	1.21885	-1.97842	0.0553113	0.198255	-4.7257
ENSMUSG00000017009	Sdc4	0.11438	8.67758	0.685206	0.497455	0.750446	-6.365
ENSMUSG00000017057	Il13ra1	-0.0310127	1.10429	-0.483389	0.631649	0.842169	-6.48276
ENSMUSG00000017119	Nbr1	-0.287423	5.19946	-2.72594	0.00971402	0.0568527	-3.19052
ENSMUSG00000017132	Cyth1	-0.0467034	6.52077	-0.723038	0.474172	0.736236	-6.3385
ENSMUSG00000017146	Brca1	-0.325993	6.36843	-4.70479	3.45216e-05	0.000727914	2.11484
ENSMUSG00000017167	Cntnap1	0.335109	1.39607	3.137	0.00332788	0.0252017	-2.20812
ENSMUSG00000017176	Nt5c3b	-0.0896276	4.63611	-1.24803	0.219808	0.484677	-5.83125
ENSMUSG00000017188	Coa3	0.340468	4.25583	3.15425	0.00317687	0.0242559	-2.16512
ENSMUSG00000017210	Med24	0.0340899	5.7579	0.626026	0.535115	0.776437	-6.40366
ENSMUSG00000017221	Psmd3	0.329805	6.337	6.06565	4.98486e-07	2.931e-05	6.19942
ENSMUSG00000017264	Exosc10	0.0671409	6.64394	1.15435	0.255706	0.527664	-5.94038
ENSMUSG00000017286	Glod4	0.049151	3.28781	0.558473	0.579862	0.808946	-6.44362
ENSMUSG00000017288	Vps53	-0.1456	4.87981	-1.75615	0.0872806	0.270714	-5.10757
ENSMUSG00000017291	Taok1	-0.274039	5.02255	-4.98151	1.47046e-05	0.000374646	2.93451
ENSMUSG00000017299	Dnttip1	-0.0307964	5.26852	-0.296074	0.768818	0.920281	-6.55604
ENSMUSG00000017307	Acot8	0.0428175	4.90945	0.455942	0.651079	0.852654	-6.49568
ENSMUSG00000017309	Cd300lg	-0.0686455	1.3566	-0.358724	0.721826	0.894934	-6.53542
ENSMUSG00000017376	Nlk	-0.123665	4.60252	-1.47123	0.149625	0.382026	-5.54009
ENSMUSG00000017386	Traf4	0.416398	4.03973	4.64435	4.15494e-05	0.000835032	1.93717
ENSMUSG00000017390	Aldoc	-0.354619	1.5454	-1.96773	0.0565769	0.20141	-4.74491
ENSMUSG00000017404	Rpl19	-0.0169607	7.0881	-0.244454	0.80822	0.939788	-6.57008
ENSMUSG00000017405	Nek8	0.16394	3.16909	1.31345	0.197062	0.453818	-5.75039
ENSMUSG00000017412	Cacnb4	-0.0469089	1.09071	-1.0442	0.303121	0.58205	-6.05855
ENSMUSG00000017418	Arl5b	-0.114308	3.80075	-1.26389	0.214121	0.477328	-5.81199
ENSMUSG00000017421	Zfp207	-0.151819	7.20204	-3.46401	0.00135454	0.0126532	-1.37091
ENSMUSG00000017428	Psmd11	-0.0301638	5.45844	-0.457703	0.649824	0.852209	-6.49487
ENSMUSG00000017446	C1qtnf1	-0.169326	1.28013	-1.12924	0.266015	0.540009	-5.96829
ENSMUSG00000017453	Pipox	-0.453476	2.91583	-3.41851	0.0015384	0.0139122	-1.49003
ENSMUSG00000017478	Zc3h18	0.0494431	5.54039	1.3539	0.183926	0.43426	-5.69854
ENSMUSG00000017485	Top2b	-0.126174	6.50463	-2.58654	0.0137336	0.0733205	-3.50331
ENSMUSG00000017491	Rarb	0.0736469	4.32908	0.702496	0.486737	0.743398	-6.35306
ENSMUSG00000017493	Igfbp4	-0.0830385	3.6207	-0.579957	0.565435	0.798129	-6.4314
ENSMUSG00000017499	Cdc6	-0.269103	6.06453	-3.33725	0.00192766	0.016649	-1.70069
ENSMUSG00000017548	Suz12	-0.219334	6.12207	-5.10246	1.01042e-05	0.000275614	3.29552
ENSMUSG00000017550	Atad5	-0.367808	6.72247	-5.30178	5.43305e-06	0.000167613	3.89316
ENSMUSG00000017561	Crlf3	-0.0524138	6.04991	-0.649472	0.520018	0.766672	-6.38875
ENSMUSG00000017607	Tns4	-0.0680679	1.23954	-0.557719	0.580372	0.809105	-6.44404
ENSMUSG00000017615	Tnfaip1	0.0700118	3.70591	0.7107	0.481696	0.739618	-6.3473
ENSMUSG00000017631	Abr	-0.280516	4.53387	-3.95376	0.000331327	0.00421302	-0.0433046
ENSMUSG00000017639	Rab11fip4	-0.0016918	1.02244	-0.0652767	0.948303	1	-6.59803
ENSMUSG00000017652	Cd40	-0.0555419	3.68247	-0.328125	0.744654	0.907314	-6.54598
ENSMUSG00000017664	Slc35c2	0.527646	5.28285	6.50184	1.27802e-07	1.10153e-05	7.51544
ENSMUSG00000017667	Zfp334	-3.33067e-16	1	-3.26542e-14	1	1	-6.60018
ENSMUSG00000017670	Elmo2	-0.419991	4.55254	-4.72453	3.24916e-05	0.000696528	2.17297
ENSMUSG00000017677	Wsb1	-0.21728	5.63983	-3.4395	0.0014508	0.0133347	-1.43518
ENSMUSG00000017679	Ttpal	-0.279657	6.17971	-3.36267	0.00179675	0.0156885	-1.63507
ENSMUSG00000017686	Rhot1	0.293798	5.66485	4.94603	1.64115e-05	0.000406542	2.82892
ENSMUSG00000017688	Hnf4g	0	1.01791	0	1	1	-6.60018
ENSMUSG00000017692	Rhbdl3	0.00663334	1.15731	0.0756516	0.940101	1	-6.59729
ENSMUSG00000017697	Ada	-0.192542	4.63984	-1.8406	0.0736557	0.2406	-4.96691
ENSMUSG00000017707	Serinc3	-0.0686295	9.06977	-0.449453	0.655709	0.855368	-6.49862
ENSMUSG00000017715	Pgs1	0.17148	5.2921	1.69649	0.0981352	0.293074	-5.20359
ENSMUSG00000017716	Birc5	-0.215611	5.60531	-3.02189	0.00452401	0.0317921	-2.49169
ENSMUSG00000017718	Afmid	-0.0768674	2.83511	-0.52785	0.600733	0.823417	-6.46025
ENSMUSG00000017720	Trp53tg5	-0.234669	1.76713	-1.20944	0.234115	0.503036	-5.87716
ENSMUSG00000017721	Pigt	-0.0222525	5.72843	-0.161685	0.872428	0.971618	-6.587
ENSMUSG00000017724	Etv4	0.203393	4.60433	2.894	0.00632333	0.0413294	-2.79921
ENSMUSG00000017734	Dbndd2	0.109557	1.43455	0.768614	0.446968	0.716596	-6.30474
ENSMUSG00000017740	Slc12a5	-0.0029625	1.97461	-0.0184468	0.985381	1	-6.60001
ENSMUSG00000017747	Ghdc	-0.104995	4.05789	-0.487257	0.628931	0.840703	-6.48088
ENSMUSG00000017754	Pltp	0.023004	1.11917	0.404951	0.687829	0.874959	-6.5177
ENSMUSG00000017756	Slc12a7	0.0368837	4.04882	0.382133	0.704534	0.885753	-6.52671
ENSMUSG00000017760	Ctsa	0.0724651	6.01102	0.67532	0.503642	0.755359	-6.3717
ENSMUSG00000017764	Zswim1	0.357039	2.93736	2.89162	0.00636246	0.0415086	-2.80486
ENSMUSG00000017765	Slc12a4	0.225836	4.11886	1.6701	0.103281	0.302497	-5.24514
ENSMUSG00000017767	Spata25	0.239491	1.38294	1.50393	0.141029	0.368692	-5.49384
ENSMUSG00000017774	Myo1c	-0.04754	6.60114	-0.82344	0.415498	0.68965	-6.26149
ENSMUSG00000017776	Crk	-0.0792178	5.45329	-1.56877	0.125156	0.342559	-5.3995
ENSMUSG00000017778	Cox7c	0.0217486	6.2094	0.309813	0.75843	0.915911	-6.55186
ENSMUSG00000017781	Pitpna	0.0104071	5.03445	0.153038	0.879194	0.975437	-6.58838
ENSMUSG00000017801	Mlx	-0.252345	4.32679	-1.98656	0.0543631	0.195738	-4.71099
ENSMUSG00000017802	Fam134c	-0.204994	5.15958	-1.77693	0.0837462	0.262921	-5.07348
ENSMUSG00000017830	Dhx58	0.174964	2.49489	1.52101	0.1367	0.361344	-5.46934
ENSMUSG00000017831	Rab5a	-0.276776	4.22739	-2.92476	0.00583764	0.0388425	-2.72599
ENSMUSG00000017832	Hspb9	-0.265636	1.65708	-1.36564	0.180239	0.429619	-5.6832
ENSMUSG00000017837	Nkiras2	-0.0799428	4.17027	-1.03477	0.307444	0.586461	-6.06815
ENSMUSG00000017843	Ppp2r5c	-0.169832	5.3105	-4.49594	6.53541e-05	0.00118523	1.50342
ENSMUSG00000017858	Ift52	-0.0708262	5.2421	-1.13713	0.262747	0.535755	-5.95959
ENSMUSG00000017861	Mybl2	0.102975	6.34212	1.50112	0.141754	0.369719	-5.49786
ENSMUSG00000017929	B4galt5	0.30379	5.15242	2.71389	0.0100129	0.0580533	-3.21801
ENSMUSG00000017999	Ddx27	0.150068	6.2558	1.64476	0.108433	0.313199	-5.28454
ENSMUSG00000018001	Cyth3	0.29503	2.5735	3.45506	0.00138897	0.012867	-1.39441
ENSMUSG00000018008	Cyth4	-0.34483	5.63964	-3.11136	0.00356508	0.0264706	-2.27183
ENSMUSG00000018012	Rac3	-0.0104647	3.44712	-0.083672	0.933765	1	-6.59665
ENSMUSG00000018040	Rrp7a	0.255876	5.2558	4.47002	7.071e-05	0.00125781	1.42808
ENSMUSG00000018042	Cyb5r3	0.1208	3.39984	1.19728	0.238761	0.50817	-5.89135
ENSMUSG00000018068	Ints2	0.0664004	5.72601	2.0389	0.0486026	0.181768	-4.6154
ENSMUSG00000018076	Med13l	-0.249966	7.15534	-2.41693	0.0206628	0.0980704	-3.86842
ENSMUSG00000018102	Hist1h2bc	0.0902658	4.70552	0.69417	0.491882	0.747355	-6.35885
ENSMUSG00000018143	Mafk	0.216314	5.27793	2.77892	0.00849608	0.0515094	-3.06881
ENSMUSG00000018160	Med1	-0.0461995	6.31894	-0.929955	0.358381	0.637194	-6.16929
ENSMUSG00000018166	Erbb3	0.0487975	3.61741	0.285392	0.776925	0.924887	-6.55916
ENSMUSG00000018167	Stard3	-0.154191	4.80004	-1.55046	0.129486	0.350005	-5.42651
ENSMUSG00000018168	Ikzf3	-0.0718595	1.03728	-2.14932	0.0381713	0.153097	-4.40726
ENSMUSG00000018169	Mfng	0.56726	6.09257	5.97519	6.61512e-07	3.53391e-05	5.92594
ENSMUSG00000018171	Vmp1	-0.0121493	7.06373	-0.0855431	0.932288	1	-6.59649
ENSMUSG00000018189	Uchl5	0.311835	5.90026	6.0758	4.82911e-07	2.86652e-05	6.2301
ENSMUSG00000018196	Glrx2	-0.151244	5.10968	-1.12159	0.269213	0.543884	-5.97668
ENSMUSG00000018199	Trove2	-0.034955	3.46718	-0.515377	0.609334	0.829098	-6.46676
ENSMUSG00000018209	Stk4	-0.105674	6.97569	-2.25404	0.0301619	0.128134	-4.20207
ENSMUSG00000018239	Zcchc10	-0.0562905	3.15329	-0.452532	0.65351	0.853832	-6.49723
ENSMUSG00000018263	Tbx5	-0.0256445	1.11899	-0.283602	0.778286	0.92565	-6.55968
ENSMUSG00000018286	Psmb6	-0.132025	5.45641	-1.55249	0.129	0.349313	-5.42353
ENSMUSG00000018287	Spag7	-0.0684684	4.57245	-0.717108	0.47778	0.736241	-6.34275
ENSMUSG00000018293	Pfn1	-0.18571	7.55379	-3.20635	0.00275905	0.0217819	-2.03436
ENSMUSG00000018322	Tomm34	0.255151	5.99358	3.11717	0.00350992	0.0261626	-2.25741
ENSMUSG00000018326	Ywhab	-0.0758745	5.52094	-1.09574	0.280224	0.557215	-6.00464
ENSMUSG00000018334	Ksr1	-0.283269	2.55509	-2.25941	0.0297945	0.126821	-4.19134
ENSMUSG00000018339	Gpx3	-0.0395384	1.10398	-0.580946	0.564775	0.797669	-6.43082
ENSMUSG00000018340	Anxa6	0.390617	2.70975	2.48933	0.0173874	0.0868382	-3.71471
ENSMUSG00000018341	Il12rb2	0.199437	4.43598	1.5995	0.118156	0.330692	-5.35357
ENSMUSG00000018347	Zkscan6	-0.0626787	4.30391	-0.697265	0.489965	0.745809	-6.3567
ENSMUSG00000018362	Kpna2	-0.134089	6.29343	-2.44494	0.0193344	0.0935174	-3.80934
ENSMUSG00000018363	Smurf2	-0.0989131	4.44869	-1.53507	0.133217	0.355043	-5.44898
ENSMUSG00000018372	Cep95	-0.158016	4.81787	-1.84481	0.0730258	0.239424	-4.95975
ENSMUSG00000018377	Vezf1	-0.403386	3.83211	-2.91674	0.00596079	0.0394421	-2.74513
ENSMUSG00000018378	Cuedc1	-0.25602	1.95086	-1.71488	0.0946748	0.28663	-5.17429
ENSMUSG00000018379	Srsf1	0.382398	8.46743	5.30577	5.36587e-06	0.000166264	3.90515
ENSMUSG00000018381	Abi3	-0.0987845	3.78629	-1.06722	0.292741	0.56878	-6.03478
ENSMUSG00000018387	Shroom1	-0.190953	2.13501	-0.835563	0.408727	0.683707	-6.25154
ENSMUSG00000018395	Kif3a	-0.0807158	1.27742	-0.506641	0.615393	0.833893	-6.47123
ENSMUSG00000018398	2008-09-01	-0.549608	2.82975	-4.56511	5.29363e-05	0.00100117	1.70513
ENSMUSG00000018401	Mtmr4	-0.401727	4.86246	-4.09747	0.000216683	0.00302181	0.359958
ENSMUSG00000018405	Mrm1	0.104245	4.54685	1.31399	0.196884	0.453642	-5.74972
ENSMUSG00000018411	Mapt	-0.122795	1.61334	-1.20705	0.235021	0.504013	-5.87995
ENSMUSG00000018412	Kansl1	-0.211442	6.38338	-4.16409	0.000177696	0.0025795	0.548687
ENSMUSG00000018415	Gid4	0.315381	4.486	4.42244	8.1691e-05	0.0014053	1.29005
ENSMUSG00000018417	Myo1b	-0.260314	1.59166	-1.35445	0.183752	0.434093	-5.69782
ENSMUSG00000018425	Dhx40	-0.0250958	3.98717	-0.301764	0.76451	0.918078	-6.55433
ENSMUSG00000018427	Ypel2	0.319823	1.46167	2.57539	0.0141137	0.0745406	-3.52785
ENSMUSG00000018428	Akap1	0.361212	6.2436	2.47587	0.0179581	0.0889712	-3.74354
ENSMUSG00000018433	Nol11	0.304222	5.78704	3.84644	0.000453574	0.00537125	-0.340763
ENSMUSG00000018442	Derl2	-0.123131	4.81107	-1.43475	0.159701	0.397907	-5.59062
ENSMUSG00000018446	C1qbp	0.216725	6.20892	2.79496	0.00815632	0.0500117	-3.03166
ENSMUSG00000018449	Rpain	0.149214	4.84909	1.699	0.0976571	0.292167	-5.19961
ENSMUSG00000018451	6330403K07Rik	-0.0264074	1.15817	-0.30279	0.763734	0.917677	-6.55402
ENSMUSG00000018470	Kcnab3	-0.0219695	1.07273	-0.399	0.692171	0.877733	-6.5201
ENSMUSG00000018474	Chd3	-0.102681	5.35359	-0.909447	0.368961	0.647365	-6.18787
ENSMUSG00000018476	Kdm6b	0.136651	4.27106	1.36033	0.1819	0.432356	-5.69016
ENSMUSG00000018481	Appbp2	0.00401605	4.97658	0.080309	0.936421	1	-6.59693
ENSMUSG00000018500	Adora2b	-0.241729	1.57718	-1.6205	0.113559	0.322709	-5.32174
ENSMUSG00000018501	Ncor1	-0.0177175	6.53203	-0.391413	0.697722	0.880628	-6.52311
ENSMUSG00000018507	Trpv2	-0.256506	5.66591	-2.8514	0.00705863	0.0450893	-2.89982
ENSMUSG00000018509	Cenpv	0.238489	4.90535	2.73059	0.00960113	0.0564916	-3.17992
ENSMUSG00000018537	Pcgf2	0.142398	4.06148	1.12938	0.265958	0.540009	-5.96814
ENSMUSG00000018541	Cwc25	-0.219581	4.01063	-2.27802	0.0285538	0.123212	-4.15404
ENSMUSG00000018543	1700001P01Rik	0.0926749	1.27246	0.675628	0.503449	0.755359	-6.37149
ENSMUSG00000018547	Pip4k2b	0.105082	5.21208	1.16905	0.24981	0.521028	-5.92378
ENSMUSG00000018548	Trim37	0.271659	5.71468	4.71946	3.30011e-05	0.00070384	2.15805
ENSMUSG00000018554	Ybx2	-0.0489175	1.14641	-0.46224	0.646597	0.850649	-6.49278
ENSMUSG00000018559	Ctdnep1	-0.0901174	5.59676	-1.10859	0.274712	0.550925	-5.99082
ENSMUSG00000018565	Elp5	0.113697	5.11263	1.35394	0.183911	0.43426	-5.69848
ENSMUSG00000018567	Gabarap	-0.272627	4.65038	-2.81207	0.00780786	0.0485335	-2.99188
ENSMUSG00000018569	Cldn7	0.0436049	1.68066	0.260183	0.796155	0.933843	-6.56608
ENSMUSG00000018570	2810408A11Rik	-0.584413	1.65423	-2.98113	0.00503724	0.0344631	-2.59058
ENSMUSG00000018572	Phf23	0.0938293	4.00401	0.936383	0.355107	0.633903	-6.16338
ENSMUSG00000018574	Acadvl	0.0545894	4.90953	0.576921	0.567463	0.799844	-6.43315
ENSMUSG00000018581	Dnah11	0.0508923	3.1016	0.704703	0.485378	0.742768	-6.35152
ENSMUSG00000018583	G3bp1	0.00857857	7.29937	0.206391	0.837609	0.95491	-6.57872
ENSMUSG00000018585	Atox1	0.211151	2.7836	1.34408	0.187051	0.438235	-5.71126
ENSMUSG00000018593	Sparc	-0.195249	1.24541	-1.34716	0.186067	0.436872	-5.70728
ENSMUSG00000018595	Glra4	0.620272	2.89709	3.71516	0.00066338	0.00723102	-0.699898
ENSMUSG00000018599	Mief2	-0.178052	3.39452	-1.39176	0.172248	0.417595	-5.64869
ENSMUSG00000018651	Tada2a	0.877706	5.42343	8.66016	1.8738e-10	1.30549e-07	13.8114
ENSMUSG00000018654	Ikzf1	-0.358665	9.57917	-1.18177	0.244784	0.514589	-5.90925
ENSMUSG00000018659	Pnpo	0.169059	3.42286	1.35536	0.183463	0.43384	-5.69663
ENSMUSG00000018661	Cog1	-0.0304525	4.53579	-0.459466	0.64857	0.851703	-6.49406
ENSMUSG00000018666	Cbx1	-0.0515693	5.87452	-1.00309	0.32229	0.601318	-6.0998
ENSMUSG00000018669	Cdk5rap3	0.0828127	5.03468	1.61182	0.115442	0.325624	-5.33495
ENSMUSG00000018677	Slc25a39	0.243734	5.57395	2.35482	0.0239082	0.109018	-3.99766
ENSMUSG00000018678	Sp2	0.282497	4.09587	3.20991	0.00273255	0.0216135	-2.0254
ENSMUSG00000018697	Aatf	0.185393	6.35427	1.68978	0.0994223	0.295073	-5.2142
ENSMUSG00000018707	Dync1h1	-0.0853041	7.77151	-0.806955	0.424814	0.698298	-6.2748
ENSMUSG00000018727	Cpsf4l	0.18931	2.53339	1.00656	0.32064	0.599645	-6.09638
ENSMUSG00000018733	Pex12	0.115356	4.59124	1.09062	0.282443	0.558971	-6.0101
ENSMUSG00000018736	Ndel1	0.133389	5.33265	2.34986	0.0241863	0.109956	-4.00788
ENSMUSG00000018740	Slc25a35	-0.122567	1.19068	-1.40778	0.167487	0.410398	-5.62725
ENSMUSG00000018750	Zbtb4	-0.0536832	1.64	-0.406671	0.686576	0.874552	-6.517
ENSMUSG00000018761	Mpdu1	-0.0380775	5.58298	-0.368729	0.714417	0.89184	-6.53177
ENSMUSG00000018765	Fxr2	-0.0988966	5.9405	-1.87367	0.0688353	0.229831	-4.91033
ENSMUSG00000018770	Atp5g3	0.08073	6.9374	1.50105	0.14177	0.369719	-5.49795
ENSMUSG00000018774	Cd68	-0.198424	3.44237	-1.46304	0.151842	0.385506	-5.55153
ENSMUSG00000018796	Acsl1	0.610489	3.96771	7.19993	1.47834e-08	2.4969e-06	9.60074
ENSMUSG00000018809	Smyd4	-0.219322	4.47727	-2.17956	0.0356843	0.146208	-4.34878
ENSMUSG00000018819	Lsp1	-0.311079	5.37728	-3.69682	0.000699313	0.0075149	-0.749636
ENSMUSG00000018820	Zfyve27	0.0944496	5.57723	1.46893	0.150246	0.382767	-5.54332
ENSMUSG00000018821	Avpi1	0.00084995	1.42654	0.00523751	0.995849	1	-6.60016
ENSMUSG00000018830	Myh11	-0.0391946	1.15219	-0.817766	0.41869	0.692064	-6.2661
ENSMUSG00000018841	Rad51d	-0.439392	4.3386	-5.25704	6.24622e-06	0.000188525	3.75874
ENSMUSG00000018844	Fndc8	-0.00561656	1.87936	-0.0337956	0.973221	1	-6.5996
ENSMUSG00000018846	Pank3	-0.0200068	5.78159	-0.424751	0.673461	0.866293	-6.50945
ENSMUSG00000018848	Rars	0.0698412	6.29624	1.28004	0.208444	0.469088	-5.79216
ENSMUSG00000018858	Ict1	-0.00492522	4.31369	-0.0510935	0.959524	1	-6.59886
ENSMUSG00000018861	Fdxr	-0.160102	3.98402	-1.75371	0.0877048	0.271727	-5.11156
ENSMUSG00000018882	Mrpl45	0.000205852	4.2511	0.00230075	0.998177	1	-6.60018
ENSMUSG00000018899	Irf1	-0.175381	3.90973	-1.80859	0.0785918	0.251376	-5.02089
ENSMUSG00000018900	Slc22a5	0.235013	4.86142	3.40296	0.00160652	0.014397	-1.53053
ENSMUSG00000018906	P4ha2	-0.0999319	1.4901	-0.552142	0.584149	0.81173	-6.44713
ENSMUSG00000018909	Arrb1	0.23815	4.59415	3.0063	0.00471411	0.0327697	-2.52959
ENSMUSG00000018920	Cxcl16	0.0698527	1.26433	0.655273	0.516318	0.764419	-6.38498
ENSMUSG00000018921	Pelp1	0.0937645	5.98153	1.26227	0.214697	0.478085	-5.81397
ENSMUSG00000018923	Med11	0.401092	2.70367	2.12515	0.0402684	0.159217	-4.45356
ENSMUSG00000018925	Gm11435	-0.481835	1.81089	-2.42431	0.020305	0.0969779	-3.85291
ENSMUSG00000018931	Gm16515	-0.184806	2.70094	-1.29551	0.203113	0.462138	-5.77294
ENSMUSG00000018932	Map2k3	-0.160039	5.53448	-2.27771	0.028574	0.123236	-4.15466
ENSMUSG00000018965	Ywhah	-0.167176	4.83023	-1.56613	0.125773	0.343503	-5.40341
ENSMUSG00000018974	Sart3	-0.16119	6.23	-1.37924	0.176043	0.423001	-5.66531
ENSMUSG00000018983	E2f2	-0.415589	5.60265	-5.78202	1.21083e-06	5.68718e-05	5.34182
ENSMUSG00000018986	Slfn3	0.343102	5.01287	4.28986	0.000121906	0.00190861	0.907795
ENSMUSG00000018995	Nars2	0.346515	4.48798	3.29862	0.00214422	0.0180168	-1.79993
ENSMUSG00000018999	Slc35b4	0.0124975	4.33774	0.125742	0.900613	0.988133	-6.59221
ENSMUSG00000019027	Dnah1	0.13238	3.02388	1.35724	0.182872	0.433166	-5.69419
ENSMUSG00000019039	Dalrd3	-0.144248	6.37038	-1.54191	0.131548	0.352804	-5.43901
ENSMUSG00000019054	Fis1	-0.0624783	4.89672	-0.555268	0.582031	0.810403	-6.4454
ENSMUSG00000019055	Plod1	-0.351676	1.39301	-2.77144	0.00865885	0.0522368	-3.08607
ENSMUSG00000019066	Rab3d	0.131549	2.26436	0.8484	0.401633	0.677533	-6.24085
ENSMUSG00000019080	Mfsd3	-0.0243625	4.10068	-0.21751	0.828998	0.949722	-6.57634
ENSMUSG00000019082	Slc25a22	0.757521	5.07739	6.84811	4.36593e-08	5.42604e-06	8.55402
ENSMUSG00000019087	Atp6ap1	-0.0733868	7.02711	-0.587517	0.560401	0.794377	-6.42699
ENSMUSG00000019088	Dnase1l1	-0.162843	5.00452	-1.67201	0.102902	0.301864	-5.24216
ENSMUSG00000019122	Ccl9	-0.245921	2.79677	-1.30271	0.20067	0.458756	-5.76393
ENSMUSG00000019124	Scrn1	-3.33067e-16	1	-3.26542e-14	1	1	-6.60018
ENSMUSG00000019132	BC005537	-0.167494	6.4733	-2.14768	0.0383109	0.153482	-4.41043
ENSMUSG00000019139	Isyna1	0.659311	6.09132	7.64048	3.86633e-09	9.23556e-07	10.896
ENSMUSG00000019143	Hars2	0.138646	5.07653	1.89359	0.0660655	0.223756	-4.87586
ENSMUSG00000019146	Cacng2	-0.0312363	1.01974	-1.31616	0.196161	0.452352	-5.74697
ENSMUSG00000019158	Tmem160	0.0187379	3.45979	0.114467	0.909482	0.992783	-6.59357
ENSMUSG00000019173	Rab5c	-0.161257	5.44596	-1.62658	0.112256	0.320641	-5.31247
ENSMUSG00000019178	Styxl1	0.0597394	1.11244	0.866882	0.391556	0.668423	-6.22518
ENSMUSG00000019179	Mdh2	0.0137481	6.57112	0.15156	0.880352	0.976294	-6.5886
ENSMUSG00000019188	H13	-0.0129876	5.76262	-0.166842	0.868396	0.969646	-6.58615
ENSMUSG00000019189	Rnf145	0.0735637	6.85615	0.729802	0.470075	0.73329	-6.33362
ENSMUSG00000019210	Atp6v1e1	-0.12031	5.54176	-1.65592	0.106138	0.308595	-5.26724
ENSMUSG00000019214	Chtf18	-0.113961	6.08498	-1.76417	0.0859018	0.267529	-5.09445
ENSMUSG00000019230	Lhx9	-0.0510215	1.09617	-0.872231	0.388669	0.66649	-6.22059
ENSMUSG00000019235	Rps6kl1	0.129429	2.06754	0.674637	0.504072	0.755384	-6.37215
ENSMUSG00000019254	Ppp1r12c	0.0379778	6.09809	0.391938	0.697337	0.880399	-6.5229
ENSMUSG00000019261	Map1s	-0.072861	5.12049	-0.451327	0.65437	0.854355	-6.49778
ENSMUSG00000019295	Tmem129	-0.287	4.57573	-2.05469	0.0469724	0.177658	-4.58616
ENSMUSG00000019297	Nop9	0.164671	5.53927	2.38772	0.0221358	0.103044	-3.92951
ENSMUSG00000019302	Atp6v0a1	-0.420955	5.10026	-2.82417	0.00756983	0.0474954	-2.96364
ENSMUSG00000019303	Psmc3ip	-0.254603	4.32589	-2.56544	0.0144611	0.0759432	-3.54968
ENSMUSG00000019312	Grb7	-0.0763252	1.06264	-1.58131	0.12226	0.337735	-5.38085
ENSMUSG00000019320	Noxo1	0.13166	1.29346	1.07325	0.290062	0.566008	-6.02846
ENSMUSG00000019326	Aoc3	-0.0600916	1.07125	-0.972794	0.33693	0.616524	-6.12919
ENSMUSG00000019338	Zfp687	-0.213363	5.74007	-3.30746	0.0020927	0.0177085	-1.77727
ENSMUSG00000019362	D8Ertd738e	0.0538802	4.69899	0.704433	0.485543	0.742768	-6.35171
ENSMUSG00000019368	Sec14l4	-0.0390622	1.55187	-0.145968	0.884734	0.978286	-6.58944
ENSMUSG00000019370	Calm3	-0.082571	6.58209	-0.772383	0.44476	0.714503	-6.30186
ENSMUSG00000019373	Cops3	-0.0393781	6.00572	-0.582077	0.564021	0.797278	-6.43016
ENSMUSG00000019428	Fkbp8	-0.181053	6.30071	-3.2304	0.00258438	0.0207557	-1.97362
ENSMUSG00000019432	Ddx39b	-0.0161881	8.23751	-0.303832	0.762946	0.917456	-6.5537
ENSMUSG00000019433	Gipc1	-0.283298	3.85303	-2.08187	0.0442786	0.170515	-4.53543
ENSMUSG00000019437	Tlcd1	0.522257	5.51259	5.58372	2.25198e-06	8.67637e-05	4.74266
ENSMUSG00000019461	Plscr3	-0.106121	4.32917	-1.01172	0.318198	0.597013	-6.09127
ENSMUSG00000019464	Ptger1	-0.293345	4.41403	-3.98216	0.000304771	0.00395351	0.0359387
ENSMUSG00000019470	Xab2	-0.0599195	6.16026	-1.08211	0.286157	0.562543	-6.01913
ENSMUSG00000019471	Cdc37	0.332866	7.35083	5.61018	2.07308e-06	8.43009e-05	4.82256
ENSMUSG00000019478	Rab4a	0.187093	2.22272	1.13881	0.262054	0.535279	-5.95773
ENSMUSG00000019487	Trip10	0.426255	3.09721	3.38658	0.00168142	0.0149276	-1.57312
ENSMUSG00000019494	Cops6	-0.114591	5.4445	-1.23157	0.225825	0.492905	-5.85098
ENSMUSG00000019505	Ubb	-0.164745	5.67324	-1.64895	0.107567	0.311504	-5.27806
ENSMUSG00000019518	Ap4m1	-0.222174	5.20849	-3.32932	0.00197036	0.0169652	-1.72112
ENSMUSG00000019528	Gyg	-0.175861	4.00117	-2.12611	0.0401832	0.15903	-4.45173
ENSMUSG00000019558	Slc6a8	-0.198284	2.13842	-1.353	0.184211	0.434625	-5.69971
ENSMUSG00000019564	Arid3a	-0.200966	3.92772	-2.31968	0.025942	0.115213	-4.06969
ENSMUSG00000019577	Pdk4	0.0340044	1.05458	0.551481	0.584597	0.812015	-6.4475
ENSMUSG00000019578	Ubxn6	-0.145263	5.05776	-2.02474	0.0501061	0.185195	-4.64146
ENSMUSG00000019579	D17Wsu104e	0.321042	6.15589	3.28768	0.00220963	0.0184221	-1.82791
ENSMUSG00000019647	Sema6a	-3.33067e-16	1	-3.26542e-14	1	1	-6.60018
ENSMUSG00000019659	Ccdc12	0.0522112	3.67265	0.381033	0.705343	0.886275	-6.52713
ENSMUSG00000019689	1110001J03Rik	0.278198	2.55123	2.01046	0.0516626	0.189026	-4.66758
ENSMUSG00000019699	Akt3	0.122474	5.25829	1.49539	0.143236	0.372193	-5.50601
ENSMUSG00000019710	Mrpl24	-0.00395689	5.07221	-0.0367165	0.970907	1	-6.5995
ENSMUSG00000019715	Gle1	0.11203	4.7669	1.86492	0.0700844	0.232816	-4.92539
ENSMUSG00000019718	L3hypdh	-0.275135	1.83085	-1.14247	0.26055	0.533625	-5.95367
ENSMUSG00000019726	Lyst	-0.0930024	5.83839	-1.44799	0.155983	0.392329	-5.57241
ENSMUSG00000019731	Slc35e1	-0.183844	5.52485	-1.53835	0.132414	0.354029	-5.4442
ENSMUSG00000019732	Calr3	0.363901	1.7696	1.69506	0.0984075	0.29352	-5.20585
ENSMUSG00000019734	Tmc4	0.321465	1.96348	1.82585	0.075896	0.245626	-4.99188
ENSMUSG00000019737	Syne4	-0.0423488	1.36162	-0.290838	0.772788	0.922392	-6.55759
ENSMUSG00000019738	Polr2i	-0.000419536	3.06037	-0.00293262	0.997676	1	-6.60017
ENSMUSG00000019756	Prl8a1	-0.145359	4.26873	-0.928648	0.359049	0.637515	-6.17048
ENSMUSG00000019761	Krt10	-0.138132	2.5769	-0.833356	0.409955	0.684734	-6.25336
ENSMUSG00000019763	Rmnd1	-0.115296	5.78691	-1.74336	0.0895191	0.275612	-5.1284
ENSMUSG00000019767	Ccdc170	0.0142763	1.02244	0.556234	0.581377	0.809845	-6.44486
ENSMUSG00000019768	Esr1	1.2947	7.29384	4.2179	0.000151295	0.00226888	0.70188
ENSMUSG00000019769	Syne1	-0.172895	4.3644	-1.59423	0.119334	0.332674	-5.36151
ENSMUSG00000019773	Fbxo5	-0.243648	6.18666	-3.21834	0.0026706	0.0212542	-2.00411
ENSMUSG00000019774	Mtrf1l	-0.114935	5.12586	-1.75131	0.0881233	0.272519	-5.11548
ENSMUSG00000019775	Rgs17	-3.33067e-16	1	-3.26542e-14	1	1	-6.60018
ENSMUSG00000019777	Hdac2	-0.0828505	5.27901	-1.50666	0.14033	0.367667	-5.48994
ENSMUSG00000019782	Rwdd1	0.339943	3.66433	2.67474	0.0110434	0.0627017	-3.3067
ENSMUSG00000019785	Clvs2	-3.33067e-16	1	-3.26542e-14	1	1	-6.60018
ENSMUSG00000019790	Stxbp5	0.0908709	5.15182	1.87695	0.0683724	0.228743	-4.90467
ENSMUSG00000019791	Hint3	0.184868	1.29013	1.59884	0.118305	0.33088	-5.35458
ENSMUSG00000019792	Trmt11	0.241071	5.58704	2.61646	0.01276	0.0696572	-3.43712
ENSMUSG00000019794	Katna1	-0.107033	4.66451	-1.2581	0.216182	0.479924	-5.81904
ENSMUSG00000019795	Pcmt1	0.0429557	5.55575	0.899888	0.37396	0.652321	-6.1964
ENSMUSG00000019796	Lrp11	0.110701	1.33921	1.1211	0.269418	0.543884	-5.97722
ENSMUSG00000019797	1700021F05Rik	0.280693	3.32784	2.36179	0.0235227	0.107848	-3.98329
ENSMUSG00000019802	Sec63	-0.0281067	5.62887	-0.534341	0.59628	0.820687	-6.4568
ENSMUSG00000019804	Snx3	-0.25137	3.78885	-2.16722	0.0366811	0.148834	-4.37272
ENSMUSG00000019806	Aig1	-0.154351	1.40336	-0.840035	0.406247	0.681398	-6.24783
ENSMUSG00000019808	Adat2	0.265037	4.57208	2.93151	0.00573595	0.038303	-2.70987
ENSMUSG00000019809	Pex3	0.145946	3.89318	1.94553	0.0592859	0.207086	-4.78455
ENSMUSG00000019810	Fuca2	0.00204582	5.18956	0.0211406	0.983246	1	-6.59995
ENSMUSG00000019813	Cep57l1	-0.188379	4.4608	-1.68724	0.0999142	0.295917	-5.21822
ENSMUSG00000019814	Ltv1	0.0813513	5.37154	0.841007	0.405709	0.68118	-6.24703
ENSMUSG00000019818	Cd164	0.154607	6.04066	0.784156	0.437906	0.708215	-6.29278
ENSMUSG00000019820	Utrn	-0.0553584	6.36964	-0.830137	0.41175	0.686222	-6.25601
ENSMUSG00000019822	Smpd2	0.123034	4.14714	1.35868	0.182418	0.432838	-5.69231
ENSMUSG00000019823	Mical1	-0.222329	5.69326	-3.31263	0.00206313	0.0175471	-1.76401
ENSMUSG00000019826	Zbtb24	-0.313045	4.30836	-2.57897	0.0139906	0.074054	-3.51997
ENSMUSG00000019828	Grm1	0.0346326	1.06047	0.477835	0.63556	0.843699	-6.48543
ENSMUSG00000019837	Gtf3c6	-0.0377783	3.177	-0.183329	0.855534	0.964127	-6.58324
ENSMUSG00000019841	Rev3l	-0.0839053	5.36369	-1.21224	0.233052	0.50172	-5.87387
ENSMUSG00000019842	Traf3ip2	-0.160053	4.77959	-1.90311	0.0647747	0.22068	-4.85927
ENSMUSG00000019843	Fyn	-0.109066	5.96157	-1.21278	0.232847	0.501407	-5.87323
ENSMUSG00000019845	Tube1	0.424863	5.56884	6.4092	1.70537e-07	1.33876e-05	7.23649
ENSMUSG00000019849	Prep	0.325381	6.16042	3.37545	0.00173421	0.0152861	-1.602
ENSMUSG00000019850	Tnfaip3	0.129783	3.23617	1.17716	0.246599	0.516779	-5.91454
ENSMUSG00000019854	Reps1	-0.19594	5.47623	-4.53698	5.76776e-05	0.00107278	1.623
ENSMUSG00000019856	Fam184a	-0.176499	2.7799	-1.1286	0.266283	0.540145	-5.969
ENSMUSG00000019857	Asf1a	-0.0991947	5.57848	-1.2154	0.231858	0.500375	-5.87015
ENSMUSG00000019861	Gopc	-0.000154051	4.3409	-0.0018597	0.998526	1	-6.60018
ENSMUSG00000019863	Qrsl1	-0.0734171	5.61143	-0.829713	0.411986	0.686343	-6.25636
ENSMUSG00000019864	Rtn4ip1	-0.127664	5.42472	-1.64509	0.108364	0.313055	-5.28403
ENSMUSG00000019866	Aim1	-0.424691	3.76569	-3.97676	0.000309652	0.0040106	0.0208656
ENSMUSG00000019867	Gje1	-0.180907	2.60737	-0.971493	0.337568	0.617491	-6.13043
ENSMUSG00000019868	Vta1	-0.0781756	4.00609	-0.955234	0.345617	0.625534	-6.14583
ENSMUSG00000019873	Reep3	-0.0685046	5.04143	-0.749591	0.458209	0.724908	-6.31908
ENSMUSG00000019876	Pkib	-0.11905	4.29015	-0.630177	0.532426	0.775391	-6.40106
ENSMUSG00000019877	Serinc1	-0.0549258	5.87484	-0.517852	0.607623	0.827974	-6.46548
ENSMUSG00000019878	Hsf2	-0.0220618	4.43618	-0.339427	0.736194	0.902684	-6.54219
ENSMUSG00000019883	Echdc1	-0.0224637	2.87587	-0.217529	0.828983	0.949722	-6.57634
ENSMUSG00000019888	Mgat4c	-0.00841617	1.02631	-0.286669	0.775954	0.924323	-6.5588
ENSMUSG00000019891	Dcbld1	0.383843	2.88601	2.74913	0.00916216	0.0546559	-3.13743
ENSMUSG00000019897	Ccdc59	-0.0179662	5.15724	-0.284549	0.777565	0.925146	-6.55941
ENSMUSG00000019906	Lin7a	-3.33067e-16	1	-3.26542e-14	1	1	-6.60018
ENSMUSG00000019907	Ppp1r12a	-0.286116	6.81377	-3.39199	0.00165631	0.0147472	-1.55906
ENSMUSG00000019913	Sim1	-4.44089e-16	1.00298	-3.6279e-14	1	1	-6.60018
ENSMUSG00000019916	P4ha1	0.810056	6.24258	4.36775	9.63935e-05	0.00159669	1.13193
ENSMUSG00000019917	2010-09-01	0.240525	1.83518	1.38634	0.173884	0.42019	-5.65591
ENSMUSG00000019920	Lims1	-0.0753539	5.32811	-1.14637	0.258951	0.531605	-5.94932
ENSMUSG00000019923	Zwint	-0.124312	5.77503	-1.62279	0.113067	0.322023	-5.31826
ENSMUSG00000019927	Ube2d1	0.200257	2.93275	2.55353	0.0148867	0.0775213	-3.57572
ENSMUSG00000019935	Slc17a8	0.0472322	2.33931	0.252934	0.80171	0.93665	-6.56796
ENSMUSG00000019942	Cdk1	-0.250694	6.79586	-3.58774	0.000955154	0.00962769	-1.04312
ENSMUSG00000019943	Atp2b1	0.247992	6.52182	3.29901	0.0021419	0.0180064	-1.79892
ENSMUSG00000019945	1700040L02Rik	0.296079	2.34424	1.55776	0.127745	0.347266	-5.41577
ENSMUSG00000019947	Arid5b	-0.145689	1.68376	-0.750355	0.457754	0.724409	-6.31851
ENSMUSG00000019948	Actr6	-0.121353	3.73467	-0.882703	0.383057	0.661516	-6.21152
ENSMUSG00000019951	Uhrf1bp1l	-0.093761	4.54019	-1.44098	0.157944	0.395593	-5.58207
ENSMUSG00000019952	Poc1b	-0.0245627	4.25394	-0.272167	0.786997	0.9297	-6.56287
ENSMUSG00000019960	Dusp6	-0.114211	8.8843	-1.01467	0.316805	0.59547	-6.08833
ENSMUSG00000019961	Tmpo	-0.311633	7.21126	-5.96995	6.72446e-07	3.58088e-05	5.91009
ENSMUSG00000019969	Psen1	-0.0874855	6.10052	-0.666131	0.509431	0.759168	-6.37783
ENSMUSG00000019970	Sgk1	-0.103462	1.3939	-0.94373	0.351388	0.630558	-6.15658
ENSMUSG00000019971	Cep290	0.0588211	2.87192	0.566306	0.574582	0.805127	-6.43921
ENSMUSG00000019975	Ikbip	0.208397	3.24801	1.30181	0.200974	0.458894	-5.76506
ENSMUSG00000019977	Hbs1l	-0.0585663	6.10943	-1.18428	0.243804	0.513755	-5.90637
ENSMUSG00000019978	Epb4.1l2	0.251745	5.50131	2.30752	0.0266812	0.117683	-4.09443
ENSMUSG00000019979	Apaf1	-0.356383	5.0262	-5.20399	7.36834e-06	0.000212424	3.59956
ENSMUSG00000019982	Myb	-0.263903	8.33693	-3.00621	0.00471526	0.0327697	-2.52982
ENSMUSG00000019984	Med23	-0.069362	6.20283	-1.68852	0.0996656	0.295457	-5.21619
ENSMUSG00000019986	Ahi1	-0.146649	4.09225	-2.19395	0.0345519	0.142652	-4.32072
ENSMUSG00000019987	Arg1	-0.242113	2.68872	-1.5256	0.135555	0.359132	-5.46271
ENSMUSG00000019988	Nedd1	-0.010374	4.59907	-0.173976	0.862826	0.967238	-6.58493
ENSMUSG00000019989	Enpp3	0.0964964	1.04596	1.61553	0.114634	0.324216	-5.32932
ENSMUSG00000019990	Pde7b	-2.22045e-16	1.04381	-5.36041e-15	1	1	-6.60018
ENSMUSG00000019992	Mtfr2	-0.0874256	4.63686	-1.38602	0.17398	0.420272	-5.65633
ENSMUSG00000019996	Map7	-0.566868	1.82632	-3.30569	0.00210288	0.0177498	-1.7818
ENSMUSG00000019998	Stx7	-0.133174	3.54184	-0.934964	0.355828	0.634645	-6.16469
ENSMUSG00000020003	Pex7	-0.109569	4.20334	-1.18013	0.245427	0.515358	-5.91113
ENSMUSG00000020009	Ifngr1	-0.066704	5.45998	-0.498834	0.620829	0.837047	-6.47516
ENSMUSG00000020014	Gm872	-0.220705	3.74817	-2.79382	0.00817993	0.0501197	-3.03429
ENSMUSG00000020015	Cdk17	0.221148	5.91941	4.2147	0.000152751	0.00228049	0.692751
ENSMUSG00000020017	Hal	0.0307384	1.20625	0.245036	0.807773	0.939732	-6.56993
ENSMUSG00000020018	Snrpf	0.0573534	2.3166	0.261943	0.794808	0.933765	-6.56562
ENSMUSG00000020020	Usp44	0.321788	2.20683	1.85006	0.0722489	0.237788	-4.95082
ENSMUSG00000020021	Fgd6	0.353673	3.45988	2.83523	0.00735809	0.0464632	-2.93776
ENSMUSG00000020022	Ndufa12	0.202887	3.68579	1.44172	0.157734	0.395235	-5.58104
ENSMUSG00000020024	Ccdc41	0.332296	5.7701	4.26452	0.000131551	0.00202362	0.835171
ENSMUSG00000020027	Socs2	0.0654768	5.10561	0.467221	0.643063	0.848537	-6.49046
ENSMUSG00000020029	Nudt4	-0.00332842	5.20433	-0.0283995	0.977495	1	-6.59977
ENSMUSG00000020032	Nuak1	0.161816	3.06033	1.1929	0.240449	0.510657	-5.89642
ENSMUSG00000020034	Tcp11l2	0.717249	2.19131	4.30473	0.000116569	0.00184978	0.95051
ENSMUSG00000020037	Rfx4	-0.158114	1.1731	-3.02111	0.00453329	0.0318358	-2.49358
ENSMUSG00000020042	Btbd11	-3.33067e-16	1	-3.26542e-14	1	1	-6.60018
ENSMUSG00000020044	Timp3	0.0291295	1.00988	1.18114	0.245033	0.514982	-5.90998
ENSMUSG00000020048	Hsp90b1	0.232235	9.10174	1.83637	0.0742927	0.241985	-4.97409
ENSMUSG00000020056	Ccdc53	-0.0116861	3.73465	-0.101038	0.920062	0.997492	-6.59503
ENSMUSG00000020061	Mybpc1	-0.191712	1.4946	-1.25481	0.217361	0.481379	-5.82304
ENSMUSG00000020063	Sirt1	0.0395327	4.9335	0.320857	0.750112	0.910266	-6.54835
ENSMUSG00000020064	Herc4	0.0546516	5.72798	0.740777	0.463472	0.728375	-6.3256
ENSMUSG00000020069	Hnrnph3	-0.396947	5.31199	-4.68199	3.70234e-05	0.000766173	2.04774
ENSMUSG00000020070	Rufy2	-0.0291278	4.23446	-0.432776	0.667673	0.862363	-6.506
ENSMUSG00000020072	Pbld1	-0.341363	2.85968	-1.31344	0.197068	0.453818	-5.75042
ENSMUSG00000020074	Ccar1	-0.0414002	6.5072	-0.672595	0.505355	0.756359	-6.37352
ENSMUSG00000020075	Ddx21	0.32651	7.53698	4.86904	2.08206e-05	0.000497345	2.60022
ENSMUSG00000020076	Ddx50	0.0975057	5.84686	1.50226	0.141459	0.369467	-5.49623
ENSMUSG00000020077	Srgn	-0.206862	6.90686	-1.53629	0.132916	0.354747	-5.4472
ENSMUSG00000020078	Vps26a	0.134434	4.18555	1.5041	0.140985	0.36866	-5.4936
ENSMUSG00000020079	Supv3l1	0.242496	5.88627	4.50504	6.35689e-05	0.00115914	1.52992
ENSMUSG00000020085	Aifm2	0.0397426	1.0361	0.860246	0.395156	0.672167	-6.23085
ENSMUSG00000020086	H2afy2	0.264481	1.50883	1.45619	0.153716	0.38908	-5.56106
ENSMUSG00000020087	Tysnd1	0.453714	5.57507	3.68553	0.000722358	0.00771489	-0.780196
ENSMUSG00000020088	Sar1a	0.0768197	6.50374	0.520484	0.605806	0.826697	-6.46412
ENSMUSG00000020089	Ppa1	0.414424	4.34312	4.47998	6.86024e-05	0.00122816	1.45702
ENSMUSG00000020091	Eif4ebp2	-0.103463	6.30245	-0.872273	0.388647	0.66649	-6.22055
ENSMUSG00000020097	Sgpl1	-0.557317	5.25564	-3.25484	0.00241759	0.0197193	-1.91161
ENSMUSG00000020098	Pcbd1	0.351394	2.8565	1.92874	0.0614087	0.212108	-4.81428
ENSMUSG00000020099	Unc5b	0.00877992	1.00298	0.717258	0.477688	0.736236	-6.34264
ENSMUSG00000020100	Slc29a3	0.0558657	3.06212	0.342119	0.734184	0.901408	-6.54127
ENSMUSG00000020101	4632428N05Rik	-0.259723	1.25013	-2.09766	0.0427765	0.166457	-4.50571
ENSMUSG00000020107	Anapc16	-0.255749	4.473	-3.1892	0.00289043	0.022469	-2.07753
ENSMUSG00000020108	Ddit4	-0.160946	5.50581	-1.15756	0.254411	0.526312	-5.93677
ENSMUSG00000020109	Dnajb12	0.059696	5.43803	0.760239	0.451896	0.719429	-6.3111
ENSMUSG00000020111	Micu1	-0.25846	4.58973	-3.41753	0.00154262	0.0139427	-1.49258
ENSMUSG00000020114	Cand1	-0.0659764	6.18108	-1.20506	0.23578	0.50454	-5.88228
ENSMUSG00000020115	Tbk1	-0.19536	6.24437	-2.31898	0.0259842	0.115339	-4.07112
ENSMUSG00000020116	Pno1	0.153351	4.41203	2.34515	0.0244534	0.110809	-4.01758
ENSMUSG00000020120	Plek	-0.990025	3.13171	-5.96869	6.75109e-07	3.58365e-05	5.90627
ENSMUSG00000020121	Srgap1	-3.33067e-16	1	-3.26542e-14	1	1	-6.60018
ENSMUSG00000020122	Egfr	-0.00946083	1.03365	-0.263329	0.793748	0.933217	-6.56526
ENSMUSG00000020124	Usp15	-0.0487041	6.51626	-0.796262	0.430924	0.703816	-6.28329
ENSMUSG00000020128	Vps54	-0.0429508	5.64231	-0.850641	0.400403	0.676686	-6.23897
ENSMUSG00000020130	Tbc1d15	0.394542	5.5776	7.37005	8.78891e-09	1.68919e-06	10.1031
ENSMUSG00000020131	Pcsk4	0.716874	3.57599	5.67561	1.68936e-06	7.16947e-05	5.02018
ENSMUSG00000020132	Rab21	-0.101037	4.47615	-0.956498	0.344987	0.625044	-6.14465
ENSMUSG00000020133	2310011J03Rik	0.0171245	4.45913	0.191501	0.849173	0.961016	-6.5817
ENSMUSG00000020134	Peli1	-0.156914	4.08201	-2.41739	0.0206405	0.0979925	-3.86746
ENSMUSG00000020135	Apc2	0.105372	2.40539	1.01196	0.318083	0.596932	-6.09103
ENSMUSG00000020137	Thap2	0.162238	2.32727	1.09787	0.279305	0.555866	-6.00236
ENSMUSG00000020140	Lgr5	-4.44089e-16	1.00298	-3.6279e-14	1	1	-6.60018
ENSMUSG00000020142	Slc1a4	0.209585	5.73896	1.9441	0.0594641	0.207405	-4.78709
ENSMUSG00000020143	Dock2	-0.0893224	7.40076	-1.57097	0.124646	0.341672	-5.39625
ENSMUSG00000020149	Rab1	-0.187111	5.13282	-3.81433	0.000497988	0.00576652	-0.42911
ENSMUSG00000020150	Gamt	0.227069	2.25979	1.16226	0.252521	0.524067	-5.93147
ENSMUSG00000020151	Ptprr	-0.0983733	1.13126	-0.854385	0.398352	0.674585	-6.23581
ENSMUSG00000020152	Actr2	-0.0799208	6.35122	-1.79083	0.0814489	0.257937	-5.05048
ENSMUSG00000020153	Ndufs7	0.0518654	5.93087	0.703406	0.486176	0.743116	-6.35243
ENSMUSG00000020154	Ptprb	-3.33067e-16	1	-3.26542e-14	1	1	-6.60018
ENSMUSG00000020155	Kcnmb1	-0.131649	1.29058	-1.16386	0.251882	0.523379	-5.92967
ENSMUSG00000020156	Mum1	0.0787755	5.08535	1.08387	0.285389	0.562005	-6.01728
ENSMUSG00000020160	Meis1	-3.33067e-16	1	-3.26542e-14	1	1	-6.60018
ENSMUSG00000020163	Uqcr11	0.19828	5.04681	1.65171	0.107	0.310239	-5.27379
ENSMUSG00000020166	Cnot2	0.0606718	6.10627	1.07355	0.289927	0.565894	-6.02814
ENSMUSG00000020167	Tcf3	-0.151273	5.77188	-2.444	0.0193775	0.0936973	-3.81133
ENSMUSG00000020170	Frs2	0.0242817	4.60002	0.279508	0.781401	0.927311	-6.56084
ENSMUSG00000020171	Yeats4	-0.180571	4.61721	-1.79483	0.080797	0.256439	-5.04383
ENSMUSG00000020175	Rab36	0.110237	1.90685	0.795094	0.431595	0.703816	-6.28421
ENSMUSG00000020176	Grb10	-0.342094	3.89356	-1.88761	0.0668862	0.225667	-4.88623
ENSMUSG00000020180	Snrpd3	0.208088	3.9929	2.01458	0.0512098	0.187945	-4.66007
ENSMUSG00000020182	Ddc	0.0157805	5.0116	0.167642	0.867771	0.969207	-6.58602
ENSMUSG00000020183	Cpm	-0.349172	1.61088	-3.16617	0.00307625	0.0236279	-2.1353
ENSMUSG00000020184	Mdm2	-0.320739	5.62913	-5.04126	1.22185e-05	0.000321235	3.11266
ENSMUSG00000020185	E2f7	-0.732856	4.5028	-6.41917	1.65321e-07	1.31011e-05	7.26652
ENSMUSG00000020186	Csrp2	-0.206436	2.33922	-1.18455	0.243698	0.513755	-5.90606
ENSMUSG00000020189	Osbpl8	-0.165117	7.55451	-1.63961	0.109505	0.315423	-5.29248
ENSMUSG00000020190	Mknk2	-0.346257	6.78543	-3.43209	0.00148115	0.0135114	-1.45455
ENSMUSG00000020191	4930415F15Rik	-0.0814307	1.15199	-1.16263	0.252375	0.523948	-5.93106
ENSMUSG00000020193	Zpbp	0.278246	2.06576	1.65284	0.106767	0.309887	-5.27203
ENSMUSG00000020196	Cabin1	0.0224365	7.07399	0.406044	0.687033	0.874735	-6.51725
ENSMUSG00000020198	Ap3d1	-0.321898	5.83346	-4.49734	6.50758e-05	0.00118147	1.50751
ENSMUSG00000020205	Phlda1	-0.804908	4.36381	-5.52346	2.71901e-06	9.86215e-05	4.56078
ENSMUSG00000020211	Sf3a2	-0.0529909	5.25413	-0.760793	0.451569	0.719322	-6.31068
ENSMUSG00000020212	Mdm1	-0.347907	4.29474	-3.17909	0.00297063	0.023006	-2.10291
ENSMUSG00000020216	Jsrp1	0.0420832	1.16494	0.406147	0.686958	0.874735	-6.51721
ENSMUSG00000020219	Timm13	0.182986	4.82939	2.07503	0.0449434	0.172086	-4.54825
ENSMUSG00000020220	Vps13d	0.0228683	5.8898	0.568364	0.573198	0.80393	-6.43805
ENSMUSG00000020224	Llph	0.150648	3.69714	1.07638	0.288679	0.564891	-6.02518
ENSMUSG00000020225	Tmbim4	0.236199	5.03267	1.66331	0.104641	0.305465	-5.25575
ENSMUSG00000020226	Slc5a4b	-0.136921	1.80232	-0.709883	0.482197	0.740064	-6.34787
ENSMUSG00000020227	Irak3	0.139573	3.91197	1.5348	0.133284	0.355105	-5.44938
ENSMUSG00000020228	Helb	-0.3808	5.1935	-6.67814	7.39023e-08	7.62791e-06	8.0451
ENSMUSG00000020230	Prmt2	-0.117222	1.13351	-1.21035	0.233766	0.502557	-5.87608
ENSMUSG00000020231	Dip2a	-0.317597	2.67019	-2.12328	0.0404352	0.159725	-4.45713
ENSMUSG00000020232	Hmg20b	-0.186269	4.16921	-2.21319	0.0330879	0.137696	-4.283
ENSMUSG00000020234	4930404N11Rik	0.128357	2.95694	0.8246	0.414847	0.688981	-6.26055
ENSMUSG00000020235	Fzr1	-0.294186	5.52465	-4.29843	0.000118802	0.00187208	0.9324
ENSMUSG00000020238	Ncln	0.145242	7.21019	2.02172	0.0504316	0.186028	-4.64699
ENSMUSG00000020246	Hcfc2	-0.428965	4.50298	-4.9401	1.67155e-05	0.000412849	2.81127
ENSMUSG00000020248	Nfyb	-0.29012	4.55586	-3.12381	0.00344793	0.0258533	-2.24092
ENSMUSG00000020250	Txnrd1	-0.245381	7.65459	-3.07123	0.00396864	0.0287645	-2.37091
ENSMUSG00000020251	Glt8d2	0.0942859	2.05527	0.734507	0.467238	0.731525	-6.3302
ENSMUSG00000020253	Ppm1m	-0.265968	4.3723	-2.83681	0.00732841	0.0463633	-2.93407
ENSMUSG00000020255	D10Wsu102e	0.140696	5.83561	1.84783	0.0725776	0.238547	-4.95461
ENSMUSG00000020256	Aldh1l2	0.183862	2.3187	1.57627	0.123419	0.339924	-5.38837
ENSMUSG00000020257	Wdr82	-0.00579993	6.10092	-0.092365	0.926903	1	-6.59588
ENSMUSG00000020258	Glyctk	-0.234002	1.32446	-2.35714	0.0237792	0.108578	-3.99288
ENSMUSG00000020260	Pofut2	0.102735	3.95235	0.804429	0.426253	0.699723	-6.27682
ENSMUSG00000020261	Slc36a1	-0.0997493	3.22747	-0.826837	0.413594	0.687856	-6.25872
ENSMUSG00000020262	Adarb1	-0.0797842	1.40396	-0.504541	0.616852	0.834934	-6.4723
ENSMUSG00000020263	Appl2	-0.0979215	5.5377	-0.514497	0.609943	0.82946	-6.46722
ENSMUSG00000020265	Sumo3	-0.0545278	5.75355	-0.849757	0.400888	0.677028	-6.23971
ENSMUSG00000020267	Hint1	0.207845	5.84964	2.29534	0.0274409	0.119989	-4.11912
ENSMUSG00000020268	Lyrm7	0.120223	2.27986	0.729534	0.470237	0.733474	-6.33381
ENSMUSG00000020271	Fbxw11	-0.0597118	5.35151	-0.928593	0.359078	0.637515	-6.17053
ENSMUSG00000020272	Stk10	-0.292175	5.83718	-2.5272	0.0158698	0.0813736	-3.63304
ENSMUSG00000020273	Papolg	-0.0786938	4.80744	-1.16422	0.251738	0.523221	-5.92926
ENSMUSG00000020275	Rel	-0.546189	2.93826	-3.76322	0.000577485	0.00643313	-0.569042
ENSMUSG00000020277	Pfkl	0.301049	5.4314	2.27256	0.0289132	0.124059	-4.16502
ENSMUSG00000020279	Il9r	-0.0724363	1.04383	-1.5049	0.140781	0.368272	-5.49246
ENSMUSG00000020280	Pus10	0.0534584	6.24977	0.706535	0.484251	0.741566	-6.35023
ENSMUSG00000020282	Rhbdf1	-0.131891	1.24455	-1.32891	0.191958	0.44592	-5.73074
ENSMUSG00000020283	Pex13	-0.058346	5.16751	-0.801215	0.428088	0.701152	-6.27937
ENSMUSG00000020284	1810043G02Rik	-0.0756616	4.00186	-0.595376	0.555192	0.790265	-6.42234
ENSMUSG00000020287	Mpg	0.0480416	4.0522	0.667304	0.508691	0.758906	-6.37706
ENSMUSG00000020288	Ahsa2	0.0576484	4.82061	0.518603	0.607104	0.827536	-6.46509
ENSMUSG00000020289	Nprl3	0.115033	4.64054	2.12173	0.0405729	0.160194	-4.46007
ENSMUSG00000020290	Xpo1	0.280333	8.22621	3.71587	0.000662026	0.00722096	-0.69797
ENSMUSG00000020297	Nsg2	0.03035	1.84284	0.114173	0.909714	0.992866	-6.59361
ENSMUSG00000020300	Cpeb4	-0.96382	2.79839	-5.40665	3.9167e-06	0.000131773	4.20867
ENSMUSG00000020303	Stc2	0.929983	4.83549	6.90815	3.6269e-08	4.7012e-06	8.73331
ENSMUSG00000020305	Asb3	-0.0518518	4.42833	-0.595058	0.555402	0.79044	-6.42253
ENSMUSG00000020307	Cdc34	0.0990502	5.42653	1.29908	0.2019	0.460193	-5.76848
ENSMUSG00000020308	Tpgs1	-0.272011	2.59559	-1.40109	0.169461	0.412935	-5.63622
ENSMUSG00000020309	Chac2	-0.152226	2.61245	-1.37828	0.176339	0.423098	-5.66659
ENSMUSG00000020311	Erlec1	-0.0157426	4.68729	-0.157914	0.875378	0.973347	-6.58761
ENSMUSG00000020312	Shc2	0.0100894	1.00892	0.650147	0.519586	0.766432	-6.38832
ENSMUSG00000020315	Sptbn1	0.24823	7.76005	1.95892	0.0576389	0.203372	-4.76068
ENSMUSG00000020319	Wdpcp	-0.00964006	3.99799	-0.129133	0.897947	0.986041	-6.59177
ENSMUSG00000020321	Mdh1	-0.0789768	5.93972	-0.698271	0.489344	0.745202	-6.35601
ENSMUSG00000020323	Prss57	0.0267096	1.03219	0.535684	0.595361	0.820154	-6.45608
ENSMUSG00000020326	Ccng1	-0.249251	5.24459	-2.67029	0.0111664	0.0631214	-3.31671
ENSMUSG00000020327	Fgf22	-0.0384839	1.03811	-1.20286	0.236618	0.505615	-5.88485
ENSMUSG00000020328	Nudcd2	0.0901265	5.40596	1.22303	0.228997	0.496893	-5.86113
ENSMUSG00000020329	Polrmt	0.0774088	5.51499	0.934857	0.355882	0.634674	-6.16479
ENSMUSG00000020330	Hmmr	-0.141297	6.46462	-3.32989	0.00196726	0.0169472	-1.71966
ENSMUSG00000020331	Hcn2	-0.00860219	1.02802	-0.308953	0.759079	0.916311	-6.55212
ENSMUSG00000020340	Cyfip2	-0.0550236	7.64596	-0.802546	0.427327	0.700592	-6.27831
ENSMUSG00000020346	Mgat1	-0.190017	5.26158	-1.70336	0.0968302	0.290525	-5.19267
ENSMUSG00000020349	Ppp2ca	-0.00190622	5.70709	-0.0435296	0.965512	1	-6.59922
ENSMUSG00000020358	Hnrnpab	-0.111031	7.29895	-1.56471	0.126106	0.344003	-5.40551
ENSMUSG00000020359	Phykpl	0.0424082	6.59607	0.694108	0.49192	0.747355	-6.35889
ENSMUSG00000020361	Hspa4	0.168947	7.13396	3.70101	0.000690948	0.00744897	-0.738291
ENSMUSG00000020362	Cnot6	-0.375302	6.11078	-5.3115	5.27089e-06	0.000164763	3.92236
ENSMUSG00000020366	Mapk9	0.200199	4.88863	3.40279	0.0016073	0.014397	-1.53099
ENSMUSG00000020368	Canx	0.258252	8.80036	1.29383	0.203689	0.462819	-5.77504
ENSMUSG00000020372	Gnb2l1	0.147334	9.33938	1.86096	0.0706553	0.234025	-4.93218
ENSMUSG00000020375	Rufy1	-0.0113096	3.76858	-0.115114	0.908973	0.992416	-6.5935
ENSMUSG00000020376	Rnf130	-0.137026	5.10788	-0.992913	0.327158	0.606856	-6.10977
ENSMUSG00000020380	Rad50	0.072529	6.07567	1.03972	0.305169	0.58397	-6.06312
ENSMUSG00000020381	3010026O09Rik	-0.22746	2.3497	-1.23642	0.224042	0.490856	-5.8452
ENSMUSG00000020385	Clk4	-0.0027415	6.23446	-0.0382507	0.969692	1	-6.59944
ENSMUSG00000020386	Sar1b	0.0590428	5.11883	0.550758	0.585087	0.812157	-6.44789
ENSMUSG00000020387	Phf15	0.143657	5.20351	2.09862	0.0426864	0.166222	-4.50389
ENSMUSG00000020389	Cdkl3	-0.0860611	3.65398	-0.82711	0.413441	0.687693	-6.25849
ENSMUSG00000020390	Ube2b	-0.279344	4.61764	-2.33909	0.0248005	0.111746	-4.03001
ENSMUSG00000020392	Cdkn2aipnl	-0.0286121	5.14289	-0.35482	0.724725	0.895746	-6.53682
ENSMUSG00000020393	Kremen1	0.0492838	2.50402	0.385619	0.701972	0.883688	-6.52537
ENSMUSG00000020395	Itk	-0.00413384	1.18539	-0.0611468	0.951569	1	-6.59829
ENSMUSG00000020396	Nefh	0.428765	3.8325	3.40028	0.00161856	0.0144727	-1.53751
ENSMUSG00000020397	Med7	-0.169448	4.94234	-2.97311	0.00514441	0.0349958	-2.60994
ENSMUSG00000020399	Havcr2	-0.0698945	1.11204	-1.0934	0.281237	0.557969	-6.00714
ENSMUSG00000020400	Tnip1	-0.0981695	3.28588	-1.07248	0.290402	0.566526	-6.02927
ENSMUSG00000020402	Vdac1	0.117219	6.41207	1.34454	0.186905	0.437962	-5.71067
ENSMUSG00000020409	Slu7	-0.00434759	4.73865	-0.0496664	0.960654	1	-6.59893
ENSMUSG00000020411	Nipal4	-0.0293398	1.11793	-0.410106	0.684077	0.873545	-6.51559
ENSMUSG00000020412	Ascc2	0.0130997	5.47883	0.224143	0.823871	0.948185	-6.57487
ENSMUSG00000020413	Hus1	0.08197	4.66525	1.38995	0.172793	0.418432	-5.65111
ENSMUSG00000020415	Pttg1	-0.404484	3.54142	-2.96416	0.00526667	0.0356435	-2.63152
ENSMUSG00000020420	Zfp607	0.0475384	5.07502	0.592591	0.557035	0.791686	-6.424
ENSMUSG00000020422	Tns3	-0.0182771	5.87537	-0.157577	0.875641	0.973446	-6.58767
ENSMUSG00000020423	Btg2	-0.0559904	1.11654	-0.928808	0.358968	0.637498	-6.17034
ENSMUSG00000020430	Pes1	0.214458	6.36694	3.04969	0.00420264	0.0300566	-2.42377
ENSMUSG00000020432	Tcn2	0.286903	2.62653	1.33626	0.189568	0.441667	-5.72132
ENSMUSG00000020437	Myo1g	-0.291414	6.25644	-5.23686	6.65153e-06	0.00019623	3.69816
ENSMUSG00000020439	Smtn	-0.0053516	6.7537	-0.0527645	0.958201	1	-6.59878
ENSMUSG00000020440	Arf5	-0.190577	5.04394	-1.71824	0.0940537	0.285175	-5.1689
ENSMUSG00000020441	2310033P09Rik	0.00996713	4.63098	0.108193	0.914423	0.995188	-6.59428
ENSMUSG00000020444	Guk1	0.511262	4.82158	5.24827	6.41913e-06	0.000191668	3.73243
ENSMUSG00000020448	Rnf185	-0.226674	3.41867	-1.91387	0.0633432	0.216997	-4.84045
ENSMUSG00000020451	Limk2	-0.09205	5.65757	-1.07927	0.287406	0.563389	-6.02213
ENSMUSG00000020453	Patz1	0.247096	5.76263	4.76258	2.89054e-05	0.000641017	2.28519
ENSMUSG00000020454	Eif4enif1	0.254702	6.22986	4.88226	1.99876e-05	0.000480191	2.63945
ENSMUSG00000020455	Trim11	0.136547	6.43251	1.62892	0.111758	0.319744	-5.30889
ENSMUSG00000020456	Ogdh	-0.159112	6.48372	-2.10642	0.0419623	0.164437	-4.48914
ENSMUSG00000020457	Drg1	0.176976	6.01118	2.68394	0.0107928	0.0614666	-3.28593
ENSMUSG00000020458	Rtn4	-0.295826	5.02609	-2.867	0.00678065	0.0437083	-2.8631
ENSMUSG00000020459	Mtif2	0.00406604	4.58744	0.058709	0.953498	1	-6.59844
ENSMUSG00000020460	Rps27a	-0.157991	8.04095	-2.07414	0.0450302	0.172221	-4.54991
ENSMUSG00000020461	Clhc1	-0.0509742	1.15232	-0.56266	0.577037	0.807226	-6.44127
ENSMUSG00000020462	Ccdc104	-0.220252	3.87717	-2.43348	0.0198684	0.0955754	-3.83358
ENSMUSG00000020463	Smek2	-0.117897	5.64361	-1.70668	0.0962045	0.289583	-5.18738
ENSMUSG00000020464	Pnpt1	0.212944	6.63677	3.84258	0.000458702	0.00540519	-0.3514
ENSMUSG00000020471	Pold2	0.209132	5.66003	3.68908	0.000715043	0.00765444	-0.770603
ENSMUSG00000020472	Zkscan17	-0.235437	4.52853	-3.32575	0.00198987	0.0170978	-1.73031
ENSMUSG00000020473	Aebp1	0.605592	2.48255	3.92433	0.000361233	0.00452448	-0.125225
ENSMUSG00000020474	Polm	0.0762859	4.01374	0.640712	0.525632	0.770121	-6.39439
ENSMUSG00000020475	Pgam2	-0.1054	2.86441	-0.733552	0.467813	0.731932	-6.33089
ENSMUSG00000020476	Dbnl	-0.133256	6.0331	-2.51236	0.0164492	0.083272	-3.66514
ENSMUSG00000020477	Mrps24	-0.00265104	4.57269	-0.0231841	0.981627	1	-6.59991
ENSMUSG00000020482	Ccdc117	0.453096	5.11819	6.44324	1.53377e-07	1.2554e-05	7.33904
ENSMUSG00000020483	Dynll2	0.187226	4.1278	1.49039	0.144541	0.374016	-5.51311
ENSMUSG00000020484	Xbp1	-0.407761	5.53541	-4.46689	7.13857e-05	0.00126713	1.41898
ENSMUSG00000020485	Supt4a	0.246514	4.26194	3.34835	0.00186942	0.016213	-1.67208
ENSMUSG00000020486	2004-09-01	-0.238639	1.39194	-2.27287	0.0288925	0.12402	-4.16439
ENSMUSG00000020490	Btnl10	-0.006361	1.20068	-0.0571617	0.954722	1	-6.59853
ENSMUSG00000020491	2810021J22Rik	0.061571	3.64023	0.554344	0.582656	0.811004	-6.44591
ENSMUSG00000020492	Ska2	-0.467851	4.11926	-3.73593	0.000624843	0.00688882	-0.643439
ENSMUSG00000020493	Prr11	-0.525521	4.97801	-4.1252	0.000199536	0.00282749	0.438366
ENSMUSG00000020495	Smg8	0.0531995	4.59084	0.371822	0.712132	0.890782	-6.53062
ENSMUSG00000020496	Rnf187	0.0710149	5.32521	0.795405	0.431416	0.703816	-6.28397
ENSMUSG00000020513	Tubd1	-0.346021	3.70093	-2.20374	0.0337998	0.140101	-4.30155
ENSMUSG00000020514	Mrpl22	0.588537	4.18051	4.29861	0.00011874	0.00187208	0.932906
ENSMUSG00000020515	Cnot8	0.0650893	5.75089	1.44576	0.156606	0.393221	-5.57549
ENSMUSG00000020516	Rps6kb1	0.324539	5.38536	5.41474	3.81902e-06	0.000129267	4.23303
ENSMUSG00000020519	Sap30l	-0.0982112	3.40694	-0.754979	0.455008	0.721935	-6.31505
ENSMUSG00000020520	Galnt10	-0.130154	1.17318	-1.74832	0.0886457	0.273831	-5.12034
ENSMUSG00000020521	Rnft1	0.223231	4.49838	2.43934	0.0195936	0.0945251	-3.82119
ENSMUSG00000020522	Mfap3	0.136674	5.5978	1.10865	0.274686	0.550925	-5.99075
ENSMUSG00000020523	Fam114a2	0.190131	5.11281	3.01156	0.0046492	0.0324725	-2.51683
ENSMUSG00000020525	Ppm1d	-0.0528271	4.52419	-0.611866	0.544342	0.782615	-6.41241
ENSMUSG00000020526	Znhit3	-0.0796078	5.06693	-0.624034	0.536408	0.777369	-6.40491
ENSMUSG00000020527	Myo19	0.519449	5.09959	5.61496	2.04235e-06	8.3907e-05	4.83698
ENSMUSG00000020528	Prpsap2	-0.29563	4.08942	-3.00106	0.00477981	0.0330671	-2.54233
ENSMUSG00000020530	Ggnbp2	-0.0110566	6.21659	-0.226388	0.822137	0.946993	-6.57436
ENSMUSG00000020532	Acaca	0.27121	7.314	4.11922	0.000203114	0.00286605	0.421459
ENSMUSG00000020534	Shmt1	0.353429	6.18505	5.10782	9.93717e-06	0.000271947	3.31156
ENSMUSG00000020536	Llgl1	-0.00145814	4.26904	-0.0178262	0.985873	1	-6.60002
ENSMUSG00000020537	Drg2	0.122615	5.98554	1.84103	0.0735911	0.240523	-4.96618
ENSMUSG00000020538	Srebf1	-0.179587	7.14764	-1.60628	0.116656	0.327777	-5.34334
ENSMUSG00000020541	Tom1l1	0.108942	3.29261	1.03925	0.305388	0.584017	-6.0636
ENSMUSG00000020544	Cox11	-0.0275787	3.23579	-0.200182	0.842427	0.957269	-6.57999
ENSMUSG00000020546	Stxbp4	-0.0108922	3.3492	-0.141181	0.888487	0.980491	-6.59013
ENSMUSG00000020547	Bzw2	0.845483	7.48804	7.98311	1.3804e-09	4.43877e-07	11.8894
ENSMUSG00000020549	Elac2	0.447997	6.37739	5.74643	1.35353e-06	6.13345e-05	5.23421
ENSMUSG00000020553	Pctp	-0.215822	3.42304	-1.78647	0.082164	0.259317	-5.05772
ENSMUSG00000020561	Twistnb	0.3014	5.23851	3.66692	0.000761965	0.00805361	-0.830488
ENSMUSG00000020564	Atxn7l1	-0.0239502	4.4155	-0.306374	0.761026	0.917075	-6.55292
ENSMUSG00000020566	Atp6v1c2	0.0418185	1.39371	0.365267	0.716978	0.893337	-6.53304
ENSMUSG00000020570	Sypl	-0.00460178	6.24521	-0.0568136	0.954997	1	-6.59855
ENSMUSG00000020571	Pdia6	0.160231	7.84594	1.14815	0.258224	0.530568	-5.94732
ENSMUSG00000020572	Nampt	0.588612	4.4963	5.23622	6.66472e-06	0.00019623	3.69625
ENSMUSG00000020573	Pik3cg	-0.385294	6.49753	-5.22436	6.91554e-06	0.000202513	3.66066
ENSMUSG00000020576	Nbas	0.120306	6.49842	1.97691	0.0554878	0.198773	-4.7284
ENSMUSG00000020577	Tspan13	0.0863015	6.01839	0.508557	0.614061	0.832633	-6.47026
ENSMUSG00000020580	Rock2	0.0624267	5.97773	0.840856	0.405793	0.681183	-6.24715
ENSMUSG00000020585	Laptm4a	0.0787967	6.07509	0.500676	0.619544	0.836371	-6.47424
[truncated: 14,722 more rows]

## Sheet: IK+Myc_vs_Myc
EnsmblID	GeneSymbol	logFC	AveExpr	t	P.Value	adj.P.Val	B
ENSMUSG00000018654	Ikzf1	4.49745	10.4207	15.6523	3.5176e-18	5.88178e-14	30.1753
ENSMUSG00000019850	Tnfaip3	-1.39118	4.11928	-12.6899	2.95479e-15	2.19614e-11	24.1234
ENSMUSG00000038963	Slco4a1	-1.54274	7.58086	-12.5724	3.94021e-15	2.19614e-11	23.8596
ENSMUSG00000020798	Spns3	2.68186	2.87497	12.3595	6.66546e-15	2.78633e-11	23.3768
ENSMUSG00000027985	Lef1	-1.38938	6.84802	-10.5437	7.44341e-13	2.48923e-09	18.9961
ENSMUSG00000021576	Pdcd6	-0.74772	6.25074	-10.0616	2.79565e-12	7.79101e-09	17.7526
ENSMUSG00000020715	Ern1	0.688234	5.8648	9.94696	3.84714e-12	9.18972e-09	17.4517
ENSMUSG00000035578	Iqcg	-1.11752	4.02112	-9.69072	7.89999e-12	1.6512e-08	16.7727
ENSMUSG00000026727	Rsu1	-0.817271	5.70971	-9.50642	1.33244e-11	2.47553e-08	16.2784
ENSMUSG00000022346	Myc	-0.868171	8.07876	-9.35936	2.02838e-11	3.39166e-08	15.8806
ENSMUSG00000003500	Impdh1	-0.888158	7.19907	-9.17643	3.43435e-11	4.78923e-08	15.3814
ENSMUSG00000023927	Satb1	1.4303	3.78698	9.15363	3.6684e-11	4.78923e-08	15.3188
ENSMUSG00000041911	Dlx1	-0.824317	4.81505	-9.14848	3.72346e-11	4.78923e-08	15.3047
ENSMUSG00000011114	Tbrg1	-0.657188	6.20141	-9.06316	4.76821e-11	5.69495e-08	15.07
ENSMUSG00000035297	Cops4	0.428266	6.84499	9.01042	5.55846e-11	6.1962e-08	14.9243
ENSMUSG00000074743	Thbd	-1.19651	6.95232	-8.83695	9.22671e-11	9.64249e-08	14.4427
ENSMUSG00000026094	Stk17b	0.634594	7.61624	8.63563	1.66904e-10	1.64165e-07	13.8787
ENSMUSG00000046207	Pik3r6	1.42123	6.41311	8.51964	2.35364e-10	2.1864e-07	13.5512
ENSMUSG00000046441	Ftsjd1	-0.913485	4.50564	-8.46619	2.75902e-10	2.30668e-07	13.3998
ENSMUSG00000073145	Gm12000	-1.75067	4.25461	-8.47825	2.66172e-10	2.30668e-07	13.434
ENSMUSG00000074364	Ehd2	-0.628813	6.42589	-8.44618	2.92834e-10	2.33166e-07	13.343
ENSMUSG00000026657	Frmd4a	-1.41429	2.84243	-8.3271	4.17848e-10	3.03775e-07	13.0039
ENSMUSG00000038174	Fam126b	-0.661863	5.52307	-8.33687	4.05818e-10	3.03775e-07	13.0318
ENSMUSG00000097815	AC136215.1	-1.2545	11.2617	-8.29339	4.62225e-10	3.22036e-07	12.9076
ENSMUSG00000025747	Tyms	-0.712342	7.02874	-8.25899	5.12445e-10	3.42743e-07	12.8092
ENSMUSG00000020027	Socs2	-1.15267	5.98868	-8.24368	5.36537e-10	3.45055e-07	12.7654
ENSMUSG00000042055	Wdr11	-0.58696	6.36158	-8.21608	5.82904e-10	3.6099e-07	12.6862
ENSMUSG00000004535	Tax1bp1	0.3325	6.63679	8.09685	8.34699e-10	4.98465e-07	12.3434
ENSMUSG00000022090	Pdlim2	0.749774	5.0089	8.06237	9.26303e-10	5.34094e-07	12.2439
ENSMUSG00000036676	Tmtc3	-0.727277	3.58191	-8.0127	1.07644e-09	5.9997e-07	12.1003
ENSMUSG00000092500	Gm20400	-1.29496	4.80947	-7.98998	1.15309e-09	6.21962e-07	12.0346
ENSMUSG00000024842	Cabp4	-0.963272	5.75366	-7.95893	1.26691e-09	6.4194e-07	11.9446
ENSMUSG00000050721	Plekho2	-1.37734	6.15794	-7.96401	1.24754e-09	6.4194e-07	11.9593
ENSMUSG00000042106	Fam212a	-1.15095	5.25157	-7.90753	1.48081e-09	7.28252e-07	11.7954
ENSMUSG00000072618	Gm10384	-0.823252	6.13397	-7.88282	1.59632e-09	7.62632e-07	11.7236
ENSMUSG00000021871	Pnp	-1.17878	7.59298	-7.83994	1.81879e-09	8.21947e-07	11.5988
ENSMUSG00000070047	Fat1	1.3318	4.46588	7.8402	1.81738e-09	8.21947e-07	11.5996
ENSMUSG00000034792	Gna15	-0.932623	5.49319	-7.79667	2.07515e-09	9.1312e-07	11.4727
ENSMUSG00000095105	Edaradd	-0.698263	4.91525	-7.77619	2.20891e-09	9.47055e-07	11.4129
ENSMUSG00000019927	Ube2d1	-0.606424	3.81615	-7.74558	2.42533e-09	1.01385e-06	11.3235
ENSMUSG00000020664	Dld	0.485277	7.70205	7.73085	2.537e-09	1.03466e-06	11.2804
ENSMUSG00000069094	Pde7a	0.592704	7.2396	7.68006	2.96331e-09	1.17975e-06	11.1317
ENSMUSG00000021719	Rgs7bp	1.49328	3.7548	7.65971	3.15386e-09	1.22641e-06	11.0721
ENSMUSG00000020712	Tcam1	-0.957727	3.98367	-7.48827	5.33974e-09	2.02922e-06	10.5678
ENSMUSG00000032392	Parp16	-0.875079	3.91067	-7.48083	5.46335e-09	2.03006e-06	10.5459
ENSMUSG00000033883	D3Ertd254e	-0.595325	4.12857	-7.46174	5.79442e-09	2.10627e-06	10.4895
ENSMUSG00000021668	Polk	-0.573312	6.08216	-7.43339	6.32356e-09	2.24971e-06	10.4058
ENSMUSG00000031834	Pik3r2	0.366273	6.16276	7.39018	7.22571e-09	2.41792e-06	10.278
ENSMUSG00000037211	Spry1	-1.19672	5.83137	-7.38998	7.23019e-09	2.41792e-06	10.2774
ENSMUSG00000061544	Zfp229	-1.4378	3.17001	-7.39932	7.02469e-09	2.41792e-06	10.305
ENSMUSG00000018381	Abi3	0.679477	4.6764	7.36607	7.7844e-09	2.55221e-06	10.2066
ENSMUSG00000029722	Agfg2	0.841552	6.27299	7.3416	8.39611e-09	2.69983e-06	10.1341
ENSMUSG00000023990	Tfeb	0.867042	4.15253	7.26475	1.06511e-08	3.29809e-06	9.90603
ENSMUSG00000063383	Zfp947	-0.979651	3.76019	-7.26535	1.06312e-08	3.29809e-06	9.90782
ENSMUSG00000026181	Ppm1f	-0.435226	7.66755	-7.23486	1.16849e-08	3.55242e-06	9.8172
ENSMUSG00000024219	Anks1	-0.967618	6.51654	-7.21768	1.23247e-08	3.68003e-06	9.76608
ENSMUSG00000087070	Gm12505	-1.36819	5.96911	-7.16877	1.43458e-08	4.20835e-06	9.62046
ENSMUSG00000015488	Cacfd1	0.509757	5.5333	7.09897	1.78228e-08	5.1382e-06	9.41229
ENSMUSG00000021356	Irf4	-2.05428	2.93317	-7.07538	1.91809e-08	5.43599e-06	9.34185
ENSMUSG00000042631	Xkr7	-1.36356	4.98696	-7.0206	2.27508e-08	6.34027e-06	9.17808
ENSMUSG00000023206	Il15ra	-0.542335	5.63497	-7.01418	2.32107e-08	6.36239e-06	9.15888
ENSMUSG00000070691	Runx3	0.867683	6.16258	6.98808	2.51795e-08	6.79074e-06	9.08076
ENSMUSG00000038291	Snx25	0.442973	6.54517	6.97106	2.6553e-08	7.04751e-06	9.02979
ENSMUSG00000003541	Ier3	-1.25739	3.66892	-6.96338	2.71969e-08	7.10562e-06	9.0068
ENSMUSG00000040710	St8sia4	0.79128	6.6893	6.94466	2.88338e-08	7.41739e-06	8.95071
ENSMUSG00000047821	Trim16	-0.802627	5.55442	-6.92822	3.03541e-08	7.69016e-06	8.9014
ENSMUSG00000032501	Trib1	-1.14419	4.93827	-6.91429	3.17038e-08	7.91223e-06	8.85965
ENSMUSG00000006289	Osgep	-0.407582	5.81267	-6.90207	3.29381e-08	8.09937e-06	8.82299
ENSMUSG00000058135	Gstm1	-1.25114	3.20928	-6.89066	3.41343e-08	8.27188e-06	8.78875
ENSMUSG00000022237	Ankrd33b	-0.864945	4.17099	-6.87648	3.56828e-08	8.52361e-06	8.74617
ENSMUSG00000028093	Acp6	-0.574255	6.8825	-6.83868	4.01619e-08	9.45842e-06	8.63267
ENSMUSG00000052085	Dock8	0.521171	7.36899	6.81153	4.37258e-08	1.01547e-05	8.55106
ENSMUSG00000036109	Mbnl3	-0.516174	4.58691	-6.78963	4.68308e-08	1.07268e-05	8.4852
ENSMUSG00000022508	Bcl6	1.19477	2.5337	6.76213	5.10457e-08	1.15343e-05	8.40247
ENSMUSG00000030256	Bhlhe41	1.44232	1.90901	6.75763	5.17724e-08	1.15425e-05	8.3889
ENSMUSG00000051517	Arhgef39	-0.570368	6.5991	-6.73833	5.50018e-08	1.21011e-05	8.3308
ENSMUSG00000027207	Galk2	-0.420178	5.42703	-6.7145	5.92717e-08	1.27062e-05	8.25902
ENSMUSG00000047153	Khnyn	0.489304	6.06077	6.71844	5.8543e-08	1.27062e-05	8.2709
ENSMUSG00000059142	Zfp945	-0.533388	4.77432	-6.70694	6.06947e-08	1.28465e-05	8.23624
ENSMUSG00000044724	Gpr152	-0.664706	5.83655	-6.69222	6.35642e-08	1.32857e-05	8.19189
ENSMUSG00000097315	AC124550.1	1.0272	6.11299	6.68278	6.54763e-08	1.35164e-05	8.16343
ENSMUSG00000026222	Sp100	0.669454	4.19686	6.66799	6.85872e-08	1.39859e-05	8.11886
ENSMUSG00000019768	Esr1	-2.01584	8.1695	-6.65775	7.08302e-08	1.40994e-05	8.08797
ENSMUSG00000024427	Spry4	-0.980728	4.3962	-6.65779	7.08202e-08	1.40994e-05	8.0881
ENSMUSG00000040648	Ppip5k2	-0.348336	6.51416	-6.62681	7.80592e-08	1.53556e-05	7.99465
ENSMUSG00000020061	Mybpc1	1.32023	2.02905	6.61815	8.02134e-08	1.55034e-05	7.96851
ENSMUSG00000027472	Pdrg1	-0.498927	8.22095	-6.61637	8.06647e-08	1.55034e-05	7.96312
ENSMUSG00000022075	Rhobtb2	0.490144	6.58257	6.60475	8.36657e-08	1.58974e-05	7.92805
ENSMUSG00000026755	Arpc5l	0.29862	6.95854	6.55742	9.7094e-08	1.82417e-05	7.78511
ENSMUSG00000066000	2610305D13Rik	-0.61254	4.79389	-6.5496	9.95107e-08	1.8488e-05	7.7615
ENSMUSG00000042595	Fam199x	-0.383631	4.20043	-6.50883	1.13137e-07	2.07887e-05	7.63825
ENSMUSG00000036054	Sugp2	0.275835	6.30002	6.50185	1.1565e-07	2.10194e-05	7.61715
ENSMUSG00000021532	Fastkd3	-0.6224	6.28531	-6.47635	1.25321e-07	2.25322e-05	7.54003
ENSMUSG00000020134	Peli1	0.432998	4.9637	6.46561	1.29631e-07	2.30592e-05	7.50755
ENSMUSG00000021108	Prkch	-1.41876	6.28029	-6.45488	1.34087e-07	2.31442e-05	7.47509
ENSMUSG00000024528	Srfbp1	-0.653204	7.29147	-6.45703	1.33184e-07	2.31442e-05	7.48158
ENSMUSG00000043929	Klhl15	0.660358	4.79017	6.45447	1.34262e-07	2.31442e-05	7.47384
ENSMUSG00000028717	Tal1	-0.935522	4.3871	-6.44882	1.36675e-07	2.33198e-05	7.45674
ENSMUSG00000001173	Ocrl	-0.555691	5.67762	-6.39196	1.635e-07	2.7615e-05	7.28462
ENSMUSG00000052087	Rgs14	0.514584	6.39205	6.35647	1.82865e-07	3.05769e-05	7.17711
ENSMUSG00000025271	Pfkfb1	-0.611845	3.44747	-6.29701	2.2061e-07	3.6523e-05	6.99689
ENSMUSG00000018796	Acsl1	-0.541043	4.84927	-6.28046	2.3244e-07	3.81042e-05	6.94672
ENSMUSG00000030102	Itpr1	0.377059	9.26414	6.23905	2.64908e-07	4.25916e-05	6.82114
ENSMUSG00000045817	Zfp36l2	-0.433503	8.40497	-6.24169	2.6271e-07	4.25916e-05	6.82914
ENSMUSG00000023393	Slc17a9	-0.43245	7.38555	-6.22387	2.77918e-07	4.42578e-05	6.77509
ENSMUSG00000041773	Enc1	-0.651208	4.85066	-6.21913	2.82107e-07	4.4501e-05	6.76073
ENSMUSG00000025792	Slc25a10	0.540743	5.91236	6.2096	2.90731e-07	4.54329e-05	6.7318
ENSMUSG00000052572	Dlg2	-0.762666	3.93896	-6.19353	3.05874e-07	4.73567e-05	6.68304
ENSMUSG00000073002	Vamp5	-0.976567	5.02097	-6.18033	3.18896e-07	4.89199e-05	6.64299
ENSMUSG00000058586	Serhl	-0.511152	5.09066	-6.16505	3.34678e-07	5.08741e-05	6.5966
ENSMUSG00000024330	Col11a2	0.675007	3.87555	6.15212	3.4864e-07	5.18882e-05	6.55735
ENSMUSG00000030103	Bhlhe40	-0.850795	5.44377	-6.15029	3.50659e-07	5.18882e-05	6.5518
ENSMUSG00000034109	Golim4	0.502523	7.11552	6.15317	3.47483e-07	5.18882e-05	6.56054
ENSMUSG00000032023	4931429I11Rik	-0.590537	6.00515	-6.13422	3.68926e-07	5.41124e-05	6.50303
ENSMUSG00000061894	Zscan20	-0.443791	4.17724	-6.12978	3.74139e-07	5.42875e-05	6.48956
ENSMUSG00000097491	AC119214.1	1.33086	1.91686	6.1277	3.76613e-07	5.42875e-05	6.48323
ENSMUSG00000087108	Gm16093	1.09498	4.02585	6.12135	3.84245e-07	5.49141e-05	6.46396
ENSMUSG00000008301	Phax	-0.60551	4.95559	-6.11663	3.9002e-07	5.52672e-05	6.44963
ENSMUSG00000028436	Dcaf12	-0.41146	5.98341	-6.09096	4.22994e-07	5.94359e-05	6.37169
ENSMUSG00000059552	Trp53	-0.420274	6.40159	-6.07505	4.44806e-07	6.14678e-05	6.3234
ENSMUSG00000085434	Gm11725	1.4692	1.7508	6.07535	4.44384e-07	6.14678e-05	6.32431
ENSMUSG00000036875	Dna2	-0.468302	7.241	-6.07201	4.49101e-07	6.15526e-05	6.31417
ENSMUSG00000034724	Cnot6l	0.238832	7.25837	6.05324	4.76573e-07	6.45979e-05	6.25716
ENSMUSG00000054414	Slc30a7	-0.509223	5.67576	-6.0516	4.79047e-07	6.45979e-05	6.25218
ENSMUSG00000028842	Ago3	-0.454547	4.93646	-6.02859	5.15208e-07	6.89184e-05	6.1823
ENSMUSG00000026031	Cflar	-0.372529	5.71376	-6.02149	5.26907e-07	6.9924e-05	6.16074
ENSMUSG00000045348	Nyap1	1.65708	2.22815	6.01653	5.35239e-07	7.04704e-05	6.14567
ENSMUSG00000018750	Zbtb4	1.14684	2.33476	6.0099	5.46582e-07	7.14015e-05	6.12553
ENSMUSG00000028224	Nbn	-0.503395	6.63486	-5.99692	5.69484e-07	7.32488e-05	6.08612
ENSMUSG00000051998	Lax1	1.0676	5.76628	5.99854	5.66568e-07	7.32488e-05	6.09105
ENSMUSG00000047539	Fbxo28	-0.568883	4.80995	-5.99378	5.75162e-07	7.34144e-05	6.07659
ENSMUSG00000027361	Gabpb1	0.386343	5.87802	5.98478	5.91764e-07	7.49613e-05	6.04926
ENSMUSG00000045503	Sys1	0.583976	5.53745	5.97085	6.18433e-07	7.77505e-05	6.00694
ENSMUSG00000033545	Znrf1	0.47306	7.38734	5.96677	6.26468e-07	7.81729e-05	5.99454
ENSMUSG00000032905	Atg12	0.452031	5.87147	5.95781	6.4446e-07	7.86571e-05	5.96735
ENSMUSG00000046546	Fam43a	-0.934513	6.75166	-5.95823	6.43604e-07	7.86571e-05	5.96863
ENSMUSG00000048329	Mfsd6l	1.43744	3.0785	5.96086	6.38275e-07	7.86571e-05	5.97661
ENSMUSG00000086320	Gm12840	-1.1087	6.69767	-5.95068	6.5917e-07	7.98695e-05	5.94568
ENSMUSG00000097294	AL662835.1	-0.860557	6.29974	-5.9421	6.77313e-07	8.14774e-05	5.91961
ENSMUSG00000035620	Ric8b	-0.496403	6.82542	-5.93184	6.99651e-07	8.35633e-05	5.88845
ENSMUSG00000061143	Maml3	0.580666	6.16925	5.92649	7.11585e-07	8.43858e-05	5.87221
ENSMUSG00000026414	Tnnt2	-0.82945	5.53135	-5.91288	7.42893e-07	8.62633e-05	5.83087
ENSMUSG00000037628	Cdkn3	0.675942	4.56027	5.91352	7.41389e-07	8.62633e-05	5.83282
ENSMUSG00000055980	Irs1	-1.19906	2.85058	-5.91426	7.39659e-07	8.62633e-05	5.83506
ENSMUSG00000046947	Adck2	0.588026	4.79941	5.90259	7.67479e-07	8.85036e-05	5.79961
ENSMUSG00000038025	Phf2	0.340341	6.18395	5.89485	7.86497e-07	9.00755e-05	5.77611
ENSMUSG00000027423	Snx5	-0.296812	9.06824	-5.85811	8.83413e-07	0.000100487	5.66454
ENSMUSG00000068758	Il3ra	1.01544	1.68741	5.84626	9.17158e-07	0.00010362	5.62855
ENSMUSG00000057335	Cep170	-0.356566	6.06862	-5.83396	9.53557e-07	0.00010701	5.59119
ENSMUSG00000028557	Rnf11	0.346206	5.1531	5.82935	9.67579e-07	0.000107145	5.57717
ENSMUSG00000038740	Mvb12b	1.01994	3.74704	5.83029	9.64707e-07	0.000107145	5.58003
ENSMUSG00000033722	BC034090	-0.65973	5.09665	-5.80178	1.05573e-06	0.000116137	5.49347
ENSMUSG00000032369	Plscr1	-0.670799	5.56821	-5.79842	1.06702e-06	0.000116451	5.48326
ENSMUSG00000094410	Zbed6	0.27514	7.37086	5.7968	1.07251e-06	0.000116451	5.47834
ENSMUSG00000020459	Mtif2	-0.412155	5.46905	-5.7946	1.08e-06	0.000116507	5.47166
ENSMUSG00000031557	Plekha2	0.58512	7.02602	5.7782	1.13749e-06	0.000121146	5.42187
ENSMUSG00000036461	Elf1	0.389307	7.45758	5.7786	1.13606e-06	0.000121146	5.42308
ENSMUSG00000028460	Sit1	-0.950059	5.41819	-5.76871	1.17213e-06	0.000124046	5.39307
ENSMUSG00000026701	Prdx6	-0.421938	7.09474	-5.74128	1.27839e-06	0.00013444	5.30978
ENSMUSG00000037344	Slc12a9	-0.657769	6.64386	-5.73385	1.30879e-06	0.000136776	5.28723
ENSMUSG00000026712	Mrc1	-0.807041	4.08644	-5.72632	1.34033e-06	0.000139203	5.26437
ENSMUSG00000031026	Trim66	0.79256	1.601	5.71739	1.37872e-06	0.000141433	5.23727
ENSMUSG00000041605	5730559C18Rik	0.810285	6.82601	5.7187	1.373e-06	0.000141433	5.24126
ENSMUSG00000022570	Tsta3	-0.620067	5.59656	-5.70164	1.4491e-06	0.000147747	5.18948
ENSMUSG00000037876	Jmjd1c	-0.297489	7.36028	-5.68959	1.5054e-06	0.000151637	5.15291
ENSMUSG00000057672	Pkn1	0.403929	5.96561	5.69086	1.49937e-06	0.000151637	5.15676
ENSMUSG00000078671	Chd2	0.429804	7.43848	5.67539	1.57453e-06	0.000157651	5.10982
ENSMUSG00000004105	Angptl2	-0.72251	6.512	-5.6729	1.58695e-06	0.000157949	5.10228
ENSMUSG00000097589	Dleu2	0.382358	7.67086	5.66343	1.63518e-06	0.000161786	5.07355
ENSMUSG00000030539	Sema4b	-0.572076	6.34042	-5.64296	1.74449e-06	0.000170583	5.01146
ENSMUSG00000059901	Adamts14	0.811282	1.92694	5.64426	1.73732e-06	0.000170583	5.01541
ENSMUSG00000024835	Coro1b	-0.50865	8.11448	-5.62362	1.85446e-06	0.000180282	4.9528
ENSMUSG00000030213	Atf7ip	0.454558	6.95721	5.61847	1.8849e-06	0.000181423	4.93718
ENSMUSG00000047757	Fancb	-0.773952	5.33231	-5.61797	1.8879e-06	0.000181423	4.93566
ENSMUSG00000019960	Dusp6	-0.636777	9.76352	-5.60622	1.9593e-06	0.000187209	4.90004
ENSMUSG00000097887	AL646002.1	0.640115	3.92494	5.60427	1.97142e-06	0.000187296	4.89412
ENSMUSG00000045100	Slc25a26	0.398594	6.20559	5.59392	2.03694e-06	0.000192428	4.86275
ENSMUSG00000055717	Slain1	0.838911	3.69457	5.58829	2.07353e-06	0.000194784	4.84568
ENSMUSG00000051735	Rinl	-0.510777	5.59519	-5.56799	2.2109e-06	0.000206527	4.78414
ENSMUSG00000020530	Ggnbp2	0.291616	7.09674	5.56019	2.26603e-06	0.000208927	4.76051
ENSMUSG00000029528	Pxn	-0.584052	5.34955	-5.56192	2.2537e-06	0.000208927	4.76574
ENSMUSG00000036916	Zfp280c	-0.446957	5.97832	-5.55907	2.27406e-06	0.000208927	4.75711
ENSMUSG00000034573	Ptpn13	0.884606	1.48122	5.5426	2.39549e-06	0.00021888	4.70721
ENSMUSG00000054115	Skp2	-0.428217	6.37616	-5.53537	2.45081e-06	0.000222717	4.68532
ENSMUSG00000020474	Polm	-0.659616	4.89637	-5.53329	2.46699e-06	0.000222976	4.679
ENSMUSG00000071415	Rpl23	-0.339346	8.8649	-5.52284	2.54976e-06	0.000229218	4.64735
ENSMUSG00000092215	Gm20419	-1.36316	6.11234	-5.51953	2.57653e-06	0.000230386	4.63734
ENSMUSG00000022500	Litaf	-0.716525	3.67869	-5.50651	2.68464e-06	0.000237513	4.59791
ENSMUSG00000026770	Il2ra	-0.769302	4.55849	-5.50799	2.67217e-06	0.000237513	4.60238
ENSMUSG00000026358	Rgs1	0.694101	5.73658	5.50325	2.71248e-06	0.000238713	4.58802
ENSMUSG00000029674	Limk1	-0.457404	5.89885	-5.49913	2.74797e-06	0.000240569	4.57555
ENSMUSG00000050709	4932442E05Rik	-0.446546	5.80351	-5.48406	2.88184e-06	0.000250976	4.52993
ENSMUSG00000027699	Ect2	0.333989	7.04242	5.48184	2.90206e-06	0.000251427	4.52323
ENSMUSG00000026480	Ncf2	-0.463403	6.87951	-5.45912	3.11779e-06	0.000268725	4.45447
ENSMUSG00000018040	Rrp7a	-0.324433	6.14479	-5.45716	3.13721e-06	0.000269012	4.44852
ENSMUSG00000032322	Pstpip1	0.457593	5.42931	5.45308	3.17779e-06	0.000271101	4.43619
ENSMUSG00000007659	Bcl2l1	-1.11271	6.84194	-5.44849	3.22417e-06	0.000273662	4.4223
ENSMUSG00000025821	Zfp282	-0.429057	5.43192	-5.43398	3.37517e-06	0.000285031	4.37841
ENSMUSG00000024851	Pitpnm1	-0.50955	7.70566	-5.42155	3.51018e-06	0.000294943	4.34081
ENSMUSG00000040699	Limd2	0.508587	5.62539	5.4188	3.54076e-06	0.000296025	4.33249
ENSMUSG00000036931	Nfkbid	-0.546483	6.04658	-5.41052	3.63441e-06	0.000302343	4.30747
ENSMUSG00000016520	Lnx2	-0.391077	5.25727	-5.40101	3.74514e-06	0.000310013	4.27869
ENSMUSG00000045410	Akr1e1	-0.41412	4.91645	-5.39055	3.87065e-06	0.000318823	4.2471
ENSMUSG00000022637	Cblb	0.421452	5.70895	5.38535	3.93464e-06	0.000321858	4.23138
ENSMUSG00000030946	Lhpp	-0.812826	3.69194	-5.38444	3.94599e-06	0.000321858	4.22862
ENSMUSG00000058291	Zfp68	0.369375	5.71783	5.37497	4.06556e-06	0.000330001	4.2
ENSMUSG00000026930	Gpsm1	0.58302	4.49548	5.36717	4.16668e-06	0.000336575	4.17645
ENSMUSG00000029363	Rfc5	0.332881	6.31027	5.36292	4.22288e-06	0.000339475	4.16361
ENSMUSG00000024691	Fam111a	-0.516295	6.66911	-5.36104	4.24803e-06	0.000339863	4.15792
ENSMUSG00000009585	Apobec3	-0.605567	9.12426	-5.35165	4.37554e-06	0.000348398	4.12957
ENSMUSG00000017861	Mybl2	-0.380964	7.21581	-5.34674	4.44373e-06	0.000348843	4.11475
ENSMUSG00000035356	Nfkbiz	-0.513044	3.81014	-5.34862	4.41756e-06	0.000348843	4.12041
ENSMUSG00000047613	A430005L14Rik	-0.736748	3.58934	-5.34745	4.4338e-06	0.000348843	4.1169
ENSMUSG00000040651	D14Abb1e	0.340032	6.31465	5.34017	4.53672e-06	0.000354479	4.09491
ENSMUSG00000020413	Hus1	-0.326337	5.5474	-5.33647	4.58991e-06	0.000355314	4.08373
ENSMUSG00000034413	Neurl1b	1.07159	1.8855	5.33765	4.5728e-06	0.000355314	4.08731
ENSMUSG00000031604	Sc4mol	0.517318	7.26874	5.32869	4.70382e-06	0.000362454	4.06024
ENSMUSG00000055547	Apobec4	-0.76684	5.84685	-5.32032	4.82939e-06	0.000370423	4.035
ENSMUSG00000032288	Imp3	-0.534361	5.71073	-5.31074	4.97739e-06	0.000380031	4.00607
ENSMUSG00000019189	Rnf145	0.542923	7.73809	5.29339	5.25668e-06	0.000396222	3.95376
ENSMUSG00000020176	Grb10	-0.95919	4.77401	-5.29543	5.22304e-06	0.000396222	3.95991
ENSMUSG00000031958	Ldhd	0.783577	3.43384	5.29316	5.26053e-06	0.000396222	3.95306
ENSMUSG00000020785	Camkk1	-0.530395	4.47233	-5.27217	5.61976e-06	0.000421381	3.88977
ENSMUSG00000031196	F8	-0.574157	3.87553	-5.25778	5.88014e-06	0.000438937	3.84638
ENSMUSG00000053198	Prx	-0.956354	2.32513	-5.25199	5.98812e-06	0.00044501	3.82895
ENSMUSG00000033454	Zbtb1	0.288699	5.84704	5.24913	6.04233e-06	0.000447052	3.82032
ENSMUSG00000033900	Map9	-0.424973	5.41047	-5.23412	6.33424e-06	0.00046251	3.77512
ENSMUSG00000048922	Cdca2	0.312833	7.37148	5.23537	6.30958e-06	0.00046251	3.77886
ENSMUSG00000086484	Nron	1.16716	2.80481	5.235	6.31681e-06	0.00046251	3.77776
ENSMUSG00000034006	Pqlc1	-0.534685	4.20709	-5.22847	6.44794e-06	0.000466404	3.75808
ENSMUSG00000048440	Cyp4f16	-0.750083	3.39893	-5.22732	6.47124e-06	0.000466404	3.75463
ENSMUSG00000086407	Gm14123	-0.759948	3.74523	-5.22923	6.43256e-06	0.000466404	3.76037
ENSMUSG00000030156	Cd69	0.368628	7.99817	5.22543	6.50976e-06	0.000467166	3.74895
ENSMUSG00000016933	Plcg1	-0.29749	7.16778	-5.21388	6.75054e-06	0.000480933	3.71416
ENSMUSG00000028080	Lrba	0.270979	6.84665	5.21232	6.78362e-06	0.000480933	3.70948
ENSMUSG00000034484	Snx2	-0.343551	7.00153	-5.21212	6.78788e-06	0.000480933	3.70888
ENSMUSG00000086652	Gm14029	-0.89062	4.40614	-5.20956	6.84274e-06	0.000482774	3.70117
ENSMUSG00000026463	Atp2b4	1.1603	4.77079	5.20713	6.89528e-06	0.000484437	3.69384
ENSMUSG00000074024	4632427E13Rik	0.330966	7.4064	5.1888	7.30408e-06	0.000511011	3.63869
ENSMUSG00000000823	Znf512b	0.406375	6.84603	5.18381	7.41938e-06	0.000516915	3.62369
ENSMUSG00000035778	Ggta1	0.415483	7.16415	5.1818	7.46642e-06	0.000518033	3.61764
ENSMUSG00000041774	Ydjc	-0.475092	5.7468	-5.17696	7.5807e-06	0.000523789	3.60309
ENSMUSG00000021541	Trpc7	-1.13253	2.70715	-5.17305	7.67446e-06	0.000528085	3.59132
ENSMUSG00000034308	Sdr42e1	1.20137	2.41714	5.16358	7.90592e-06	0.000541783	3.56287
ENSMUSG00000018581	Dnahc11	0.377688	3.97753	5.16069	7.9782e-06	0.000544504	3.55416
ENSMUSG00000037104	Socs5	0.634303	4.12759	5.15372	8.1547e-06	0.000554288	3.53321
ENSMUSG00000019861	Gopc	0.432965	5.21939	5.1366	8.60471e-06	0.000582508	3.48179
ENSMUSG00000026456	Cyb5r1	-0.308901	6.06962	-5.13304	8.70129e-06	0.000586671	3.4711
ENSMUSG00000097166	AC163747.1	-1.19745	4.19283	-5.12779	8.84595e-06	0.000594029	3.45532
ENSMUSG00000074238	Ap1ar	-0.348965	5.72864	-5.12472	8.93139e-06	0.000597367	3.44612
ENSMUSG00000034614	Pik3ip1	-0.425198	5.9441	-5.11079	9.33024e-06	0.000621558	3.4043
ENSMUSG00000026923	Notch1	0.565961	5.88671	5.10464	9.51187e-06	0.000631143	3.38585
ENSMUSG00000014551	Mrps25	-0.416606	6.0314	-5.09982	9.65677e-06	0.000638224	3.37138
ENSMUSG00000028221	Tmem55a	-0.624109	5.33045	-5.09625	9.76544e-06	0.000642866	3.36067
ENSMUSG00000041219	Arhgap11a	-0.270953	7.42464	-5.08029	1.02665e-05	0.000673198	3.31279
ENSMUSG00000090104	Gm16241	-0.649542	6.01898	-5.07529	1.04285e-05	0.000681155	3.29781
ENSMUSG00000071226	Cecr2	-0.354971	8.8053	-5.07109	1.05667e-05	0.000687492	3.28521
ENSMUSG00000038546	Ranbp9	0.303046	6.14602	5.06823	1.06618e-05	0.000690993	3.27664
ENSMUSG00000041954	Tnfrsf18	-1.16933	3.70098	-5.06261	1.08511e-05	0.000700548	3.2598
ENSMUSG00000038712	Fam63a	-0.33694	4.67212	-5.05231	1.12068e-05	0.000720728	3.22894
ENSMUSG00000021779	Thrb	-0.809127	4.86524	-5.05082	1.12592e-05	0.000721321	3.22448
ENSMUSG00000027075	Slc43a1	-0.518629	6.1469	-5.04494	1.14685e-05	0.000731927	3.20686
ENSMUSG00000097567	AC154274.1	-1.04371	3.65078	-5.04152	1.15919e-05	0.000736986	3.19662
ENSMUSG00000001891	Ugp2	0.272277	6.27177	5.03973	1.16569e-05	0.000738315	3.19127
ENSMUSG00000038000	Acd	0.500524	6.04603	5.03817	1.17142e-05	0.000739144	3.18658
ENSMUSG00000057069	Ero1lb	0.415406	5.41949	5.03674	1.17667e-05	0.000739667	3.1823
ENSMUSG00000022965	Ifngr2	-0.495463	5.35724	-5.03163	1.19562e-05	0.000748765	3.16702
ENSMUSG00000040488	Ltbp4	0.50539	5.29969	5.02298	1.22842e-05	0.000764118	3.14113
ENSMUSG00000058186	Gm13242	-1.00522	2.47083	-5.02276	1.22928e-05	0.000764118	3.14046
ENSMUSG00000021945	Zmym2	0.382012	5.03235	5.01739	1.2501e-05	0.000774183	3.1244
ENSMUSG00000025026	Add3	0.581979	5.76695	5.01607	1.25528e-05	0.000774523	3.12044
ENSMUSG00000056413	Adap1	0.368086	6.38292	4.9958	1.33742e-05	0.000822168	3.05982
ENSMUSG00000054309	Cpsf3	-0.380741	7.21527	-4.98304	1.39186e-05	0.000852502	3.02167
ENSMUSG00000042688	Mapk6	-0.272983	6.05405	-4.96749	1.46113e-05	0.000891662	2.97523
ENSMUSG00000059456	Ptk2b	0.362321	6.67922	4.96325	1.48063e-05	0.000900274	2.96255
ENSMUSG00000042508	Dmtf1	0.397096	6.85741	4.95285	1.52951e-05	0.00092663	2.9315
ENSMUSG00000024442	0610009O20Rik	0.372551	6.50947	4.94983	1.54397e-05	0.000932009	2.92251
ENSMUSG00000001786	Fbxo7	-0.26527	5.55793	-4.94297	1.5774e-05	0.000935306	2.90203
ENSMUSG00000029759	Pon3	-0.606251	5.0139	-4.94412	1.57173e-05	0.000935306	2.90547
ENSMUSG00000031849	Comp	1.00489	2.0524	4.94428	1.57096e-05	0.000935306	2.90594
ENSMUSG00000040620	Dhx33	-0.372987	6.58203	-4.9466	1.55964e-05	0.000935306	2.91285
ENSMUSG00000078635	1700028N14Rik	1.17187	2.73261	4.94408	1.57196e-05	0.000935306	2.90533
ENSMUSG00000025068	Gsto1	-0.596941	5.3393	-4.93432	1.62058e-05	0.000957514	2.87621
ENSMUSG00000062210	Tnfaip8	0.493307	5.61314	4.92642	1.66101e-05	0.00097795	2.85266
ENSMUSG00000020455	Trim11	0.420116	7.3195	4.91736	1.70859e-05	0.00100244	2.82566
ENSMUSG00000004661	Arid3b	-0.579867	4.2983	-4.91261	1.73411e-05	0.00101385	2.8115
ENSMUSG00000078496	Gm13152	-0.947787	5.78307	-4.89709	1.82006e-05	0.00106039	2.76526
ENSMUSG00000027201	Myef2	0.250906	5.51607	4.89019	1.85966e-05	0.0010797	2.7447
ENSMUSG00000022711	Pmm2	-0.249881	6.73506	-4.88197	1.9079e-05	0.00109982	2.72023
ENSMUSG00000029513	Prkab1	-0.449068	5.42164	-4.88094	1.91404e-05	0.00109982	2.71716
ENSMUSG00000029570	Lfng	-1.19191	4.52448	-4.88279	1.90305e-05	0.00109982	2.72266
ENSMUSG00000008496	Pou2f2	0.730953	4.66021	4.87975	1.92114e-05	0.00110012	2.71362
ENSMUSG00000022469	Rapgef3	-0.558239	5.01055	-4.87739	1.93531e-05	0.00110445	2.7066
ENSMUSG00000032306	Mpi	-0.382426	5.71991	-4.87479	1.95102e-05	0.00110963	2.69888
ENSMUSG00000034111	Tmed8	0.379789	5.95223	4.86332	2.02198e-05	0.00114609	2.66475
ENSMUSG00000026027	Stradb	-0.335385	5.28714	-4.85888	2.05011e-05	0.00115526	2.65155
ENSMUSG00000097766	AC167222.1	-1.52012	2.87156	-4.85859	2.05198e-05	0.00115526	2.65068
ENSMUSG00000001056	Nhp2	-0.45218	7.02781	-4.85122	2.09961e-05	0.00117025	2.62876
ENSMUSG00000021365	Nedd9	-0.660375	7.12629	-4.85312	2.08719e-05	0.00117025	2.63442
ENSMUSG00000038250	Usp38	0.220227	6.28555	4.85221	2.09314e-05	0.00117025	2.6317
ENSMUSG00000030614	Tmem126b	0.343423	4.43126	4.84953	2.11068e-05	0.00117251	2.62374
ENSMUSG00000026785	Pkn3	-0.675548	3.62404	-4.84662	2.12986e-05	0.00117925	2.6151
ENSMUSG00000079173	Zan	-0.910934	3.68694	-4.84421	2.14592e-05	0.00118422	2.60792
ENSMUSG00000086580	Gm15280	-0.966169	3.8358	-4.83634	2.19907e-05	0.00120956	2.58455
ENSMUSG00000029655	N4bp2l2	0.209271	6.64859	4.83525	2.20655e-05	0.0012097	2.58131
ENSMUSG00000018481	Appbp2	-0.253828	5.85161	-4.83256	2.22507e-05	0.00121136	2.57333
ENSMUSG00000021189	Atxn3	-0.349427	5.94143	-4.83009	2.24229e-05	0.00121136	2.56597
ENSMUSG00000029014	Dnajc2	-0.344065	6.7183	-4.82958	2.24581e-05	0.00121136	2.56447
ENSMUSG00000030029	Lrig1	0.403918	4.31411	4.83026	2.2411e-05	0.00121136	2.56647
ENSMUSG00000055723	Rras2	-0.665794	5.65292	-4.83324	2.22038e-05	0.00121136	2.57534
ENSMUSG00000073600	Prob1	0.688122	5.6342	4.82797	2.2571e-05	0.00121353	2.55968
ENSMUSG00000024014	Pim1	-0.898579	6.33672	-4.8214	2.30368e-05	0.00123076	2.54017
ENSMUSG00000054400	Cklf	0.514589	5.11848	4.82137	2.30385e-05	0.00123076	2.5401
ENSMUSG00000033257	Ttll4	-0.299235	7.51011	-4.80711	2.4083e-05	0.00128246	2.49776
ENSMUSG00000070407	Hs3st3b1	-0.641963	5.57846	-4.80396	2.43195e-05	0.00129094	2.48843
ENSMUSG00000092216	Gm19345	1.00013	1.94325	4.79738	2.48221e-05	0.00131345	2.4689
ENSMUSG00000047866	Lonp2	0.296843	6.24383	4.79359	2.5116e-05	0.00132481	2.45766
ENSMUSG00000051469	Zfp191	-0.279543	5.73671	-4.79237	2.5211e-05	0.00132564	2.45406
ENSMUSG00000036817	Sun1	0.272373	6.56067	4.79085	2.53306e-05	0.00132775	2.44954
ENSMUSG00000020679	Hnf1b	-0.650299	4.53982	-4.7833	2.59312e-05	0.00135499	2.42717
ENSMUSG00000019792	Trmt11	-0.444507	6.46235	-4.78194	2.60411e-05	0.00135649	2.42313
ENSMUSG00000005370	Msh6	0.200831	7.60772	4.7764	2.64928e-05	0.00137573	2.40672
ENSMUSG00000039089	L3mbtl3	0.387876	5.22035	4.77279	2.67909e-05	0.00138263	2.39603
ENSMUSG00000067629	Syngap1	1.1155	3.10878	4.77296	2.67772e-05	0.00138263	2.39652
ENSMUSG00000038418	Egr1	-0.74755	3.37895	-4.76112	2.77785e-05	0.00142918	2.36148
ENSMUSG00000021975	Ints9	-0.304856	5.99977	-4.75792	2.80557e-05	0.00143462	2.35201
ENSMUSG00000032278	Paqr5	-0.915441	1.81892	-4.75881	2.79789e-05	0.00143462	2.35462
ENSMUSG00000074673	Ttll9	-0.58164	4.42304	-4.74968	2.87817e-05	0.00146725	2.32763
ENSMUSG00000026305	Lrrfip1	-0.351876	7.00269	-4.74786	2.89447e-05	0.00147108	2.32223
ENSMUSG00000042476	Abcb4	0.869201	4.77219	4.73934	2.97198e-05	0.0015059	2.29702
ENSMUSG00000031770	Herpud1	0.408124	7.46531	4.73619	3.00109e-05	0.00151605	2.28772
ENSMUSG00000051335	Gfod1	0.427627	6.26785	4.73303	3.03063e-05	0.00152636	2.27837
ENSMUSG00000024725	Ostf1	-0.306128	6.22792	-4.72782	3.07996e-05	0.00154655	2.26297
ENSMUSG00000002105	Slc39a13	0.483573	4.40703	4.72441	3.11264e-05	0.00155362	2.2529
ENSMUSG00000003868	Ruvbl2	-0.361221	6.99353	-4.72496	3.10735e-05	0.00155362	2.25452
ENSMUSG00000021273	Fdft1	0.491269	5.70236	4.71499	3.20482e-05	0.00159487	2.22505
ENSMUSG00000002897	Il17ra	-0.383451	8.20704	-4.71074	3.24722e-05	0.00161118	2.21251
ENSMUSG00000047959	Kcna3	0.43811	7.00267	4.70894	3.26536e-05	0.00161539	2.2072
ENSMUSG00000038843	Gcnt1	1.0485	3.25871	4.69995	3.35748e-05	0.00165606	2.18066
ENSMUSG00000039917	Rhbdd2	0.324838	5.03147	4.68979	3.46471e-05	0.00170392	2.15068
ENSMUSG00000026933	Camsap1	0.336003	5.63214	4.68816	3.48219e-05	0.0017075	2.14588
ENSMUSG00000020808	Fam64a	-0.357565	6.65156	-4.6863	3.5023e-05	0.00170927	2.14039
ENSMUSG00000055531	Cpsf6	0.303566	8.49681	4.68474	3.51926e-05	0.00170927	2.13578
ENSMUSG00000074497	A430078G23Rik	0.601058	6.89224	4.68406	3.5267e-05	0.00170927	2.13377
ENSMUSG00000086513	9130208D14Rik	-0.97167	3.50526	-4.68484	3.51823e-05	0.00170927	2.13606
ENSMUSG00000028789	Adc	1.0544	2.46896	4.68088	3.56148e-05	0.00172114	2.12441
ENSMUSG00000043110	Lrrn4	-0.592855	5.17885	-4.67367	3.64179e-05	0.00175488	2.10314
ENSMUSG00000026127	Imp4	-0.351941	7.02095	-4.6716	3.66515e-05	0.00175757	2.09705
ENSMUSG00000054099	Slc25a40	0.332722	5.58708	4.67132	3.66838e-05	0.00175757	2.0962
ENSMUSG00000036825	Ssx2ip	0.393241	5.09444	4.66805	3.70557e-05	0.00177031	2.08659
ENSMUSG00000021067	Sav1	-0.459569	5.42488	-4.65542	3.85307e-05	0.00181485	2.04937
ENSMUSG00000026028	Trak2	-0.36528	7.33211	-4.65828	3.8192e-05	0.00181485	2.05779
ENSMUSG00000028603	Scp2	-0.341286	5.18241	-4.6575	3.82836e-05	0.00181485	2.0555
ENSMUSG00000055660	Mettl4	0.412873	5.6403	4.65688	3.83573e-05	0.00181485	2.05367
ENSMUSG00000058503	Fam133b	-0.450865	7.9088	-4.656	3.84613e-05	0.00181485	2.05109
ENSMUSG00000038538	Ubn2	-0.249967	5.88528	-4.65376	3.8728e-05	0.00181902	2.0445
ENSMUSG00000056476	Med12l	0.475768	4.62816	4.65029	3.91458e-05	0.00183349	2.03427
ENSMUSG00000055991	Zkscan5	-0.489284	4.09867	-4.64775	3.94535e-05	0.00184274	2.02681
ENSMUSG00000029512	Ulk1	0.299956	5.40964	4.64471	3.98258e-05	0.00185495	2.01785
ENSMUSG00000037946	Fgd3	0.574349	5.6927	4.63847	4.0601e-05	0.00188466	1.99948
ENSMUSG00000041220	Elovl6	-0.776597	6.21386	-4.63687	4.08018e-05	0.00188466	1.99477
ENSMUSG00000090290	Gm17296	-0.478225	8.27528	-4.63769	4.06986e-05	0.00188466	1.99719
ENSMUSG00000047654	Tssk6	0.607949	3.73797	4.63438	4.11162e-05	0.00189395	1.98746
ENSMUSG00000038145	Snrk	0.39031	4.26047	4.6323	4.13804e-05	0.00190089	1.98135
ENSMUSG00000008475	Arpc5	-0.385752	7.16175	-4.6306	4.15989e-05	0.00190569	1.97633
ENSMUSG00000042606	Hirip3	-0.334182	6.37774	-4.62209	4.27054e-05	0.00195103	1.95131
ENSMUSG00000020420	Zfp607	-0.374877	5.95025	-4.61536	4.36009e-05	0.00198652	1.93153
ENSMUSG00000022601	Rpl24	-0.26336	6.94472	-4.61082	4.42148e-05	0.00200901	1.91821
ENSMUSG00000019920	Lims1	0.310092	6.2053	4.6045	4.5085e-05	0.002043	1.89964
ENSMUSG00000026047	Kdelc1	-0.71468	5.06928	-4.60302	4.52911e-05	0.00204679	1.89529
ENSMUSG00000066026	Dhrs3	0.972457	2.17382	4.60134	4.55254e-05	0.00205183	1.89038
ENSMUSG00000024109	Nrxn1	-0.346822	3.79805	-4.59947	4.57887e-05	0.00205815	1.88488
ENSMUSG00000097170	AC102524.1	0.571645	3.87919	4.59694	4.61468e-05	0.00206869	1.87746
ENSMUSG00000026004	Kansl1l	-0.472491	7.02654	-4.58975	4.71804e-05	0.00210374	1.85636
ENSMUSG00000049036	Tmem121	0.759918	6.06464	4.59047	4.70756e-05	0.00210374	1.85847
ENSMUSG00000031309	Rps6ka3	-0.402467	5.68313	-4.58827	4.73954e-05	0.00210771	1.85202
ENSMUSG00000028107	Tars2	-0.340765	6.98843	-4.57672	4.91118e-05	0.00217425	1.81813
ENSMUSG00000036721	Zscan12	-0.82816	3.11465	-4.57645	4.91517e-05	0.00217425	1.81736
ENSMUSG00000026879	Gsn	0.938465	4.25433	4.57365	4.95772e-05	0.00218153	1.80915
ENSMUSG00000031506	Ptpn7	-0.247559	7.66006	-4.57381	4.95523e-05	0.00218153	1.80963
ENSMUSG00000028068	Iqgap3	-0.473606	7.11674	-4.56887	5.03118e-05	0.00220804	1.79514
ENSMUSG00000027291	Vps39	0.250821	6.51186	4.56297	5.12339e-05	0.00223677	1.77784
ENSMUSG00000030165	Klrd1	0.937174	1.5416	4.56346	5.11562e-05	0.00223677	1.77929
ENSMUSG00000045757	Zfp764	-0.514721	3.68661	-4.56142	5.14778e-05	0.00224156	1.77332
ENSMUSG00000007987	Rabl5	0.437283	5.67545	4.5604	5.164e-05	0.00224279	1.77032
ENSMUSG00000025225	Nfkb2	-0.44396	4.81139	-4.54596	5.3984e-05	0.00233851	1.72805
ENSMUSG00000003518	Dusp3	-0.609223	4.67911	-4.52866	5.69306e-05	0.00245978	1.67745
ENSMUSG00000026360	Rgs2	0.570139	6.7194	4.52712	5.72003e-05	0.00246507	1.67295
ENSMUSG00000079426	Arpc4	0.243811	7.9182	4.52533	5.75157e-05	0.00247229	1.66771
ENSMUSG00000039199	Zdhhc1	0.591922	5.05137	4.51796	5.88318e-05	0.00252238	1.64618
ENSMUSG00000034430	Zxdc	0.260771	5.79095	4.5165	5.90961e-05	0.00252723	1.64191
ENSMUSG00000020289	Nprl3	0.257504	5.51584	4.50831	6.05981e-05	0.00258126	1.61802
ENSMUSG00000046410	Kcnk6	-0.571468	4.90006	-4.50794	6.06683e-05	0.00258126	1.61692
ENSMUSG00000055480	Zfp458	-0.534226	5.34219	-4.50623	6.09877e-05	0.00258826	1.61192
ENSMUSG00000067235	H2-Q10	0.380454	4.85984	4.50368	6.14664e-05	0.00260197	1.60448
ENSMUSG00000027531	Impa1	0.282721	5.9067	4.50058	6.20529e-05	0.00262017	1.59544
ENSMUSG00000046994	Mars2	-0.449657	6.96622	-4.49232	6.36434e-05	0.00267757	1.57136
ENSMUSG00000097415	RP23-285C18.2	-0.665686	7.50274	-4.49187	6.37326e-05	0.00267757	1.57002
ENSMUSG00000075370	Igll1	-0.67491	10.8499	-4.48761	6.45693e-05	0.00270592	1.55761
ENSMUSG00000034761	Map4k5	0.424333	3.87806	4.48651	6.4787e-05	0.00270826	1.55441
ENSMUSG00000028179	Cth	0.441728	5.44913	4.48373	6.53406e-05	0.00272459	1.54631
ENSMUSG00000026064	Ptp4a1	-0.346197	5.99098	-4.48159	6.57702e-05	0.00273568	1.54008
ENSMUSG00000035000	Dpp4	-0.405996	9.04098	-4.48045	6.60019e-05	0.0027385	1.53673
ENSMUSG00000027963	Extl2	-0.61994	4.16405	-4.47849	6.63985e-05	0.00274814	1.53103
ENSMUSG00000026571	Dcaf6	0.341181	5.45821	4.47165	6.78036e-05	0.00279247	1.51111
ENSMUSG00000050471	Fam118b	0.224468	5.77293	4.47232	6.76658e-05	0.00279247	1.51305
ENSMUSG00000060512	0610040J01Rik	-0.685158	4.58355	-4.46677	6.88248e-05	0.00282757	1.49689
ENSMUSG00000055805	Fmnl1	0.646215	6.76525	4.46425	6.93578e-05	0.00284248	1.48955
ENSMUSG00000024776	Stambpl1	-0.518654	6.78377	-4.46169	6.99026e-05	0.00285303	1.48211
ENSMUSG00000036257	Pnpla8	-0.304475	6.38085	-4.46144	6.99565e-05	0.00285303	1.48137
ENSMUSG00000029001	Fbxo44	0.498105	4.32764	4.46048	7.01624e-05	0.00285447	1.47858
ENSMUSG00000000915	Hip1r	0.451356	6.16981	4.45964	7.03416e-05	0.00285481	1.47615
ENSMUSG00000074802	Gas2l3	-0.481589	6.64217	-4.45443	7.14726e-05	0.00289369	1.46098
ENSMUSG00000032745	Gpbp1	0.232431	8.11411	4.44853	7.2774e-05	0.00293926	1.44382
ENSMUSG00000040624	Plekhg1	0.921142	2.52903	4.44265	7.40945e-05	0.00298538	1.42671
ENSMUSG00000041199	Rpusd1	-0.410715	5.24022	-4.44157	7.43401e-05	0.00298808	1.42357
ENSMUSG00000027551	Zfp64	-0.363047	6.09373	-4.43754	7.52598e-05	0.00301779	1.41188
ENSMUSG00000045639	Zfp629	-0.529611	4.78449	-4.43585	7.56512e-05	0.00302455	1.40694
ENSMUSG00000097785	AC131756.1	-0.536231	5.36661	-4.43525	7.57902e-05	0.00302455	1.4052
ENSMUSG00000089736	Gm14378	0.520252	4.11297	4.42273	7.8743e-05	0.00313491	1.36886
ENSMUSG00000022793	B4galt4	-0.583148	4.70698	-4.41852	7.97636e-05	0.003168	1.35661
ENSMUSG00000009630	Ppp2cb	-0.355625	5.70892	-4.41598	8.03844e-05	0.00318509	1.34924
ENSMUSG00000020275	Rel	0.634704	3.82362	4.41259	8.12185e-05	0.00321053	1.33943
ENSMUSG00000034173	2410018M08Rik	-0.856562	2.68907	-4.40973	8.19313e-05	0.00323107	1.33112
ENSMUSG00000052384	Lrrc33	-0.254681	8.60097	-4.40464	8.32148e-05	0.00327396	1.31635
ENSMUSG00000000861	Bcl11a	-0.504772	6.93309	-4.40221	8.3834e-05	0.00328981	1.3093
ENSMUSG00000037999	Arap2	0.380058	5.7334	4.40151	8.40112e-05	0.00328981	1.30729
ENSMUSG00000020918	Kat2a	-0.330689	6.58569	-4.40023	8.43397e-05	0.00329496	1.30358
ENSMUSG00000027297	Ltk	0.492212	4.23821	4.39094	8.67629e-05	0.00338173	1.27666
ENSMUSG00000028849	Map7d1	0.489918	3.43029	4.389	8.72777e-05	0.00338601	1.27104
ENSMUSG00000037257	Aagab	0.281252	6.90891	4.38959	8.71222e-05	0.00338601	1.27273
ENSMUSG00000025757	Hspa4l	-0.235414	4.63214	-4.38739	8.77084e-05	0.003387	1.26636
ENSMUSG00000060131	Atp8b4	0.738747	3.95237	4.38774	8.7614e-05	0.003387	1.26738
ENSMUSG00000026159	Agfg1	-0.248148	6.93641	-4.38449	8.84851e-05	0.00340912	1.25798
ENSMUSG00000033294	Noc4l	-0.316446	6.34577	-4.38156	8.92791e-05	0.00343181	1.24949
ENSMUSG00000034771	Tle2	1.11581	2.79311	4.37777	9.03167e-05	0.00346373	1.23851
ENSMUSG00000008604	Ubqln4	-0.355391	6.54494	-4.3717	9.20013e-05	0.00349626	1.22096
ENSMUSG00000038650	Rnh1	0.311828	5.98263	4.37294	9.16538e-05	0.00349626	1.22455
ENSMUSG00000047281	Sfn	0.528391	5.48271	4.37303	9.16288e-05	0.00349626	1.22481
ENSMUSG00000070000	Fcho1	0.275242	8.22978	4.37233	9.18246e-05	0.00349626	1.22278
ENSMUSG00000024856	Cdk2ap2	-0.615873	5.06244	-4.36932	9.26707e-05	0.00350122	1.21407
ENSMUSG00000026873	Phf19	0.390234	5.23018	4.36999	9.24822e-05	0.00350122	1.216
ENSMUSG00000034371	Dak	-0.457328	5.93349	-4.369	9.276e-05	0.00350122	1.21315
ENSMUSG00000025162	Csnk1d	0.234228	6.91301	4.36203	9.47492e-05	0.00356219	1.193
ENSMUSG00000025880	Smad7	0.40257	5.99467	4.36185	9.48015e-05	0.00356219	1.19247
ENSMUSG00000030471	Zdhhc13	-0.626199	7.59629	-4.35929	9.55421e-05	0.00358197	1.18508
ENSMUSG00000060938	Rpl26	-0.307694	7.7211	-4.35644	9.63741e-05	0.00360508	1.17684
ENSMUSG00000067274	Rplp0	-0.304245	9.35529	-4.35157	9.78143e-05	0.00365079	1.16275
ENSMUSG00000004568	Arhgef18	0.486567	5.79327	4.34795	9.88973e-05	0.00368228	1.15229
ENSMUSG00000027175	Tcp11l1	-0.513846	3.18454	-4.34728	9.90986e-05	0.00368228	1.15036
ENSMUSG00000079267	Gm5930	-1.04839	2.02882	-4.34299	0.000100399	0.00372235	1.13798
ENSMUSG00000022791	Tnk2	0.447026	6.86908	4.33681	0.000102302	0.0037807	1.12015
ENSMUSG00000034235	Usp54	-0.352174	4.62833	-4.33641	0.000102426	0.0037807	1.119
ENSMUSG00000019891	Dcbld1	0.6023	3.76444	4.32863	0.000104877	0.00386265	1.09655
ENSMUSG00000029254	Stap1	0.460326	6.13122	4.32256	0.000106827	0.003917	1.07905
ENSMUSG00000030322	Mbd4	0.311396	5.49086	4.32286	0.00010673	0.003917	1.07991
ENSMUSG00000050654	Olfr215	-1.0161	1.86987	-4.32114	0.000107289	0.003917	1.07495
ENSMUSG00000078546	2210404O09Rik	-0.870544	2.24042	-4.32127	0.000107247	0.003917	1.07533
ENSMUSG00000037857	Nufip2	-0.202983	7.74548	-4.31661	0.000108775	0.00396259	1.06189
ENSMUSG00000071192	Wfikkn1	0.399695	4.75056	4.31051	0.000110805	0.00402778	1.04434
ENSMUSG00000026430	Rassf5	0.330837	5.65052	4.30719	0.00011193	0.00405982	1.03475
ENSMUSG00000025060	Slk	-0.235366	6.94236	-4.30487	0.000112719	0.0040796	1.02808
ENSMUSG00000025584	Pde8a	-0.629871	5.72195	-4.2996	0.000114533	0.00413631	1.01293
ENSMUSG00000078160	Gm16503	-0.504581	6.08736	-4.29736	0.000115317	0.00415563	1.00646
ENSMUSG00000004665	Cnn2	-0.822642	3.91207	-4.29361	0.000116634	0.00419405	0.995682
ENSMUSG00000092182	Gm20407	0.900518	1.86422	4.28684	0.000119052	0.00427182	0.976209
ENSMUSG00000028466	Creb3	0.326072	4.99161	4.28595	0.000119372	0.00427415	0.973657
ENSMUSG00000080950	Gm7278	-0.73009	4.93928	-4.28289	0.000120485	0.00430476	0.964855
ENSMUSG00000003882	Il7r	-0.324044	8.32412	-4.28204	0.000120796	0.00430668	0.962405
ENSMUSG00000022774	Ncbp2	-0.292306	5.83692	-4.27936	0.00012178	0.00432381	0.954707
ENSMUSG00000035953	Tmem55b	-0.320847	6.79638	-4.27932	0.000121794	0.00432381	0.954601
ENSMUSG00000050552	Lamtor4	0.354973	5.74695	4.27608	0.000122994	0.00434795	0.945298
ENSMUSG00000091474	2610021A01Rik	-0.415283	5.58511	-4.27626	0.000122928	0.00434795	0.945809
ENSMUSG00000021028	Mbip	0.278124	6.01043	4.27438	0.000123628	0.00436114	0.940421
ENSMUSG00000020032	Nuak1	0.572033	3.93983	4.27201	0.00012452	0.00438337	0.933598
ENSMUSG00000047583	Tyw3	-0.358193	4.81277	-4.26703	0.000126411	0.00444058	0.919301
ENSMUSG00000026532	Spta1	-0.396304	6.37188	-4.26539	0.000127039	0.00445329	0.914598
ENSMUSG00000024948	Map4k2	0.380373	7.43615	4.25514	0.000131037	0.00458383	0.885207
ENSMUSG00000059447	Hadhb	0.32422	6.16162	4.25307	0.000131861	0.00460301	0.879263
ENSMUSG00000048285	Frmd6	-0.692186	5.81609	-4.25079	0.000132774	0.00462523	0.87272
ENSMUSG00000041360	D19Bwg1357e	-0.259599	7.43007	-4.24971	0.000133208	0.00463071	0.869621
ENSMUSG00000001750	Tcirg1	-0.291612	8.04474	-4.23954	0.000137366	0.00476536	0.840471
ENSMUSG00000031666	Rbl2	0.246063	5.74033	4.23624	0.00013874	0.00480304	0.831036
ENSMUSG00000032842	Abcc10	0.374054	4.04283	4.23553	0.00013904	0.00480347	0.82899
ENSMUSG00000035754	Wdr18	-0.280862	6.93529	-4.23065	0.0001411	0.00486461	0.815041
ENSMUSG00000033685	Ucp2	-0.341752	9.96093	-4.22861	0.000141973	0.00488462	0.809196
ENSMUSG00000001089	Luzp1	-0.365153	3.92467	-4.22329	0.00014427	0.00495345	0.793981
ENSMUSG00000034164	Emid1	0.354807	8.5208	4.21671	0.000147166	0.00503337	0.775139
ENSMUSG00000034640	Tiparp	-0.617016	4.96147	-4.21663	0.000147199	0.00503337	0.774925
ENSMUSG00000029338	Antxr2	0.3558	6.84819	4.21549	0.000147708	0.00504046	0.771653
ENSMUSG00000002477	Snrpd1	0.345818	6.40138	4.20745	0.00015133	0.00515355	0.74869
ENSMUSG00000079553	Kifc1	0.26761	7.32188	4.20629	0.000151863	0.00516118	0.74536
ENSMUSG00000000693	Loxl3	-0.426885	4.79804	-4.20094	0.00015433	0.00523439	0.730086
ENSMUSG00000037447	Arid5a	-0.582048	4.26967	-4.19909	0.00015519	0.00525291	0.724818
ENSMUSG00000087230	Mroh3	1.01803	3.56387	4.19703	0.000156155	0.00527489	0.718945
ENSMUSG00000066456	Hmgn3	-0.573637	4.93348	-4.19589	0.000156693	0.0052824	0.715685
ENSMUSG00000029416	Slc15a4	0.265621	6.97992	4.1921	0.000158491	0.00533225	0.704876
ENSMUSG00000026311	Asb1	0.32372	4.99463	4.19073	0.00015915	0.00533346	0.700942
ENSMUSG00000038045	Sult6b1	-0.906948	3.30388	-4.1907	0.000159165	0.00533346	0.700856
ENSMUSG00000052726	Kcnt2	0.613319	1.49741	4.18925	0.000159861	0.00534607	0.696721
ENSMUSG00000041180	Hectd2	-0.338121	3.49352	-4.18826	0.000160338	0.00535131	0.693901
ENSMUSG00000055184	Fam72a	0.447686	4.57162	4.18402	0.000162395	0.00540919	0.681819
ENSMUSG00000071715	Ncf4	-0.337179	6.5909	-4.17757	0.000165577	0.0055042	0.663437
ENSMUSG00000039781	Azi1	0.427531	4.81645	4.17617	0.000166278	0.00550593	0.659434
ENSMUSG00000059409	Ppp2r5d	-0.258183	6.09354	-4.17615	0.000166288	0.00550593	0.659381
ENSMUSG00000097122	AL731663.1	-0.397278	7.42523	-4.17204	0.000168357	0.00556343	0.647665
ENSMUSG00000025323	Sp4	0.381549	4.7145	4.16826	0.000170281	0.0056159	0.636904
ENSMUSG00000048827	Pkd1l3	-0.418867	5.85463	-4.16751	0.000170665	0.0056175	0.634768
ENSMUSG00000020827	Mink1	-0.317936	6.17148	-4.1656	0.000171645	0.0056354	0.629343
ENSMUSG00000093470	Gm20645	0.68672	3.60638	4.16514	0.000171883	0.0056354	0.628033
ENSMUSG00000028630	Dyrk2	-0.407006	6.67044	-4.16247	0.000173266	0.00566963	0.620442
ENSMUSG00000027636	Sla2	0.465729	4.23576	4.1572	0.000176032	0.00574869	0.605441
ENSMUSG00000038179	Slamf7	0.895899	3.07355	4.15657	0.00017637	0.00574869	0.603628
ENSMUSG00000075514	Gm13375	1.00556	2.64149	4.15202	0.000178794	0.00581636	0.590703
ENSMUSG00000027601	Mtfr1	0.26309	6.1916	4.14503	0.000182588	0.00591677	0.570818
ENSMUSG00000032503	Arpp21	0.627422	1.41614	4.14532	0.000182427	0.00591677	0.571655
ENSMUSG00000008398	Elk3	-0.381711	5.87709	-4.13963	0.000185566	0.0059694	0.555499
ENSMUSG00000026754	Golga1	0.259741	6.63913	4.14081	0.000184912	0.0059694	0.558841
ENSMUSG00000026821	Ralgds	-0.349097	4.47707	-4.14066	0.000184994	0.0059694	0.558426
ENSMUSG00000049232	Tigd2	0.409502	5.06293	4.1395	0.00018564	0.0059694	0.555124
ENSMUSG00000005442	Cic	0.363135	5.89655	4.13854	0.000186179	0.00597525	0.552378
ENSMUSG00000096929	mmu-mir-29b-2	0.518806	4.3621	4.1377	0.000186649	0.00597883	0.549994
ENSMUSG00000036944	Tmem71	0.804269	1.98148	4.13664	0.000187242	0.00598639	0.546987
ENSMUSG00000028551	Cdkn2c	0.556422	5.2897	4.12684	0.000192823	0.00615305	0.519186
ENSMUSG00000035021	Baz1a	-0.247986	7.75256	-4.12327	0.0001949	0.00620747	0.509047
ENSMUSG00000031833	Mast3	0.254604	7.15471	4.11871	0.000197581	0.0062809	0.496116
ENSMUSG00000058945	Gm10056	0.424116	5.77423	4.1179	0.000198061	0.00628422	0.493819
ENSMUSG00000050350	Gpr18	0.530403	6.64688	4.11478	0.000199922	0.00633124	0.48497
ENSMUSG00000022216	Psme1	-0.345943	7.09582	-4.11069	0.000202382	0.00639702	0.4734
ENSMUSG00000026087	Mrpl30	-0.387057	5.95191	-4.1092	0.000203287	0.0064135	0.469177
ENSMUSG00000032300	1700017B05Rik	0.385631	7.29813	4.10827	0.000203859	0.00641943	0.466519
ENSMUSG00000028776	Tinagl1	0.8256	1.60672	4.10594	0.000205282	0.00642362	0.459937
ENSMUSG00000035172	Plekhh3	0.883776	1.86224	4.1063	0.000205063	0.00642362	0.460943
ENSMUSG00000036712	Cyld	0.291615	5.5863	4.10578	0.000205379	0.00642362	0.45949
ENSMUSG00000063286	Gm8995	-0.891665	5.63075	-4.10554	0.000205528	0.00642362	0.458802
ENSMUSG00000023044	Csad	0.55522	4.433	4.10117	0.000208235	0.00649169	0.446423
ENSMUSG00000038215	Cep44	0.280025	5.85448	4.10077	0.000208483	0.00649169	0.445297
ENSMUSG00000020108	Ddit4	-0.571708	6.38987	-4.0996	0.000209215	0.00649925	0.44198
ENSMUSG00000042331	Specc1	-0.327145	4.16103	-4.09852	0.000209891	0.00649925	0.438927
ENSMUSG00000055932	Fto	0.22426	6.37522	4.09865	0.000209809	0.00649925	0.439298
ENSMUSG00000033450	Tagap	-0.54555	4.2559	-4.09604	0.000211457	0.00653563	0.431895
ENSMUSG00000028322	Exosc3	0.308719	5.1747	4.09533	0.000211901	0.00653726	0.429912
ENSMUSG00000003062	Stard3nl	0.331043	5.6995	4.09255	0.000213675	0.00657984	0.422027
ENSMUSG00000039087	Rreb1	-0.290035	6.47711	-4.09132	0.000214459	0.00659185	0.418561
ENSMUSG00000009894	Snap47	-0.493935	3.95638	-4.09053	0.000214969	0.00659542	0.416312
ENSMUSG00000000325	Arvcf	0.819548	3.83763	4.08708	0.000217198	0.0066277	0.406556
ENSMUSG00000028950	Tas1r1	-0.831654	2.92672	-4.08724	0.000217093	0.0066277	0.407016
ENSMUSG00000051790	Nlgn2	0.728724	2.06391	4.08706	0.000217211	0.0066277	0.406501
ENSMUSG00000029798	Herc6	-0.357854	3.68923	-4.08408	0.000219155	0.00667484	0.398073
ENSMUSG00000014496	Ankrd28	-0.49636	9.08695	-4.08224	0.000220362	0.0066994	0.392878
ENSMUSG00000028273	Pdlim5	-0.305358	4.37104	-4.07549	0.000224848	0.00680401	0.373817
ENSMUSG00000029388	Eif2b1	-0.369207	5.88063	-4.07523	0.000225023	0.00680401	0.373082
ENSMUSG00000038683	Pak1ip1	-0.290693	6.49871	-4.07602	0.000224491	0.00680401	0.375321
ENSMUSG00000016757	Ttll12	-0.31379	6.41828	-4.07382	0.000225972	0.00682037	0.369102
ENSMUSG00000097184	CT030736.1	0.921666	2.04545	4.07291	0.00022659	0.00682668	0.366523
ENSMUSG00000027427	Polr3f	-0.228414	5.82854	-4.07139	0.000227617	0.00684372	0.362246
ENSMUSG00000033943	Mga	-0.267982	6.7403	-4.07087	0.000227974	0.00684372	0.360763
ENSMUSG00000020780	Srp68	-0.259385	7.30521	-4.0699	0.000228635	0.00684455	0.358025
ENSMUSG00000029165	Agbl5	0.279444	5.40771	4.06903	0.00022923	0.00684455	0.355569
ENSMUSG00000062353	Gm15772	-0.456354	5.28783	-4.06926	0.000229072	0.00684455	0.356221
ENSMUSG00000015363	Trabd	0.33097	5.51569	4.06666	0.000230856	0.00688084	0.348883
ENSMUSG00000055884	Fancm	-0.255902	6.63701	-4.06272	0.000233586	0.00694981	0.33777
ENSMUSG00000037337	Map4k1	0.368927	7.94244	4.05716	0.000237491	0.00705345	0.322094
ENSMUSG00000082057	Gm15789	-0.691762	4.53155	-4.05541	0.000238735	0.00707781	0.317158
ENSMUSG00000052837	Junb	-0.452313	5.72908	-4.0503	0.000242401	0.00717377	0.302753
ENSMUSG00000028463	Car9	-0.618004	4.59168	-4.03927	0.000250502	0.00740043	0.271682
ENSMUSG00000004266	Ptpn6	-0.456051	6.44704	-4.03814	0.00025134	0.00741048	0.268524
ENSMUSG00000008373	Prpf31	-0.249783	6.40467	-4.03644	0.000252615	0.00741048	0.263744
ENSMUSG00000059436	Max	-0.293654	6.36367	-4.03687	0.000252292	0.00741048	0.264954
ENSMUSG00000071041	Gm15210	-0.511279	4.22976	-4.03719	0.000252053	0.00741048	0.265849
ENSMUSG00000067150	Xpo5	-0.253894	7.73798	-4.03475	0.000253893	0.00743492	0.258977
ENSMUSG00000039463	Slc9a8	0.240706	7.15365	4.03217	0.000255848	0.00745364	0.251726
ENSMUSG00000053080	2700081O15Rik	0.454341	4.38981	4.03156	0.000256315	0.00745364	0.250004
ENSMUSG00000059981	Taok2	-0.240083	6.63104	-4.03158	0.000256302	0.00745364	0.250051
ENSMUSG00000062591	Tubb4a	0.989966	2.23151	4.03278	0.000255384	0.00745364	0.253441
ENSMUSG00000034765	Dusp5	0.464346	6.98323	4.02349	0.000262544	0.00762152	0.227318
ENSMUSG00000026641	Usf1	0.34562	5.34457	4.01874	0.00026628	0.00767219	0.21397
ENSMUSG00000026921	Egfl7	0.547178	4.10339	4.01836	0.000266583	0.00767219	0.212893
ENSMUSG00000040213	Ccbl2	-0.383224	5.0649	-4.01975	0.000265481	0.00767219	0.216809
ENSMUSG00000055044	Pdlim1	-0.373071	5.23071	-4.01879	0.000266239	0.00767219	0.214115
ENSMUSG00000086376	1700071G01Rik	0.908663	1.92729	4.01913	0.00026597	0.00767219	0.215069
ENSMUSG00000001227	Sema6b	-0.636814	3.69663	-4.01091	0.000272553	0.00779181	0.191976
ENSMUSG00000020897	Aurkb	0.242775	6.76358	4.01228	0.000271445	0.00779181	0.195822
ENSMUSG00000030276	Ttll3	0.343799	6.04838	4.01085	0.000272604	0.00779181	0.191798
ENSMUSG00000040952	Rps19	-0.223728	8.22742	-4.01091	0.000272553	0.00779181	0.191974
ENSMUSG00000042185	Nfrkb	0.222621	7.46372	4.00831	0.000274668	0.0078374	0.184675
ENSMUSG00000019464	Ptger1	0.301348	5.29868	4.00108	0.000280631	0.00797806	0.16439
ENSMUSG00000028455	Stoml2	-0.30477	6.43319	-4.0015	0.000280282	0.00797806	0.165565
ENSMUSG00000030748	Il4ra	0.456633	5.88729	4.0006	0.000281028	0.00797806	0.163053
ENSMUSG00000087381	Gm16008	-0.684772	3.59163	-3.99959	0.00028187	0.0079884	0.160228
ENSMUSG00000071172	Srsf3	0.19299	8.67762	3.99871	0.000282609	0.00799579	0.157755
ENSMUSG00000031297	Slc7a3	0.879754	4.12391	3.99783	0.00028335	0.00800322	0.155282
ENSMUSG00000028923	Necap2	-0.352515	5.82685	-3.99464	0.000286048	0.00806579	0.146335
ENSMUSG00000037725	Ckap2	-0.375255	5.85609	-3.98878	0.000291062	0.00819334	0.129929
ENSMUSG00000035078	Mtmr9	0.247307	6.27641	3.98811	0.000291639	0.0081958	0.128057
ENSMUSG00000025195	Dnmbp	0.643083	2.72309	3.98524	0.000294133	0.00823756	0.12002
ENSMUSG00000035547	Capn5	0.373019	5.14205	3.98572	0.000293718	0.00823756	0.121354
ENSMUSG00000042632	Pla2g6	-0.367659	5.35616	-3.9847	0.000294603	0.00823756	0.118511
ENSMUSG00000041037	Irgq	0.355563	4.45006	3.98154	0.000297379	0.00830131	0.109657
ENSMUSG00000021254	Gpatch2l	0.332571	5.95853	3.98009	0.000298658	0.0083231	0.105607
ENSMUSG00000031807	Pgls	0.360977	6.98152	3.9783	0.000300249	0.0083535	0.100593
ENSMUSG00000019726	Lyst	0.26149	6.71836	3.97646	0.000301892	0.00837137	0.0954405
ENSMUSG00000028766	Alpl	-0.641458	8.03841	-3.97684	0.000301556	0.00837137	0.0964921
ENSMUSG00000062997	Rpl35	-0.356673	6.99889	-3.97364	0.000304426	0.00842767	0.0875506
ENSMUSG00000090706	Gm17233	0.786757	2.05448	3.97188	0.000306014	0.00845763	0.0826401
ENSMUSG00000035572	Dcaf10	0.404285	6.10468	3.96229	0.000314834	0.00868703	0.0558245
ENSMUSG00000020689	Itgb3	0.795303	1.83788	3.96137	0.000315693	0.00869639	0.0532531
ENSMUSG00000022439	Parvg	0.209668	7.56374	3.95584	0.000320906	0.00882545	0.0377998
ENSMUSG00000003680	Taf6l	0.363183	5.07499	3.95281	0.000323789	0.00887554	0.0293613
ENSMUSG00000022401	Xpnpep3	-0.24557	5.25098	-3.95284	0.000323759	0.00887554	0.0294499
ENSMUSG00000038156	Spon1	-0.56393	3.71513	-3.95061	0.000325906	0.00891895	0.0232126
ENSMUSG00000026694	Mettl13	-0.352353	5.65819	-3.94818	0.000328257	0.00896861	0.0164313
ENSMUSG00000022195	6030458C11Rik	-0.286842	6.40141	-3.94573	0.000330644	0.0089934	0.0095961
ENSMUSG00000068739	Sars	0.253067	7.24121	3.94646	0.000329927	0.0089934	0.0116454
ENSMUSG00000069874	Irgm2	0.616827	1.78638	3.94559	0.000330778	0.0089934	0.00921479
ENSMUSG00000031627	Irf2	-0.357014	6.69476	-3.94122	0.000335085	0.0090957	-0.00298654
ENSMUSG00000068735	Trp53i11	0.371936	7.67443	3.93889	0.000337395	0.00914358	-0.00946923
ENSMUSG00000001054	Rmnd5b	-0.248149	6.64227	-3.93811	0.000338177	0.00914992	-0.0116504
ENSMUSG00000022312	Eif3h	-0.253835	7.34047	-3.93398	0.000342321	0.00924709	-0.0231384
ENSMUSG00000027562	Car2	-0.355006	5.97509	-3.93313	0.000343182	0.0092554	-0.0255075
ENSMUSG00000097554	AC092404.1	-0.66314	5.13071	-3.9307	0.000345653	0.00930702	-0.0322726
ENSMUSG00000031398	Plxna3	0.341034	6.35378	3.92898	0.000347416	0.00933946	-0.0370714
ENSMUSG00000028910	Mecr	-0.279311	6.12132	-3.92291	0.0003537	0.00949311	-0.0539733
ENSMUSG00000028889	Yrdc	-0.266024	5.96481	-3.91828	0.000358563	0.00959529	-0.0668485
ENSMUSG00000057789	Bak1	-0.460001	5.26922	-3.91819	0.000358654	0.00959529	-0.067089
ENSMUSG00000028741	Mrto4	-0.279017	6.9043	-3.91206	0.000365195	0.00975468	-0.0841278
ENSMUSG00000005087	Cd44	-0.599042	6.59211	-3.91111	0.000366227	0.00976664	-0.086787
ENSMUSG00000093387	Gm20732	0.5322	3.23217	3.90958	0.000367883	0.00979518	-0.0910398
ENSMUSG00000070298	Trcg1	0.536695	4.08859	3.90861	0.000368937	0.00980763	-0.0937376
ENSMUSG00000085009	Gm12977	0.898642	2.04522	3.90233	0.000375822	0.00997479	-0.111164
ENSMUSG00000026187	Xrcc5	-0.198494	7.1167	-3.90136	0.000376902	0.00998759	-0.113868
ENSMUSG00000045973	Slc25a51	0.372664	6.64046	3.89836	0.000380247	0.0100603	-0.122195
ENSMUSG00000067367	Lyar	-0.360361	6.53356	-3.89694	0.000381834	0.0100863	-0.12612
ENSMUSG00000036986	Pml	-0.263184	6.22513	-3.89412	0.000385025	0.0101546	-0.133964
ENSMUSG00000033386	Frrs1	-0.330031	5.44534	-3.89204	0.000387391	0.0101894	-0.139736
ENSMUSG00000085024	C230035I16Rik	-0.74	3.30627	-3.89188	0.000387562	0.0101894	-0.140153
ENSMUSG00000037139	Myom3	0.370659	5.57655	3.89074	0.000388875	0.0101898	-0.143339
ENSMUSG00000042032	Mat2b	-0.251917	5.89429	-3.89118	0.000388365	0.0101898	-0.142102
ENSMUSG00000071748	Gm14698	-0.420088	4.56082	-3.89027	0.000389407	0.0101898	-0.144628
ENSMUSG00000053935	Atf7ip	0.496036	5.02529	3.88969	0.000390076	0.0101914	-0.146245
ENSMUSG00000022041	Chrna2	0.831261	3.1085	3.88576	0.000394613	0.0102938	-0.157141
ENSMUSG00000060791	Gmfg	-0.385948	6.21304	-3.88339	0.000397368	0.0103495	-0.163696
ENSMUSG00000021392	Nol8	-0.270179	6.13012	-3.8804	0.000400882	0.0104248	-0.171988
ENSMUSG00000061130	Ppm1b	0.251685	6.61466	3.87938	0.000402081	0.0104398	-0.174804
ENSMUSG00000050965	Prkca	-0.377863	6.84654	-3.87695	0.000404972	0.0104985	-0.181553
ENSMUSG00000020732	Rab37	0.845428	2.15824	3.87348	0.000409114	0.0105808	-0.191136
ENSMUSG00000032596	Uba7	-0.315902	5.89287	-3.87324	0.000409411	0.0105808	-0.191821
ENSMUSG00000034377	Tulp4	0.353461	4.28901	3.87245	0.000410355	0.0105888	-0.19399
ENSMUSG00000049625	Tifab	-0.522764	5.62154	-3.8713	0.000411751	0.0106085	-0.197189
ENSMUSG00000022559	Fbxl6	0.194739	7.63065	3.86865	0.000414965	0.0106748	-0.204512
ENSMUSG00000062157	Ifnlr1	-0.602625	4.38331	-3.86742	0.000416462	0.0106969	-0.207902
ENSMUSG00000083745	Gm13543	0.654753	5.16165	3.8667	0.000417342	0.010703	-0.209892
ENSMUSG00000029128	Rab28	0.244058	5.74492	3.8651	0.000419315	0.0107231	-0.214331
ENSMUSG00000041528	Rnf123	0.174752	6.72015	3.86503	0.000419405	0.0107231	-0.214535
ENSMUSG00000070390	Nlrp1b	-0.641007	3.33723	-3.86355	0.000421227	0.0107532	-0.218617
ENSMUSG00000025076	Casp7	-0.495431	5.01615	-3.8608	0.000424646	0.010824	-0.226231
ENSMUSG00000097471	AC151841.1	0.819399	2.76096	3.85735	0.000428961	0.0109173	-0.235749
ENSMUSG00000017734	Dbndd2	0.790511	2.16095	3.85449	0.000432574	0.0109925	-0.243647
ENSMUSG00000031432	Prps1	-0.297112	5.63869	-3.85304	0.000434425	0.0110228	-0.247667
ENSMUSG00000026975	Wdr85	-0.344441	5.63449	-3.85237	0.00043528	0.0110277	-0.249517
ENSMUSG00000022141	Nipbl	-0.176977	7.04779	-3.8485	0.000440248	0.0111367	-0.260202
ENSMUSG00000038816	Ctnnal1	0.470486	4.58648	3.84677	0.000442476	0.0111762	-0.264955
ENSMUSG00000018209	Stk4	0.192421	7.85776	3.83676	0.000455656	0.011346	-0.292582
ENSMUSG00000020694	Tlk2	0.190083	5.98598	3.83931	0.000452263	0.011346	-0.285547
ENSMUSG00000020889	Nr1d1	-1.08302	4.16615	-3.83976	0.000451661	0.011346	-0.284294
ENSMUSG00000026176	Ctdsp1	0.354304	7.06043	3.83678	0.00045563	0.011346	-0.292528
ENSMUSG00000030921	Trim30a	-0.359822	4.93371	-3.8407	0.000450425	0.011346	-0.281714
ENSMUSG00000041438	Cirh1a	-0.398043	7.47252	-3.83719	0.00045508	0.011346	-0.291392
ENSMUSG00000041515	Irf8	0.371202	6.40138	3.83651	0.000455984	0.011346	-0.293258
ENSMUSG00000044636	Csrnp2	0.286636	5.12981	3.83695	0.0004554	0.011346	-0.292054
ENSMUSG00000047248	C2cd3	0.268786	6.68079	3.83795	0.000454062	0.011346	-0.289284
ENSMUSG00000047675	Rps8	-0.224644	8.75277	-3.83905	0.000452605	0.011346	-0.286258
ENSMUSG00000021054	Sgpp1	0.91395	4.06287	3.82909	0.000465998	0.0115504	-0.313704
ENSMUSG00000047996	Prrg1	-0.338224	4.66947	-3.82889	0.00046627	0.0115504	-0.314252
ENSMUSG00000067787	Blcap	0.280317	5.82039	3.82891	0.000466249	0.0115504	-0.31421
ENSMUSG00000028218	Fam92a	0.258376	5.54773	3.82703	0.000468825	0.0115832	-0.319395
ENSMUSG00000044574	5031434C07Rik	1.00011	2.44782	3.82691	0.000468982	0.0115832	-0.31971
ENSMUSG00000056228	Cars2	-0.344559	5.97344	-3.82348	0.000473712	0.0116828	-0.329151
ENSMUSG00000028217	Cdh17	0.580802	1.32474	3.82193	0.000475869	0.0117025	-0.333426
ENSMUSG00000072893	4933439C10Rik	0.390613	5.74894	3.8219	0.000475911	0.0117025	-0.333509
ENSMUSG00000060227	Casc4	0.373897	4.9943	3.81919	0.000479701	0.0117784	-0.340973
ENSMUSG00000038582	Pptc7	0.218964	5.85104	3.81703	0.000482741	0.0118115	-0.346916
ENSMUSG00000041878	8430432A02Rik	0.750999	2.80189	3.81761	0.000481915	0.0118115	-0.345304
ENSMUSG00000058099	Nfam1	0.631911	1.34102	3.81673	0.000483169	0.0118115	-0.347748
ENSMUSG00000040591	1110051M20Rik	0.232863	5.39606	3.81388	0.0004872	0.0118926	-0.355564
ENSMUSG00000031403	Dkc1	-0.221577	7.64081	-3.81188	0.000490057	0.0119122	-0.361065
ENSMUSG00000069744	Psmb3	-0.364075	5.99672	-3.81257	0.000489076	0.0119122	-0.359179
ENSMUSG00000073650	Gm216	1.03147	1.81965	3.81183	0.000490137	0.0119122	-0.361219
ENSMUSG00000032174	Icam5	0.879819	3.16717	3.81052	0.000492008	0.0119231	-0.364801
ENSMUSG00000096433	Gm4944	-0.315892	5.49507	-3.81052	0.000492012	0.0119231	-0.36481
ENSMUSG00000071708	Sms	-0.260754	6.76852	-3.80797	0.000495689	0.0119948	-0.371812
ENSMUSG00000025241	Fyco1	0.393335	6.058	3.80341	0.000502337	0.0121381	-0.384343
ENSMUSG00000028736	Pax7	-0.681513	7.18759	-3.80282	0.00050321	0.0121417	-0.385975
ENSMUSG00000020273	Papolg	0.265332	5.69392	3.80196	0.000504465	0.0121536	-0.388318
ENSMUSG00000039480	Nt5dc1	0.220694	5.33597	3.80149	0.00050516	0.0121536	-0.389612
ENSMUSG00000027808	Serp1	0.277844	7.85609	3.79454	0.00051552	0.0123851	-0.408703
ENSMUSG00000040204	2810417H13Rik	0.488706	6.12243	3.79371	0.000516766	0.0123972	-0.410972
ENSMUSG00000009535	Rnmt	-0.297525	7.04876	-3.79208	0.000519236	0.0124122	-0.415455
ENSMUSG00000021384	Susd3	1.0848	2.39863	3.79269	0.000518312	0.0124122	-0.413781
ENSMUSG00000052656	Rnf103	0.373078	4.44978	3.79182	0.000519617	0.0124122	-0.416146
ENSMUSG00000097321	AC115871.1	1.08395	2.45692	3.7912	0.000520565	0.0124171	-0.41786
ENSMUSG00000020400	Tnip1	0.349918	4.16164	3.78949	0.000523161	0.0124612	-0.422536
ENSMUSG00000023008	Fmnl3	0.396906	6.28532	3.7878	0.000525758	0.012491	-0.427191
ENSMUSG00000030785	Cox6a2	0.616409	1.6443	3.7877	0.000525906	0.012491	-0.427456
ENSMUSG00000040738	Ints8	0.20337	6.21298	3.7871	0.000526819	0.0124949	-0.429087
ENSMUSG00000085912	Trp53cor1	0.575428	4.75237	3.78559	0.000529149	0.0125324	-0.433235
ENSMUSG00000036295	Lrrn3	-0.311398	5.84137	-3.78465	0.000530596	0.0125489	-0.435803
ENSMUSG00000093930	Hmgcs1	0.454346	7.70669	3.78375	0.000532	0.0125644	-0.438287
ENSMUSG00000034247	Plekhm1	0.292796	6.76796	3.78324	0.000532791	0.0125653	-0.439683
ENSMUSG00000040479	Dgkz	-0.236509	8.03496	-3.77984	0.000538095	0.0126725	-0.448995
ENSMUSG00000000247	Lhx2	-0.422793	3.66237	-3.7779	0.000541136	0.0127249	-0.454292
ENSMUSG00000037960	1110007C09Rik	0.797431	1.78385	3.77746	0.000541841	0.0127249	-0.455516
ENSMUSG00000031995	St14	0.7209	2.17811	3.77667	0.000543083	0.0127362	-0.457667
ENSMUSG00000059878	Zfp422	-0.344149	6.79241	-3.77433	0.000546801	0.0128054	-0.46408
ENSMUSG00000005580	Adcy9	0.775995	2.59489	3.77284	0.000549179	0.0128431	-0.468159
ENSMUSG00000022120	Rnf219	-0.313433	6.19061	-3.77041	0.000553071	0.0129161	-0.474795
ENSMUSG00000029772	Ahcyl2	-0.27621	4.80748	-3.76844	0.000556259	0.0129724	-0.480196
ENSMUSG00000025235	Bbs4	-0.527145	4.79065	-3.76764	0.000557558	0.0129846	-0.482388
ENSMUSG00000027371	Fahd2a	0.354696	5.90372	3.76405	0.00056341	0.0131026	-0.492199
ENSMUSG00000018509	Cenpv	0.331566	5.78974	3.76274	0.000565559	0.0131343	-0.495776
ENSMUSG00000024143	Rhoq	0.392521	4.55239	3.76092	0.000568567	0.0131843	-0.500759
ENSMUSG00000028540	Dph2	-0.30525	5.8338	-3.76048	0.000569287	0.0131843	-0.501948
ENSMUSG00000041936	Agrn	0.68576	2.78488	3.75991	0.000570245	0.0131882	-0.503529
ENSMUSG00000042389	Tsen2	0.350689	4.93066	3.75754	0.000574183	0.0132538	-0.509995
ENSMUSG00000072568	Fam84b	-0.893123	2.23423	-3.75725	0.000574668	0.0132538	-0.510787
ENSMUSG00000024593	Megf10	-0.907941	2.47185	-3.756	0.000576761	0.0132838	-0.514203
ENSMUSG00000050150	Slc9b1	-0.209167	5.47808	-3.75433	0.000579564	0.01333	-0.518758
ENSMUSG00000001123	Lgals9	-0.325925	8.55303	-3.75267	0.000582365	0.0133575	-0.523286
ENSMUSG00000028936	Rpl22	-0.293581	7.65191	-3.75195	0.000583592	0.0133575	-0.525263
ENSMUSG00000029247	Paics	-0.227341	7.77539	-3.75173	0.000583955	0.0133575	-0.525847
ENSMUSG00000038437	Mllt6	0.205495	5.72656	3.75267	0.00058237	0.0133575	-0.523294
ENSMUSG00000003581	Rnf215	0.395222	5.28962	3.75094	0.000585303	0.01337	-0.528013
ENSMUSG00000057098	Ebf1	0.37418	8.82475	3.74948	0.000587797	0.0134087	-0.532006
ENSMUSG00000037846	Rtkn2	0.412769	4.07083	3.74408	0.000597094	0.0136022	-0.546745
ENSMUSG00000023026	Dip2b	-0.19746	5.82575	-3.74149	0.000601597	0.0136497	-0.553802
ENSMUSG00000023074	Mospd1	-0.401879	4.38543	-3.74147	0.000601627	0.0136497	-0.553849
ENSMUSG00000024576	Csnk1a1	0.195721	7.64698	3.74202	0.000600664	0.0136497	-0.552344
ENSMUSG00000036160	Surf6	-0.245087	6.44572	-3.74077	0.000602859	0.0136591	-0.555771
ENSMUSG00000031555	Adam9	0.383836	5.91368	3.73812	0.000607507	0.0137458	-0.562981
ENSMUSG00000005983	1700037C18Rik	0.326121	4.98071	3.73709	0.000609334	0.0137594	-0.565801
ENSMUSG00000020453	Patz1	-0.204924	6.64038	-3.73592	0.00061139	0.0137594	-0.568965
ENSMUSG00000021670	Hmgcr	0.354892	9.96865	3.7356	0.000611968	0.0137594	-0.569852
ENSMUSG00000037251	4930444A02Rik	-0.577439	3.88359	-3.73546	0.000612223	0.0137594	-0.570244
ENSMUSG00000062373	Tmem65	-0.474599	3.69443	-3.73597	0.000611314	0.0137594	-0.568848
ENSMUSG00000025758	Plk4	-0.209366	6.65072	-3.73406	0.000614711	0.0137968	-0.574052
ENSMUSG00000021306	Gpr137b	0.425037	4.33064	3.73236	0.000617745	0.0138277	-0.578674
ENSMUSG00000033306	Lpp	0.315054	3.34881	3.73259	0.000617327	0.0138277	-0.578039
ENSMUSG00000004709	Cd244	0.80744	2.93705	3.73129	0.000619662	0.0138521	-0.581583
ENSMUSG00000028949	Smarcd3	0.635856	3.17488	3.73021	0.000621609	0.0138771	-0.584528
ENSMUSG00000039783	Kmo	0.45205	3.69638	3.72786	0.000625861	0.0139534	-0.590929
ENSMUSG00000037419	Endod1	-0.873606	8.4394	-3.72192	0.000636728	0.0141767	-0.607088
ENSMUSG00000029311	Hsd17b11	-0.651261	5.04262	-3.72085	0.000638712	0.014202	-0.610009
ENSMUSG00000019528	Gyg	0.308571	4.87704	3.72015	0.000640014	0.0142121	-0.61192
ENSMUSG00000030745	Il21r	0.657074	6.56751	3.71914	0.000641881	0.0142158	-0.614654
ENSMUSG00000084372	Gm13988	0.541094	4.18334	3.71921	0.000641748	0.0142158	-0.614459
ENSMUSG00000061787	Rps17	-0.268124	8.55783	-3.71841	0.000643247	0.0142272	-0.616649
ENSMUSG00000042351	Grap2	0.890422	3.16451	3.71757	0.000644815	0.014243	-0.618933
ENSMUSG00000027981	Rnpc3	-0.317453	6.08852	-3.71702	0.000645834	0.0142467	-0.620417
ENSMUSG00000022858	Tra2b	0.177666	8.17817	3.71453	0.00065051	0.0143309	-0.627187
ENSMUSG00000020182	Ddc	-0.350119	5.8952	-3.71269	0.000653994	0.0143887	-0.632199
ENSMUSG00000070923	Klhl9	-0.306886	6.47988	-3.7116	0.000656048	0.014415	-0.635143
ENSMUSG00000040913	Fbxw4	0.493454	3.88499	3.71061	0.000657941	0.0144376	-0.637846
ENSMUSG00000024668	Sdhaf2	-0.238796	6.84253	-3.71006	0.000658991	0.0144417	-0.639342
ENSMUSG00000040511	Pvr	-0.485221	4.51803	-3.7077	0.000663492	0.0145213	-0.64573
ENSMUSG00000032386	Trip4	0.302901	5.01207	3.70698	0.000664887	0.0145328	-0.647701
ENSMUSG00000030530	Furin	0.321728	4.59283	3.70547	0.000667804	0.0145633	-0.651809
ENSMUSG00000038593	Tctn1	0.387792	5.01953	3.70535	0.000668024	0.0145633	-0.652118
ENSMUSG00000031105	Slc25a14	0.45962	3.39194	3.70442	0.000669819	0.0145834	-0.654634
ENSMUSG00000020175	Rab36	0.672324	2.72618	3.7039	0.00067083	0.0145864	-0.65605
ENSMUSG00000023755	Rhebl1	-0.458067	6.13336	-3.70193	0.000674672	0.0146509	-0.661408
ENSMUSG00000022561	Gpaa1	-0.306162	7.24694	-3.70097	0.000676544	0.0146535	-0.664008
ENSMUSG00000023050	Map3k12	0.306595	6.2228	3.70132	0.000675855	0.0146535	-0.663052
ENSMUSG00000018239	Zcchc10	-0.46204	4.04057	-3.6987	0.000681001	0.0147103	-0.670168
ENSMUSG00000031165	Was	0.264324	6.3465	3.69785	0.000682685	0.0147103	-0.672485
ENSMUSG00000033458	Fan1	0.243684	5.1792	3.69865	0.000681107	0.0147103	-0.670313
ENSMUSG00000086822	5330413P13Rik	-0.767195	2.47921	-3.69829	0.000681808	0.0147103	-0.671279
ENSMUSG00000029710	Ephb4	-0.686863	4.43109	-3.69595	0.000686439	0.0147342	-0.677629
ENSMUSG00000030060	8430410A17Rik	0.382203	4.7648	3.69657	0.000685202	0.0147342	-0.675937
ENSMUSG00000074892	B3galt5	-0.446974	5.28179	-3.69613	0.000686089	0.0147342	-0.677151
ENSMUSG00000021938	Pspc1	0.233081	7.06546	3.69318	0.00069196	0.0147442	-0.685144
ENSMUSG00000025511	Tspan4	-0.440169	6.94405	-3.69306	0.000692196	0.0147442	-0.685464
ENSMUSG00000031360	Ctps2	0.366935	4.27358	3.69406	0.0006902	0.0147442	-0.682755
ENSMUSG00000044991	1110034G24Rik	0.565834	3.5432	3.69361	0.000691087	0.0147442	-0.68396
ENSMUSG00000057858	D19Ertd737e	0.283724	5.32968	3.69524	0.000687837	0.0147442	-0.679538
ENSMUSG00000071862	Lrrtm2	-0.433867	3.34375	-3.69377	0.000690769	0.0147442	-0.683528
ENSMUSG00000024986	Hhex	0.444732	5.47528	3.68377	0.000711021	0.0151259	-0.710629
ENSMUSG00000019971	Cep290	-0.382492	3.75802	-3.68226	0.000714126	0.0151727	-0.714715
ENSMUSG00000058709	Egln2	0.3081	6.22449	3.68147	0.000715756	0.015188	-0.716854
ENSMUSG00000030830	Itgal	0.741688	3.99182	3.67699	0.000725081	0.0153664	-0.72899
ENSMUSG00000097262	AC119917.1	0.490171	1.51565	3.67569	0.000727794	0.0154044	-0.732492
ENSMUSG00000027293	Ehd4	0.265084	5.66682	3.67039	0.000739003	0.0156218	-0.746821
ENSMUSG00000005907	Pex1	-0.314723	5.74229	-3.66863	0.000742769	0.0156421	-0.751586
ENSMUSG00000028028	Alpk1	-0.378463	6.0731	-3.66914	0.000741677	0.0156421	-0.750207
ENSMUSG00000055053	Nfic	0.341735	3.68358	3.66876	0.000742494	0.0156421	-0.751238
ENSMUSG00000030659	Nucb2	0.659962	3.5883	3.66654	0.000747259	0.0157169	-0.757235
ENSMUSG00000028249	Sdcbp	-0.206835	6.15234	-3.66103	0.000759215	0.0159483	-0.772114
ENSMUSG00000024135	Srbd1	-0.192502	7.21285	-3.65986	0.000761784	0.0159792	-0.775279
ENSMUSG00000051124	Gimap9	-0.691952	3.99951	-3.65948	0.0007626	0.0159792	-0.776282
ENSMUSG00000097090	AC141882.1	0.374689	5.33511	3.65733	0.000767337	0.0160584	-0.782086
ENSMUSG00000030189	Ybx3	-0.289278	7.6193	-3.65613	0.000769994	0.0160938	-0.785325
ENSMUSG00000030123	Plxnd1	-0.511443	6.76607	-3.65513	0.000772226	0.0161124	-0.788038
ENSMUSG00000048001	Hes5	-0.719039	3.2936	-3.65487	0.00077281	0.0161124	-0.788746
ENSMUSG00000087440	4930577N17Rik	0.927143	2.6197	3.65378	0.000775224	0.0161426	-0.791669
ENSMUSG00000053477	Tcf4	-0.336719	4.97818	-3.65228	0.000778579	0.0161923	-0.795715
ENSMUSG00000028459	Cd72	-0.466103	7.02643	-3.64919	0.00078554	0.0163168	-0.804056
ENSMUSG00000034187	Nsf	0.204975	5.88235	3.64794	0.000788363	0.0163551	-0.807416
ENSMUSG00000012640	Zfp715	-0.246213	5.40387	-3.64421	0.000796861	0.0165109	-0.817461
ENSMUSG00000028434	Epb4.1l4b	-0.841517	5.1927	-3.64319	0.000799204	0.0165324	-0.820211
ENSMUSG00000034868	Myl12b	-0.348991	5.02237	-3.64247	0.000800865	0.0165324	-0.822157
ENSMUSG00000037400	Atp11b	0.234684	7.31331	3.64253	0.000800724	0.0165324	-0.821992
ENSMUSG00000036381	P2ry14	0.693677	4.92718	3.63632	0.000815154	0.0168066	-0.838722
ENSMUSG00000001542	Ell2	-0.327764	6.98558	-3.63259	0.000823926	0.0169666	-0.848747
ENSMUSG00000018042	Cyb5r3	0.370813	4.29245	3.63057	0.000828725	0.0169817	-0.854185
ENSMUSG00000022718	Dgcr8	0.230017	8.0844	3.6306	0.000828646	0.0169817	-0.854096
ENSMUSG00000061577	Gpr114	0.665603	1.60464	3.6314	0.000826753	0.0169817	-0.851955
ENSMUSG00000081142	Gm15497	1.01069	2.89704	3.63178	0.000825849	0.0169817	-0.85093
ENSMUSG00000022280	Rnf19a	0.216477	5.62559	3.62785	0.000835232	0.0170204	-0.86151
ENSMUSG00000024660	Incenp	0.290207	9.06746	3.62821	0.000834361	0.0170204	-0.860532
ENSMUSG00000031320	Rps4x	-0.236739	9.24038	-3.62765	0.000835701	0.0170204	-0.862036
ENSMUSG00000041939	Mvk	0.352291	5.85366	3.62821	0.000834366	0.0170204	-0.860539
ENSMUSG00000051427	Ccdc157	0.374218	4.42026	3.62805	0.000834736	0.0170204	-0.860953
ENSMUSG00000030600	Lrfn1	0.578682	3.97632	3.62363	0.000845401	0.017197	-0.872842
ENSMUSG00000022369	Mtbp	-0.238504	6.45229	-3.62298	0.000846986	0.0172083	-0.874595
ENSMUSG00000030284	Creld1	-0.430098	4.70838	-3.62167	0.000850173	0.0172521	-0.878112
ENSMUSG00000026816	Gtf3c5	-0.450947	7.45853	-3.61351	0.000870302	0.0175965	-0.900019
ENSMUSG00000028530	Jak1	-0.202425	8.42777	-3.61428	0.000868367	0.0175965	-0.897935
ENSMUSG00000030055	Rab43	0.282258	6.0118	3.61363	0.000869986	0.0175965	-0.899678
ENSMUSG00000030678	Maz	0.220034	8.57714	3.61262	0.000872526	0.0176202	-0.902407
ENSMUSG00000028973	Abcb8	0.14972	7.00863	3.6109	0.000876835	0.0176433	-0.907018
ENSMUSG00000034543	Morc2a	0.152957	7.148	3.61094	0.000876718	0.0176433	-0.906893
ENSMUSG00000036989	Trim3	0.381602	3.96349	3.61109	0.000876351	0.0176433	-0.906502
ENSMUSG00000036948	BC037034	0.662813	2.9579	3.61009	0.000878865	0.0176629	-0.909183
ENSMUSG00000040435	Ppp1r15a	-0.544571	4.01867	-3.60802	0.000884099	0.0177467	-0.91474
ENSMUSG00000022779	Top3b	-0.206123	7.69572	-3.60682	0.000887141	0.0177864	-0.917955
ENSMUSG00000027940	Tpm3	-0.269648	7.4732	-3.6061	0.000888964	0.0178016	-0.919876
ENSMUSG00000026110	Mgat4a	0.565057	3.39588	3.60554	0.000890404	0.0178092	-0.921391
ENSMUSG00000002668	Dennd1c	0.514929	5.43075	3.6032	0.000896378	0.0178529	-0.927649
ENSMUSG00000026576	Atp1b1	-0.981803	2.20207	-3.60302	0.000896843	0.0178529	-0.928135
ENSMUSG00000031897	Psmb10	-0.37728	5.37882	-3.6026	0.000897932	0.0178529	-0.92927
ENSMUSG00000039046	Usp6nl	-0.200426	5.88431	-3.60384	0.000894757	0.0178529	-0.925955
ENSMUSG00000060470	Gpr97	-0.365796	9.31025	-3.60272	0.000897628	0.0178529	-0.928954
ENSMUSG00000028199	Cryz	-0.382419	4.5235	-3.60049	0.00090336	0.0179395	-0.934909
ENSMUSG00000037553	Zdhhc18	0.310312	6.15005	3.59621	0.000914508	0.0181394	-0.946386
ENSMUSG00000061758	Akr1b10	-0.33923	6.0445	-3.59384	0.000920723	0.018241	-0.952723
ENSMUSG00000026088	Mitd1	-0.295064	5.08998	-3.59234	0.000924681	0.0182977	-0.956736
ENSMUSG00000022750	Klhl22	0.198076	6.45667	3.5918	0.000926101	0.0183042	-0.958171
ENSMUSG00000022558	Mroh1	-0.222192	4.66997	-3.58784	0.000936663	0.0184911	-0.96878
ENSMUSG00000019979	Apaf1	-0.252727	5.90205	-3.58683	0.000939359	0.0185224	-0.971468
ENSMUSG00000027330	Cdc25b	0.27657	5.5414	3.58624	0.000940943	0.0185318	-0.973044
ENSMUSG00000068417	Pnp2	-0.951866	2.75821	-3.58507	0.000944099	0.0185721	-0.976177
ENSMUSG00000036353	P2ry12	0.745475	2.72685	3.58456	0.000945477	0.0185773	-0.97754
ENSMUSG00000030054	Gp9	0.512294	1.62043	3.58316	0.000949258	0.0186297	-0.981273
ENSMUSG00000030166	Rad52	-0.284661	6.35354	-3.5812	0.000954588	0.0186905	-0.98651
ENSMUSG00000037406	Htra4	0.582496	1.55085	3.58143	0.00095398	0.0186905	-0.985914
ENSMUSG00000009995	Taz	0.222827	7.31746	3.57968	0.000958756	0.0187501	-0.990585
ENSMUSG00000053329	D10Jhu81e	0.432435	4.86623	3.57911	0.000960324	0.0187589	-0.992113
ENSMUSG00000039385	Cdh6	-0.712574	3.02323	-3.57652	0.000967437	0.0188757	-0.999014
ENSMUSG00000034116	Vav1	0.177015	8.0072	3.57597	0.000968974	0.0188837	-1.0005
ENSMUSG00000035783	Acta2	-0.694133	3.85366	-3.57129	0.000982003	0.0191153	-1.01299
ENSMUSG00000024944	Arl2	-0.31976	5.1797	-3.56989	0.00098594	0.01913	-1.01673
ENSMUSG00000061311	Rag1	-0.814376	3.09488	-3.5698	0.000986191	0.01913	-1.01697
ENSMUSG00000075232	Amd1	-0.29186	6.29305	-3.57032	0.000984711	0.01913	-1.01556
ENSMUSG00000022263	Trio	0.728876	2.83311	3.56863	0.000989484	0.0191717	-1.02008
ENSMUSG00000021708	Rasgrf2	0.314367	5.41081	3.56787	0.000991635	0.0191911	-1.02211
ENSMUSG00000024241	Sos1	0.252105	4.96089	3.56548	0.00099842	0.0192714	-1.02849
ENSMUSG00000026659	Dusp12	-0.323382	5.08586	-3.56519	0.000999243	0.0192714	-1.02926
ENSMUSG00000046791	2410016O06Rik	-0.527159	4.98755	-3.56524	0.000999105	0.0192714	-1.02913
ENSMUSG00000003099	Ppp5c	-0.18195	6.70028	-3.56286	0.0010059	0.0193551	-1.03546
ENSMUSG00000006301	Tmbim1	0.279867	5.95036	3.56311	0.00100519	0.0193551	-1.03481
ENSMUSG00000028798	Eif3i	-0.23132	6.59906	-3.56209	0.0010081	0.0193752	-1.03751
ENSMUSG00000002014	Ssr4	-0.310349	7.66576	-3.56168	0.00100928	0.0193756	-1.0386
ENSMUSG00000027865	Gdap2	0.351264	4.92656	3.56121	0.00101064	0.0193795	-1.03986
ENSMUSG00000061086	Myl4	0.5227	6.64709	3.55822	0.0010193	0.0195232	-1.04784
ENSMUSG00000041642	Kif21b	0.614191	3.955	3.55695	0.00102298	0.0195712	-1.0512
ENSMUSG00000029614	Rpl6	-0.170637	8.54928	-3.55588	0.0010261	0.0195861	-1.05405
ENSMUSG00000079509	Zfx	0.228518	6.21848	3.55603	0.00102567	0.0195861	-1.05366
ENSMUSG00000026669	Mcm10	0.249398	7.97064	3.55288	0.00103492	0.0197094	-1.06204
ENSMUSG00000044864	Ankrd50	0.574263	2.88424	3.55296	0.00103467	0.0197094	-1.06182
ENSMUSG00000058883	Zfp708	-0.626135	3.6326	-3.55046	0.00104206	0.0198229	-1.06847
ENSMUSG00000004667	Polr2e	-0.295627	6.79218	-3.54933	0.00104543	0.0198524	-1.07149
ENSMUSG00000027613	Eif6	-0.258675	6.44815	-3.54914	0.00104599	0.0198524	-1.07199
ENSMUSG00000084349	Rpl3-ps1	-0.511279	4.92822	-3.54836	0.00104832	0.0198742	-1.07407
ENSMUSG00000014956	Ppp1cb	-0.2047	7.10558	-3.54771	0.00105027	0.0198844	-1.07581
ENSMUSG00000033088	Triobp	0.420251	3.78355	3.54738	0.00105124	0.0198844	-1.07667
ENSMUSG00000020024	Ccdc41	-0.281268	6.65248	-3.54665	0.00105344	0.0199035	-1.07862
ENSMUSG00000066037	Hnrnpr	0.152845	7.38586	3.54608	0.00105513	0.0199129	-1.08012
ENSMUSG00000001524	Gtf2h4	-0.319372	4.99834	-3.54467	0.00105939	0.0199707	-1.08388
ENSMUSG00000057691	Zfp746	0.220409	5.71032	3.54365	0.00106247	0.0199838	-1.0866
ENSMUSG00000060090	Rp2h	0.292735	4.0883	3.54396	0.00106153	0.0199838	-1.08577
[truncated: 15,832 more rows]

## Sheet: Myc-sensitive_IkarosTargets
0610009E02Rik
0610011F06Rik
0610012D04Rik
0610040J01Rik
[truncated: 838 more rows]

## Sheet: Myc-resistant_IkarosTargets
0610009O20Rik
[truncated: 511 more rows]
