# Supplementary material for: Feedforward regulation of Myc coordinates lineage-specific with housekeeping gene expression during B cell progenitor cell differentiation
Source: PLoS Biol. 2019 Apr 12;17(4):e2006506. doi: 10.1371/journal.pbio.2006506 (PMC6481923; doi:10.1371/journal.pbio.2006506)
Supplement: S5 Table — B-ALL, B cell progenitor acute lymphoblastic leukemia. (XLSX) [file pbio.2006506.s011.xlsx]

## Sheet: B-ALL GSEA
pathwayType	pathway	numGenesInPathway	numGenes	pvalue	adjustedPvalue	leadingGenes
0_creatingPathways/MSigDB/allSets.RData	REACTOME_SIGNALING_BY_ILS	105	20545	1.37661e-13	1.50917e-10	CSF2RB|HCK|PELI2|MAP2K6|IRAK1|MYD88|CHUK|NRAS|TAB3|LYN|CDK1|LCK|MAP2K4|RAPGEF1|KRAS|CRKL|CRK|RAF1|PIK3R1|YWHAZ|IL3RA|YWHAB|PIK3CB|MAP3K7|VAV1|NFKB2|SYK|TRAF6|INPPL1|SKP1|HRAS|TNIP2|PIK3CD|RELA|RBX1|GRB2|IL1RN|TEC|MAP3K3|UBE2N|STAT1|PIK3CA|TOLLIP|PELI3|MAPK3|IL1B|PIK3R2|IL1A|SHC1|IL2RB|CBL|SOS1|YES1|STAT5A|STAT5B|JAK1|SQSTM1|IL1R1|GAB2|PTK2B|MAP2K1|MAP2K2|IRAK2|MAPK1|CUL1|PTPN6|IL18|JAK2|MAP3K8|ST…
0_creatingPathways/MSigDB/allSets.RData	MITOTIC_CELL_CYCLE	151	20545	2.84443e-13	1.50917e-10	BTG3|APBB2|CDKN1C|ANLN|TTK|RAN|PCBP4|FBXO5|DLGAP5|CDK13|DBF4|CDC7|CDC27|MAD2L2|DLG1|PBRM1|RINT1|STMN1|MAD2L1|KIF15|KIF11|KHDRBS1|NOLC1|CENPE|NDC80|PAFAH1B1|BUB1B|E2F1|BUB1|ASNS|CCNA2|CHFR|CUL2|AURKA|AKAP8|PRMT5|CDC25B|KIF2C|KIF23|KIF22|CDKN3|TRIAP1|CDKN2A|CDC6|CLIP1|NUSAP1|KATNA1|CENPF|ZWINT|ESPL1|CDK2|POLA1|KNTC1|NCAPH|RAD17|UBE2C|SKP2|SMC1A|BIRC5|TGFA|PPP6C|NEK2|EREG|LATS1|SMC3|NEK6|POLD1|PPP5C…
0_creatingPathways/MSigDB/allSets.RData	REGULATION_OF_CELL_CYCLE	177	20545	3.19964e-13	1.50917e-10	BTG3|APBB2|CDKN1C|NOTCH2|PLAGL1|MAP2K6|ANLN|TTK|HERC5|PCBP4|HPGD|CCNG2|FBXO5|MYC|CDK13|CDC7|HUS1|GTPBP4|MAD2L2|GAS1|DLG1|RINT1|MAD2L1|GMNN|TIPIN|KHDRBS1|ERCC3|TIMELESS|CDK5R1|BUB1B|CKS1B|BUB1|TGFB2|UHMK1|ASNS|CCNA2|CHFR|CUL2|CDC25A|PRMT5|EIF4G2|CCNK|CHEK1|CDKN3|HCFC1|TRIAP1|CDKN2A|CDC6|NUSAP1|TBRG1|ZWINT|CDK2|TP53BP2|KNTC1|RAD17|CHEK2|UBE2C|CCND3|SMC1A|BIRC5|TGFA|CDK5RAP1|APC|NEK2|EREG|LATS1|CDC4…
0_creatingPathways/MSigDB/allSets.RData	PID_PDGFRB_PATHWAY	128	20545	9.34143e-13	2.93459e-10	HCK|BLK|MAPK8|MYC|MYOCD|NRAS|PLCG1|LYN|ACTR2|PLA2G4A|LCK|MAP2K4|NCK2|PRKCD|RAPGEF1|YWHAG|BRAF|KRAS|CRK|PTPN2|SRF|RAF1|PIK3R1|YWHAZ|S1PR1|CYFIP2|YWHAB|PIK3CB|PPP2CA|MLLT4|PTPN11|DOCK4|EIF2AK2|HRAS|PIK3CD|MAPK9|RAC1|TAGLN|MAP2K7|ACTA2|NCKAP1|GRB2|JUND|LRP1|SFN|ACTR3|STAT1|PIK3CA|RAB5A|VAV2|IQGAP1|RAP1B|YWHAH|PTEN|ARPC4|PIK3CG|MAPK3|FGR|PIK3R2|BAIAP2|SHC1|ABI1|YWHAQ|ARPC3|WASL|ITGAV|SLA|ARAP1|RHOA|R…
0_creatingPathways/MSigDB/allSets.RData	CELL_CYCLE_PROCESS	189	20545	1.03696e-12	2.93459e-10	APBB2|CDKN1C|ANLN|CCNA1|TTK|RAN|PCBP4|CKAP5|FBXO5|DLGAP5|CDK13|DBF4|MYH10|CDC7|CDC27|MAD2L2|PBRM1|RINT1|STMN1|MAD2L1|LIG3|KIF15|TIPIN|KIF11|KHDRBS1|NOLC1|CENPE|NDC80|TIMELESS|PAFAH1B1|BUB1B|E2F1|BUB1|CCNA2|CHFR|CUL2|AURKA|AKAP8|TUBG1|PRMT5|CDC25B|KIF2C|CHEK1|KIF23|KIF22|CDKN3|SASS6|PAPD7|TRIAP1|REC8|CDKN2A|CDC6|CLIP1|NUSAP1|KATNA1|CENPF|ZWINT|ESPL1|CDK2|TUBE1|POLA1|KNTC1|NCAPH|RAD17|RACGAP1|UBE2C…
0_creatingPathways/MSigDB/allSets.RData	BIOCARTA_MAPK_PATHWAY	85	20545	1.45881e-12	3.44037e-10	MAP3K1|MAP2K6|MAP3K9|MAPK8|TGFBR1|MYC|RPS6KB1|CHUK|MKNK2|MAP2K4|MEF2A|MAPKAPK2|TGFB2|ARAF|MAP3K2|BRAF|RAPGEF2|MAP3K4|RAF1|MAPKAPK5|MAPK13|CREB1|NFKB1|MAP3K7|MAPK7|MAPK14|MAPK6|MEF2D|MAX|MAP3K14|PAK2|HRAS|RELA|TGFB3|MAPK9|RAC1|MAP2K7|RPS6KA5|MAP3K12|GRB2|RPS6KB2|MAP3K3|STAT1|MAPK3|SHC1|NFKBIA|SP1|TRADD|MAP4K5|MAP3K5|RPS6KA4|FOS|MAP2K5|MAP3K11|MAP4K3|MAPK11|RPS6KA3|MAP3K6|MAP2K1|MAP2K2|MAPK1|MAP3K1…
0_creatingPathways/MSigDB/allSets.RData	REACTOME_INTERFERON_SIGNALING	145	20545	1.81441e-12	3.66769e-10	CAMK2D|IRF4|IFI27|MX2|HERC5|RAE1|IFNGR1|MX1|PLCG1|NUP155|ARIH1|DDX58|IFIT1|EIF4E|TRIM25|EIF4E2|EIF4A3|NUPL2|KPNA5|NUP205|PRKCD|XAF1|ISG15|NUP54|PTPN2|OAS1|SEH1L|TPR|EIF4G2|SUMO1|ICAM1|IFNAR2|NUP85|NUP62|OAS2|IFIT3|NUP88|IFNAR1|KPNA3|RNASEL|NUP93|EIF2AK2|CD44|NUP210|IRF9|CAMK2B|OASL|POM121|EIF4G1|KPNA2|STAT2|PTAFR|ADAR|IRF7|IFI6|KPNA1|IFNA16|IFNA14|UBE2L6|IFNA2|CAMK2A|IFNG|UBE2N|STAT1|UBA52|IRF2|U…
0_creatingPathways/MSigDB/allSets.RData	PID_CXCR4_PATHWAY	100	20545	1.13967e-11	2.01579e-09	PRKCZ|RGS1|HCK|BLK|ITGA8|ADRBK1|LYN|LCK|GNA13|LIMK1|AKT1|PTK2|CD247|CRK|ITCH|CXCR4|PIK3R1|VPS4B|GNAZ|PIK3CB|HGS|PTPN11|VAV1|PIK3CD|SSH1|RAC1|GNB1|CFL1|STAT2|GNAI3|ITGA2|STAT1|PIK3CA|RAP1B|RHOB|PTEN|PIK3CG|GRK6|FGR|MMP9|PIK3R2|PLCB2|PXN|ITGAV|RHOA|GNAI2|PLCB3|UBQLN1|CXCL12|CDC42|YES1|STAT5A|BAD|STAT5B|DNM1|ARRB2|PIK3R6|FOXO1|PTPRC|PTK2B|CSK|PTPN6|MAPKAP1|HLA-DRA|INPP5D|JAK2|RALB|STAT3|GNG2|PAG1|IT…
0_creatingPathways/MSigDB/allSets.RData	PID_BCR_5PATHWAY	65	20545	1.73401e-11	2.56086e-09	MAP3K1|PIK3AP1|MALT1|CD72|ETS1|MAPK8|CHUK|CARD11|LYN|PLCG2|BTK|BCL10|AKT1|NFKBIB|RAF1|PIK3R1|CD22|CSNK2A1|NFKB1|IBTK|MAP3K7|MAPK14|SYK|TRAF6|HRAS|RELA|RAC1|GRB2|PIK3CA|VAV2|BCL2A1|POU2F2|PPP3CB|PTEN|MAPK3|CD79B|SHC1|NFKBIA|RASA1|DOK1|SOS1|CAMK2G|FOS|PTPRC|MAP2K1|PPP3CA|CSK|PPP3CC|MAPK1|DAPP1|PTPN6|INPP5D|NFATC1|PAG1|JUN|BLNK|SH3BP5
0_creatingPathways/MSigDB/allSets.RData	REACTOME_DNA_REPLICATION	181	20545	1.80979e-11	2.56086e-09	CCNA1|PPP2R5C|CKAP5|FBXO5|DBF4|CDC7|PSMD11|SKA2|KIF2A|PSMD5|MCM10|MAD2L1|GMNN|BUB3|NUF2|PPP2R1B|PSMD10|NDC80|CASC5|PSMC1|PAFAH1B1|BUB1B|RPA4|KIF20A|E2F1|BUB1|CDCA8|PPP2R5E|GINS4|RCC2|CCNA2|PSMD12|MAPRE1|POLD2|ORC6|DNA2|ERCC6L|PSMB3|PSMD7|TAOK1|PSMC6|SEH1L|CENPN|KIF2C|MCM7|PRIM2|AURKB|PSMA2|KIF23|CENPL|NSL1|MCM6|PPP1CC|STAG2|CDC6|CLIP1|RFC3|PSMD2|ZWINT|POLE2|CENPO|GINS1|CDK2|POLA1|KNTC1|NUP85|E2F2…
0_creatingPathways/MSigDB/allSets.RData	CELL_CYCLE_PHASE	166	20545	2.08637e-11	2.68383e-09	APBB2|CDKN1C|ANLN|CCNA1|TTK|RAN|PCBP4|DLGAP5|CDK13|DBF4|CDC7|CDC27|MAD2L2|PBRM1|RINT1|MAD2L1|LIG3|KIF15|TIPIN|KIF11|KHDRBS1|NOLC1|CENPE|NDC80|TIMELESS|BUB1B|E2F1|BUB1|CCNA2|CHFR|CUL2|AURKA|AKAP8|PRMT5|CDC25B|KIF2C|CHEK1|KIF22|CDKN3|TRIAP1|REC8|CDKN2A|CDC6|CLIP1|NUSAP1|KATNA1|CENPF|ZWINT|ESPL1|CDK2|POLA1|KNTC1|NCAPH|RAD17|UBE2C|SKP2|SMC1A|BIRC5|TGFA|PPP6C|NEK2|EREG|LATS1|SMC3|NEK6|POLD1|RB1|TOP3A|…
0_creatingPathways/MSigDB/allSets.RData	PID_IL2_1PATHWAY	55	20545	2.65469e-11	3.05715e-09	IRS1|MAPK8|MYC|NRAS|LCK|MAPKAPK2|KRAS|RAF1|PIK3R1|CDK2|MAPK14|PTPN11|SYK|HRAS|DOK2|MAPK9|PPP2R5D|GRB2|IFNG|STAT1|PIK3CA|MAPK3|SHC1|IL2RB|RHOA|RASA1|IRS2|SOS1|FOS|STAT5A|STAT5B|JAK1|MAPK11|SOCS1|GAB2|PTK2B|MAP2K1|MAP2K2|MAPK1|STAM|STAT3|IL2RA|JUN|PRKCB|PRKCE|IKZF3|CISH|SOCS3|FYN|SOCS2
0_creatingPathways/MSigDB/allSets.RData	REACTOME_MYD88_MAL_CASCADE_INITIATED_ON_PLASMA_MEMBRANE	78	20545	2.80869e-11	3.05715e-09	PELI2|MAP3K1|MAP2K6|MAPK8|IRAK1|DUSP4|MYD88|CHUK|TAB3|CDK1|BTK|PPP2R1B|MAP2K4|MEF2A|MAPKAPK2|NFKBIB|TLR2|ATF1|CREB1|MAP3K7|PPP2CA|MAPK7|MAPK14|HMGB1|NFKB2|TRAF6|TIRAP|RELA|MAPK9|PPP2R5D|APP|MAP2K7|RPS6KA5|TLR4|UBE2N|UBA52|PELI3|MAPK3|RPS27A|NFKBIA|ECSIT|PPP2CB|TLR1|FOS|MAPK11|TLR6|RPS6KA3|SIGIRR|MAP2K1|DUSP7|LY96|MAP2K2|IRAK2|MAPK1|JUN|TAB2|NOD1|RIPK2|DUSP3|MEF2C|MAPKAPK3|PELI1|IRAK3|RPS6KA2|DUSP6
0_creatingPathways/MSigDB/allSets.RData	KEGG_B_CELL_RECEPTOR_SIGNALING_PATHWAY	74	20545	3.03741e-11	3.06995e-09	PIK3AP1|AKT3|MALT1|NFATC4|CD72|CHUK|NRAS|CARD11|LYN|PLCG2|BTK|BCL10|SOS2|AKT1|PPP3R1|KRAS|NFKBIB|RAF1|PIK3R1|CD22|NFKB1|PIK3CB|VAV1|SYK|HRAS|PIK3CD|RELA|RAC1|CD81|NFATC3|GRB2|LILRB3|PIK3CA|VAV2|RASGRP3|PPP3CB|PIK3CG|MAPK3|CD79B|PIK3R2|NFKBIA|NFATC2|SOS1|AKT2|NFAT5|FOS|MAP2K1|PPP3CA|MAP2K2|PPP3CC|MAPK1|DAPP1|RAC2|PTPN6|INPP5D|NFATC1|CR2|JUN|PRKCB|PIK3R5|VAV3|BLNK|IFITM1
0_creatingPathways/MSigDB/allSets.RData	REACTOME_METABOLISM_OF_MRNA	184	20545	5.4626e-11	5.00041e-09	GSPT2|ZFP36L1|DIS3|SMG8|CNOT6|PSMD11|PSMD5|NCBP2|PSMD10|ELAVL1|EIF4E|PSMC1|AKT1|EIF4A3|PRKCD|MAPKAPK2|DCP2|PSMD12|TNPO1|PAIP1|LSM5|XRN1|CNOT7|PSMB3|PSMD7|PSMC6|PSMA2|YWHAZ|EXOSC7|PSMD2|YWHAB|EXOSC9|DCP1A|EXOSC6|CNOT4|RNPS1|PPP2CA|MAPK14|PSMC4|PSMC2|HNRNPD|NCBP1|RBM8A|CNOT2|PATL1|CNOT8|LSM1|EXOSC2|PSMD6|PSMA3|EDC3|ZFP36|KHSRP|PSMB5|SMG7|DCPS|EIF4G1|DDX6|PSMD1|PSMB7|RPS12|CNOT10|ANP32A|RPL36A|SMG9|…
0_creatingPathways/MSigDB/allSets.RData	POSITIVE_REGULATION_OF_SIGNAL_TRANSDUCTION	118	20545	5.65418e-11	5.00041e-09	CDKN1C|NOTCH2|NDFIP1|MALT1|CDKN2AIP|MYD88|ACVR2B|ADRB2|EEF1E1|LYN|PPM1A|TRAF5|BCL10|VAPA|TMED4|LGALS1|FKBP1A|FLNA|LGALS9|GOLT1B|VOPP1|TMEM9B|HIPK2|TRAT1|NUP62|HCLS1|TGFA|TP63|TBK1|FADD|TRIM13|EREG|TRAF6|MUL1|TFG|NEK6|TSPAN6|RELA|ECT2|PPP5C|RAC1|ZDHHC13|CANT1|SLC44A2|GJA1|MAP3K3|UBE2N|TMEM101|CDKN2B|CITED2|BIRC2|SLC20A1|EEF1D|TICAM1|TRIM38|TRADD|RHOA|TNFSF10|MAVS|MIER1|TNFRSF10B|LITAF|SECTM1|TLR6|…
0_creatingPathways/MSigDB/allSets.RData	PID_P53_DOWNSTREAM_PATHWAY	129	20545	1.27109e-10	1.058e-08	TADA2B|RNF144B|PCBP4|SPP1|NFYB|CASP6|BTG2|CSE1L|E2F1|CEBPZ|RCHY1|BID|RFWD2|CCNB1|HDAC2|TFDP1|CCNK|CREBBP|TRIAP1|AIFM2|TP53BP2|BNIP3L|APAF1|E2F2|BDKRB2|EP300|COL18A1|TRRAP|TGFA|TP63|APC|ARID3A|POU4F1|E2F3|DROSHA|HTT|TP53I3|RB1|PPP1R13B|PERP|PRKAB1|MSH2|IGFBP3|VDR|SERPINB5|POU4F2|SFN|PPM1J|SNAI2|S100A2|NDRG1|MDM2|BCL2A1|MLH1|FDXR|PTEN|DDX5|PRMT1|NFYC|FAS|DUSP1|EPHA2|SMARCA4|JMY|SP1|ZNF385A|PML|CAV1…
0_creatingPathways/MSigDB/allSets.RData	PID_ERBB1_DOWNSTREAM_PATHWAY	105	20545	1.75303e-10	1.37807e-08	PRKCZ|MAP3K1|MAPK8|RALA|NRAS|ACTR2|MAP2K4|AKT1|PRKCD|YWHAG|MAP3K2|BRAF|KRAS|SRF|RAF1|PIK3R1|ATF1|YWHAZ|CREB1|CYFIP2|YWHAB|PIK3CB|PPP2CA|MAPK7|ARF4|HRAS|PIK3CD|ZFP36|PPP5C|MAPK9|RAC1|PLD1|NCKAP1|RPS6KA5|GRB2|SH2D2A|SFN|ACTR3|PPP2R2A|F2RL2|STAT1|PIK3CA|RAB5A|VAV2|IQGAP1|YWHAH|ARPC4|MAPK3|DUSP1|PIK3R2|BAIAP2|ABI1|YWHAQ|ARPC3|WASL|SLC9A1|SOS1|PEBP1|EGR1|RPS6KA4|CDC42|FOS|BAD|RPS6|MAP2K5|ARPC2|CAPN2|B…
0_creatingPathways/MSigDB/allSets.RData	KEGG_FC_GAMMA_R_MEDIATED_PHAGOCYTOSIS	92	20545	2.6497e-10	1.97333e-08	MARCKSL1|HCK|WASF1|MARCKS|AKT3|RPS6KB1|PLCG1|LYN|PLCG2|MYO10|PLA2G4A|PPAP2A|LIMK1|AKT1|PRKCD|CRKL|LAT|CFL2|CRK|RAF1|PIK3R1|ASAP1|PIK3CB|ASAP2|VAV1|PIP5K1A|SYK|DOCK2|DNM1L|SCIN|PIK3CD|RAC1|PRKCG|CFL1|PLD1|AMPH|PLA2G4F|FCGR2C|RPS6KB2|PIK3CA|VAV2|ARPC4|PIK3CG|MAPK3|PIK3R2|ARPC3|WASL|PIKFYVE|VASP|AKT2|CDC42|FCGR2A|PLA2G6|ARF6|DNM1|ARPC2|WASF2|ARPC5|PIP5K1B|PTPRC|GAB2|MAP2K1|MAPK1|RAC2|INPP5D|ARPC1B|P…
0_creatingPathways/MSigDB/allSets.RData	KEGG_CHRONIC_MYELOID_LEUKEMIA	72	20545	3.31798e-10	2.34747e-08	AKT3|TGFBR1|MYC|CHUK|SMAD4|NRAS|TGFBR2|SOS2|AKT1|E2F1|TGFB2|ARAF|BRAF|KRAS|CRKL|CRK|HDAC2|RAF1|PIK3R1|CDKN2A|NFKB1|PIK3CB|E2F2|PTPN11|E2F3|RB1|HRAS|PIK3CD|RELA|TGFB3|HDAC1|GRB2|PIK3CA|CDK4|MDM2|PIK3CG|MAPK3|PIK3R2|SHC1|NFKBIA|CTBP1|MECOM|BCR|CBL|SOS1|CDK6|AKT2|CDKN1A|STAT5A|BAD|STAT5B|BCL2L1|GAB2|CBLB|MAP2K1|MAP2K2|MAPK1|CDKN1B|CTBP2|TGFB1|SMAD3|PIK3R5
0_creatingPathways/MSigDB/allSets.RData	REACTOME_ACTIVATED_TLR4_SIGNALLING	87	20545	3.6257e-10	2.44303e-08	PELI2|MAP3K1|MAP2K6|MAPK8|IRAK1|DUSP4|MYD88|CHUK|TAB3|CDK1|BTK|PPP2R1B|MAP2K4|MEF2A|MAPKAPK2|NFKBIB|TLR2|ATF1|CREB1|MAP3K7|PPP2CA|MAPK7|MAPK14|TBK1|HMGB1|NFKB2|TRAF6|TIRAP|RELA|MAPK9|TRAF3|PPP2R5D|APP|MAP2K7|RPS6KA5|IRF7|TLR4|UBE2N|UBA52|PELI3|MAPK3|RPS27A|NFKBIA|TICAM1|ECSIT|PPP2CB|IRF3|TLR1|FOS|MAPK11|TLR6|RPS6KA3|SIGIRR|MAP2K1|DUSP7|LY96|MAP2K2|IRAK2|MAPK1|JUN|TAB2|NOD1|RIPK2|DUSP3|MEF2C|MAPKA…
0_creatingPathways/MSigDB/allSets.RData	REACTOME_SIGNALING_BY_NOTCH	95	20545	3.84072e-10	2.47028e-08	TBL1X|MIB1|JAG1|DTX4|DTX1|NOTCH2|HDAC4|MYC|APH1B|TLE3|HDAC9|DLL1|PSEN2|LFNG|TNRC6A|NCOR1|ADAM10|SNW1|ST3GAL6|PSEN1|SEL1L|E2F1|TBL1XR1|HDAC2|TFDP1|CREBBP|ATP2A3|ATP2A2|POGLUT1|HDAC6|EP300|NUMB|B4GALT1|E2F3|MAML1|SKP1|HEYL|TNRC6C|ATP2A1|DTX2|HDAC1|RBX1|TMED2|HDAC8|RAB6A|HDAC10|RBPJ|APH1A|DLK1|HEY1|UBA52|MFNG|HEY2|RPS27A|HDAC5|ST3GAL3|TNRC6B|HDAC11|KAT2B|HES1|ARRB2|PSENEN|MIB2|MAML3|TLE1|CUL1|HDAC7|…
0_creatingPathways/MSigDB/allSets.RData	REACTOME_PLATELET_ACTIVATION_SIGNALING_AND_AGGREGATION	193	20545	4.32524e-10	2.66096e-08	PRKCZ|RASGRP1|COL1A1|DGKD|GNA12|AKT3|LYN|PLCG2|PLA2G4A|LCK|GNA13|AKT1|PRKCD|TGFB2|SOD1|PTK2|PPIA|LAT|CRK|CALU|LAMP2|RAF1|PIK3R1|YWHAZ|PDGFA|HSPA5|PIK3CB|MAPK14|VAV1|DGKI|SYK|BRPF3|GP5|POTEM|TGFB3|RAC1|GNB1|PRKCG|CFL1|APP|F8|GNAI3|APBB1IP|FGA|GRB2|GNG13|GP1BA|PROS1|PLEK|GNG8|PF4|F2RL2|CALM1|PIK3CA|SELP|GNB5|RAP1B|RHOB|PIK3CG|MAPK3|MGLL|RAPGEF4|PIK3R2|DGKG|SHC1|STXBP3|RHOA|ABCC4|GNAI2|SOS1|PFN1|PRK…
0_creatingPathways/MSigDB/allSets.RData	REGULATION_OF_I_KAPPAB_KINASE_NF_KAPPAB_CASCADE	87	20545	4.74252e-10	2.79611e-08	NDFIP1|MALT1|MYD88|PPM1A|TRAF5|BCL10|VAPA|TMED4|LGALS1|FKBP1A|FLNA|LGALS9|GOLT1B|VOPP1|TMEM9B|NUP62|TBK1|FADD|TRIM13|TRAF6|MUL1|TFG|NEK6|TSPAN6|RELA|ECT2|PPP5C|ZDHHC13|NLRP12|CANT1|SLC44A2|GJA1|MAP3K3|UBE2N|TMEM101|TNFAIP3|BIRC2|SLC20A1|EEF1D|TICAM1|TRIM38|TRADD|RHOA|TNFSF10|MAVS|MIER1|TNFRSF10B|SQSTM1|LITAF|SECTM1|TLR6|MIB2|REL|ATP2C1|F2R|CFLAR|TRAF3IP2|CD40|CARD8|LTBR|APOL3|TAB2|RHOH|NOD1|RIPK2…
0_creatingPathways/MSigDB/allSets.RData	REACTOME_MITOTIC_M_M_G1_PHASES	161	20545	5.02557e-10	2.84447e-08	PPP2R5C|CKAP5|FBXO5|DBF4|CDC7|PSMD11|SKA2|KIF2A|PSMD5|MCM10|MAD2L1|GMNN|BUB3|NUF2|PPP2R1B|PSMD10|NDC80|CASC5|PSMC1|PAFAH1B1|BUB1B|RPA4|KIF20A|E2F1|BUB1|CDCA8|PPP2R5E|RCC2|PSMD12|MAPRE1|ORC6|ERCC6L|PSMB3|PSMD7|TAOK1|PSMC6|SEH1L|CENPN|KIF2C|MCM7|PRIM2|AURKB|PSMA2|KIF23|CENPL|NSL1|MCM6|PPP1CC|STAG2|CDC6|CLIP1|PSMD2|ZWINT|POLE2|CENPO|CDK2|POLA1|KNTC1|NUP85|E2F2|PPP2CA|PMF1|ZWILCH|SGOL1|SMC1A|PSMC4|BI…
0_creatingPathways/MSigDB/allSets.RData	REACTOME_TOLL_RECEPTOR_CASCADES	108	20545	7.49053e-10	4.03366e-08	PELI2|MAP3K1|MAP2K6|MAPK8|IRAK1|DUSP4|PIK3C3|MYD88|CHUK|TAB3|CDK1|PLCG2|BTK|LY86|PPP2R1B|MAP2K4|MEF2A|MAPKAPK2|NFKBIB|CNPY3|TLR2|ATF1|CREB1|MAP3K7|PPP2CA|MAPK7|MAPK14|TBK1|HMGB1|NFKB2|TRAF6|PIK3R4|TIRAP|RELA|MAPK9|TRAF3|PPP2R5D|APP|MAP2K7|HSP90B1|RPS6KA5|IRF7|LBP|TLR4|UBE2N|UBA52|PELI3|MAPK3|TLR7|RPS27A|NFKBIA|TICAM1|ECSIT|PPP2CB|IRF3|TLR1|FOS|DNM1|MAPK11|TLR6|RPS6KA3|SIGIRR|MAP2K1|DUSP7|LY96|MAP…
0_creatingPathways/MSigDB/allSets.RData	KEGG_NEUROTROPHIN_SIGNALING_PATHWAY	124	20545	7.90614e-10	4.03366e-08	CAMK2D|IRS1|MAP3K1|MAGED1|AKT3|NGFRAP1|MAPK8|IRAK1|CAMK4|NRAS|PLCG1|PLCG2|SOS2|PSEN1|AKT1|PDK1|PRKCD|RAPGEF1|MAPKAPK2|YWHAG|BRAF|KRAS|CRKL|CRK|NFKBIB|RAF1|PIK3R1|PRDM4|YWHAZ|MAPK13|NFKB1|YWHAB|PIK3CB|NTRK1|MAPK7|FRS2|MAPK14|PTPN11|TRAF6|HRAS|PIK3CD|RELA|MAPK9|RAC1|SH2B2|CAMK2B|MAP2K7|RPS6KA5|GRB2|NGF|CAMK2A|MAP3K3|CALM1|PIK3CA|SH2B1|RAP1B|YWHAH|PIK3CG|MAPK3|PIK3R2|SHC1|NFKBIA|YWHAQ|ZNF274|RHOA|IR…
0_creatingPathways/MSigDB/allSets.RData	I_KAPPAB_KINASE_NF_KAPPAB_CASCADE	106	20545	7.9818e-10	4.03366e-08	NDFIP1|MALT1|IRAK1|MYD88|CHUK|PPM1A|TRAF5|BCL10|VAPA|TMED4|LGALS1|FKBP1A|FLNA|LGALS9|GOLT1B|VOPP1|TMEM9B|ZNF675|MAP3K7|NUP62|TBK1|FADD|TRIM13|TRAF6|IRAK1BP1|MUL1|TFG|NEK6|TSPAN6|RELA|ECT2|PPP5C|ZDHHC13|NLRP12|CANT1|SLC44A2|ERC1|GJA1|MAP3K3|UBE2N|STAT1|TMEM101|TNFAIP3|BIRC2|PRDX4|SLC20A1|EEF1D|TICAM1|TRIM38|TRADD|RHOA|TRIP6|TNFSF10|MAVS|MIER1|TNFRSF10B|SQSTM1|LITAF|SECTM1|TLR6|MIB2|REL|FAF1|ATP2C1…
0_creatingPathways/MSigDB/allSets.RData	PID_FCER1_PATHWAY	61	20545	9.13922e-10	4.45931e-08	MAP3K1|MAPK8|CHUK|PLCG1|LYN|BTK|PLA2G4A|PPAP2A|MAP2K4|AKT1|PTK2|ITK|LAT|RAF1|PIK3R1|S1PR1|NFKB1|PTPN11|HCLS1|VAV1|SYK|PTPN13|PAK2|HRAS|RELA|MAP2K7|GRB2|PIK3CA|MAPK3|DUSP1|SHC1|FER|NFATC2|PXN|RASA1|DOK1|CBL|SOS1|FOS|GAB2|CBLB|MAP2K1|MAP2K2|MAPK1|INPP5D|WIPF1|LAT2|JUN|PRKCB|SPHK1|FYN|LCP2
0_creatingPathways/MSigDB/allSets.RData	REACTOME_SIGNALING_BY_NOTCH1	67	20545	9.84195e-10	4.64212e-08	TBL1X|MIB1|JAG1|DTX4|DTX1|HDAC4|MYC|APH1B|TLE3|HDAC9|DLL1|PSEN2|NCOR1|ADAM10|SNW1|PSEN1|TBL1XR1|HDAC2|CREBBP|HDAC6|EP300|NUMB|MAML1|SKP1|HEYL|DTX2|HDAC1|RBX1|HDAC8|HDAC10|RBPJ|APH1A|DLK1|HEY1|UBA52|HEY2|RPS27A|HDAC5|HDAC11|KAT2B|HES1|ARRB2|PSENEN|MIB2|MAML3|TLE1|CUL1|HDAC7|MAMLD1|HIF1A|MAML2|NCOR2|TLE4|ARRB1|FBXW7
0_creatingPathways/MSigDB/allSets.RData	RNA_PROCESSING	162	20545	1.05e-09	4.79274e-08	IGF2BP3|GEMIN4|SRPK2|RP9|CDC40|NOVA1|DIS3|RBMS1|KIN|INTS12|RNMT|DDX39A|GRSF1|NCBP2|HNRNPC|INTS1|KHDRBS1|NOLC1|SNW1|DHX15|SLBP|SSB|RBM3|DBR1|DDX54|CSTF2|DDX20|GEMIN2|DHX8|IVNS1ABP|SFPQ|TRA2A|LSM5|NONO|UPF1|INTS10|PRPF4B|EFTUD2|SRPK1|PRPF3|RNGTT|SFSWAP|PRPF8|HNRNPA0|SYNCRIP|NSUN2|SNRPD3|SRSF6|U2AF1|SNRPA1|EXOSC7|SNRPD1|SRSF5|HNRNPR|INTS2|INTS7|SRSF7|RNPS1|LUC7L3|SNRPB|SRSF1|HNRNPH3|HNRNPD|TXNL4A|NC…
0_creatingPathways/MSigDB/allSets.RData	ANTI_APOPTOSIS	112	20545	1.59742e-09	7.06359e-08	ANXA5|PRKCZ|PRDX2|IGF1R|NOTCH2|HRK|SON|CDK1|BAG4|BAG1|TAX1BP1|CBX4|PSEN1|DAD1|BRAF|TMX1|HSPA9|SEMA4D|XIAP|YWHAZ|TRIAP1|OPA1|NFKB1|BNIP3L|BECN1|BIRC5|HMGB1|API5|BCL2L10|GDNF|BNIP1|DDAH2|RELA|CIAPIN1|HDAC1|AATF|CFL1|BIRC6|PROK2|HSP90B1|DHCR24|TNFSF18|IFI6|TNFRSF18|ERC1|NOL3|SNCA|RTKN|CDKN2D|NME5|BCL2A1|CCL2|BRE|FAS|SFRP1|HIPK3|IER3|RNF7|PIK3R2|IL1A|TPT1|IL2RB|AVEN|PEA15|RASA1|TNF|BNIP2|GSTP1|HTATIP…
0_creatingPathways/MSigDB/allSets.RData	POSITIVE_REGULATION_OF_I_KAPPAB_KINASE_NF_KAPPAB_CASCADE	81	20545	1.98637e-09	8.3431e-08	NDFIP1|MALT1|MYD88|PPM1A|TRAF5|BCL10|VAPA|TMED4|LGALS1|FKBP1A|FLNA|LGALS9|GOLT1B|VOPP1|TMEM9B|NUP62|TBK1|FADD|TRIM13|TRAF6|MUL1|TFG|NEK6|TSPAN6|RELA|ECT2|PPP5C|ZDHHC13|CANT1|SLC44A2|GJA1|MAP3K3|UBE2N|TMEM101|BIRC2|SLC20A1|EEF1D|TICAM1|TRIM38|TRADD|RHOA|TNFSF10|MAVS|MIER1|TNFRSF10B|LITAF|SECTM1|TLR6|MIB2|REL|ATP2C1|F2R|CFLAR|TRAF3IP2|CD40|LTBR|APOL3|TAB2|NOD1|RIPK2|TNFRSF1A|BST2|CASP1|CASP8|ECM1
0_creatingPathways/MSigDB/allSets.RData	REACTOME_NGF_SIGNALLING_VIA_TRKA_FROM_THE_PLASMA_MEMBRANE	132	20545	2.0047e-09	8.3431e-08	IRS1|AKT3|RALA|DUSP4|CAMK4|CHUK|NRAS|ADRBK1|PLCG1|CDK1|PPP2R1B|AKT1|TRIB3|MEF2A|PRKCD|RAPGEF1|MAPKAPK2|BRAF|KRAS|CRK|PRKAR1A|RAF1|PIK3R1|PRKAR2B|ATF1|MAPK13|CREB1|RIT1|YWHAB|PIK3CB|PPP2CA|NTRK1|MAPK7|FRS2|MAPK14|PHLPP1|HRAS|ADCY4|PRKAR2A|ADCY1|PPP2R5D|FOXO4|CLTC|PRKCG|RPS6KA5|GRB2|ADCY2|NGF|RPS6KB2|CLTA|CALM1|PIK3CA|MDM2|PTEN|MAPK3|DNAL4|PIK3R2|AP2B1|SHC1|RHOA|PDE1A|PPP2CB|IRS2|SOS1|AKT2|CDKN1A|B…
0_creatingPathways/MSigDB/allSets.RData	KEGG_ACUTE_MYELOID_LEUKEMIA	56	20545	2.39076e-09	9.66552e-08	KIT|AKT3|CCNA1|MYC|RPS6KB1|CHUK|NRAS|SOS2|AKT1|ARAF|BRAF|KRAS|RAF1|PIK3R1|NFKB1|TCF7L1|PIK3CB|PPARD|HRAS|PIK3CD|RELA|RARA|GRB2|RPS6KB2|PIK3CA|TCF7|PIK3CG|MAPK3|PIK3R2|PML|ZBTB16|SOS1|PIM2|EIF4EBP1|AKT2|PIM1|STAT5A|BAD|STAT5B|LEF1|MAP2K1|MAP2K2|MAPK1|FLT3|STAT3|TCF7L2|PIK3R5|CEBPA
0_creatingPathways/MSigDB/allSets.RData	KEGG_LEISHMANIA_INFECTION	66	20545	3.22786e-09	1.23914e-07	MARCKSL1|IRAK1|MYD88|IFNGR1|TGFB2|NFKBIB|TLR2|MAPK13|NFKB1|MAP3K7|MAPK14|TRAF6|RELA|TGFB3|FCGR2C|IL12B|IFNG|TLR4|STAT1|MAPK3|IL1B|IL1A|NFKBIA|NOS2|NCF4|HLA-DOA|TNF|HLA-DMB|FCGR2A|FOS|JAK1|MAPK11|CR1|ITGB2|MAPK1|HLA-DOB|PTPN6|HLA-DRA|JAK2|HLA-DMA|IL12A|JUN|TAB2|PRKCB|TGFB1|HLA-DPB1|ITGAM|ITGB1|ITGA4|HLA-DQB1|HLA-DQA1|HLA-DPA1|NCF2
0_creatingPathways/MSigDB/allSets.RData	NEGATIVE_REGULATION_OF_PROGRAMMED_CELL_DEATH	141	20545	3.24016e-09	1.23914e-07	ANXA5|PRKCZ|PRDX2|IGF1R|NOTCH2|HRK|MAPK8|SON|CDK1|BAG4|BAG1|TAX1BP1|CBX4|BCL10|PSEN1|DAD1|BRAF|ASNS|SOD1|TMX1|HSPA9|SEMA4D|XIAP|YWHAZ|TRIAP1|OPA1|CASP3|NFKB1|BARD1|BNIP3L|BECN1|NUP62|BIRC5|HMGB1|API5|BCL2L10|GDNF|BNIP1|DDAH2|RELA|CIAPIN1|HDAC1|AATF|CFL1|BIRC6|PROK2|HSP90B1|DHCR24|TNFSF18|IFI6|TNFRSF18|ERC1|NOL3|SNCA|RTKN|CDKN2D|NME5|MIF|BCL2A1|CCL2|BRE|FAS|SFRP1|HIPK3|IER3|RNF7|PIK3R2|IL1A|TPT1|I…
0_creatingPathways/MSigDB/allSets.RData	TMTCGCGANR_UNKNOWN	149	20545	3.3373e-09	1.24271e-07	CAMK2D|CCNJ|ASXL1|POLR1C|MOB1B|SEPT7|ZNF286A|THAP1|CHUK|NOL11|C5orf24|BZW1|SLC12A2|PSMD5|ADNP|SLC25A4|TLK2|DNAJC27|HSPA4|LRRC28|CDK12|EIF5|CDC5L|DBR1|ANKFY1|RRAGA|MBTPS1|TAOK1|POLDIP3|PUF60|OFD1|NOL9|TMCO1|TRAPPC2|CCT8|HNRNPK|STYXL1|TSR1|NPTN|PPP1R12A|QRICH1|SRSF5|VDAC3|ICMT|MAP3K7|BANP|MAPK14|SMC1A|HNRNPH3|COX7B|COX11|POU4F1|DDX3X|ZNF346|CD2AP|UHRF2|SMG7|RBM26|SEC63|FUS|SUV39H1|MDH2|SUPT5H|GPATC…
0_creatingPathways/MSigDB/allSets.RData	REACTOME_SIGNALING_BY_TGF_BETA_RECEPTOR_COMPLEX	60	20545	3.47076e-09	1.25926e-07	PRKCZ|E2F5|PMEPA1|USP9X|TGFBR1|MYC|SKIL|SMAD4|NCOR1|TGFBR2|SMURF1|PPM1A|TRIM33|FKBP1A|TFDP1|RBL1|ARHGEF18|PPP1CC|PARD3|SMAD7|SMURF2|UBE2D1|UCHL5|HDAC1|MTMR4|TGIF1|UBA52|CCNT1|CDKN2B|PPP1CB|PPP1CA|UBE2D3|RPS27A|SP1|PPP1R15A|RHOA|STUB1|JUNB|STRAP|F11R|XPO1|WWTR1|CCNT2|SMAD2|CDK9|SKI|TGFB1|NCOR2|SMAD3|SERPINE1
0_creatingPathways/MSigDB/allSets.RData	REACTOME_MAP_KINASE_ACTIVATION_IN_TLR_CASCADE	48	20545	3.9581e-09	1.40018e-07	MAP2K6|MAPK8|IRAK1|DUSP4|TAB3|CDK1|PPP2R1B|MAP2K4|MEF2A|MAPKAPK2|ATF1|CREB1|MAP3K7|PPP2CA|MAPK7|MAPK14|TRAF6|MAPK9|PPP2R5D|MAP2K7|RPS6KA5|MAPK3|PPP2CB|FOS|MAPK11|RPS6KA3|MAP2K1|DUSP7|MAP2K2|IRAK2|MAPK1|JUN|TAB2|NOD1|RIPK2|DUSP3|MEF2C|MAPKAPK3|RPS6KA2|DUSP6
0_creatingPathways/MSigDB/allSets.RData	KEGG_CELL_CYCLE	122	20545	4.63026e-09	1.59801e-07	E2F5|CDKN1C|CCNA1|TTK|MYC|DBF4|CDC7|CDC27|SMAD4|MAD2L2|MAD2L1|BUB3|CDK1|BUB1B|E2F1|BUB1|YWHAG|TGFB2|CCNA2|TFDP2|CDC25A|ORC6|CCNB1|HDAC2|TFDP1|CCNB2|CDC25B|MCM7|RBL1|CHEK1|CREBBP|MCM6|YWHAZ|STAG2|CDKN2A|CDC6|ESPL1|YWHAB|CDK2|FZR1|E2F2|ANAPC7|CHEK2|EP300|SKP2|CCND3|PRKDC|SMC1A|MCM4|CDC45|ORC5|E2F3|ANAPC13|SMC3|SKP1|MCM3|ATR|CDK7|RB1|TGFB3|ORC2|CDC23|MCM2|WEE1|HDAC1|RBX1|ANAPC10|SFN|GADD45G|CDC20|CD…
0_creatingPathways/MSigDB/allSets.RData	REACTOME_MITOTIC_G1_G1_S_PHASES	127	20545	5.20447e-09	1.75341e-07	E2F5|CCNA1|FBXO5|MYC|DBF4|CDC7|PSMD11|LIN52|MYBL2|PSMD5|MCM10|CDK1|PPP2R1B|PSMD10|PSMC1|RPA4|CKS1B|E2F1|CCNA2|PSMD12|CDC25A|ORC6|CCNB1|TFDP1|PSMB3|DYRK1A|PSMD7|PSMC6|MCM7|PRIM2|RBL1|PSMA2|MCM6|CDKN2A|CDC6|PSMD2|POLE2|CDK2|POLA1|E2F2|PPP2CA|SKP2|CCND3|PSMC4|PSMC2|MCM4|CDC45|TYMS|MAX|ORC5|E2F3|PSMD6|SKP1|MCM3|CDK7|PSMA3|RB1|ORC2|PSMB5|MCM2|WEE1|HDAC1|PSMD1|PSMB7|RBBP4|PPP2R2A|CDKN2D|UBA52|CDK4|PSMB…
0_creatingPathways/MSigDB/allSets.RData	NEGATIVE_REGULATION_OF_APOPTOSIS	140	20545	6.16353e-09	2.02823e-07	ANXA5|PRKCZ|PRDX2|IGF1R|NOTCH2|HRK|MAPK8|SON|CDK1|BAG4|BAG1|TAX1BP1|CBX4|BCL10|PSEN1|DAD1|BRAF|ASNS|SOD1|TMX1|HSPA9|SEMA4D|XIAP|YWHAZ|TRIAP1|OPA1|CASP3|NFKB1|BARD1|BNIP3L|BECN1|NUP62|BIRC5|HMGB1|API5|BCL2L10|GDNF|BNIP1|DDAH2|RELA|CIAPIN1|HDAC1|AATF|CFL1|BIRC6|PROK2|HSP90B1|DHCR24|TNFSF18|IFI6|TNFRSF18|ERC1|NOL3|SNCA|RTKN|CDKN2D|NME5|MIF|BCL2A1|CCL2|BRE|FAS|SFRP1|HIPK3|IER3|RNF7|PIK3R2|IL1A|TPT1|I…
0_creatingPathways/MSigDB/allSets.RData	M_PHASE_OF_MITOTIC_CELL_CYCLE	83	20545	7.08859e-09	2.27962e-07	ANLN|TTK|RAN|PCBP4|DLGAP5|CDK13|CDC27|MAD2L2|PBRM1|RINT1|MAD2L1|KIF15|KIF11|NOLC1|CENPE|NDC80|BUB1B|BUB1|CCNA2|CHFR|AURKA|AKAP8|PRMT5|CDC25B|KIF2C|KIF22|TRIAP1|CLIP1|NUSAP1|ZWINT|ESPL1|KNTC1|NCAPH|RAD17|UBE2C|SMC1A|BIRC5|TGFA|NEK2|EREG|SMC3|NEK6|PPP5C|CDC23|CHMP1A|TPX2|NPM2|CDCA5|ANAPC10|SSSCA1|TARDBP|SMC4|CDKN2B|ANAPC5|PAM|PDS5B|RCC1|PML|DCTN3|ATM|NBN|DCTN2|SUGT1|CDC16|NUMA1|MPHOSPH9|DDX11|TGFB1…
0_creatingPathways/MSigDB/allSets.RData	NEGATIVE_REGULATION_OF_DEVELOPMENTAL_PROCESS	186	20545	7.89451e-09	2.48239e-07	ANXA5|PRKCZ|PRDX2|IGF1R|DTX1|NOTCH2|HRK|HDAC4|MAPK8|SON|HDAC9|CDK1|BAG4|BAG1|TAX1BP1|CBX4|BCL10|PSEN1|DAD1|BRAF|ASNS|SOD1|TMX1|SERPINF1|HSPA9|SEMA4D|COL4A2|ZNF675|XIAP|YWHAZ|TRIAP1|OPA1|CASP3|NFKB1|BARD1|BNIP3L|BECN1|NUP62|BIRC5|HMGB1|EREG|API5|BCL2L10|GDNF|BNIP1|DDAH2|RELA|COL4A3|CIAPIN1|BMP4|FOXO4|HDAC1|AATF|SIRT2|CFL1|BIRC6|PROK2|HSP90B1|IQCB1|DHCR24|TNFSF18|IFI6|TNFRSF18|ERC1|NOL3|SNCA|RTKN|C…
0_creatingPathways/MSigDB/allSets.RData	PID_PI3KCI_PATHWAY	49	20545	9.15563e-09	2.81635e-07	HCK|PLEKHA2|BLK|NRAS|PLCG1|ARAP3|LYN|PLCG2|BTK|LCK|KRAS|ITK|SGK1|LAT|PIK3R1|PLEKHA1|CYTH3|PIK3CB|HSP90AA1|SYK|INPPL1|HRAS|PIK3CD|RAC1|CYTH2|PIK3CA|PTEN|PIK3CG|FGR|PIK3R2|ADAP1|RHOA|ARF6|YES1|PIK3R6|RAP1A|CYTH1|DAPP1|INPP5D|FOXO3|PIK3R5|FYN|BLNK
0_creatingPathways/MSigDB/allSets.RData	REACTOME_SIGNALING_BY_SCF_KIT	75	20545	1.0479e-08	3.15486e-07	KIT|AKT3|CHUK|NRAS|SOCS6|LYN|CDK1|LCK|AKT1|TRIB3|KRAS|RAF1|PIK3R1|CHEK1|CREB1|YWHAB|VAV1|PHLPP1|HRAS|RAC1|SH2B2|FOXO4|GRB2|TEC|RPS6KB2|STAT1|PIK3CA|MDM2|PTEN|MAPK3|MMP9|PIK3R2|GRAP|FER|CBL|SOS1|AKT2|CDKN1A|YES1|STAT5A|BAD|STAT5B|SH2B3|FOXO1|SOCS1|GAB2|MAP2K1|MAP2K2|MAPK1|FES|PTPN6|MAPKAP1|GRB7|JAK2|STAT3|CDKN1B|FOXO3|GRB10|FYN|PRKCA
0_creatingPathways/MSigDB/allSets.RData	REACTOME_TRANSLATION	125	20545	1.1246e-08	3.28949e-07	GSPT2|EIF3F|SEC61G|EIF2S1|EIF3B|SRPRB|SPCS3|EIF4E|EIF5|SRP72|SRP54|TRAM1|SEC61A2|EIF5B|EIF2B5|SSR1|EIF2B2|SRP9|EIF4H|SRP68|SRP19|EIF4G1|SEC11A|RPS12|EIF2B1|RPL36A|RPLP2|RPL37|RPS28|RPS2|RPL38|RPL19|RPS24|EEF2|RPS10|EIF3G|UBA52|RPL32|RPS8|SEC61A1|RPL37A|RPL12|RPS7|RPL10A|RPN2|FAU|RPS18|RPLP1|PABPC1|RPN1|RPS16|RPL41|RPL6|EIF2S3|EIF3E|EIF2B3|RPS27A|RPS17|EEF1A1|EIF3I|RPL24|RPL11|EEF1D|RPS21|SEC11C|R…
0_creatingPathways/MSigDB/allSets.RData	PID_TCR_PATHWAY	64	20545	1.13912e-08	3.28949e-07	RASGRP1|FYB|MALT1|CHUK|NRAS|PLCG1|CARD11|LCK|BCL10|AKT1|KRAS|CD247|ITK|LAT|FLNA|PTPN11|VAV1|TRAF6|MAP3K14|HRAS|RASSF5|GRB2|SLA2|SH3BP2|PTEN|SHC1|CD86|CBL|SOS1|NCK1|PRKCQ|CDC42|RAP1A|PTPRC|GAB2|ORAI1|CSK|PTPN6|STIM1|HLA-DRA|INPP5D|MAP3K8|PAG1|PRKCB|PRKCE|RASGRP2|FYN|LCP2|PRKCA
0_creatingPathways/MSigDB/allSets.RData	REACTOME_TRAF6_MEDIATED_INDUCTION_OF_NFKB_AND_MAP_KINASES_UPON_TLR7_8_OR_9_ACTIVATION	72	20545	1.19656e-08	3.38626e-07	PELI2|MAP3K1|MAP2K6|MAPK8|IRAK1|DUSP4|MYD88|CHUK|TAB3|CDK1|PPP2R1B|MAP2K4|MEF2A|MAPKAPK2|NFKBIB|ATF1|CREB1|MAP3K7|PPP2CA|MAPK7|MAPK14|HMGB1|NFKB2|TRAF6|RELA|MAPK9|PPP2R5D|APP|MAP2K7|RPS6KA5|UBE2N|UBA52|PELI3|MAPK3|TLR7|RPS27A|NFKBIA|ECSIT|PPP2CB|FOS|MAPK11|RPS6KA3|MAP2K1|DUSP7|MAP2K2|IRAK2|MAPK1|JUN|TAB2|NOD1|RIPK2|DUSP3|MEF2C|MAPKAPK3|PELI1|RPS6KA2|DUSP6
0_creatingPathways/MSigDB/allSets.RData	REACTOME_HIV_INFECTION	183	20545	1.29047e-08	3.58042e-07	HCK|NMT2|RAN|RAE1|RNMT|POLR2D|PSMD11|TAF5|NUP155|PSMD5|NCBP2|SLC25A4|SUPT16H|LCK|POLR2B|PSMD10|ERCC3|XRCC5|PSMC1|NUPL2|SUPT4H1|NUP205|POLR2G|NUP54|PSMD12|CD247|PPIA|PSMB3|PSMD7|GTF2E1|PSMC6|SEH1L|TPR|CXCR4|RNGTT|GTF2A1|PSMA2|AP1S2|PSMD2|TAF13|NUP85|POLR2K|NUP62|PSMC4|PSMC2|NCBP1|NUP88|DOCK2|PSMD6|NUP93|SKP1|PAK2|TAF11|VPS37D|CDK7|PSMA3|ELL|RAC1|CUL5|NUP210|PSMB5|XRCC6|TAF4|POM121|RBX1|AP1G1|TBP|S…
0_creatingPathways/MSigDB/allSets.RData	MITOSIS	80	20545	1.58719e-08	4.31898e-07	ANLN|TTK|RAN|PCBP4|CDK13|CDC27|MAD2L2|PBRM1|RINT1|MAD2L1|KIF15|KIF11|NOLC1|CENPE|NDC80|BUB1B|BUB1|CCNA2|CHFR|AURKA|AKAP8|PRMT5|CDC25B|KIF2C|KIF22|TRIAP1|CLIP1|NUSAP1|ZWINT|ESPL1|KNTC1|NCAPH|RAD17|UBE2C|SMC1A|BIRC5|TGFA|NEK2|EREG|SMC3|NEK6|PPP5C|CDC23|CHMP1A|TPX2|NPM2|CDCA5|ANAPC10|SSSCA1|TARDBP|SMC4|CDKN2B|ANAPC5|PAM|PDS5B|RCC1|PML|DCTN3|ATM|NBN|DCTN2|SUGT1|CDC16|NUMA1|DDX11|TGFB1|TTN
0_creatingPathways/MSigDB/allSets.RData	PID_CMYB_PATHWAY	83	20545	1.94323e-08	5.11781e-07	KIT|CCNA1|PAX5|ETS1|UBE2I|MYC|CEBPD|NRAS|CASP6|NCOR1|CBX4|CA1|KRAS|PPID|SIN3A|CCNB1|HIPK2|CREBBP|CDKN2A|NLK|TOM1|MAP3K7|EP300|H2AFZ|MCM4|HRAS|ANPEP|ZFPM1|TRIM28|PTCRA|YEATS4|COPA|RAG2|LYZ|CLTA|TFEC|MYB|CSF1R|IQGAP1|PIAS3|PRTN3|SND1|SP1|ELANE|ADA|CDK6|MAD1L1|PIM1|CDKN1A|HES1|MAF|LEF1|PPP3CA|CDKN1B|SLC25A3|ETS2|ATP2B1|TAB2|SKI|SMARCA2|GATA3|CEBPA|ZFHX3|MPO|CD34
0_creatingPathways/MSigDB/allSets.RData	V$E2F_Q2	162	20545	1.95308e-08	5.11781e-07	RABIF|ADO|STMN1|ZNF281|PIP4K2A|DAB1|CELSR2|SFT2D2|ZNF503|LCK|WAC|TRIM33|MPZL1|MAPKAPK2|PUM1|NEGR1|RCC2|SFPQ|YTHDF2|ATP1B1|LRP8|TPR|TMEM57|DDX50|HNRNPR|SERBP1|TAL1|ZNF644|VAMP3|NTRK1|ANP32E|RASGEF1A|IPO9|CAPZA1|CDC73|TMEM56|CCDC6|MED8|SNRNP40|HMGN2|SLC25A16|ZCCHC17|USP1|DNAJB12|H6PD|GNB1|SUV39H2|ZNF362|RRAGC|ADIPOR1|LRRC41|DHCR24|ATXN7L2|RBBP4|ZMYM4|ZNF32|PPM1J|APH1A|KIF17|ZBTB8OS|ZBTB48|FBXO2|PCG…
0_creatingPathways/MSigDB/allSets.RData	PID_MYC_ACTIV_PATHWAY	75	20545	2.04149e-08	5.25221e-07	ODC1|CDCA7|MYC|HSPD1|EIF2S1|SMAD4|SERPINI1|EIF4E|HSPA4|CDC25A|CCNB1|GPAM|CREBBP|PEG10|NME1|DDX18|TFRC|PDCD10|EP300|ACTL6A|HSP90AA1|TRRAP|BIRC5|PTMA|NCL|MAX|E2F3|LIN28B|UBTF|EIF4G1|IREB2|SUPT7L|HUWE1|CDK4|HMGA1|MMP9|RPL11|TK1|MTDH|RCC1|TAF4B|NDUFAF2|RUVBL2|TAF12|GAPDH|POLR3D|PIM1|PFKM|NBN|NPM1|TAF10|BAX|LDHA|ENO1|SUPT3H|SNAI1|PMAIP1|SMAD3|BCAT1|MINA|ID2|CCND2
0_creatingPathways/MSigDB/allSets.RData	PID_VEGFR1_2_PATHWAY	67	20545	2.61507e-08	6.60771e-07	MAP2K6|PLCG1|AKT1|NCK2|PRKCD|MAPKAPK2|BRAF|PTK2|PTPN2|RAF1|PIK3R1|ROCK1|CTNNA1|HGS|CTNNB1|HSP90AB1|HSP90AA1|MAPK14|PTPN11|PAK2|PRKAB1|FBXW11|GRB2|SH2D2A|PIK3CA|IQGAP1|MAPK3|CDH5|PXN|ITGAV|CAMKK2|RHOA|CAV1|CBL|NCK1|FLT1|CDC42|MAPK11|SHB|PRKAA1|PTK2B|MAP2K1|MAP2K2|MAPK1|FES|PTPN6|NEDD4|MYOF|PRKCB|GRB10|FYN|VCL|PRKCA|GAB1
0_creatingPathways/MSigDB/allSets.RData	KEGG_APOPTOSIS	86	20545	2.67175e-08	6.63251e-07	CSF2RB|PRKX|AKT3|IRAK1|MYD88|CHUK|CASP6|AKT1|PPP3R1|BID|ENDOG|AIFM1|PRKAR1A|PIK3R1|CYCS|PRKAR2B|XIAP|IL3RA|CASP3|NFKB1|PIK3CB|APAF1|CASP7|NTRK1|FADD|MAP3K14|PIK3CD|RELA|PRKAR2A|EXOG|NGF|PIK3CA|CAPN1|PPP3CB|PIK3CG|FAS|ENDOD1|IL1B|PIK3R2|IL1A|BIRC2|DFFA|NFKBIA|TRADD|TNF|TNFSF10|AKT2|BAD|TNFRSF10B|ATM|CAPN2|BCL2L1|IL1R1|TNFRSF10A|PPP3CA|BAX|PPP3CC|IRAK2|CFLAR|TNFRSF1A|IL1RAP|TNFRSF10D|PIK3R5|CASP10|…
0_creatingPathways/MSigDB/allSets.RData	V$CREBP1_01	161	20545	2.85871e-08	6.97426e-07	ZNF711|PMEPA1|PELI2|ANO1|MAP2K6|ID4|LMO4|PER2|ARID1B|IRAK1|PDP1|ADRB2|ADNP|MPP6|PRNP|MKNK2|HERPUD1|YWHAG|NEGR1|RCC2|ERGIC1|STK35|MREG|ARHGAP44|SUMO1|MBNL2|SERPINE2|TAGLN3|TMEM57|AP1S2|GPM6A|NAA60|EP300|CHIC2|DGKI|MECP2|MBIP|UBR5|ANKRD40|TOB1|MPP5|TRIM8|NPTX2|CLASP1|C7orf60|EPB41|ZNF638|WDR47|CSNK1E|WEE1|ZDHHC5|CNTF|FKRP|CAPS|HRH3|NFIL3|OSBPL6|NTN5|ETV5|SARNP|EEF2|CALM1|ORMDL2|GABARAPL2|IMPDH1|AK3…
0_creatingPathways/MSigDB/allSets.RData	CCGNMNNTNACG_UNKNOWN	73	20545	3.06198e-08	7.34357e-07	GPM6B|HSPD1|BZW1|RBM18|HIRA|MARK3|ATG5|DIABLO|TIMM8A|WDR48|TTPAL|CEP44|PTRH2|CRK|CYCS|SYNCRIP|SIKE1|DDX50|SUPT6H|SDF2|CNOT4|HSPE1|HIP1|TAF11|RFC4|ENDOV|VCPIP1|VMP1|CAB39|ZER1|KIAA1033|AP1M1|HMG20B|RNF44|ZBTB11|TRA2B|NSUN6|CANX|SPINK2|MPZL3|ZCCHC9|CTTNBP2NL|MRPL40|TXN2|UBE2H|HERC1|ANKS1A|WDR1|SPRY2|ELK4|RPS27|ARHGEF7|MFHAS1|FOSB|PRKACB|BMP2K
0_creatingPathways/MSigDB/allSets.RData	PID_FOXO_PATHWAY	49	20545	3.26896e-08	7.70929e-07	BCL2L11|CSNK1G3|RAN|MAPK8|SIRT1|RALA|CHUK|CSNK1D|AKT1|YWHAG|SGK1|USP7|CCNB1|CREBBP|YWHAZ|YWHAB|CDK2|CTNNB1|EP300|SKP2|MAPK9|CSNK1E|FOXO4|SFN|MST1|CSNK1G2|YWHAH|YWHAQ|FBXO32|CSNK1A1|SOD2|KAT2B|CAT|FOXO1|XPO1|RALB|ZFAND5|CDKN1B|FOXO3|GADD45A|BCL6
0_creatingPathways/MSigDB/allSets.RData	PID_IL6_7_PATHWAY	47	20545	3.48731e-08	8.08941e-07	HCK|MAP2K6|LMO4|PTPRE|MYC|CEBPD|MAP2K4|AKT1|PRKCD|PIK3R1|MAPK14|PTPN11|VAV1|RAC1|HSP90B1|GRB2|LBP|STAT1|PIK3CA|PIAS3|SOS1|FOS|JUNB|JAK1|MAPK11|MCL1|BCL2L1|FOXO1|GAB2|IRF1|JAK2|STAT3|JUN|TIMP1|IL6ST|IL6R|A2M|SOCS3|GAB1
0_creatingPathways/MSigDB/allSets.RData	INTRACELLULAR_PROTEIN_TRANSPORT	141	20545	3.85811e-08	8.8052e-07	FYB|TSPO|ARFIP1|RPGR|SYNRG|GLI3|TIMM17A|TIMM17B|APPBP2|MCM3AP|KDELR2|AKT1|NUPL2|KPNA5|NUP205|NLGN1|UHMK1|PEX1|TNPO1|FLNA|HOMER3|MYO6|TPR|ATG4D|TRAM1|SEC23IP|KPNA6|APBA1|GGA1|LTBP2|ATG4B|DERL2|ICMT|BARD1|PPP1R10|ARCN1|COG2|TRNT1|KPNA3|CTSA|SSR1|NOP58|PEX26|NLRP3|PTTG1IP|NLRP12|TOMM34|PEX12|ATG4A|SEC63|TLK1|KPNA2|AP1G1|PDIA3|TONSL|KPNA1|TRPS1|ERP29|TAMM41|PEX7|TOMM22|VCP|AP3D1|CDC37|YWHAH|RTP4|TRAK…
0_creatingPathways/MSigDB/allSets.RData	REACTOME_SIGNALING_BY_THE_B_CELL_RECEPTOR_BCR	118	20545	4.3097e-08	9.67972e-07	RASGRP1|BLK|PIK3AP1|AKT3|MALT1|PSMD11|CHUK|NRAS|PLCG1|CARD11|PSMD5|LYN|PLCG2|BTK|PSMD10|BCL10|PSMC1|AKT1|TRIB3|KRAS|PSMD12|PSMB3|NFKBIB|PSMD7|PSMC6|PIK3R1|PSMA2|CREB1|PSMD2|MAP3K7|PSMC4|PSMC2|VAV1|SYK|PHLPP1|PSMD6|SKP1|PSMA3|HRAS|PIK3CD|RELA|FBXW11|PSMB5|FOXO4|GRB2|PSMD1|PSMB7|RPS6KB2|CALM1|UBA52|MDM2|RASGRP3|PSMB4|PSMA7|PTEN|CD79B|SHC1|RPS27A|NFKBIA|PSMA1|PSMA5|PSMD4|PSMD13|CBL|SOS1|PSMD9|NCK1|P…
0_creatingPathways/MSigDB/allSets.RData	PID_MYC_REPRESS_PATHWAY	61	20545	4.46606e-08	9.87419e-07	ZFP36L1|ALDH9A1|MYC|NFYB|CEBPD|SMAD4|LGALS1|DNMT3A|RBL1|CREB1|EP300|DDIT3|MAX|HDAC1|TBP|NDRG1|SLC11A1|CDKN2B|NFYC|TMEM126A|SFRP1|GFI1|SP1|FTH1|PPP2R4|CDKN1A|NFYA|CSDE1|CCL5|CFLAR|SFXN3|SMAD2|ERBB2|CDKN1B|FOXO3|DKK1|SMAD3|ITGB1|CEBPA|IRF8|TJP2|GADD45A|ID2|DNTT|ITGA6
0_creatingPathways/MSigDB/allSets.RData	V$SREBP1_01	160	20545	5.11222e-08	1.11289e-06	CAMK2D|NGFRAP1|SIRT1|HOXA7|TRAPPC8|TADA1|ARMCX6|FAM179B|FMR1|KLHL28|GLA|STMN1|KLHL24|DIRC2|SUPT16H|TUG1|AKAP12|HPS3|HK2|ALDH6A1|MFSD5|EPC1|SPPL3|SMCR8|RAB22A|USP31|HIVEP1|RSPRY1|RNF146|AFF4|KIAA1715|STX6|SUPT6H|SDF2|MRPL27|DAZAP2|PIP5K1A|CCAR1|KAT7|TCEAL3|ANAPC13|IGF2R|ASPSCR1|ATP7A|BEX1|ABR|WHSC1L1|TOP3A|DOLK|ZDHHC13|CUL5|GIGYF2|MCM2|EME1|DSCAM|HOXA2|EIF4G1|RRAGC|PPCS|FEN1|ADCY2|APEX1|ZFYVE26|SL…
0_creatingPathways/MSigDB/allSets.RData	REACTOME_G1_S_TRANSITION	103	20545	5.28449e-08	1.13296e-06	CCNA1|FBXO5|MYC|DBF4|CDC7|PSMD11|PSMD5|MCM10|CDK1|PPP2R1B|PSMD10|PSMC1|RPA4|CKS1B|E2F1|CCNA2|PSMD12|CDC25A|ORC6|CCNB1|TFDP1|PSMB3|PSMD7|PSMC6|MCM7|PRIM2|PSMA2|MCM6|CDC6|PSMD2|POLE2|CDK2|POLA1|PPP2CA|SKP2|PSMC4|PSMC2|MCM4|CDC45|TYMS|MAX|ORC5|PSMD6|SKP1|MCM3|CDK7|PSMA3|RB1|ORC2|PSMB5|MCM2|WEE1|PSMD1|PSMB7|UBA52|PSMB4|PSMA7|CCNE1|RPS27A|PSMA1|PRIM1|PSMA5|PSMD4|CCNH|RPA2|PPP2CB|DHFR|PSMD13|PSMD9|ORC4…
0_creatingPathways/MSigDB/allSets.RData	REACTOME_APOPTOSIS	137	20545	6.01102e-08	1.26949e-06	DSG2|BCL2L11|MAGED1|MAPK8|LMNB1|PSMD11|CASP6|PSMD5|PSMD10|DIABLO|PSMC1|AKT1|PPP3R1|PRKCD|E2F1|BID|PTK2|PSMD12|TFDP1|PSMB3|ACIN1|PSMD7|PSMC6|PSMA2|CYCS|XIAP|PSMD2|ROCK1|CASP3|YWHAB|APAF1|CTNNB1|CASP7|PSMC4|PSMC2|FADD|APC|ADD1|HMGB1|DNM1L|PSMD6|PAK2|TJP1|PSMA3|PSMB5|MAPT|DAPK2|FNTA|PSMD1|PSMB7|KPNA1|PLEC|GAS2|UBA52|PSMB4|PSMA7|HIST1H1D|FAS|BIRC2|DFFA|RPS27A|PSMA1|PSMA5|PSMD4|STK24|TRADD|TNF|PSMD13|…
0_creatingPathways/MSigDB/allSets.RData	RRCCGTTA_UNKNOWN	81	20545	6.30244e-08	1.30459e-06	HRK|ZEB2|FAM126A|EZH2|HENMT1|DIS3|MYC|SON|MYH10|CDC27|C5orf24|EIF1AD|UTP18|HNRNPC|KLHL24|GART|ILF3|DIABLO|EWSR1|AURKA|TRIM2|UBR4|CEP85|SNRPD1|HNRNPR|AZIN1|FNDC3A|SRSF1|PHF7|BAP1|RBBP8|NRK|FXR1|CSTF1|CBLL1|SLC25A14|WEE1|KIAA0586|SUV39H1|ZMYM4|ZCWPW1|SMARCA5|GLB1L|VCPIP1|VCP|CYP1B1|NCAM1|TIMM9|MAZ|DCAKD|ATF7IP|AP1M1|STC2|TMEM208|MEPCE|PHTF1|ADD3|STK16|SF1|C9orf85|EGR3|TAGLN2|ID1|ZEB1
0_creatingPathways/MSigDB/allSets.RData	CGTSACG_V$PAX3_B	138	20545	6.36158e-08	1.30459e-06	ZNF711|BCL11B|PHACTR3|TSPYL5|XBP1|ZEB2|SLC25A33|PDP1|DBF4|CASK|SOAT1|PBRM1|CTCF|HMGN1|RBM18|PDXDC1|SUPT16H|ADAM10|TEX14|EIF4E|POLB|GK|PPP1R3D|BRAF|MFSD5|DHX36|EPC1|TMEM165|ALKBH5|PDPR|AKIRIN1|RNF146|AFF4|GNAS|SMARCE1|GGA1|ZZEF1|RAD51C|NOL4|RELB|GLYR1|PTPN23|PTMA|ARFGEF1|PHLPP1|WSB1|RBBP8|PAK2|TAF11|TSC22D2|NRK|MASTL|CUL5|GIGYF2|ACTR3B|SMARCA5|HPS5|CYB5D2|ZFY|PELI3|EHD4|RAD9A|SLC18A2|AP2B1|PNRC1|H…
0_creatingPathways/MSigDB/allSets.RData	REACTOME_ANTIGEN_PROCESSING_UBIQUITINATION_PROTEASOME_DEGRADATION	194	20545	6.6107e-08	1.33631e-06	UBE2G1|RNF144B|TRIM11|LRR1|RNF41|PSMD11|CDC27|TRIM37|NPEPPS|PSMD5|UBE2R2|SMURF1|TPP2|PSMD10|UBE2Q2|TRIM32|RNF182|ASB7|PSMC1|UBE2V2|RCHY1|UBA2|PSMD12|CUL2|UBR4|RNF4|UBE2A|GAN|UBE3A|UBA6|PSMB3|UBR1|PSMD7|PSMC6|KLHL13|RNF138|PSMA2|KLHL20|PJA1|UBE2Q1|ASB6|UBE2G2|PSMD2|UBE2Z|RNF34|UBA1|UBA5|LNPEP|ASB1|ANAPC7|UBE2C|SKP2|PSMC4|PSMC2|WSB1|ARIH2|ANAPC13|UBE2E3|PSMD6|SKP1|WWP1|VPRBP|UBE2F|RNF220|PSMA3|SMUR…
0_creatingPathways/MSigDB/allSets.RData	STTTCRNTTT_V$IRF_Q6	175	20545	6.7865e-08	1.35252e-06	MEIS1|BCOR|ASXL1|HDAC4|TNFSF13B|LRMP|FMR1|MED13|DDX58|ZDHHC14|ZNF503|HIP1R|CBX4|CAPRIN1|SORBS1|CDK12|XAF1|YWHAG|ISG15|PTK2|TFDP2|EDIL3|NPR3|KLHL13|OSR2|COL4A2|SRSF6|CREB1|PPP1R10|SREK1|CASP7|RAPGEF6|OSM|COL4A1|IFIT3|ZBP1|E2F3|CPT1A|IFI44|CCDC6|PSMA3|PLXNC1|SATB2|EPSTI1|ABHD16A|TRIM21|TCF12|PGM5|ARHGEF6|TMEM229B|SLC12A7|IDO1|CITED2|PCGF5|ATXN1|SLC25A28|PSMA5|IFNB1|CASZ1|PRKD2|TAPBP|PKN2|CDK6|FLT3L…
0_creatingPathways/MSigDB/allSets.RData	PID_TXA2PATHWAY	57	20545	6.88576e-08	1.35324e-06	PRKCZ|HCK|BLK|GNA12|ADRBK1|LYN|LCK|GNA13|AKT1|PRKCD|ICAM1|ROCK1|MAPK14|SYK|ADRBK2|RAC1|GNB1|PRKCG|PTGIR|GNB5|PIK3CG|FGR|PLCB2|RHOA|GNAI2|PRKCQ|SLC9A3R1|YES1|DNM1|ARRB2|PIK3R6|MAPK11|RAB11A|GNG2|GNA11|PRKCB|PRKCE|PIK3R5|GNAQ|GNA15|FYN|TBXA2R|PRKCH|PRKCA|PTGDR
0_creatingPathways/MSigDB/allSets.RData	BIOCARTA_KERATINOCYTE_PATHWAY	45	20545	7.66138e-08	1.48505e-06	MAP3K1|MAP2K6|ETS1|MAPK8|HOXA7|CHUK|MAP2K4|PRKCD|RAF1|MAPK13|NFKB1|PPP2CA|MAPK14|MAP3K14|HRAS|RELA|PRKCG|MAP2K7|MAPK3|FAS|NFKBIA|SP1|TNF|MAP3K5|PRKCQ|FOS|MAP2K1|MAPK1|ETS2|JUN|PRKCB|PRKCE|TNFRSF1A|TNFRSF1B|CEBPA|PRKCH|PRKCA
0_creatingPathways/MSigDB/allSets.RData	REGULATION_OF_CELLULAR_COMPONENT_ORGANIZATION_AND_BIOGENESIS	122	20545	7.86978e-08	1.50483e-06	PBX1|EIF3F|ROBO1|SLIT2|CLASP2|ARAP3|TLK2|EIF5|NCK2|EIF1B|UPF1|MAPRE1|MID1IP1|EIF4G2|CCDC88A|CAPG|HCFC1|NF2|APC|STON1|HMGB1|LATS1|GATA2|EIF2B5|TERF2|EIF2B2|EIF4H|CLASP1|PIF1|RAC1|UBB|STK38L|MAPT|ERCC4|TLK1|CDC42EP2|AMIGO1|DAZL|FGD1|PACSIN3|UBE2N|EIF3G|MTRF1|LIMA1|YWHAH|TSC1|ZFYVE16|TPPP|ARHGEF2|FGD5|EIF3E|EIF2AK3|EIF3I|MYH9|ATF7IP|ARAP1|RASA1|HRSP12|CBL|CDC42EP5|NCK1|EIF3D|KATNB1|EIF3J|MTIF2|SORBS…
0_creatingPathways/MSigDB/allSets.RData	V$AHRARNT_01	130	20545	8.06562e-08	1.51301e-06	CAMK2D|DCHS1|JAG1|DTX1|HOXA5|ZEB2|SESN2|ID4|C8orf82|ADAM9|MEX3B|PDP1|SOAT1|HECTD1|TACC1|HK2|TM2D2|CKS1B|FBXL20|SGK1|RBBP7|ACSL4|PITPNC1|NAGLU|MAEA|SOX4|GTF2A1|INSM1|TNKS2|KLF15|PPRC1|SOBP|LUC7L3|H2AFZ|TRIM23|VEZF1|NIPBL|MAGED2|ABTB2|UGGT1|OPA3|MBNL1|WSB1|JAZF1|TAF11|PAX6|USP1|SRRM2|RBM6|SEZ6|ATXN7L2|WFIKKN2|TMEM53|ZMYM2|PABPC1|SHC1|STC2|SPEN|CDK6|CREBZF|PCDH17|HES1|GHR|PHF21A|XPO6|ANKS1A|STAM|IP6…
0_creatingPathways/MSigDB/allSets.RData	REACTOME_SIGNALING_BY_RHO_GTPASES	106	20545	8.12639e-08	1.51301e-06	ARHGEF12|RHOBTB1|ARHGEF4|TIAM1|DEPDC7|G3BP2|ARHGEF9|ARHGAP19|SRGAP3|ARHGAP6|ARAP3|PLEKHG2|SOS2|ARHGAP29|DEPDC1B|ARHGAP44|GMIP|ARHGEF18|FGD3|RHOQ|OBSCN|ITSN1|GDI1|RACGAP1|VAV1|ABR|ECT2|RAC1|ARHGAP17|RASGRF2|ARHGAP11A|ARHGEF6|ARHGAP30|FGD1|RALBP1|ARHGEF11|RHOJ|SYDE1|KALRN|RHOB|ARHGAP4|ARHGAP18|TIAM2|ARHGEF2|PIK3R2|ARHGEF3|ARAP1|BCR|RHOA|DLC1|SOS1|ARHGAP31|CDC42|FGD2|RHOF|HMHA1|ARHGDIB|RHOG|SRGAP2|T…
0_creatingPathways/MSigDB/allSets.RData	PROTEIN_TRANSPORT	153	20545	8.49811e-08	1.52476e-06	FYB|TSPO|ARFIP1|RPGR|SYNRG|GLI3|TIMM17A|TIMM17B|APPBP2|MCM3AP|KDELR2|AKT1|NUPL2|KPNA5|NUP205|NLGN1|UHMK1|PEX1|TNPO1|FLNA|HOMER3|MYO6|TPR|ATG4D|TRAM1|SEC23IP|KPNA6|APBA1|GGA1|LTBP2|ATG4B|DERL2|ICMT|BARD1|PPP1R10|ARCN1|ABCG1|COG2|TRNT1|KPNA3|TOMM20|CTSA|SSR1|NOP58|PEX26|NLRP3|PTTG1IP|NLRP12|TOMM34|PEX12|ATG4A|SEC63|TLK1|KPNA2|AP1G1|PDIA3|TONSL|KPNA1|TRPS1|ERP29|TAMM41|PEX7|TOMM22|VCP|AP3D1|CDC37|YW…
0_creatingPathways/MSigDB/allSets.RData	KEGG_ADHERENS_JUNCTION	71	20545	8.50147e-08	1.52476e-06	WASF1|IGF1R|TGFBR1|SMAD4|TGFBR2|SSX2IP|PTPRB|SORBS1|FGFR1|CREBBP|PVRL1|CSNK2A1|CTNNA1|TCF7L1|NLK|CTNNB1|MAP3K7|PARD3|EP300|MLLT4|TJP1|RAC1|FARP2|PTPRF|SNAI2|TCF7|IQGAP1|MAPK3|INSR|BAIAP2|LMO7|FER|WASL|ACP1|RHOA|CDC42|YES1|WASF2|PTPRM|LEF1|MAPK1|RAC2|PTPN6|SMAD2|ERBB2|ACTN4|CSNK2A2|SNAI1|PVRL2|SMAD3|TCF7L2|FYN|VCL|ACTN1
0_creatingPathways/MSigDB/allSets.RData	M_PHASE	110	20545	8.61961e-08	1.52476e-06	ANLN|CCNA1|TTK|RAN|PCBP4|DLGAP5|CDK13|CDC27|MAD2L2|PBRM1|RINT1|MAD2L1|LIG3|KIF15|KIF11|NOLC1|CENPE|NDC80|BUB1B|BUB1|CCNA2|CHFR|AURKA|AKAP8|PRMT5|CDC25B|KIF2C|CHEK1|KIF22|TRIAP1|REC8|CLIP1|NUSAP1|ZWINT|ESPL1|KNTC1|NCAPH|RAD17|UBE2C|SMC1A|BIRC5|TGFA|NEK2|EREG|SMC3|NEK6|TOP3A|PPP5C|RAD51|RAD52|CDC23|CHMP1A|TPX2|KPNA2|NPM2|RAD51B|CDCA5|ANAPC10|SSSCA1|RAD51D|TARDBP|SMC4|RAD54B|CDKN2B|ANAPC5|PAM|PDS5B|…
0_creatingPathways/MSigDB/allSets.RData	ST_P38_MAPK_PATHWAY	35	20545	8.62053e-08	1.52476e-06	MAP2K6|MKNK2|EIF4E|MAP2K4|AKT1|DUSP10|MAPKAPK2|MYEF2|MAP3K4|SRF|MAPKAPK5|ATF1|MAPK13|CREB1|NFKB1|MAP3K7|MAPK14|TRAF6|NR2C2|DUSP1|MAP3K5|CREB3|CDC42|MAPK11|IL1R1|MAPK1|TAB2|MKNK1|CREB5|HSPB1|GADD45A
0_creatingPathways/MSigDB/allSets.RData	REACTOME_INTERFERON_GAMMA_SIGNALING	55	20545	8.78933e-08	1.53542e-06	CAMK2D|IRF4|IFNGR1|PRKCD|PTPN2|OAS1|SUMO1|ICAM1|OAS2|CD44|IRF9|CAMK2B|OASL|PTAFR|IRF7|CAMK2A|IFNG|STAT1|IRF2|NCAM1|FCGR1B|OAS3|SP100|PML|IRF5|IRF3|JAK1|SOCS1|B2M|HLA-F|PTPN6|IRF1|JAK2|CIITA|HLA-DPB1|MT2A|GBP1|SOCS3|IRF8|HLA-DQA1|HLA-DPA1|GBP4|GBP2|GBP5
0_creatingPathways/MSigDB/allSets.RData	KEGG_PANCREATIC_CANCER	69	20545	9.63528e-08	1.66267e-06	AKT3|MAPK8|TGFBR1|RALA|CHUK|SMAD4|TGFBR2|AKT1|E2F1|TGFB2|ARAF|BRAF|KRAS|RAF1|PIK3R1|CDKN2A|NFKB1|PIK3CB|E2F2|TGFA|E2F3|RB1|PIK3CD|RELA|TGFB3|MAPK9|RAC1|RAD51|PLD1|ARHGEF6|RALBP1|STAT1|PIK3CA|CDK4|PIK3CG|MAPK3|PIK3R2|CDK6|AKT2|VEGFB|CDC42|BAD|JAK1|BCL2L1|MAP2K1|MAPK1|RAC2|SMAD2|RALB|ERBB2|STAT3|TGFB1|SMAD3|PIK3R5
0_creatingPathways/MSigDB/allSets.RData	REACTOME_INFLUENZA_LIFE_CYCLE	116	20545	1.13989e-07	1.9433e-06	RAN|RAE1|POLR2D|GRSF1|NUP155|POLR2B|NUPL2|NUP205|POLR2G|NUP54|SEH1L|TPR|NUP85|POLR2K|NUP62|HSP90AA1|NUP88|DNAJC3|NUP93|NUP210|POM121|CLTC|KPNA1|POLR2I|RPS12|RPL36A|RPLP2|RPL37|RPS28|CLTA|RPS2|RPL38|RPL19|RPS24|RPS10|UBA52|RPL32|RPS8|RPL37A|RPL12|RPS7|RPL10A|FAU|RPS18|RPLP1|RPS16|RPL41|RPL6|RPS27A|RPS17|GTF2F1|RPL24|RPL11|POLR2J|RPS21|POLR2C|RPS3|RPL3|RPL14|RPS14|RPS25|RPS5|RPL18|RPS15|POLR2L|RPS1…
0_creatingPathways/MSigDB/allSets.RData	BIOCARTA_IL2RB_PATHWAY	38	20545	1.19243e-07	2.00867e-06	IRS1|MYC|RPS6KB1|AKT1|E2F1|CRKL|PPIA|RAF1|PIK3R1|SYK|HRAS|GRB2|PIK3CA|PIK3CG|MAPK3|FAS|SHC1|IL2RB|CBL|SOS1|FOS|STAT5A|BAD|STAT5B|NMI|JAK1|BCL2L1|SOCS1|MAPK1|CFLAR|PTPN6|IL2RA|IKZF3|SOCS3
0_creatingPathways/MSigDB/allSets.RData	PID_MET_PATHWAY	80	20545	1.25915e-07	2.09611e-06	PRKCZ|MAP3K1|ARHGEF4|ETS1|MAPK8|PLCG1|EIF4E|MAP2K4|AKT1|NCK2|RAPGEF1|CRKL|PTK2|CRK|PTPN2|RAF1|PIK3R1|RANBP9|CTNNA1|HGS|CTNNB1|PTPN11|NUMB|APC|INPPL1|PAK2|RANBP10|HRAS|RAC1|PRKCI|GRB2|F2RL2|PIK3CA|RAB5A|RAP1B|RIN2|MAPK3|SHC1|WASL|PXN|RHOA|CBL|SOS1|NCK1|EGR1|EIF4EBP1|AKT2|CDC42|ARF6|BAD|KPNB1|RAP1A|GAB2|EPS15|MAP2K1|MAP2K2|MAPK1|INPP5D|JUN|SNAI1|PAK1|HGF|GAB1
0_creatingPathways/MSigDB/allSets.RData	REACTOME_TRIF_MEDIATED_TLR3_SIGNALING	70	20545	1.30644e-07	2.14956e-06	MAP2K6|MAPK8|IRAK1|DUSP4|CHUK|TAB3|CDK1|PPP2R1B|MAP2K4|MEF2A|MAPKAPK2|NFKBIB|ATF1|CREB1|MAP3K7|PPP2CA|MAPK7|MAPK14|TBK1|HMGB1|NFKB2|TRAF6|ZBP1|RELA|MAPK9|PPP2R5D|APP|MAP2K7|RPS6KA5|IRF7|UBA52|MAPK3|RPS27A|NFKBIA|TICAM1|PPP2CB|IRF3|FOS|MAPK11|RPS6KA3|MAP2K1|DUSP7|MAP2K2|IRAK2|MAPK1|JUN|TAB2|NOD1|RIPK2|DUSP3|MEF2C|MAPKAPK3|RPS6KA2|DUSP6
0_creatingPathways/MSigDB/allSets.RData	MICROTUBULE_BASED_PROCESS	81	20545	1.327e-07	2.15828e-06	TTK|RAN|CKAP5|YKT6|LRMP|CLASP2|KIF4A|STMN1|KIF11|PAFAH1B1|NCK2|KIF5B|NLGN1|LRPPRC|PEX1|MAPRE1|TUBG1|MID1IP1|KIF2C|CCDC88A|KIF23|MAP7|CAPG|KIF3B|OPA1|APBA1|NUSAP1|HOOK3|TMED10|SMC1A|NF2|APC|LATS1|SMC3|MARK4|CNTROB|CLASP1|CENPJ|TUBGCP5|MAPT|PRC1|KPNA2|CDC42EP2|LIMA1|TSC1|TPPP|ARHGEF2|UXT|RCC1|MID1|ARAP1|RASA1|CDC42EP5|NCK1|TUBGCP2|KATNB1|SORBS3|CXCL12|ARF6|MAP3K11|SNAP23|RNF19A|KIF1B|GSN
0_creatingPathways/MSigDB/allSets.RData	REACTOME_NFKB_AND_MAP_KINASES_ACTIVATION_MEDIATED_BY_TLR4_SIGNALING_REPERTOIRE	67	20545	1.38406e-07	2.22551e-06	MAP2K6|MAPK8|IRAK1|DUSP4|CHUK|TAB3|CDK1|PPP2R1B|MAP2K4|MEF2A|MAPKAPK2|NFKBIB|ATF1|CREB1|MAP3K7|PPP2CA|MAPK7|MAPK14|HMGB1|NFKB2|TRAF6|RELA|MAPK9|PPP2R5D|APP|MAP2K7|RPS6KA5|TLR4|UBA52|MAPK3|RPS27A|NFKBIA|TICAM1|PPP2CB|FOS|MAPK11|RPS6KA3|MAP2K1|DUSP7|LY96|MAP2K2|IRAK2|MAPK1|JUN|TAB2|NOD1|RIPK2|DUSP3|MEF2C|MAPKAPK3|RPS6KA2|DUSP6
0_creatingPathways/MSigDB/allSets.RData	REACTOME_TCR_SIGNALING	47	20545	1.47823e-07	2.35021e-06	FYB|MALT1|CHUK|PLCG1|CARD11|LCK|BCL10|CD247|ITK|LAT|PIK3R1|PIK3CB|TRAT1|MAP3K7|TRAF6|PAK2|RELA|UBE2N|PIK3CA|PTEN|PIK3R2|NFKBIA|VASP|NCK1|PRKCQ|PTPRC|CSK|ENAH|PAG1|TAB2|RIPK2|EVL|HLA-DPB1|PAK1|HLA-DQA1|HLA-DPA1|LCP2
0_creatingPathways/MSigDB/allSets.RData	V$TAXCREB_01	126	20545	1.78743e-07	2.81024e-06	CAMK2D|GPM6B|NR4A3|HOXA10|MARCKS|LMO4|ASXL1|PLK4|CTCF|ARIH1|APPBP2|XPR1|PAFAH1B1|MESDC1|BRAF|MARCH6|PHF20L1|TRAPPC10|DLAT|POLDIP3|GTF2A1|ATF1|MBNL2|FAM117B|PEG3|USP14|NLK|ZNF644|NOL4|OSBP|FAM131A|SRSF1|VEZF1|GLYR1|MAGI1|NINJ1|KDM3B|RING1|SLC30A5|SHANK2|TAF11|TSC22D2|CLSTN3|WHSC1L1|CD2AP|KCNT2|BAHD1|JUND|SMARCA5|MLF2|ZFY|KLF13|DUSP1|KDM2A|PNRC1|RFX5|TM9SF3|PPP2CB|VAMP2|PLCB3|BNIP2|TAPT1|CORO6|CDC4…
0_creatingPathways/MSigDB/allSets.RData	REACTOME_CELL_CYCLE_CHECKPOINTS	107	20545	1.83976e-07	2.86072e-06	DBF4|CDC7|PSMD11|CDC27|HUS1|PSMD5|MCM10|MAD2L1|BUB3|CDK1|PSMD10|PSMC1|BUB1B|PSMD12|RFWD2|CDC25A|ORC6|CCNB1|PSMB3|PSMD7|CCNB2|PSMC6|MCM7|CHEK1|PSMA2|MCM6|CDC6|RFC3|PSMD2|CDK2|ANAPC7|RAD17|CHEK2|UBE2C|PSMC4|PSMC2|MCM4|CDC45|ORC5|PSMD6|MCM3|ATR|RFC4|PSMA3|UBE2D1|ORC2|PSMB5|CDC23|MCM2|WEE1|PSMD1|PSMB7|ANAPC10|CDC20|UBA52|MDM2|PSMB4|PSMA7|UBE2E1|RAD9A|CCNE1|ANAPC5|RFC2|RPS27A|PSMA1|PSMA5|PSMD4|RPA2|PS…
0_creatingPathways/MSigDB/allSets.RData	KEGG_ERBB_SIGNALING_PATHWAY	87	20545	1.90502e-07	2.93001e-06	CAMK2D|AKT3|NRG3|MAPK8|MYC|RPS6KB1|NRAS|PLCG1|PLCG2|SOS2|MAP2K4|AKT1|NCK2|ARAF|BRAF|KRAS|CRKL|PTK2|CRK|RAF1|PIK3R1|PIK3CB|TGFA|EREG|PAK2|ERBB4|HRAS|PIK3CD|MAPK9|CAMK2B|PRKCG|MAP2K7|GRB2|CAMK2A|RPS6KB2|ERBB3|PIK3CA|PIK3CG|MAPK3|PIK3R2|SHC1|CBL|SOS1|NCK1|CAMK2G|EIF4EBP1|AKT2|CDKN1A|STAT5A|BAD|STAT5B|CBLB|MAP2K1|MAP2K2|MAPK1|ERBB2|CDKN1B|JUN|AREG|PRKCB|PIK3R5|PAK1|PRKCA|GAB1
0_creatingPathways/MSigDB/allSets.RData	PID_NFAT_3PATHWAY	53	20545	1.95213e-07	2.97018e-06	PRKCZ|MAP3K1|RAN|MAPK8|CAMK4|PPP3R1|PRKCD|YWHAG|FKBP1A|CREBBP|YWHAZ|CASP3|CSNK2A1|YWHAB|EP300|MAPK14|MEF2D|MAPK9|NFATC3|PRKCG|KPNA2|SFN|PPP3CB|YWHAH|MAPK3|YWHAQ|NFATC2|PRKCQ|PIM1|CSNK1A1|BAD|KPNB1|BCL2L1|XPO1|RCAN1|PPP3CA|BAX|MAP3K8|NFATC1|PRKCB|PRKCE|CABIN1|PRKCH|PRKCA
0_creatingPathways/MSigDB/allSets.RData	KEGG_COLORECTAL_CANCER	62	20545	2.15299e-07	3.24093e-06	AXIN2|AKT3|MAPK8|TGFBR1|MYC|SMAD4|TGFBR2|AKT1|TGFB2|ARAF|BRAF|KRAS|RAF1|PIK3R1|CYCS|CASP3|TCF7L1|PIK3CB|CTNNB1|BIRC5|APC|PIK3CD|TGFB3|MSH2|MAPK9|RAC1|PIK3CA|TCF7|MLH1|PIK3CG|MAPK3|PIK3R2|RHOA|AKT2|FOS|BAD|LEF1|MAP2K1|BAX|MAPK1|RAC2|APPL1|SMAD2|JUN|TGFB1|SMAD3|TCF7L2|PIK3R5
0_creatingPathways/MSigDB/allSets.RData	REACTOME_NOTCH1_INTRACELLULAR_DOMAIN_REGULATES_TRANSCRIPTION	44	20545	2.30055e-07	3.40452e-06	TBL1X|HDAC4|MYC|TLE3|HDAC9|NCOR1|SNW1|TBL1XR1|HDAC2|CREBBP|HDAC6|EP300|MAML1|SKP1|HEYL|HDAC1|RBX1|HDAC8|HDAC10|RBPJ|HEY1|UBA52|HEY2|RPS27A|HDAC5|HDAC11|KAT2B|HES1|MAML3|TLE1|CUL1|HDAC7|MAMLD1|HIF1A|MAML2|NCOR2|TLE4|FBXW7
0_creatingPathways/MSigDB/allSets.RData	PID_IFNG_PATHWAY	40	20545	2.30978e-07	3.40452e-06	CAMK2D|MAP3K1|IFNGR1|AKT1|PRKCD|RAPGEF1|CRKL|PTPN2|PIK3R1|CREBBP|EP300|PTPN11|SMAD7|IRF9|CAMK2B|CAMK2A|IFNG|STAT1|PIK3CA|RAP1B|MAPK3|IL1B|CBL|CAMK2G|JAK1|MAP3K11|SOCS1|RAP1A|MAP2K1|MAPK1|IRF1|JAK2|STAT3|CASP1|DAPK1
0_creatingPathways/MSigDB/allSets.RData	KEGG_TGF_BETA_SIGNALING_PATHWAY	81	20545	2.65526e-07	3.87339e-06	E2F5|ID4|SMAD9|ACVR1C|TGFBR1|MYC|RPS6KB1|ACVR2B|SMAD4|TGFBR2|SMURF1|PPP2R1B|TGFB2|BMP8B|TFDP1|RBL1|CREBBP|BMPR1A|ROCK1|PPP2CA|EP300|SMAD7|SMAD5|NODAL|SKP1|THBS4|SMURF2|BMPR2|TGFB3|BMP4|THBS2|RBX1|FST|RPS6KB2|SMAD6|IFNG|CDKN2B|MAPK3|ZFYVE16|SP1|ACVRL1|RHOA|TNF|PPP2CB|ROCK2|DCN|NOG|ACVR1|MAPK1|CUL1|SMAD2|SMAD1|TGFB1|ACVR2A|THBS1|SMAD3|ID1|ID2|BMP2|ID3|BMPR1B
0_creatingPathways/MSigDB/allSets.RData	ST_ERK1_ERK2_MAPK_PATHWAY	31	20545	2.82279e-07	4.0727e-06	DUSP4|MKNK2|EIF4E|SOS2|ARAF|BRAF|ATF1|CREB1|NFKB1|TRAF3|GRB2|MAPK3|SHC1|SOS1|CREB3|BAD|RAP1A|RPS6KA3|MAP2K1|MAP2K2|MAPK1|MAP3K8|KLF6|MKNK1|CREB5|RPS6KA2|DUSP6
0_creatingPathways/MSigDB/allSets.RData	KEGG_RENAL_CELL_CARCINOMA	69	20545	2.84945e-07	4.0727e-06	AKT3|ETS1|NRAS|SOS2|AKT1|RAPGEF1|TGFB2|ARAF|BRAF|KRAS|CRKL|CUL2|CRK|RAF1|PIK3R1|FLCN|CREBBP|PIK3CB|EP300|PTPN11|TGFA|ARNT|PAK2|HRAS|PIK3CD|TGFB3|RAC1|RBX1|GRB2|PIK3CA|RAP1B|PIK3CG|MAPK3|PIK3R2|SOS1|AKT2|VEGFB|CDC42|RAP1A|MAP2K1|MAP2K2|MAPK1|JUN|TGFB1|HIF1A|PIK3R5|PAK1|EGLN1|HGF|GAB1|EPAS1
0_creatingPathways/MSigDB/allSets.RData	REACTOME_TRANSCRIPTION	169	20545	2.94697e-07	4.15044e-06	POLR1C|CBX3|CDC40|RNMT|POLR2D|PAPOLA|LSM11|TAF5|TAF1B|NCBP2|RRN3|SUPT16H|TAF1A|CLP1|POLR2B|SLBP|ERCC3|CPSF2|ZNF143|SSB|SUPT4H1|CSTF2|MBD2|POLR2G|SNAPC1|TAF1C|POLR1B|POLR3K|GTF2E1|RNGTT|GTF2A1|SRSF3|SNRPD3|SRSF6|U2AF1|SRSF5|NFX1|SRSF7|TAF13|RNPS1|TFAM|POLR2K|CPSF7|H2AFZ|ZNF473|SNRPB|SRSF1|BRF2|NCBP1|RBM8A|SNAPC4|EHMT2|TAF11|HIST1H3E|DHX38|CDK7|ELL|SNRPG|CSTF1|H3F3A|GTF3C4|UBTF|TAF4|HIST1H2BL|TBP|S…
0_creatingPathways/MSigDB/allSets.RData	POSITIVE_REGULATION_OF_NUCLEOBASENUCLEOSIDENUCLEOTIDE_AND_NUCLEIC_ACID_METABOLIC_PROCESS	149	20545	2.9625e-07	4.15044e-06	IRF4|RORB|PLAGL1|RGMB|MED6|BPTF|ABCA1|SMARCC1|MED13|CTCF|BCL10|MED1|ILF3|ERCC3|SUPT4H1|PCBD2|KAT6B|ARID1A|MYO6|EPC1|ARNTL|ZMIZ2|CREBBP|KDM5A|NAA15|NCOA6|NUP62|RXRA|TP63|NCBP1|EREG|SMARCC2|MED14|RSF1|MAML1|CDK7|NPAS2|CLOCK|KAT8|TRIM28|RAD51|UBB|XRCC6|YAF2|NUFIP1|PRKCG|TFAP2B|TAF8|SUPT5H|ILF2|EHF|ERCC6|THRAP3|ARHGEF11|GATA4|ELF1|UBE2N|GLIS3|NAA16|UTF1|HMGA1|ATF6|YWHAH|CITED2|MSTN|KAT6A|SP1|NFATC2|A…
0_creatingPathways/MSigDB/allSets.RData	KEGG_HUNTINGTONS_DISEASE	166	20545	3.27869e-07	4.54837e-06	PLCB4|COX8C|RCOR1|HAP1|NDUFA4|POLR2D|SLC25A4|COX5A|POLR2B|POLR2G|SOD1|PPID|SIN3A|COX1|TBPL1|HDAC2|CYCS|CREBBP|NDUFAB1|CREB1|ATP6|COX2|CASP3|DNAL1|VDAC3|NRF1|COX6C|APAF1|TFAM|NDUFA10|POLR2K|EP300|ATP5B|HIP1|COX7B|SDHA|ATP5O|NDUFS1|NDUFS3|NDUFA6|COX7A2|ATP5J|HTT|NDUFV3|REST|TAF4|HDAC1|CLTC|TBP|NDUFA1|NDUFB8|NDUFS6|POLR2I|ATP5E|SDHD|NDUFS7|DNAH3|DCTN1|GRM5|CLTA|CREB3L4|COX7A1|COX5B|COX8A|CLTCL1|NDUF…
0_creatingPathways/MSigDB/allSets.RData	VESICLE_MEDIATED_TRANSPORT	191	20545	3.68952e-07	5.06861e-06	SYTL2|DOPEY2|CADPS|SEC23A|ABCA1|YKT6|SNX4|LRMP|RAB2A|ADRB2|ARAP3|SYNJ1|ARFGEF2|GOLGA4|GOSR2|GOSR1|ACTR1A|KIF20A|NLGN1|SYTL4|PDLIM7|ERGIC1|SEC24B|TMX1|NAPG|MYO6|SH3BP4|LRP8|LRPAP1|RAB22A|VPS4B|ITSN1|CYTH3|PLIN3|SEC22C|STX6|VTI1B|SEC23B|TOM1|VAMP3|COPE|TMED10|HIP1|EXOC5|COG2|STON1|ARFGEF1|PI4KB|GATA2|COPB1|IGF2R|LMAN1|ANKRD27|SCIN|SCAMP1|KIF1C|RAC1|NRBP1|GBF1|RIMS1|PRKCI|STX18|CHMP1A|ERGIC2|GOLGA5|…
0_creatingPathways/MSigDB/allSets.RData	REACTOME_GPVI_MEDIATED_ACTIVATION_CASCADE	31	20545	3.87794e-07	5.27623e-06	PRKCZ|COL1A1|AKT3|LYN|PLCG2|LCK|AKT1|LAT|PIK3R1|PIK3CB|VAV1|SYK|RAC1|PIK3CA|RHOB|PIK3CG|PIK3R2|RHOA|AKT2|CDC42|PIK3R6|RHOG|RAC2|PIK3R5|VAV3|FYN|LCP2
0_creatingPathways/MSigDB/allSets.RData	PID_EPO_PATHWAY	34	20545	3.99061e-07	5.32992e-06	MAPK8|EPOR|PLCG1|LYN|PLCG2|BTK|RAPGEF1|CRKL|PIK3R1|NFKB1|MAPK14|PTPN11|HRAS|GRB2|TEC|STAT1|VAV2|SHC1|CBL|IRS2|SOS1|STAT5A|STAT5B|SH2B3|BCL2L1|RAP1A|PTPN6|INPP5D|JAK2|SOCS3|GAB1
0_creatingPathways/MSigDB/allSets.RData	REACTOME_FATTY_ACID_TRIACYLGLYCEROL_AND_KETONE_BODY_METABOLISM	159	20545	3.99273e-07	5.32992e-06	TBL1X|MED6|ELOVL2|ABCB4|ABCA1|MED23|NFYB|CDK19|NCOA3|MED10|NCOR1|LPCAT1|ELOVL6|HMGCR|MED1|ACLY|ALAS1|MED20|AGPAT5|TRIB3|GK|TXNRD1|TBL1XR1|MED26|SIN3A|G0S2|NCOA2|ACSL4|ARNTL|PCCA|GPAM|BDH1|CREBBP|MUT|ACACB|LCLAT1|NCOA6|NRF1|FASN|HMGCS1|EP300|RXRA|MED14|TEAD1|CPT1A|MED27|NPAS2|CLOCK|MED8|MED19|OXCT1|GPD1L|MED30|PCCB|SIN3B|RORA|MED18|TGS1|CYP1A1|PPARA|ACSL6|MED25|HMGCL|TEAD2|TEAD4|ECHS1|LPCAT4|MED11…
0_creatingPathways/MSigDB/allSets.RData	REACTOME_SIGNALING_BY_EGFR_IN_CANCER	104	20545	5.24706e-07	6.93886e-06	AKT3|CAMK4|CHUK|NRAS|ADRBK1|PLCG1|CDK1|ADAM10|AKT1|TRIB3|PRKCD|KRAS|PRKAR1A|RAF1|PIK3R1|PRKAR2B|CREB1|EPS15L1|YWHAB|HGS|HSP90AA1|PHLPP1|HRAS|ADCY4|PRKAR2A|ADCY1|FOXO4|CLTC|PRKCG|GRB2|ADCY2|RPS6KB2|CLTA|CALM1|PIK3CA|UBA52|MDM2|CDC37|PTEN|MAPK3|AP2B1|SHC1|RPS27A|PDE1A|CBL|SOS1|AKT2|CDKN1A|CDC42|BAD|FOXO1|AP2A2|EPS15|AP2M1|AP2S1|MAP2K1|CSK|MAP2K2|MAPK1|ADCY3|STAM|MAPKAP1|SPRY1|SPRY2|LRIG1|CDKN1B|PAG…
0_creatingPathways/MSigDB/allSets.RData	REACTOME_MRNA_PROCESSING	145	20545	5.49349e-07	7.19749e-06	ADARB1|CDC40|RAE1|RNMT|POLR2D|PAPOLA|LSM11|NUP155|NCBP2|HNRNPC|CLP1|HNRNPA2B1|POLR2B|EIF4E|SLBP|ERCC3|CPSF2|NUPL2|CSTF2|NUP205|POLR2G|NUP54|EFTUD2|SEH1L|TPR|DHX9|RNGTT|PRPF8|SRSF3|HNRNPA0|SNRPD3|SF3B5|SRSF6|U2AF1|HNRNPK|SNRPA1|SNRPD1|SRSF5|HNRNPR|NFX1|SRSF7|RNPS1|NUP85|POLR2K|CPSF7|NUP62|ZNF473|SNRPB|SMC1A|SRSF1|HNRNPD|TXNL4A|NCBP1|RBM8A|HNRNPM|NUP88|CCAR1|SNRPB2|DDX23|NUP93|HNRNPU|DHX38|CDK7|SNR…
0_creatingPathways/MSigDB/allSets.RData	REACTOME_REGULATION_OF_MRNA_STABILITY_BY_PROTEINS_THAT_BIND_AU_RICH_ELEMENTS	77	20545	5.77156e-07	7.49243e-06	ZFP36L1|DIS3|PSMD11|PSMD5|PSMD10|ELAVL1|PSMC1|AKT1|PRKCD|MAPKAPK2|DCP2|PSMD12|TNPO1|XRN1|PSMB3|PSMD7|PSMC6|PSMA2|YWHAZ|EXOSC7|PSMD2|YWHAB|EXOSC9|DCP1A|EXOSC6|MAPK14|PSMC4|PSMC2|HNRNPD|EXOSC2|PSMD6|PSMA3|ZFP36|KHSRP|PSMB5|EIF4G1|PSMD1|PSMB7|ANP32A|PARN|UBA52|PSMB4|PSMA7|PABPC1|RPS27A|PSMA1|PSMA5|PSMD4|EXOSC5|PSMD13|PSMD9|PSME4|PSMB8|MAPK11|PSMB9|EXOSC4|XPO1|PSMB2|PSMB10|TNFSF13|PSMF1|HSPB1|PRKCA
0_creatingPathways/MSigDB/allSets.RData	REACTOME_P75_NTR_RECEPTOR_MEDIATED_SIGNALLING	78	20545	5.83661e-07	7.50801e-06	ARHGEF12|BCL2L11|MAGED1|ARHGEF4|TIAM1|NGFRAP1|MAPK8|IRAK1|MYD88|ARHGEF9|APH1B|PSEN2|PLEKHG2|SOS2|PSEN1|HDAC2|ARHGEF18|FGD3|PRDM4|OBSCN|ITSN1|CASP3|VAV1|TRAF6|ABR|RELA|ECT2|RAC1|RASGRF2|LINGO1|PRKCI|HDAC1|AATF|ARHGEF6|FGD1|NGF|ARHGEF11|APH1A|UBA52|KALRN|ARHGAP4|TIAM2|ARHGEF2|RPS27A|NFKBIA|ARHGEF3|ITGB3BP|RHOA|SOS1|SMPD2|BAD|FGD2|PSENEN|SQSTM1|AKAP13|RTN4|RIPK2|ARHGEF17|PREX1|NET1|VAV3
0_creatingPathways/MSigDB/allSets.RData	KEGG_T_CELL_RECEPTOR_SIGNALING_PATHWAY	107	20545	5.91032e-07	7.53432e-06	RASGRP1|AKT3|MALT1|NFATC4|CHUK|NRAS|PLCG1|DLG1|CARD11|LCK|BCL10|SOS2|AKT1|PPP3R1|PDK1|NCK2|KRAS|CD247|ITK|LAT|NFKBIB|RAF1|PIK3R1|MAPK13|NFKB1|PIK3CB|MAP3K7|MAPK14|VAV1|MAP3K14|PAK2|HRAS|PIK3CD|RELA|MAPK9|NFATC3|MAP2K7|GRB2|TEC|IFNG|PIK3CA|CDK4|VAV2|PPP3CB|PIK3CG|MAPK3|PIK3R2|NFKBIA|NFATC2|RHOA|TNF|CBL|SOS1|NCK1|PRKCQ|AKT2|CDC42|NFAT5|FOS|MAPK11|PTPRC|CBLB|MAP2K1|PPP3CA|MAP2K2|PPP3CC|MAPK1|PTPN6|M…
0_creatingPathways/MSigDB/allSets.RData	PID_ENDOTHELIN_PATHWAY	63	20545	6.21499e-07	7.85197e-06	GNA12|MAPK8|PLA2G4A|AKT1|PRKCD|CRK|RAF1|GNAZ|MAPK14|EDN1|HRAS|ADCY4|RAC1|ADCY1|PRKCG|GNAL|GNAI3|ADCY2|COL3A1|MAPK3|PLCB2|EDNRB|SLC9A1|RHOA|GNAI2|PLCB3|PRKCQ|CDC42|FOS|PTK2B|MAP2K1|MAP2K2|MAPK1|ADCY3|JAK2|CYSLTR1|GNA11|JUN|PRKCB|PRKCE|ADCY6|GNAQ|GNA15|ADCY7|PLCB1|PRKCH|PRKCA|GNAI1
0_creatingPathways/MSigDB/allSets.RData	V$AHR_Q5	199	20545	6.58057e-07	8.24027e-06	CAMK2D|VLDLR|BCL11B|SPIB|AXIN2|MEIS1|DTX1|DSTN|FGF9|MEX3B|C16orf87|ADO|ING3|B3GALNT1|SUPT16H|FAM134C|DHX40|WAC|HSDL1|PANK3|SNX12|RBBP7|SRR|DOT1L|ZNF451|PCNT|TUBG1|PITPNC1|ATG12|MBD3|ACADSB|INSIG1|CDK16|NEK8|ENOPH1|TNKS2|NRGN|SRSF6|YWHAZ|AMPD2|GIT2|IKZF5|NRF1|NPHP4|ZNF521|H2AFZ|TRIM23|ZIC2|MECP2|ZNF827|PTMA|DDIT3|CD320|MPP5|VAPB|DCTN5|MAX|ZNF428|EID1|PRKAR2A|BTBD3|USP37|CMIP|CFL1|ATXN2L|CNPY2|NR0B…
0_creatingPathways/MSigDB/allSets.RData	PID_FAK_PATHWAY	58	20545	6.71759e-07	8.33807e-06	ETS1|MAPK8|PLCG1|MAP2K4|NCK2|RAPGEF1|BRAF|PTK2|CRK|RAF1|PIK3R1|ASAP1|GIT2|MAPK9|RAC1|GRB2|MMP14|ARHGEF11|MAPK8IP3|PIK3CA|RAP1B|WASL|PXN|ITGAV|RHOA|RASA1|SOS1|ROCK2|NCK1|TLN1|YES1|CAPN2|RAP1A|MAP2K1|ELMO1|MAPK1|RRAS|GRB7|JUN|ARHGEF7|ITGA5|ITGB1|PAK1|FYN|VCL|ACTN1
0_creatingPathways/MSigDB/allSets.RData	REACTOME_ANTIVIRAL_MECHANISM_BY_IFN_STIMULATED_GENES	62	20545	6.84765e-07	8.3833e-06	MX2|HERC5|RAE1|MX1|PLCG1|NUP155|ARIH1|DDX58|IFIT1|EIF4E|TRIM25|EIF4E2|EIF4A3|NUPL2|KPNA5|NUP205|ISG15|NUP54|SEH1L|TPR|EIF4G2|NUP85|NUP62|NUP88|KPNA3|NUP93|EIF2AK2|NUP210|POM121|EIF4G1|KPNA2|KPNA1|UBE2L6|UBE2N|STAT1|UBA52|UBE2E1|MAPK3|RPS27A|EIF4E3|IRF3|EIF4G3|KPNA4|RANBP2|JAK1|KPNB1|NUP37|NUP153|NUP43|NEDD4|USP18|FLNB
0_creatingPathways/MSigDB/allSets.RData	ENZYME_LINKED_RECEPTOR_PROTEIN_SIGNALING_PATHWAY	136	20545	6.87253e-07	8.3833e-06	CDKN1C|IGF1R|IRS1|NRTN|ROR1|RGMB|HPGD|TGFBR1|EID2|ACVR2B|SMAD4|ADRB2|SNX6|SMURF1|TGFBR3|SORBS1|AKT1|NCK2|MPZL1|RAPGEF1|HIPK2|PIK3R1|PEG10|BMPR1A|LTBP2|REPS2|MAP3K7|BDKRB2|NTRK1|FRS2|TGFA|SMAD7|SMAD5|EREG|MAPK8IP2|VWC2|BMPR2|FOXC2|PTPRG|FOXO4|PTPRF|GUCY2C|RPS6KA5|FNTA|GRB2|GDF9|ERBB3|CDKN2B|CITED2|AGRN|INSR|BAIAP2|SHC1|ABI1|PXN|TGFBRAP1|ACVRL1|DOK1|CBL|STUB1|UTP11L|PICK1|FIBP|AP3S1|SOCS1|ACVR1|EPS…
0_creatingPathways/MSigDB/allSets.RData	RIBONUCLEOPROTEIN_COMPLEX_BIOGENESIS_AND_ASSEMBLY	80	20545	7.25769e-07	8.71749e-06	GEMIN4|SRPK2|EIF3F|DIS3|EIF3B|NOLC1|EIF5|DDX20|GEMIN2|EIF1B|PAIP1|EIF4G2|SFSWAP|SDAD1|SRSF6|EXOSC7|SNRPD1|SRSF5|SRSF1|TXNL4A|SRSF10|EXOSC2|EIF2B5|NOP58|EIF2B2|GEMIN5|GEMIN8|EIF4H|CRNKL1|SCAF11|RRP9|CELF1|NOP14|DAZL|EIF2B1|GEMIN7|EIF3G|NHP2|EIF2S3|EIF3E|EIF2AK3|EIF2B3|SLU7|EIF3I|SF3A1|FBL|SNRPD2|SF3A3|RPS14|EIF3D|EIF3J|MTIF2|EIF4G3|EIF2A|NPM1|EIF4B|SF1|EIF3H|MTIF3|EIF2AK4|HSPB1
0_creatingPathways/MSigDB/allSets.RData	POSITIVE_REGULATION_OF_TRANSCRIPTION	139	20545	7.26971e-07	8.71749e-06	IRF4|RORB|PLAGL1|RGMB|MED6|BPTF|SMARCC1|MED13|CTCF|BCL10|MED1|ILF3|ERCC3|SUPT4H1|PCBD2|KAT6B|ARID1A|MYO6|EPC1|ARNTL|ZMIZ2|CREBBP|KDM5A|NAA15|NCOA6|NUP62|RXRA|TP63|SMARCC2|MED14|RSF1|MAML1|CDK7|NPAS2|CLOCK|KAT8|TRIM28|UBB|XRCC6|YAF2|NUFIP1|TFAP2B|TAF8|SUPT5H|ILF2|EHF|THRAP3|ARHGEF11|GATA4|ELF1|GLIS3|NAA16|UTF1|HMGA1|ATF6|YWHAH|CITED2|MSTN|KAT6A|SP1|NFATC2|ATF7IP|CAMKK2|MED17|ACVRL1|TRERF1|CCNH|ZBT…
0_creatingPathways/MSigDB/allSets.RData	PID_CASPASE_PATHWAY	51	20545	7.38319e-07	8.75779e-06	MAP3K1|LMNB1|CASP6|DIABLO|LIMK1|BID|PTK2|CFL2|CYCS|XIAP|CASP3|APAF1|CASP7|TFAP2A|APP|TOP1|GAS2|MADD|PRF1|BIRC2|DFFA|TRADD|TNF|LMNA|ARHGDIB|SREBF1|NUMA1|SLK|BAX|SPTAN1|KRT18|GZMB|TNFRSF1A|SATB1|CASP4|CASP1|CASP10|CASP8|CRADD|GSN
0_creatingPathways/MSigDB/allSets.RData	PID_CERAMIDE_PATHWAY	48	20545	7.4271e-07	8.75779e-06	PRKCZ|MAP3K1|MAPK8|MYC|NSMAF|BAG4|PRKRA|MAP2K4|AKT1|PRKCD|BID|AIFM1|RAF1|CYCS|PDGFA|NFKB1|FADD|EIF2AK2|RB1|ASAH1|RELA|MADD|MAPK3|NFKBIA|PAWR|TRADD|TNF|BAD|EIF2A|MAP2K1|BAX|MAP2K2|MAPK1|MAP4K4|KSR1|TNFRSF1A|CASP8|CRADD
0_creatingPathways/MSigDB/allSets.RData	KEGG_UBIQUITIN_MEDIATED_PROTEOLYSIS	129	20545	7.78238e-07	9.10089e-06	MAP3K1|UBE2G1|UBE2I|NEDD4L|CDC27|TRIM37|UBE2R2|SMURF1|UBE2Q2|TRIM32|CUL4B|RCHY1|UBA2|CUL2|RFWD2|UBE2A|UBE3A|UBA6|ITCH|KLHL13|UBE2QL1|XIAP|UBE2Q1|UBE2G2|UBE2Z|UBA1|FZR1|ANAPC7|UBE2C|SKP2|PIAS2|TRAF6|UBR5|ANAPC13|UBE2E3|SKP1|WWP1|UBE2F|SMURF2|FBXW11|CUL5|UBE2D1|CUL3|CDC23|UBE2K|UBE3C|UBE2D2|BIRC6|RBX1|UBE2M|ANAPC10|UBE2L6|CUL4A|CDC20|HUWE1|UBE2N|MDM2|WWP2|PIAS3|UBE2E1|UBE2L3|FBXO2|ANAPC5|UBE2D3|RNF…
0_creatingPathways/MSigDB/allSets.RData	PID_KIT_PATHWAY	52	20545	8.00229e-07	9.28135e-06	KIT|MAPK8|RPS6KB1|EPOR|LYN|AKT1|CRKL|RAF1|PIK3R1|CREBBP|PTPN11|VAV1|HRAS|SH2B2|GRB2|TEC|SNAI2|STAT1|PIK3CA|PTEN|MAPK3|SHC1|FER|DOK1|CBL|SOS1|STAT5A|BAD|SH2B3|SPRED1|SOCS1|MAP2K1|MAP2K2|PTPN6|JAK2|STAT3|PIK3C2B|PTPRO|FOXO3|GRB10|STAP1|GAB1
0_creatingPathways/MSigDB/allSets.RData	PID_TGFBR_PATHWAY	55	20545	8.16285e-07	9.39059e-06	BAMBI|TGFBR1|NEDD4L|RPS6KB1|SKIL|SMAD4|TGFBR2|SMURF1|TGFBR3|TGFB2|FKBP1A|ITCH|XIAP|CTNNB1|MAP3K7|PPP2CA|SMAD7|RNF111|WWP1|SMURF2|TGFB3|GRB2|CAMK2A|PPP2R2A|YAP1|ZFYVE16|PPP1CA|SHC1|PPP1R15A|TGFBRAP1|RHOA|PML|CAV1|PPP2CB|SOS1|STRAP|ARRB2|EIF2A|SMAD2|DAB2|TAB2|TGFB1|SPTBN1|SMAD3|CTGF
0_creatingPathways/MSigDB/allSets.RData	GCGNNANTTCC_UNKNOWN	117	20545	9.00704e-07	1.01269e-05	E2F5|RGMA|BCOR|CBX3|HSPD1|CHUK|NRAS|CHERP|VPS13B|BZW1|SYNJ1|TAX1BP1|HNRNPA2B1|FBXO28|DIABLO|BAG6|DHX30|LCMT2|DDX24|HCCS|TMEM203|SIN3A|TBPL1|CRK|MCM7|PUF60|OTUD5|SUMO1|NRGN|PAFAH1B2|SPTY2D1|NLK|NAA60|MAP3K7|HSPE1|CACNA2D2|NEDD1|PKIB|NFKB2|TAF11|IFI27L1|EIF4H|SERINC2|CELF1|FST|PTCHD1|DCLRE1B|FBXO22|AP4B1|PNPLA8|TSEN54|TBC1D17|TMEM53|GABARAPL2|MADD|CASKIN2|ZER1|SND1|NOC3L|UBXN6|PCYT1A|GALNT10|SNRPD2…
0_creatingPathways/MSigDB/allSets.RData	RESPONSE_TO_DNA_DAMAGE_STIMULUS	153	20545	9.00785e-07	1.01269e-05	MAP2K6|ALKBH1|PCBP4|BRCC3|HUS1|EEF1E1|CSNK1D|BLM|RINT1|LIG3|TDG|BTG2|ERCC3|POLQ|UBE2V2|CCNA2|SOD1|AIFM1|ASF1A|UPF1|UBE2A|MYO6|XRCC6BP1|ATRX|MCM7|CHEK1|SUMO1|RECQL|TRIAP1|FANCA|RFC3|PMS2P1|POLE2|POLA1|RAD51C|UVRAG|RAD17|CHEK2|SMC1A|APC|HMGB1|EXO1|DDIT3|FANCC|UBR5|RECQL4|ATXN3|RBBP8|ATR|POLD1|IGHMBP2|MSH2|RAD51|RAD52|XRCC6|CSNK1E|ERCC4|PRKCG|RAD51B|ERCC6|FEN1|APEX1|NEK11|SFN|GADD45G|VCP|APTX|CDKN2D…
0_creatingPathways/MSigDB/allSets.RData	PID_CD8_TCR_PATHWAY	53	20545	9.01757e-07	1.01269e-05	RASGRP1|MALT1|CHUK|NRAS|PLCG1|CARD11|LCK|BCL10|AKT1|KRAS|CD247|LAT|VAV1|TRAF6|MAP3K14|HRAS|RASSF5|GRB2|PRF1|SHC1|CD86|CBL|SOS1|PRKCQ|RAP1A|PTPRC|B2M|ORAI1|CSK|PTPN6|STIM1|MAP3K8|PAG1|PRKCB|PRKCE|RASGRP2|FYN|LCP2|PRKCA
0_creatingPathways/MSigDB/allSets.RData	REACTOME_CELL_DEATH_SIGNALLING_VIA_NRAGE_NRIF_AND_NADE	58	20545	9.16891e-07	1.02158e-05	ARHGEF12|BCL2L11|MAGED1|ARHGEF4|TIAM1|NGFRAP1|MAPK8|ARHGEF9|APH1B|PSEN2|PLEKHG2|SOS2|PSEN1|ARHGEF18|FGD3|OBSCN|ITSN1|CASP3|VAV1|TRAF6|ABR|ECT2|RAC1|RASGRF2|AATF|ARHGEF6|FGD1|NGF|ARHGEF11|APH1A|UBA52|KALRN|ARHGAP4|TIAM2|ARHGEF2|RPS27A|ARHGEF3|ITGB3BP|SOS1|BAD|FGD2|PSENEN|SQSTM1|AKAP13|ARHGEF17|PREX1|NET1|VAV3
0_creatingPathways/MSigDB/allSets.RData	NEGATIVE_REGULATION_OF_TRANSCRIPTION	180	20545	9.38802e-07	1.03782e-05	KLF4|KDM5B|BCOR|ID4|CUX1|HSBP1|BPTF|LANCL2|ZHX2|SIRT1|EID2|ZNF254|SMAD4|ZNF281|SNX6|CTCF|PCGF6|KHDRBS1|SNW1|ILF3|TIMELESS|SUPT4H1|E2F1|RUNX2|HELLS|ZNF148|SIN3A|KAT6B|EPC1|E2F6|SUMO1|ZNF24|SMARCE1|CENPF|NFX1|UIMC1|PPARD|ARID4A|TP63|ZNF202|MECP2|HMGB1|NKRF|EREG|SMARCC2|RSF1|JAZF1|WWP1|EID1|ZNF136|RB1|UBP1|KAT8|PHB|SUDS3|ZNF345|ORC2|VDR|YAF2|TRIM27|CHMP1A|SIRT2|NR0B1|FST|POU4F2|SIRT5|SUPT5H|HDAC8|IR…
0_creatingPathways/MSigDB/allSets.RData	KCCGNSWTTT_UNKNOWN	98	20545	9.54477e-07	1.04696e-05	ZNF711|IGF2BP3|CBX3|IRX5|ARMCX6|PTBP2|ADNP|CTCF|SLC32A1|HNRNPA2B1|ENSA|DHX15|ILF3|ACLY|PAFAH1B1|CCNA2|CRKL|CEP95|NONO|AKAP8|CRK|EIF4G2|LRRC1|SRSF3|USP3|SYNCRIP|HNRNPK|STAG2|LNPEP|JARID2|NIPBL|PTMA|MAX|E2F3|SMC3|TRIM27|HNRNPH1|OGT|PRICKLE1|CELF1|DDX6|AP1G1|RBPJ|RFX1|TDRD3|AP3D1|DDX5|KDM2A|GABPB2|NCAM1|RBM4|SP1|SOS1|ARMCX2|TRA2B|CSNK1A1|ATP5G2|CNOT3|PHF21A|DAP3|XPO1|PICALM|SF1|DDX17|PCF11|FOXO3|ACV…
0_creatingPathways/MSigDB/allSets.RData	KEGG_P53_SIGNALING_PATHWAY	65	20545	1.04807e-06	1.14078e-05	SESN2|CCNG2|CDK1|RCHY1|BID|GTSE1|RFWD2|CCNB1|PPM1D|CCNB2|CHEK1|CYCS|CDKN2A|CASP3|CDK2|APAF1|CHEK2|CCND3|ATR|TP53I3|PERP|IGFBP3|SERPINB5|SFN|GADD45G|CDK4|MDM2|PTEN|FAS|CCNE1|ZMAT3|CDK6|GADD45B|CDKN1A|CCNE2|RRM2|TNFRSF10B|CCNG1|ATM|DDB2|BAX|SESN3|CD82|PMAIP1|THBS1|SERPINE1|CASP8|GADD45A|SESN1|CCND2
0_creatingPathways/MSigDB/allSets.RData	BIOCARTA_BCR_PATHWAY	33	20545	1.17002e-06	1.2638e-05	MAP3K1|NFATC4|MAPK8|PLCG1|LYN|BTK|RAF1|MAPK14|VAV1|SYK|HRAS|RAC1|NFATC3|GRB2|CALM1|PPP3CB|MAPK3|CD79B|SHC1|NFATC2|SOS1|FOS|MAP2K1|PPP3CA|PPP3CC|NFATC1|JUN|PRKCB|BLNK|PRKCA
0_creatingPathways/MSigDB/allSets.RData	BIOCARTA_HIVNEF_PATHWAY	55	20545	1.39151e-06	1.49165e-05	MAP3K1|MAPK8|LMNB1|CHUK|CASP6|PSEN2|BAG4|PSEN1|PRKCD|BID|PTK2|CYCS|XIAP|CASP3|NFKB1|APAF1|CASP7|PRKDC|FADD|MAP3K14|PAK2|RB1|RELA|MAP2K7|TRAF1|MDM2|FAS|BIRC2|DFFA|NFKBIA|TRADD|RASA1|TNF|MAP3K5|LMNA|ARHGDIB|NUMA1|SPTAN1|CFLAR|TNFRSF1A|TNFRSF1B|CASP8|CRADD|GSN
0_creatingPathways/MSigDB/allSets.RData	ATGGYGGA_UNKNOWN	89	20545	1.41549e-06	1.50596e-05	ZNF711|BCL11B|HOXA3|PBX1|MAP2|PRPS1|ARMCX6|THAP1|NBEA|GLA|ARIH1|CAMSAP1|CGGBP1|NUFIP2|SFPQ|CCNA2|CRKL|NONO|EPC2|RBBP6|EPC1|ATP1A3|EXT1|SYMPK|KPNA6|XIAP|YWHAZ|YTHDF3|STAG2|NAA15|NDST2|PPP1R10|CACNA2D2|PPP1R21|DOCK5|DLG3|E4F1|CLTC|WDR53|PAN2|PIAS3|PPP3CB|ZMYM2|PURA|GABPB2|SLC20A1|SLC35A4|VASP|TRA2B|CSNK1A1|TMEM208|EXOC6|COG4|PHC3|SPRED1|WASF2|TBC1D16|C1orf43|CBX6|KLHL18|SLAIN1|KIF9
0_creatingPathways/MSigDB/allSets.RData	PID_GMCSF_PATHWAY	37	20545	1.43932e-06	1.51987e-05	CSF2RB|NRAS|LYN|KRAS|RAF1|PIK3R1|YWHAZ|OSM|PTPN11|SYK|HRAS|GRB2|STAT1|PIK3CA|CCL2|MAPK3|SHC1|SOS1|PIM1|FOS|STAT5A|STAT5B|GAB2|MAP2K1|MAP2K2|MAPK1|INPP5D|JAK2|STAT3|CISH|PRKACB|IRF8
0_creatingPathways/MSigDB/allSets.RData	REACTOME_SEMAPHORIN_INTERACTIONS	64	20545	1.76589e-06	1.82916e-05	ARHGEF12|PLXNB1|CRMP1|SEMA6D|CD72|TYROBP|MYH10|DPYSL4|LIMK1|CDK5R1|PLXNA3|PLXNA1|DPYSL3|SEMA4D|ROCK1|HSP90AB1|HSP90AA1|PAK2|MYH11|PLXNC1|RAC1|FARP2|CFL1|SEMA3A|ARHGEF11|MYL6|RHOB|PLXNA2|RND1|MYH9|RHOA|ROCK2|CDC42|TLN1|RHOG|PTPRC|FES|RAC2|RRAS|ERBB2|MYL9|NRP1|ITGB1|PLXND1|PAK1|FYN|DPYSL2|SEMA6A
0_creatingPathways/MSigDB/allSets.RData	BIOCARTA_PDGF_PATHWAY	32	20545	1.7705e-06	1.82916e-05	MAP3K1|MAPK8|PLCG1|MAP2K4|SRF|RAF1|PIK3R1|PDGFA|CSNK2A1|HRAS|STAT2|GRB2|STAT6|STAT1|PIK3CA|PIK3CG|MAPK3|SHC1|STAT4|RASA1|SOS1|FOS|STAT5A|STAT5B|JAK1|MAP2K1|STAT3|JUN|PRKCB|PRKCA
0_creatingPathways/MSigDB/allSets.RData	REACTOME_PROCESSING_OF_CAPPED_INTRON_CONTAINING_PRE_MRNA	127	20545	1.77099e-06	1.82916e-05	CDC40|RAE1|POLR2D|PAPOLA|NUP155|NCBP2|HNRNPC|CLP1|HNRNPA2B1|POLR2B|EIF4E|SLBP|CPSF2|NUPL2|CSTF2|NUP205|POLR2G|NUP54|EFTUD2|SEH1L|TPR|DHX9|PRPF8|SRSF3|HNRNPA0|SNRPD3|SF3B5|SRSF6|U2AF1|HNRNPK|SNRPA1|SNRPD1|SRSF5|HNRNPR|NFX1|SRSF7|RNPS1|NUP85|POLR2K|CPSF7|NUP62|SNRPB|SMC1A|SRSF1|HNRNPD|TXNL4A|NCBP1|RBM8A|HNRNPM|NUP88|CCAR1|SNRPB2|DDX23|NUP93|HNRNPU|DHX38|SNRPG|CSTF1|SNRNP40|NUP210|HNRNPH1|POM121|FUS…
0_creatingPathways/MSigDB/allSets.RData	GGCNKCCATNK_UNKNOWN	108	20545	1.81936e-06	1.86551e-05	IGF1R|GEMIN4|MIOS|RALA|NCOA5|ADNP|CRYZL1|RAB30|ESCO1|ERH|PAFAH1B1|PUM1|SFPQ|ARID1A|TXNDC12|EPC1|ITCH|FBXO9|PIGA|EIF4G2|STRN3|SYNCRIP|HNRNPK|PPP1CC|ITSN1|GNL3L|SAR1B|SLC39A7|DYM|SREK1|LUC7L3|ZWILCH|ARCN1|ACTR8|ARID4A|FAM175B|TET2|PATL1|SLC39A9|AP4S1|WHSC1L1|HMGN2|SLC12A8|ADAM11|RBM26|HOXA2|ZNF362|WDR13|CHTOP|RPL32|RPS8|KIAA1324|NFYC|CLPB|RAB1A|ATP6V0C|SOCS5|CREB3L1|HNRNPA3|VAMP2|MCTS1|TTC9C|CNBP|R…
0_creatingPathways/MSigDB/allSets.RData	V$MAZ_Q6	180	20545	1.88869e-06	1.92265e-05	DCHS1|SSBP3|ZCCHC24|PBX1|ROR1|PIK3AP1|SESN2|WDR78|PRMT6|MDK|NRAS|ZNF503|MGEA5|E2F8|ENSA|LCK|CAPRIN1|XPR1|WAC|ZNF143|TRIM33|CKS1B|FNBP1L|BCL9|CUL2|UBR4|ARID1A|EIF4G2|TMEM57|PPRC1|DDX50|HNRNPR|STX6|ZNF644|RPRD2|C11orf84|CPSF7|PATL1|PIP5K1A|TRIM8|GFRA1|KDM4A|PROX1|RNF220|PAX6|HMGN2|DNAJB12|SERINC2|NPPA|SMG7|HDAC1|PTPRF|ZNF362|CELF1|KCNT2|ASTN1|ATXN7L2|THRAP3|PRELP|CRTC2|PPM1J|YARS|ADAMTSL4|FAM189B|H…
0_creatingPathways/MSigDB/allSets.RData	PID_HDAC_CLASSII_PATHWAY	34	20545	1.91463e-06	1.93514e-05	TUBB2A|BCOR|RAN|HDAC4|UBE2I|CAMK4|HDAC9|ADRBK1|SRF|SUMO1|YWHAB|HDAC6|HSP90AA1|GATA2|GNB1|RANGAP1|HDAC10|HDAC5|HDAC11|RANBP2|XPO1|HDAC7|GNG2|MEF2C|NCOR2|NR3C1|BCL6
0_creatingPathways/MSigDB/allSets.RData	PID_HIF1_TFPATHWAY	65	20545	1.97617e-06	1.98318e-05	PGM1|ETS1|FECH|SMAD4|ABCG2|HK2|AKT1|NCOA2|CXCR4|PGK1|CREBBP|TFRC|CREB1|EP300|ARNT|EDN1|GATA2|RORA|CA9|NDRG1|CITED2|NOS2|SP1|COPS5|ALDOA|CXCL12|FOS|NPM1|MCL1|PLIN2|ITGB2|LDHA|ENO1|HDAC7|NCOA1|JUN|HIF1A|ADM|SMAD3|SERPINE1|ENG|EGLN1|BHLHE40|ID2|NT5E
0_creatingPathways/MSigDB/allSets.RData	REACTOME_MHC_CLASS_II_ANTIGEN_PRESENTATION	84	20545	2.06418e-06	2.05692e-05	CTSH|SEC23A|DYNC1H1|KIF2A|KIF4A|CTSC|KIF15|KIF11|ACTR1A|KIF5B|KIF20A|SEC24B|CTSO|DCTN6|KLC1|KIF2C|KIF23|KIF22|KIF3B|AP1S2|KIF26A|SAR1B|SEC24C|RACGAP1|CTSA|DCTN5|SEC24D|CLTC|AP1G1|AP1S1|DCTN1|CLTA|SEC31A|AP2B1|AP1M1|HLA-DOA|DCTN3|DYNC1I2|RAB7A|KIF3C|HLA-DMB|CANX|DNM1|DCTN2|AP2A2|AP2M1|AP2S1|CTSS|HLA-DOB|CD74|CTSB|AP1B1|HLA-DMA|HLA-DPB1|OSBPL1A|HLA-DQA1|HLA-DPA1|LGMN|DCTN4
0_creatingPathways/MSigDB/allSets.RData	KEGG_FC_EPSILON_RI_SIGNALING_PATHWAY	73	20545	2.15632e-06	2.1337e-05	MAP2K6|AKT3|MAPK8|NRAS|PLCG1|LYN|PLCG2|BTK|PLA2G4A|SOS2|MAP2K4|AKT1|PDK1|PRKCD|KRAS|LAT|RAF1|PIK3R1|MAPK13|PIK3CB|MAPK14|VAV1|SYK|HRAS|PIK3CD|MAPK9|RAC1|PLA2G12A|MAP2K7|GRB2|PIK3CA|VAV2|PIK3CG|MAPK3|PIK3R2|TNF|SOS1|AKT2|PLA2G6|MAPK11|GAB2|MAP2K1|MAP2K2|MAPK1|RAC2|INPP5D|PRKCB|PRKCE|PIK3R5|VAV3|FYN|LCP2|PRKCA
0_creatingPathways/MSigDB/allSets.RData	REACTOME_3_UTR_MEDIATED_TRANSLATIONAL_REGULATION	87	20545	2.19177e-06	2.15372e-05	EIF3F|EIF2S1|EIF3B|EIF4E|EIF4H|EIF4G1|RPS12|RPL36A|RPLP2|RPL37|RPS28|RPS2|RPL38|RPL19|RPS24|RPS10|EIF3G|UBA52|RPL32|RPS8|RPL37A|RPL12|RPS7|RPL10A|FAU|RPS18|RPLP1|PABPC1|RPS16|RPL41|RPL6|EIF2S3|EIF3E|RPS27A|RPS17|EIF3I|RPL24|RPL11|RPS21|RPS3|RPL3|RPL14|RPS14|RPS25|RPS5|RPL18|EIF3D|RPS15|RPS19|EIF3J|EIF2S2|RPL8|RPL35|EIF3K|RPS6|RPLP0|RPL29|RPS9|RPL15|EIF4B|RPS15A|RPS29|RPL36|RPL22|RPS27|EIF3H|RPS23…
0_creatingPathways/MSigDB/allSets.RData	PID_AR_PATHWAY	58	20545	2.28822e-06	2.23299e-05	TGFB1I1|ZNF318|TMF1|UBE2I|MED1|XRCC5|AKT1|NKX3-1|SVIL|NCOA2|PATZ1|UBE3A|SRF|RANBP9|CDKN2A|PELP1|NCOA6|CTNNB1|KDM1A|CCND3|PRKDC|HIP1|KDM4C|XRCC6|AR|KLK2|TGIF1|PIAS3|HNRNPA1|PAWR|CTDSP1|CDK6|TCF4|RPS6KA3|NCOA4|PTK2B|APPL1|CMTM2|CTDSP2|LATS2|VAV3|NRIP1|CASP8|GSN
0_creatingPathways/MSigDB/allSets.RData	REACTOME_SRP_DEPENDENT_COTRANSLATIONAL_PROTEIN_TARGETING_TO_MEMBRANE	91	20545	2.33885e-06	2.26676e-05	SEC61G|SRPRB|SPCS3|SRP72|SRP54|TRAM1|SEC61A2|SSR1|SRP9|SRP68|SRP19|SEC11A|RPS12|RPL36A|RPLP2|RPL37|RPS28|RPS2|RPL38|RPL19|RPS24|RPS10|UBA52|RPL32|RPS8|SEC61A1|RPL37A|RPL12|RPS7|RPL10A|RPN2|FAU|RPS18|RPLP1|RPN1|RPS16|RPL41|RPL6|RPS27A|RPS17|RPL24|RPL11|RPS21|SEC11C|RPS3|RPL3|RPL14|SPCS1|RPS14|RPS25|DDOST|RPS5|RPL18|RPS15|RPS19|RPL8|RPL35|RPS6|RPLP0|RPL29|RPS9|RPL15|SSR3|RPS15A|RPS29|RPL36|RPL22|SP…
0_creatingPathways/MSigDB/allSets.RData	REACTOME_TCA_CYCLE_AND_RESPIRATORY_ELECTRON_TRANSPORT	115	20545	2.45701e-06	2.36508e-05	SUCLG2|PDP1|NDUFA4|SLC16A1|COX5A|PDK1|DLD|PDK3|COX1|SUCLA2|PDPR|DLAT|CYCS|IDH2|NDUFAB1|ETFA|ATP6|COX2|ETFDH|PDHB|NDUFA12|COX6C|NDUFA10|ATP5B|IDH3A|PDP2|COX7B|SDHA|NNT|ATP5O|NDUFS1|PDHX|NDUFS3|LDHB|ND4|NDUFA6|ATP5J|NDUFV3|ATP5I|NDUFA1|MDH2|L2HGDH|NDUFB8|NDUFS6|ATP5E|SDHD|NDUFS7|ACO2|COX5B|COX8A|NDUFC1|COX4I1|UQCRC2|NDUFB9|NDUFV1|D2HGDH|ATP5H|NDUFA3|NDUFV2|NDUFB1|ADHFE1|COX6B1|IDH1|NDUFA11|COX7C|ND…
0_creatingPathways/MSigDB/allSets.RData	PID_HDAC_CLASSI_PATHWAY	66	20545	2.54478e-06	2.43301e-05	RAN|HDAC4|SIRT1|UBE2I|HDAC9|NCOR1|SMURF1|NR2C1|MBD2|SIN3A|TFCP2|RBBP7|HDAC2|PRMT5|MBD3|CREBBP|SUMO1|SIRT7|NFKB1|FKBP3|HDAC6|EP300|SMAD7|GATA2|MAX|RELA|ZFPM1|SIN3B|HDAC1|SIRT2|SIRT5|MXD1|HDAC8|CHD4|RBBP4|RANGAP1|HDAC10|YY1|WDR77|NFKBIA|SIRT3|HDAC5|TNF|HDAC11|KAT2B|RANBP2|GATAD2B|XPO1|HDAC7|STAT3|TNFRSF1A|CHD3|NCOR2|SAP30
0_creatingPathways/MSigDB/allSets.RData	NEGATIVE_REGULATION_OF_CELL_CYCLE	77	20545	2.592e-06	2.46153e-05	BTG3|APBB2|CDKN1C|NOTCH2|PLAGL1|MAP2K6|PCBP4|HPGD|MYC|GAS1|DLG1|GMNN|KHDRBS1|UHMK1|CUL2|EIF4G2|CDKN3|CDKN2A|TBRG1|TP53BP2|CDK5RAP1|APC|LATS1|PPP1R13B|CUL5|CUL3|BMP4|FOXO4|CHMP1A|TBRG4|CUL4A|CDKN2D|RHOB|CDKN2B|ERN1|JMY|PPP1R15A|MLF1|HEXIM1|ZAK|KAT2B|NBN|GAS7|CUL1|CDKN1B|STK11|AIF1|TGFB1|RUNX3|SMAD3|LATS2|GADD45A|BMP2|SESN1
0_creatingPathways/MSigDB/allSets.RData	REACTOME_TRANSCRIPTIONAL_ACTIVITY_OF_SMAD2_SMAD3_SMAD4_HETEROTRIMER	36	20545	2.68201e-06	2.53003e-05	E2F5|USP9X|MYC|SKIL|SMAD4|NCOR1|PPM1A|TRIM33|TFDP1|RBL1|SMAD7|SMURF2|UBE2D1|HDAC1|TGIF1|UBA52|CCNT1|CDKN2B|UBE2D3|RPS27A|SP1|JUNB|WWTR1|CCNT2|SMAD2|CDK9|SKI|NCOR2|SMAD3|SERPINE1
0_creatingPathways/MSigDB/allSets.RData	BIOCARTA_GLEEVEC_PATHWAY	23	20545	2.70031e-06	2.53042e-05	MAP3K1|MAPK8|MYC|MAP2K4|AKT1|CRKL|RAF1|PIK3R1|HRAS|GRB2|STAT1|PIK3CA|PIK3CG|MAPK3|BCR|SOS1|FOS|STAT5A|BAD|STAT5B|MAP2K1|JAK2|JUN
0_creatingPathways/MSigDB/allSets.RData	BIOCARTA_FCER1_PATHWAY	37	20545	2.80651e-06	2.61e-05	MAP3K1|NFATC4|MAPK8|PLCG1|LYN|BTK|PLA2G4A|MAP2K4|RAF1|PIK3R1|VAV1|SYK|PAK2|HRAS|NFATC3|MAP2K7|GRB2|CALM1|PIK3CA|PPP3CB|PIK3CG|MAPK3|SHC1|NFATC2|SOS1|FOS|MAP2K1|PPP3CA|PPP3CC|MAPK1|NFATC1|JUN|PRKCB
0_creatingPathways/MSigDB/allSets.RData	ESTABLISHMENT_OF_PROTEIN_LOCALIZATION	185	20545	2.82212e-06	2.61e-05	FYB|DNAJC1|TSPO|ABCA1|ARFIP1|RPGR|SYNRG|GLI3|TIMM17A|TIMM17B|APPBP2|MCM3AP|KDELR2|AKT1|NUPL2|KPNA5|NUP205|NLGN1|UHMK1|PEX1|TNPO1|FLNA|HOMER3|MYO6|TPR|ATG4D|TRAM1|SEC23IP|SERGEF|KPNA6|APBA1|ARL4D|GGA1|LTBP2|ATG4B|DERL2|ICMT|BARD1|PPP1R10|ARCN1|ABCG1|COG2|PDIA4|TRNT1|COX18|DPH3|KPNA3|TOMM20|CTSA|SSR1|NOP58|PEX26|NLRP3|PTTG1IP|NLRP12|TOMM34|PEX12|ATG4A|SEC63|TLK1|KPNA2|AP1G1|PDIA3|TONSL|KPNA1|TRPS1|…
0_creatingPathways/MSigDB/allSets.RData	PID_CDC42_PATHWAY	69	20545	3.00622e-06	2.76163e-05	PRKCZ|MAP3K1|MAP2K6|TIAM1|MAPK8|RPS6KB1|DLG1|ACTR2|MAP2K4|LIMK1|BRAF|RAF1|PIK3R1|EXOC7|CTNNA1|CTNNB1|MAPK14|APC|PAK2|HRAS|PAX6|MAPK9|RAC1|CFL1|MAP2K7|PLD1|ARHGEF6|ACTR3|F2RL2|PIK3CA|VAV2|SEPT2|IQGAP1|ARPC4|MAPK3|BAIAP2|ARPC3|WASL|CBL|CDC42|YES1|MAP3K11|ARPC2|ARPC5|ENAH|MAPK1|TNK2|ARPC1B|CDC42BPA|JUN|PRKCE|ARHGEF7|EPS8|PAK1
0_creatingPathways/MSigDB/allSets.RData	PID_S1P_S1P2_PATHWAY	24	20545	3.02511e-06	2.76163e-05	IRS1|GNA12|MAPK8|GNA13|S1PR2|GNAZ|MAPK14|RAC1|GNAI3|MAPK3|CDH5|RHOA|GNAI2|FOS|MAPK1|GNA11|JUN|GNAQ|GNA15|PAK1|GNAI1
0_creatingPathways/MSigDB/allSets.RData	REACTOME_S_PHASE	104	20545	3.11964e-06	2.82967e-05	CCNA1|MYC|PSMD11|PSMD5|PSMD10|PSMC1|CKS1B|GINS4|CCNA2|PSMD12|POLD2|CDC25A|ORC6|DNA2|PSMB3|PSMD7|CDC25B|PSMC6|MCM7|PRIM2|PSMA2|MCM6|CDC6|RFC3|PSMD2|POLE2|GINS1|CDK2|POLA1|SKP2|PSMC4|PSMC2|MCM4|CDC45|MAX|ORC5|PSMD6|SKP1|MCM3|CDK7|RFC4|PSMA3|POLD1|RB1|ORC2|PSMB5|MCM2|WEE1|PSMD1|PSMB7|FEN1|UBA52|CDK4|PSMB4|PSMA7|CCNE1|RFC2|RPS27A|PSMA1|PRIM1|PSMA5|PSMD4|CCNH|RPA2|PSMD13|PSMD9|PSME4|ORC4|CDKN1A|CCNE2|…
0_creatingPathways/MSigDB/allSets.RData	PID_TRKR_PATHWAY	61	20545	3.15082e-06	2.83975e-05	PRKCZ|ARHGAP32|FAIM|MAGED1|TIAM1|NEDD4L|NRAS|PLCG1|RAPGEF1|KRAS|CRKL|CRK|PIK3R1|RIT1|NTRK1|FRS2|PTPN11|RGS19|HRAS|RAC1|PRKCI|GRB2|NGF|PIK3CA|SH2B1|RAP1B|EHD4|MAPK3|SHC1|RHOA|RASA1|SOS1|CDC42|DNAJA3|DNM1|SQSTM1|MCF2L|RAP1A|RHOG|GIPC1|GAB2|MAP2K1|ELMO1|MAPK1|STAT3|GAB1
0_creatingPathways/MSigDB/allSets.RData	KEGG_ENDOCYTOSIS	170	20545	3.23938e-06	2.90109e-05	PRKCZ|IGF1R|KIT|RNF41|RAB11FIP3|NEDD4L|RAB11FIP2|ADRB2|ADRBK1|ARAP3|SMURF1|PARD6B|IQSEC1|CHMP1B|ACAP2|CHMP2B|PSD2|SMAP1|VTA1|ITCH|RAB22A|CXCR4|VPS25|VPS4B|ASAP1|TFRC|RET|GIT2|FGFR2|HGS|PARD3|NTRK1|ASAP2|PIP5K1A|TRAF6|DNM1L|ADRBK2|SH3GL3|WWP1|VPS37D|SH3GLB2|ERBB4|CHMP4B|HRAS|SMURF2|EHD2|ARFGAP1|AGAP2|SNF8|PRKCI|PARD6G|CLTC|PLD1|CLTA|ERBB3|RAB5A|VPS36|CSF1R|MDM2|CLTCL1|EHD4|RAB11FIP4|GRK6|AP2B1|VPS…
0_creatingPathways/MSigDB/allSets.RData	REACTOME_HOST_INTERACTIONS_OF_HIV_FACTORS	117	20545	3.27062e-06	2.91064e-05	HCK|RAN|RAE1|PSMD11|NUP155|PSMD5|SLC25A4|LCK|PSMD10|PSMC1|NUPL2|NUP205|NUP54|PSMD12|CD247|PPIA|PSMB3|PSMD7|PSMC6|SEH1L|TPR|PSMA2|AP1S2|PSMD2|NUP85|NUP62|PSMC4|PSMC2|NUP88|DOCK2|PSMD6|NUP93|SKP1|PAK2|PSMA3|RAC1|CUL5|NUP210|PSMB5|POM121|RBX1|AP1G1|PSMD1|PSMB7|KPNA1|RANGAP1|AP1S1|UBA52|HMGA1|CCNT1|PSMB4|PSMA7|AP2B1|RPS27A|PSMA1|RCC1|PSMA5|PSMD4|AP1M1|PSMD13|PSMD9|PSME4|PACS1|RANBP2|PSMB8|KPNB1|NPM1|…
0_creatingPathways/MSigDB/allSets.RData	PID_ILK_PATHWAY	45	20545	3.35775e-06	2.96951e-05	PPP1R14A|CKAP5|LIMS2|PPP1R14C|AKT1|NCK2|AURKA|TACC3|PPP1R12A|CREB1|GIT2|CTNNB1|HSP90AA1|TNS1|RAC1|PARVA|ARHGEF6|CDC37|PARVB|IQGAP1|NACA|PXN|RUVBL2|ILK|CDC42|PARVG|RHOG|DIAPH1|ZYX|XPO1|MYL9|JUN|SNAI1|ARHGEF7|ZEB1|ACTN1
0_creatingPathways/MSigDB/allSets.RData	NUCLEAR_TRANSPORT	86	20545	3.41815e-06	3.00415e-05	FYB|MALT1|RAE1|DDX39A|GLI3|NCBP2|KHDRBS1|MCM3AP|AKT1|NUPL2|KPNA5|NUP205|UHMK1|TNPO1|UPF1|FLNA|NUP160|TPR|KPNA6|AGFG1|TBRG1|BARD1|PPP1R10|DDX19B|KPNA3|NOP58|NLRP3|PTTG1IP|NLRP12|SMG7|KPNA2|PDIA3|TONSL|KPNA1|TRPS1|ANP32A|TSC1|HNRNPA1|RPAIN|ATXN1|NF1|TNF|TRIP6|NFKBIL1|STRADB|KPNA4|RANBP2|UPF2|RERE|HTATIP2|KPNB1|NPM1|XPO6|IPO5|FAF1|CBLB|CEP57|F2R|TGFB1|NUDT4|MXI1|SMAD3|BCL6
0_creatingPathways/MSigDB/allSets.RData	PID_RET_PATHWAY	39	20545	3.74935e-06	3.2749e-05	IRS1|MAPK8|PDLIM7|PTK2|CRK|PIK3R1|CREB1|RET|FRS2|PTPN11|GFRA1|GDNF|HRAS|RAC1|GRB2|PIK3CA|MAPK3|SHC1|PXN|RHOA|RASA1|DOK1|IRS2|SOS1|NCK1|RAP1A|MAPK1|GRB7|JUN|GRB10|DOK4|PRKCA|SHANK3|GAB1
0_creatingPathways/MSigDB/allSets.RData	KEGG_LEUKOCYTE_TRANSENDOTHELIAL_MIGRATION	112	20545	3.8096e-06	3.30711e-05	EZR|ESAM|PLCG1|PLCG2|PTK2|ITK|CXCR4|PIK3R1|MAPK13|ICAM1|JAM2|ROCK1|CTNNA1|PIK3CB|CTNNB1|JAM3|MLLT4|MAPK14|PTPN11|VAV1|PIK3CD|RAC1|RASSF5|CLDN8|CLDN6|PRKCG|CLDN15|GNAI3|MYL10|CLDN7|CLDN19|CLDN20|PIK3CA|VAV2|RAP1B|PIK3CG|RAPGEF4|MMP9|PIK3R2|CDH5|NCF4|PXN|RHOA|VASP|GNAI2|ROCK2|MYL12A|ARHGAP5|CXCL12|CDC42|MSN|F11R|MAPK11|RAP1A|PTK2B|ITGB2|RAC2|MYL9|ACTN4|RHOH|PRKCB|ITGAM|CYBB|ITGAL|ITGB1|PIK3R5|VAV3|…
0_creatingPathways/MSigDB/allSets.RData	KEGG_PROGESTERONE_MEDIATED_OOCYTE_MATURATION	83	20545	3.92525e-06	3.37572e-05	IGF1R|PRKX|AKT3|CCNA1|MAPK8|CDC27|MAD2L2|MAD2L1|CDK1|AKT1|BUB1|ARAF|BRAF|KRAS|CCNA2|CDC25A|CCNB1|CCNB2|CDC25B|RAF1|PIK3R1|MAPK13|CDK2|PIK3CB|FZR1|HSP90AB1|ANAPC7|PDE3B|HSP90AA1|MAPK14|ANAPC13|PIK3CD|ADCY4|MAPK9|ADCY1|CDC23|GNAI3|PDE3A|ADCY2|ANAPC10|PIK3CA|PIK3CG|MAPK3|ANAPC5|PIK3R2|GNAI2|CDC26|AKT2|MAPK11|RPS6KA3|CDC16|MAP2K1|MAPK1|ADCY3|ADCY6|PIK3R5|PRKACB|ADCY7|RPS6KA2|GNAI1
0_creatingPathways/MSigDB/allSets.RData	BIOCARTA_TCR_PATHWAY	43	20545	3.93635e-06	3.37572e-05	MAP3K1|NFATC4|MAPK8|PLCG1|LCK|MAP2K4|CD247|LAT|RAF1|PIK3R1|NFKB1|VAV1|HRAS|RELA|RAC1|NFATC3|GRB2|CALM1|PIK3CA|PPP3CB|PIK3CG|MAPK3|SHC1|NFKBIA|NFATC2|RASA1|SOS1|FOS|MAP2K1|PPP3CA|PPP3CC|NFATC1|JUN|PRKCB|FYN|PRKCA
0_creatingPathways/MSigDB/allSets.RData	REACTOME_MITOTIC_PROMETAPHASE	81	20545	4.04663e-06	3.44939e-05	PPP2R5C|CKAP5|SKA2|KIF2A|MAD2L1|BUB3|NUF2|PPP2R1B|NDC80|CASC5|PAFAH1B1|BUB1B|BUB1|CDCA8|PPP2R5E|RCC2|MAPRE1|ERCC6L|TAOK1|SEH1L|CENPN|KIF2C|AURKB|CENPL|NSL1|PPP1CC|STAG2|CLIP1|ZWINT|CENPO|KNTC1|NUP85|PPP2CA|PMF1|ZWILCH|SGOL1|SMC1A|BIRC5|CENPI|AHCTF1|SMC3|CLASP1|NUDC|CENPK|MIS12|PPP2R5D|SGOL2|B9D2|CENPH|RANGAP1|CDC20|NDEL1|ITGB3BP|PPP2CB|CENPM|MAD1L1|RANBP2|NUP37|XPO1|NUP43|RPS27
0_creatingPathways/MSigDB/allSets.RData	CRGAARNNNNCGA_UNKNOWN	45	20545	4.1617e-06	3.52623e-05	BCL11B|ZBTB33|CDC27|BZW1|PTBP2|WAC|EIF1B|RBM24|ACIN1|CREBBP|CREB1|NDUFS1|MPP5|TSPAN6|C14orf119|SERINC2|FOXO4|UBE2M|POLR3C|U2AF2|TMUB1|PIK3R2|TPT1|ARGLU1|EXTL2|PRPF19|CREB3|TLN1|SPATS2|RNF115|DARS|LEF1|PICALM|SPTAN1|RPS27|GATA3|TSC22D1
0_creatingPathways/MSigDB/allSets.RData	KEGG_NON_SMALL_CELL_LUNG_CANCER	54	20545	4.21043e-06	3.54628e-05	AKT3|NRAS|PLCG1|PLCG2|SOS2|AKT1|E2F1|ARAF|BRAF|KRAS|RAF1|PIK3R1|CDKN2A|PIK3CB|E2F2|RXRA|TGFA|E2F3|RB1|HRAS|PIK3CD|RASSF5|PRKCG|STK4|GRB2|PIK3CA|CDK4|PIK3CG|MAPK3|PIK3R2|SOS1|CDK6|AKT2|BAD|MAP2K1|MAP2K2|MAPK1|ERBB2|PRKCB|FOXO3|PIK3R5|FHIT|PRKCA
0_creatingPathways/MSigDB/allSets.RData	BIOCARTA_EGF_PATHWAY	31	20545	4.29394e-06	3.59522e-05	MAP3K1|MAPK8|PLCG1|MAP2K4|SRF|RAF1|PIK3R1|CSNK2A1|HRAS|STAT2|GRB2|STAT6|STAT1|PIK3CA|MAPK3|SHC1|STAT4|RASA1|SOS1|FOS|STAT5A|STAT5B|JAK1|MAP2K1|STAT3|JUN|PRKCB|PRKCA
0_creatingPathways/MSigDB/allSets.RData	NUCLEOCYTOPLASMIC_TRANSPORT	85	20545	4.49752e-06	3.74352e-05	FYB|MALT1|RAE1|DDX39A|GLI3|NCBP2|KHDRBS1|MCM3AP|AKT1|NUPL2|KPNA5|NUP205|UHMK1|TNPO1|UPF1|FLNA|NUP160|TPR|KPNA6|AGFG1|BARD1|PPP1R10|DDX19B|KPNA3|NOP58|NLRP3|PTTG1IP|NLRP12|SMG7|KPNA2|PDIA3|TONSL|KPNA1|TRPS1|ANP32A|TSC1|HNRNPA1|RPAIN|ATXN1|NF1|TNF|TRIP6|NFKBIL1|STRADB|KPNA4|RANBP2|UPF2|RERE|HTATIP2|KPNB1|NPM1|XPO6|IPO5|FAF1|CBLB|CEP57|F2R|TGFB1|NUDT4|MXI1|SMAD3|BCL6
0_creatingPathways/MSigDB/allSets.RData	PID_P75_NTR_PATHWAY	67	20545	4.73528e-06	3.91341e-05	PRKCZ|BCL2L11|MAGED1|MAGEH1|NGFRAP1|MAPK8|IRAK1|RTN4R|NDNL2|MYD88|APH1B|CHUK|CASP6|DIABLO|PSEN1|AKT1|E2F1|PIK3R1|CYCS|NDN|PRDM4|XIAP|CASP3|APAF1|NTRK1|TRAF6|BEX1|MAPK9|RAC1|LINGO1|PRKCI|APP|NGF|APH1A|PIK3CA|RHOB|SHC1|BIRC2|ZNF274|RHOA|SMPD2|BAD|PSENEN|SQSTM1|RTN4|SORT1|RIPK2|PRKACB
0_creatingPathways/MSigDB/allSets.RData	REACTOME_INFLUENZA_VIRAL_RNA_TRANSCRIPTION_AND_REPLICATION	84	20545	4.75693e-06	3.91341e-05	POLR2D|GRSF1|POLR2B|POLR2G|POLR2K|HSP90AA1|DNAJC3|POLR2I|RPS12|RPL36A|RPLP2|RPL37|RPS28|RPS2|RPL38|RPL19|RPS24|RPS10|UBA52|RPL32|RPS8|RPL37A|RPL12|RPS7|RPL10A|FAU|RPS18|RPLP1|RPS16|RPL41|RPL6|RPS27A|RPS17|GTF2F1|RPL24|RPL11|POLR2J|RPS21|POLR2C|RPS3|RPL3|RPL14|RPS14|RPS25|RPS5|RPL18|RPS15|POLR2L|RPS19|RPL8|RPL35|RPS6|RPLP0|RPL29|RPS9|RPL15|IPO5|POLR2E|RPS15A|RPS29|RPL36|RPL22|RPS27|RPS23|RPL31|RPS…
0_creatingPathways/MSigDB/allSets.RData	REACTOME_ACTIVATION_OF_THE_MRNA_UPON_BINDING_OF_THE_CAP_BINDING_COMPLEX_AND_EIFS_AND_SUBSEQUENT_BINDING_TO_43S	50	20545	4.80754e-06	3.93218e-05	EIF3F|EIF2S1|EIF3B|EIF4E|EIF4H|EIF4G1|RPS12|RPS28|RPS2|RPS24|RPS10|EIF3G|RPS8|RPS7|FAU|RPS18|PABPC1|RPS16|EIF2S3|EIF3E|RPS27A|RPS17|EIF3I|RPS21|RPS3|RPS14|RPS25|RPS5|EIF3D|RPS15|RPS19|EIF4EBP1|EIF3J|EIF2S2|EIF3K|RPS6|RPS9|EIF4B|RPS15A|RPS29|RPS27|EIF3H|RPS23|RPS4Y1
0_creatingPathways/MSigDB/allSets.RData	BIOCARTA_NTHI_PATHWAY	22	20545	4.8386e-06	3.93484e-05	MAP2K6|TGFBR1|MYD88|CHUK|SMAD4|TGFBR2|TLR2|CREBBP|NFKB1|MAP3K7|EP300|MAPK14|MAP3K14|RELA|DUSP1|IL1B|NFKBIA|TNF|MAPK11|NR3C1|SMAD3
0_creatingPathways/MSigDB/allSets.RData	PID_ALK1_PATHWAY	26	20545	5.07381e-06	4.091e-05	SMAD9|TGFBR1|ACVR2B|SMAD4|TGFBR2|FKBP1A|SMAD7|SMAD5|BMPR2|TGFB3|MAPK3|PPP1CA|ACVRL1|CAV1|ARRB2|ACVR1|MAPK1|SMAD1|TGFB1|ACVR2A|ID1|ENG
0_creatingPathways/MSigDB/allSets.RData	REACTOME_DOWNSTREAM_SIGNAL_TRANSDUCTION	90	20545	5.08845e-06	4.091e-05	AKT3|CAMK4|CHUK|NRAS|ADRBK1|PLCG1|CDK1|AKT1|TRIB3|NCK2|PRKCD|RAPGEF1|KRAS|CRKL|CRK|PRKAR1A|RAF1|PIK3R1|PRKAR2B|CREB1|PDGFA|YWHAB|PIK3CB|PHLPP1|HRAS|ADCY4|PRKAR2A|ADCY1|FOXO4|PRKCG|GRB2|ADCY2|RPS6KB2|STAT6|STAT1|CALM1|PIK3CA|MDM2|PTEN|MAPK3|PIK3R2|RASA1|PDE1A|SOS1|NCK1|AKT2|CDKN1A|STAT5A|BAD|STAT5B|FOXO1|MAP2K1|MAP2K2|MAPK1|ADCY3|MAPKAP1|GRB7|STAT3|CDKN1B|PRKCE|FOXO3|ADCY6|PRKACB|ADCY7|PRKCA
0_creatingPathways/MSigDB/allSets.RData	CELL_CYCLE_CHECKPOINT_GO_0000075	47	20545	5.16503e-06	4.1291e-05	TTK|PCBP4|CCNG2|HUS1|MAD2L2|RINT1|MAD2L1|TIPIN|ERCC3|BUB1B|BUB1|CCNA2|CHFR|CHEK1|TRIAP1|CDKN2A|CDC6|ZWINT|KNTC1|RAD17|CHEK2|SMC1A|BIRC5|CDC45|RBBP8|ATR|RB1|NEK11|CDKN2B|RAD9A|FOXN3|NAE1|PML|XPC|ZAK|CCNE2|ATM|NBN|TGFB1
0_creatingPathways/MSigDB/allSets.RData	REACTOME_IL1_SIGNALING	38	20545	5.34467e-06	4.24871e-05	PELI2|MAP2K6|IRAK1|MYD88|CHUK|TAB3|MAP2K4|MAP3K7|TRAF6|SKP1|TNIP2|RBX1|IL1RN|MAP3K3|UBE2N|TOLLIP|PELI3|IL1B|IL1A|SQSTM1|IL1R1|MAP2K1|IRAK2|CUL1|MAP3K8|TAB2|NOD1|RIPK2|IL1RAP|PELI1|IRAK3
0_creatingPathways/MSigDB/allSets.RData	REACTOME_NUCLEOTIDE_BINDING_DOMAIN_LEUCINE_RICH_REPEAT_CONTAINING_RECEPTOR_NLR_SIGNALING_PATHWAYS	43	20545	5.94598e-06	4.70031e-05	MAP2K6|IRAK1|CHUK|TAB3|PANX1|P2RX7|MAPK13|MAP3K7|HSP90AB1|MAPK14|TRAF6|NLRP3|APP|UBE2N|TNFAIP3|BIRC2|TXN|NLRP1|PSTPIP1|MAPK11|BCL2L1|IRAK2|TAB2|NOD1|RIPK2|CYLD|PYCARD|CASP4|CASP1|TXNIP|CASP8
0_creatingPathways/MSigDB/allSets.RData	V$STAT5A_02	133	20545	6.71954e-06	5.25315e-05	ARL4A|OPN3|SSBP3|PTCH1|NR4A3|CYP46A1|KLF4|ASXL1|ZNF184|STAG3L4|TMEM136|SEPT7|GABPA|MPP6|ZNF180|BTK|ZNF689|PCDH9|PMS2P5|PATZ1|ARHGAP44|SYMPK|SDC1|CACNB2|PIK3R1|SYNCRIP|SP110|OBSCN|ZNF384|NCKAP5|POLA1|TAL1|SMC1A|TRAF6|GABRB1|MBNL1|ZFR|ATP5J|ERBB4|RARA|IL1RN|SCN2A|MBNL3|SETD2|NFATC2|MZF1|DYRK2|LHX6|TMEM59|ANKZF1|FOS|TRIM47|RAB37|FOXP1|BCL2L1|CITED4|TIAL1|RBM14|DARS|SREBF1|CHD2|ELMO1|STARD3|GPRC5C|PD…
0_creatingPathways/MSigDB/allSets.RData	KEGG_PROSTATE_CANCER	89	20545	6.71958e-06	5.25315e-05	IGF1R|AKT3|CHUK|NRAS|SOS2|AKT1|E2F1|NKX3-1|ARAF|BRAF|KRAS|FGFR1|PDGFC|RAF1|PIK3R1|CREBBP|CREB1|PDGFA|FGFR2|NFKB1|TCF7L1|CDK2|PIK3CB|CTNNB1|HSP90AB1|E2F2|EP300|HSP90AA1|TGFA|E2F3|RB1|HRAS|PIK3CD|RELA|AR|HSP90B1|GRB2|CREB3L4|PIK3CA|TCF7|MDM2|PTEN|PIK3CG|MAPK3|CCNE1|PIK3R2|NFKBIA|CREB3L1|SOS1|AKT2|CREB3L2|CDKN1A|CCNE2|CREB3|BAD|GSTP1|FOXO1|LEF1|MAP2K1|MAP2K2|MAPK1|ERBB2|CDKN1B|TCF7L2|PIK3R5|CREB5
0_creatingPathways/MSigDB/allSets.RData	ST_JNK_MAPK_PATHWAY	39	20545	6.77326e-06	5.26603e-05	MAP3K1|MAP3K9|MAPK8|DUSP4|MAP2K4|AKT1|DUSP10|DLD|MAP3K2|MYEF2|MAP3K4|MAP3K7|MAPK7|TRAF6|NR2C2|MAPK9|NFATC3|PAPPA|MAP2K7|MAP3K12|MAP3K3|SHC1|MAP3K5|ZAK|CDC42|MAP2K5|MAP3K11|IL1R1|MAP3K13|JUN|TAB2|GADD45A|GAB1
0_creatingPathways/MSigDB/allSets.RData	SIG_PIP3_SIGNALING_IN_CARDIAC_MYOCTES	67	20545	6.81961e-06	5.27308e-05	IRS1|IFI27|AKT3|MYC|RPS6KB1|NOLC1|SOS2|AKT1|PDK1|YWHAG|PTK2|YWHAZ|CYTH3|CDKN2A|CREB1|EBP|YWHAB|CDK2|PARD3|INPPL1|PAK2|ERBB4|PPP1R13B|PIK3CD|GRB2|SFN|F2RL2|PIK3CA|YWHAH|PTEN|TSC1|SHC1|YWHAQ|IRS2|SOS1|AKT2|CREB3|CDC42|BAD|BCL2L1|RPS6KA3|CDKN1B|FOXO3|PIK3R5|PREX1|PAK1|CREB5|RPS6KA2|GADD45A|GAB1
0_creatingPathways/MSigDB/allSets.RData	REACTOME_FORMATION_OF_THE_TERNARY_COMPLEX_AND_SUBSEQUENTLY_THE_43S_COMPLEX	43	20545	7.02719e-06	5.40407e-05	EIF3F|EIF2S1|EIF3B|RPS12|RPS28|RPS2|RPS24|RPS10|EIF3G|RPS8|RPS7|FAU|RPS18|RPS16|EIF2S3|EIF3E|RPS27A|RPS17|EIF3I|RPS21|RPS3|RPS14|RPS25|RPS5|EIF3D|RPS15|RPS19|EIF3J|EIF2S2|EIF3K|RPS6|RPS9|RPS15A|RPS29|RPS27|EIF3H|RPS23|RPS4Y1
0_creatingPathways/MSigDB/allSets.RData	NUCLEAR_IMPORT	49	20545	7.26183e-06	5.55432e-05	FYB|GLI3|MCM3AP|AKT1|KPNA5|NUP205|TNPO1|FLNA|TPR|KPNA6|PPP1R10|KPNA3|NOP58|NLRP3|PTTG1IP|NLRP12|KPNA2|PDIA3|TONSL|KPNA1|TRPS1|HNRNPA1|RPAIN|NF1|TNF|TRIP6|NFKBIL1|KPNA4|RANBP2|RERE|HTATIP2|KPNB1|IPO5|FAF1|CBLB|CEP57|F2R|TGFB1|MXI1|SMAD3|BCL6
0_creatingPathways/MSigDB/allSets.RData	PROTEIN_RNA_COMPLEX_ASSEMBLY	63	20545	7.33136e-06	5.56951e-05	SRPK2|EIF3F|EIF3B|EIF5|DDX20|GEMIN2|EIF1B|PAIP1|EIF4G2|SFSWAP|SRSF6|SNRPD1|SRSF5|SRSF1|TXNL4A|SRSF10|EIF2B5|EIF2B2|EIF4H|CRNKL1|SCAF11|CELF1|DAZL|EIF2B1|EIF3G|EIF2S3|EIF3E|EIF2AK3|EIF2B3|SLU7|EIF3I|SF3A1|SNRPD2|SF3A3|RPS14|EIF3D|EIF3J|MTIF2|EIF4G3|EIF2A|NPM1|EIF4B|SF1|EIF3H|MTIF3|EIF2AK4|HSPB1
0_creatingPathways/MSigDB/allSets.RData	KEGG_WNT_SIGNALING_PATHWAY	145	20545	7.36041e-06	5.56951e-05	CAMK2D|TBL1X|AXIN2|PLCB4|FRAT1|PRKX|FRAT2|PPP2R5C|VANGL2|NFATC4|MAPK8|WNT16|MYC|FZD2|SMAD4|CHD8|PPP2R1B|PSEN1|PPP3R1|PPP2R5E|TBL1XR1|CREBBP|DVL3|FZD3|ROCK1|CSNK2A1|TCF7L1|NLK|CTNNB1|MAP3K7|PPP2CA|EP300|CCND3|PPARD|APC|FZD7|SKP1|FBXW11|MAPK9|RAC1|FZD5|CAMK2B|NFATC3|SFRP5|CSNK1E|PPP2R5D|PRKCG|PRICKLE1|RBX1|NKD2|PRICKLE2|CXXC4|CAMK2A|DVL2|WNT6|LRP5|TCF7|PPP3CB|SFRP1|PLCB2|NFATC2|CTBP1|RHOA|DVL1|PPP2…
0_creatingPathways/MSigDB/allSets.RData	REACTOME_UNFOLDED_PROTEIN_RESPONSE	71	20545	7.64451e-06	5.75371e-05	XBP1|MBTPS2|DIS3|WIPI1|NFYB|EIF2S1|SRPRB|HERPUD1|PDIA6|GOSR2|MBTPS1|ASNS|DCP2|EXOSC7|HSPA5|EXOSC9|EXOSC6|DNAJB11|EXTL3|ADD1|CXXC1|DDIT3|EXOSC2|SSR1|DNAJC3|HYOU1|KHSRP|ARFGAP1|HSP90B1|KLHDC3|PARN|PREB|DCTN1|SEC31A|ATF6|HDGF|CCL2|SHC1|EIF2AK3|ERN1|YIF1A|EXOSC5|ACADVL|SERP1|TLN1|LMNA|NFYA|EXOSC4|TPP1|DDX11|EDEM1|WFS1|CTDSP2|ATF3
0_creatingPathways/MSigDB/allSets.RData	MICROTUBULE_CYTOSKELETON_ORGANIZATION_AND_BIOGENESIS	35	20545	7.71721e-06	5.7777e-05	TTK|RAN|CKAP5|CLASP2|STMN1|KIF11|PAFAH1B1|MAPRE1|TUBG1|MID1IP1|KIF2C|KIF23|MAP7|NUSAP1|HOOK3|SMC1A|APC|SMC3|MARK4|CLASP1|CENPJ|TUBGCP5|MAPT|PRC1|TPPP|ARHGEF2|UXT|RCC1|MID1|TUBGCP2|KATNB1|RNF19A
0_creatingPathways/MSigDB/allSets.RData	REACTOME_SIGNALING_BY_PDGF	117	20545	7.96134e-06	5.8997e-05	COL1A1|AKT3|COL9A3|SPP1|CAMK4|CHUK|NRAS|ADRBK1|PLCG1|CDK1|AKT1|TRIB3|NCK2|PRKCD|RAPGEF1|KRAS|CRKL|CRK|PDGFC|PRKAR1A|RAF1|PIK3R1|COL4A2|PRKAR2B|CREB1|PDGFA|YWHAB|PIK3CB|COL4A1|PHLPP1|THBS4|HRAS|ADCY4|PRKAR2A|COL4A3|ADCY1|FOXO4|PRKCG|THBS2|GRB2|ADCY2|COL6A1|COL6A2|COL3A1|RPS6KB2|STAT6|STAT1|CALM1|PIK3CA|MDM2|PTEN|MAPK3|PIK3R2|RASA1|PDE1A|SOS1|NCK1|AKT2|CDKN1A|STAT5A|BAD|STAT5B|COL5A1|FOXO1|MAP2K1|M…
0_creatingPathways/MSigDB/allSets.RData	PID_IL8_CXCR1_PATHWAY	27	20545	7.96355e-06	5.8997e-05	HCK|ADRBK1|LYN|AKT1|GNB1|PRKCG|PLD1|RAB5A|PIK3CG|FGR|PLCB2|CBL|GNAI2|PLCB3|DNM1|ARRB2|PIK3R6|GNG2|PRKCB|PRKCE|ARRB1|GNA15|PLCB1|PRKCA
0_creatingPathways/MSigDB/allSets.RData	BIOCARTA_FAS_PATHWAY	30	20545	8.37899e-06	6.14371e-05	MAP3K1|MAPK8|LMNB1|CASP6|MAP2K4|CASP3|MAP3K7|CASP7|PRKDC|FADD|PTPN13|PAK2|RB1|FAS|DFFA|LMNA|ARHGDIB|FAF1|SPTAN1|CFLAR|JUN|RIPK2|CASP10|PAK1|CASP8
0_creatingPathways/MSigDB/allSets.RData	PID_P73PATHWAY	76	20545	8.37975e-06	6.14371e-05	BCL2L11|SIRT1|GRAMD4|MYC|NEDD4L|BUB3|CDK1|PPAP2A|BUB1|RCHY1|FBXO45|CCNA2|CCNB1|ITCH|CHEK1|CDK2|FASN|NTRK1|EP300|MAPK14|TP63|WT1|TP53I3|RB1|RELA|CLCA2|RAD51|SFN|FLOT2|S100A2|IL4R|RNF43|HAGH|YAP1|WWOX|MDM2|HEY2|AEN|FAS|DEDD|SP1|PEA15|PML|ADA|CDK6|CDKN1A|CCNE2|JAK1|MAPK11|UBE4B|BAX|BIN1|PLK3|PFDN5|FOXO3|IL1RAP|SERPINE1|PRKACB
0_creatingPathways/MSigDB/allSets.RData	BIOCARTA_MET_PATHWAY	37	20545	8.76244e-06	6.39116e-05	MAPK8|RAPGEF1|CRKL|PTK2|CRK|RAF1|PIK3R1|PTPN11|HRAS|GRB2|PIK3CA|RAP1B|PTEN|PIK3CG|MAPK3|PXN|RASA1|SOS1|FOS|RAP1A|PTK2B|MAP2K1|MAP2K2|MAPK1|STAT3|JUN|ITGB1|PAK1|HGF|GAB1
0_creatingPathways/MSigDB/allSets.RData	RESPONSE_TO_ENDOGENOUS_STIMULUS	189	20545	9.19465e-06	6.67202e-05	MAP2K6|ALKBH1|PCBP4|BRCC3|HUS1|EEF1E1|CSNK1D|BLM|RINT1|LYN|LIG3|TDG|BTG2|ERCC3|POLQ|UBE2V2|CCNA2|SOD1|AIFM1|ASF1A|UPF1|UBE2A|MYO6|XRCC6BP1|ATRX|MCM7|CHEK1|SUMO1|RECQL|TRIAP1|FANCA|RFC3|NCOA6|PMS2P1|POLE2|POLA1|RAD51C|UVRAG|RAD17|CHEK2|SMC1A|HCLS1|APC|HMGB1|EXO1|LATS1|DDIT3|FANCC|UBR5|EIF2B5|RECQL4|ATXN3|RBBP8|EIF2B2|ATR|POLD1|IGHMBP2|FOXC2|MSH2|RAD51|RAD52|XRCC6|CSNK1E|ERCC4|PRKCG|ADIPOR1|RAD51B|…
0_creatingPathways/MSigDB/allSets.RData	REACTOME_DOWNSTREAM_SIGNALING_EVENTS_OF_B_CELL_RECEPTOR_BCR	90	20545	9.40291e-06	6.78833e-05	RASGRP1|AKT3|MALT1|PSMD11|CHUK|NRAS|CARD11|PSMD5|PSMD10|BCL10|PSMC1|AKT1|TRIB3|KRAS|PSMD12|PSMB3|NFKBIB|PSMD7|PSMC6|PSMA2|CREB1|PSMD2|MAP3K7|PSMC4|PSMC2|PHLPP1|PSMD6|SKP1|PSMA3|HRAS|RELA|FBXW11|PSMB5|FOXO4|PSMD1|PSMB7|RPS6KB2|UBA52|MDM2|RASGRP3|PSMB4|PSMA7|PTEN|RPS27A|NFKBIA|PSMA1|PSMA5|PSMD4|PSMD13|PSMD9|PSME4|AKT2|CDKN1A|BAD|PSMB8|FOXO1|PSMB9|REL|PSMB2|CUL1|MAPKAP1|PSMB10|CDKN1B|PSMF1|PRKCB|FOX…
0_creatingPathways/MSigDB/allSets.RData	GCCNNNWTAAR_UNKNOWN	136	20545	1.04946e-05	7.538e-05	CAMK2D|TOX2|RALGPS2|TRIB2|DPF3|PTCH1|HOXA10|FGF9|NFATC4|PITPNA|EPB41L5|ABCA1|COCH|CCDC126|DAB1|ZFP82|HPS3|KCTD15|BCL9|MN1|STK35|GRASP|ARID1A|DMPK|NPR3|SOX4|TBCC|GGA1|HOXA4|DGKI|EML4|PTMA|MAGI1|MEF2D|INPPL1|GDNF|ADAMTS5|DALRD3|TGFB3|PTPRG|SFTPC|PCGF1|NFIL3|SFXN5|ETV5|ALPK2|LRP5|KCP|RAD54B|ISL1|MMP9|UBE2D3|PEX5|MID1|VASP|CTDSP1|EGR1|ASGR1|C6orf62|ATP5G2|FHL3|SIK3|CSDE1|IER5L|C1orf43|CBX6|FES|NPTX1|…
0_creatingPathways/MSigDB/allSets.RData	REACTOME_MITOTIC_G2_G2_M_PHASES	77	20545	1.08813e-05	7.77625e-05	CCNA1|NINL|CEP70|CEP76|CKAP5|TUBB|DYNC1H1|CSNK1D|PLK4|TUBG2|CDK1|PAFAH1B1|ACTR1A|E2F1|YWHAG|CCNA2|AKAP9|MAPRE1|CDC25A|CCNB1|PCNT|TUBG1|CCNB2|CDC25B|CEP41|OFD1|CEP135|PRKAR2B|CDK2|CETN2|HSP90AA1|CEP192|NEDD1|NEK2|E2F3|CDK7|CDK5RAP2|CLASP1|CENPJ|CSNK1E|TUBGCP5|WEE1|ALMS1|CEP72|DCTN1|CEP164|CCNH|DCTN3|DYNC1I2|TUBGCP2|DCTN2|FGFR1OP|XPO1|NUMA1|CEP57|SDCCAG8|TUBA4A
0_creatingPathways/MSigDB/allSets.RData	REACTOME_MEMBRANE_TRAFFICKING	118	20545	1.10902e-05	7.88573e-05	TBC1D8B|SEC23A|CPD|CHMP7|HIP1R|GAK|DTNBP1|PIK3C2A|CHMP2B|VTA1|GJC1|PUM1|SEC24B|MYO6|VPS25|YIPF6|VPS4B|AP1S2|TFRC|BLOC1S3|SAR1B|SEC24C|HGS|AP4E1|COPE|ARCN1|VAMP7|COPB1|IGF2R|VPS37D|TJP1|CHMP4B|ARFGAP1|GBF1|TGOLN2|CTSZ|SNF8|VAMP8|SEC24D|CLTC|GNS|AP1G1|GJA3|AP1S1|AP4B1|PREB|DNASE2|COPA|GJA1|CLTA|UBA52|VPS36|SEC31A|CLTCL1|VPS37A|COPZ1|RPS27A|VPS28|FTH1|NECAP1|CHMP6|SNAPIN|NAPA|BLOC1S1|M6PR|AP1M1|VPS3…
0_creatingPathways/MSigDB/allSets.RData	BIOCARTA_P38MAPK_PATHWAY	39	20545	1.12413e-05	7.95323e-05	MAP3K1|MAP2K6|MAP3K9|TGFBR1|MYC|HMGN1|PLA2G4A|MAP2K4|MEF2A|MAPKAPK2|TGFB2|RAPGEF2|MAPKAPK5|CREB1|MAP3K7|MAPK14|DDIT3|MEF2D|MAX|HRAS|TGFB3|RAC1|RPS6KA5|GRB2|STAT1|SHC1|TRADD|MAP3K5|CDC42|TGFB1|MEF2C|MKNK1|HSPB1
0_creatingPathways/MSigDB/allSets.RData	PROTEIN_COMPLEX_ASSEMBLY	163	20545	1.1759e-05	8.27813e-05	DGKD|IGF1R|SKAP2|ANLN|MALT1|IRAK1|TGFBR1|EID2|SEPT7|SMAD4|ADRB2|CCT6B|PARD6B|CHAF1B|BCL10|SLC7A7|NUP205|GJC1|DAG1|AASS|RANBP9|CREBBP|HCFC1|FANCA|APBA1|NUBP1|REPS2|VAMP3|PARD3|TP63|APC|COX11|SYK|COX18|KPNA3|CHAF1A|FANCC|MAPK8IP2|CAPZA1|GOPC|NFS1|GEMIN5|NLRP3|TJP1|MYH11|RAD51|CAPZA2|CD2AP|MIS12|RIMS1|IKBKAP|SCO1|SH3BGR|CDC42EP2|TRAF1|HFE|NDUFS7|SURF1|GJA1|MDM2|HMGA1|AMFR|DLG4|FAS|AGRN|TPPP|INSR|EIF…
0_creatingPathways/MSigDB/allSets.RData	SIG_BCR_SIGNALING_PATHWAY	46	20545	1.23471e-05	8.64906e-05	AKT3|LYN|PLCG2|BTK|SOS2|AKT1|PDK1|DAG1|RAF1|PIK3R1|CD22|VAV1|SYK|PPP1R13B|PIK3CD|CD81|GRB2|FLOT2|PIK3CA|PPP3CB|MAPK3|SHC1|NFATC2|BCR|SOS1|AKT2|BAD|PTPRC|PPP3CA|CSK|PPP3CC|MAPK1|INPP5D|NFATC1|CR2|BLNK|ITPR1
0_creatingPathways/MSigDB/allSets.RData	SIG_PIP3_SIGNALING_IN_B_LYMPHOCYTES	36	20545	1.26288e-05	8.80281e-05	NR4A3|AKT3|RPS6KB1|LYN|PLCG2|BTK|AKT1|PDK1|CYTH3|CDKN2A|SAG|VAV1|SYK|PPP1R13B|FLOT2|PIK3CA|PTEN|BCR|PHF11|AKT2|RPS6KA3|PTPRC|DAPP1|FOXO3|PIK3R5|PREX1|ITPR1|RPS6KA2|GAB1
0_creatingPathways/MSigDB/allSets.RData	PID_ERA_GENOMIC_PATHWAY	64	20545	1.28048e-05	8.88177e-05	AXIN2|XBP1|PRL|LMO4|HSF2|GREB1|HDAC4|MYC|NCOA3|CHUK|SMAD4|NCOR1|PRDM15|MED1|TRIM59|DDX54|SOD1|NCOA2|SRA1|EP300|COL18A1|POU4F1|KLRC3|ATP5J|NDUFV3|SAFB|NEDD8|HDAC1|DSCAM|NR0B1|POU4F2|UBE2M|ANP32A|LCOR|PHB2|STAT5A|MPG|AP1B1|NCOA1|DDX17|JUN|CD82|NCOR2|NCOA7|NRIP1
0_creatingPathways/MSigDB/allSets.RData	PID_TNF_PATHWAY	44	20545	1.29836e-05	8.96182e-05	PRKCZ|MAP3K1|CHUK|NSMAF|BAG4|TNIK|RFFL|NFKB1|MAP3K7|FADD|NRK|RELA|PRKCI|MAP2K7|TRAF1|MAP3K3|STAT1|MADD|TNFAIP3|BIRC2|TXN|TRADD|TNF|CAV1|MAP4K5|MAP3K5|SMPD2|SQSTM1|MAP4K3|MAP4K4|MAP4K2|TAB2|TNFRSF1A|CYLD|TNFRSF1B|CASP8
0_creatingPathways/MSigDB/allSets.RData	REACTOME_LATE_PHASE_OF_HIV_LIFE_CYCLE	93	20545	1.30579e-05	8.9694e-05	NMT2|RAN|RAE1|RNMT|POLR2D|TAF5|NUP155|NCBP2|SUPT16H|POLR2B|ERCC3|NUPL2|SUPT4H1|NUP205|POLR2G|NUP54|GTF2E1|SEH1L|TPR|RNGTT|GTF2A1|TAF13|NUP85|POLR2K|NUP62|NCBP1|NUP88|NUP93|TAF11|VPS37D|CDK7|ELL|NUP210|TAF4|POM121|TBP|SUPT5H|TCEA1|RANGAP1|POLR2I|UBA52|CCNT1|VPS37A|RPS27A|GTF2F1|VPS28|POLR2J|GTF2H3|RCC1|POLR2C|TAF4B|CCNH|VPS37B|TAF12|GTF2A2|POLR2L|VPS37C|RANBP2|NUP37|TAF10|XPO1|NUP153|NUP43|POLR2E|…
0_creatingPathways/MSigDB/allSets.RData	PROTEIN_IMPORT_INTO_NUCLEUS	47	20545	1.31327e-05	8.97717e-05	FYB|GLI3|MCM3AP|AKT1|KPNA5|NUP205|TNPO1|FLNA|TPR|KPNA6|PPP1R10|KPNA3|NOP58|NLRP3|PTTG1IP|NLRP12|KPNA2|PDIA3|TONSL|KPNA1|TRPS1|RPAIN|NF1|TNF|TRIP6|NFKBIL1|KPNA4|RANBP2|RERE|KPNB1|IPO5|FAF1|CBLB|CEP57|F2R|TGFB1|MXI1|SMAD3|BCL6
0_creatingPathways/MSigDB/allSets.RData	CHROMOSOME_ORGANIZATION_AND_BIOGENESIS	120	20545	1.32956e-05	9.04488e-05	EZH2|HDAC4|BPTF|SIRT1|TOP2A|SMARCC1|PBRM1|SUPT16H|TLK2|CHAF1B|CENPE|NDC80|SUPT4H1|HELLS|ASF1A|KAT6B|ARID1A|HDAC2|ACIN1|CREBBP|TINF2|PAPD7|REC8|AIFM2|NUSAP1|SMARCE1|ZWINT|ESPL1|HDAC6|NCAPH|ACTL6A|SMC1A|HMGB1|SMARCC2|LATS1|CHAF1A|RSF1|TERF2|KDM4A|WHSC1L1|KAT8|PIF1|PHB|MSH2|SAFB|CDC23|MIS12|SUV39H2|TEP1|ERCC4|H1FNT|HDAC1|CHMP1A|SIRT2|TLK1|SIRT5|NPM2|RPS6KA5|MAP3K12|CDCA5|HDAC8|CENPH|RBBP4|HDAC10|SMA…
0_creatingPathways/MSigDB/allSets.RData	REACTOME_HIV_LIFE_CYCLE	106	20545	1.33963e-05	9.06976e-05	NMT2|RAN|RAE1|RNMT|POLR2D|TAF5|NUP155|NCBP2|SUPT16H|POLR2B|ERCC3|XRCC5|NUPL2|SUPT4H1|NUP205|POLR2G|NUP54|PPIA|GTF2E1|SEH1L|TPR|CXCR4|RNGTT|GTF2A1|TAF13|NUP85|POLR2K|NUP62|NCBP1|NUP88|NUP93|TAF11|VPS37D|CDK7|ELL|NUP210|XRCC6|TAF4|POM121|TBP|SUPT5H|TCEA1|RANGAP1|FEN1|POLR2I|UBA52|HMGA1|CCNT1|VPS37A|RPS27A|GTF2F1|VPS28|POLR2J|GTF2H3|RCC1|POLR2C|TAF4B|CCNH|VPS37B|TAF12|GTF2A2|POLR2L|VPS37C|RANBP2|NUP…
0_creatingPathways/MSigDB/allSets.RData	PROTEIN_TARGETING	108	20545	1.37055e-05	9.23491e-05	FYB|TSPO|GLI3|TIMM17A|TIMM17B|MCM3AP|AKT1|NUPL2|KPNA5|NUP205|NLGN1|UHMK1|PEX1|TNPO1|FLNA|HOMER3|TPR|ATG4D|TRAM1|KPNA6|LTBP2|ATG4B|ICMT|BARD1|PPP1R10|TRNT1|KPNA3|SSR1|NOP58|PEX26|NLRP3|PTTG1IP|NLRP12|TOMM34|PEX12|ATG4A|SEC63|KPNA2|PDIA3|TONSL|KPNA1|TRPS1|TAMM41|PEX7|TOMM22|CDC37|RTP4|TRAK1|ZFYVE16|PEX3|RPAIN|SEC62|PEX16|NF1|RPL11|TNF|ATG4C|TRIP6|NFKBIL1|STRADB|KPNA4|RANBP2|RERE|GABARAP|PEX10|KPNB1…
0_creatingPathways/MSigDB/allSets.RData	REACTOME_DNA_REPAIR	101	20545	1.3809e-05	9.26053e-05	POLR2D|MAD2L2|TDP1|LIG3|TDG|FANCM|POLR2B|POLB|ERCC3|XRCC5|UBE2T|TP53BP1|FANCE|FANCF|POLR2G|POLD2|BRIP1|MDC1|FANCA|RFC3|POLE2|POLR2K|PRKDC|FANCC|ATR|CDK7|RFC4|POLD1|RAD51|RAD52|USP1|XRCC6|ERCC4|FANCB|FANCD2|TCEA1|ERCC6|FEN1|POLR2I|APEX1|XPA|REV3L|UBA52|RFC2|ERCC5|RPS27A|XRCC1|POLR2J|GTF2H3|FANCL|ALKBH2|POLR2C|CCNH|REV1|RPA2|XPC|POLR2L|ALKBH3|ATM|DDB2|NBN|MUTYH|NTHL1|POLH|RFC5|MPG|RAD50|POLR2E|GTF2…
0_creatingPathways/MSigDB/allSets.RData	MRNA_METABOLIC_PROCESS	78	20545	1.39133e-05	9.28646e-05	SRPK2|KIN|RNMT|DDX39A|GRSF1|KHDRBS1|SNW1|DHX15|SLBP|SSB|CSTF2|DDX20|GEMIN2|SFPQ|TRA2A|PAIP1|LSM5|NONO|EFTUD2|SRPK1|RNGTT|SFSWAP|HNRNPA0|SRSF6|SNRPD1|SRSF5|HNRNPR|SRSF7|SRSF1|TXNL4A|NCBP1|LSM1|SRSF10|GEMIN5|GEMIN8|DHX38|CSTF1|ZFP36|KHSRP|CRNKL1|SMG7|SCAF11|CELF1|NUDT21|GEMIN7|CWC15|PABPC1|SLU7|LSM3|AUH|SF3A1|SNRPD2|SF3A3|CPSF6|TRA2B|UPF2|GSPT1|SPOP|CSTF3|SF1
0_creatingPathways/MSigDB/allSets.RData	KEGG_ENDOMETRIAL_CANCER	52	20545	1.4036e-05	9.32436e-05	AXIN2|AKT3|MYC|NRAS|SOS2|AKT1|ARAF|BRAF|KRAS|RAF1|PIK3R1|CTNNA1|TCF7L1|PIK3CB|CTNNB1|APC|HRAS|PIK3CD|GRB2|PIK3CA|TCF7|MLH1|PTEN|PIK3CG|MAPK3|PIK3R2|SOS1|AKT2|ILK|BAD|LEF1|MAP2K1|MAP2K2|MAPK1|ERBB2|FOXO3|TCF7L2|PIK3R5
0_creatingPathways/MSigDB/allSets.RData	REACTOME_MAPK_TARGETS_NUCLEAR_EVENTS_MEDIATED_BY_MAP_KINASES	30	20545	1.42412e-05	9.41648e-05	MAPK8|DUSP4|PPP2R1B|MEF2A|MAPKAPK2|ATF1|CREB1|PPP2CA|MAPK7|MAPK14|MAPK9|PPP2R5D|RPS6KA5|MAPK3|PPP2CB|FOS|MAPK11|RPS6KA3|DUSP7|MAPK1|JUN|DUSP3|MEF2C|RPS6KA2|DUSP6
0_creatingPathways/MSigDB/allSets.RData	PID_SMAD2_3NUCLEAR_PATHWAY	79	20545	1.4354e-05	9.42439e-05	E2F5|MYC|SKIL|SMAD4|SNIP1|NCOR1|AKT1|RUNX2|SIN3A|NCOA2|RBBP7|HDAC2|TFDP1|RBL1|CREBBP|CREB1|CDK2|DCP1A|EP300|SMAD7|MAX|VDR|FOXO4|SIN3B|HDAC1|AR|IRF7|RBBP4|TGIF1|CDK4|MED15|PIAS3|CDKN2B|SP1|CTBP1|IFNB1|CDKN1A|FOS|KAT2B|LAMC1|CBFB|FOXO1|SMAD2|NCOA1|JUN|SKI|FOXO3|GATA3|MEF2C|RUNX3|ATF3|NR3C1|SMAD3|SERPINE1|SAP30
0_creatingPathways/MSigDB/allSets.RData	SGCGSSAAA_V$E2F1DP2_01	160	20545	1.43863e-05	9.42439e-05	PLAGL1|CDCA7|H2AFV|FBXO5|MYC|PRPS1|MYH10|ING3|ARHGAP6|GMNN|HMGXB4|ZNF503|HIRA|ZNF367|KBTBD7|E2F8|NOLC1|ILF3|ALDH6A1|TOPBP1|E2F1|CTDSPL2|STK35|CDC25A|KBTBD6|PRPF4B|PPM1D|MCM7|NFATC2IP|GPRC5B|ATAD2|SYNCRIP|MCM6|RMI2|SNRPD1|STAG2|CDC6|RET|HNRNPR|C14orf142|POLE2|SRSF7|POLA1|ZNF644|NUP62|BRMS1L|LUC7L3|H2AFZ|PHC1|PRKDC|SMC1A|SRSF1|UBR7|HNRNPD|MCM4|NIPBL|KIAA0101|PTMA|NCL|UGGT1|FANCC|MCMBP|E2F3|SMC3|MCM…
0_creatingPathways/MSigDB/allSets.RData	PID_INSULIN_PATHWAY	45	20545	1.56044e-05	0.000101752	PRKCZ|IRS1|RPS6KB1|SORBS1|AKT1|NCK2|RAPGEF1|SGK1|CRK|PIK3R1|RHOQ|EXOC7|PTPN11|EXOC5|EXOC2|HRAS|SH2B2|PTPRA|PRKCI|GRB2|F2RL2|PIK3CA|EXOC3|GRB14|INSR|SHC1|RASA1|CAV1|DOK1|CBL|SOS1|NCK1|EIF4EBP1|AKT2|EXOC6|EXOC4|INPP5D|FOXO3|GRB10
0_creatingPathways/MSigDB/allSets.RData	KEGG_INSULIN_SIGNALING_PATHWAY	135	20545	1.56855e-05	0.000101812	PRKCZ|IRS1|PRKX|AKT3|MAPK8|RPS6KB1|NRAS|MKNK2|EIF4E|SORBS1|HK2|SOS2|EIF4E2|AKT1|INPP5K|RAPGEF1|ARAF|PPP1R3D|BRAF|KRAS|CRKL|CRK|FBP1|PRKAR1A|RAF1|PIK3R1|PRKAR2B|PHKA2|RHOQ|EXOC7|ACACB|PPP1CC|PIK3CB|FASN|PDE3B|PPP1R3B|PHKG2|PCK2|SOCS4|LIPE|HRAS|PIK3CD|PRKAB1|PRKAR2A|MAPK9|SH2B2|PHKG1|PRKCI|PTPRF|RHEB|PHKA1|PDE3A|GRB2|FLOT2|RPS6KB2|CALM1|PIK3CA|TSC1|PIK3CG|MAPK3|PPP1CB|PPP1CA|INSR|PYGM|PIK3R2|SHC1|P…
0_creatingPathways/MSigDB/allSets.RData	TCCCRNNRTGC_UNKNOWN	198	20545	1.58107e-05	0.000102156	PHACTR3|BDH2|ASXL1|SON|FAM120C|EYA4|USP16|PSMD11|PTCD3|ADO|STMN1|XK|HSPH1|GART|MBP|KIF11|KBTBD7|TMEM33|SNX11|VAPA|GDE1|SEL1L|BUB1B|PUM1|C8orf76|FNBP1L|HAUS6|COL4A3BP|KRR1|CEP97|CCDC150|KBTBD6|MRPL50|ARHGAP44|PRMT5|ZNF664|NFATC2IP|CDK16|OTUD5|RHOQ|CSRNP2|CLINT1|DNAL1|CSNK2A1|RDH10|CENPO|ZNF212|R3HDM1|XPOT|CNOT4|AZIN1|YTHDC1|LUC7L3|SRSF1|TRIM23|C1GALT1C1|FAM175B|RB1CC1|PLAGL2|NEK2|RASSF6|TRABD|PRCC…
0_creatingPathways/MSigDB/allSets.RData	PID_ERBB2_ERBB3_PATHWAY	44	20545	1.64626e-05	0.000105884	NFATC4|MAPK8|RNF41|NRAS|AKT1|KRAS|RAF1|PIK3R1|PIK3CB|PTPN11|NF2|HRAS|PIK3CD|MAPK9|RAC1|GRB2|ERBB3|PIK3CA|PPP3CB|MAPK3|PIK3R2|SHC1|SOS1|CDC42|FOS|BAD|DOCK7|MAP2K1|MAP2K2|MAPK1|JAK2|ERBB2|STAT3|JUN|CHRNA1
0_creatingPathways/MSigDB/allSets.RData	BIOCARTA_IL1R_PATHWAY	32	20545	1.65919e-05	0.000106233	MAP3K1|MAP2K6|MAPK8|IRAK1|MYD88|CHUK|TGFB2|NFKB1|MAP3K7|MAPK14|TRAF6|MAP3K14|RELA|TGFB3|IL1RN|TOLLIP|IL1B|IL1A|NFKBIA|ECSIT|IFNB1|TNF|IL1R1|IRAK2|JUN|TGFB1|IL1RAP|IRAK3
0_creatingPathways/MSigDB/allSets.RData	PID_AURORA_B_PATHWAY	39	20545	1.69168e-05	0.000107826	EVI5|STMN1|TACC1|SEPT1|NDC80|NCAPG|KIF20A|BUB1|CDCA8|AURKA|KLHL13|KIF2C|AURKB|KIF23|NSUN2|SMC2|PPP1CC|NCAPH|RACGAP1|SGOL1|BIRC5|NCL|MYLK|PSMA3|CUL3|PPP2R5D|SMC4|RHOA|RASA1|PEBP1|NPM1|CBX5|KLHL9
0_creatingPathways/MSigDB/allSets.RData	REACTOME_NRAGE_SIGNALS_DEATH_THROUGH_JNK	43	20545	1.79066e-05	0.000113623	ARHGEF12|BCL2L11|MAGED1|ARHGEF4|TIAM1|MAPK8|ARHGEF9|PLEKHG2|SOS2|ARHGEF18|FGD3|OBSCN|ITSN1|VAV1|ABR|ECT2|RAC1|RASGRF2|AATF|ARHGEF6|FGD1|NGF|ARHGEF11|KALRN|ARHGAP4|TIAM2|ARHGEF2|ARHGEF3|SOS1|BAD|FGD2|AKAP13|ARHGEF17|PREX1|NET1|VAV3
0_creatingPathways/MSigDB/allSets.RData	BIOCARTA_PYK2_PATHWAY	26	20545	1.83892e-05	0.00011592	MAP3K1|MAPK8|PLCG1|MAP2K4|CRKL|RAF1|MAPK14|HRAS|RAC1|GRB2|CALM1|MAPK3|SHC1|SOS1|PTK2B|MAP2K1|MAP2K2|MAPK1|JUN|PRKCB|GNAQ|PAK1|PRKCA
0_creatingPathways/MSigDB/allSets.RData	REACTOME_NUCLEAR_EVENTS_KINASE_AND_TRANSCRIPTION_FACTOR_ACTIVATION	24	20545	1.84326e-05	0.00011592	DUSP4|PPP2R1B|MEF2A|MAPKAPK2|ATF1|CREB1|PPP2CA|MAPK7|MAPK14|PPP2R5D|RPS6KA5|MAPK3|PPP2CB|MAPK11|RPS6KA3|DUSP7|MAPK1|DUSP3|MEF2C|RPS6KA2|DUSP6
0_creatingPathways/MSigDB/allSets.RData	PROTEIN_IMPORT	61	20545	1.88147e-05	0.000116843	FYB|GLI3|MCM3AP|AKT1|KPNA5|NUP205|PEX1|TNPO1|FLNA|TPR|KPNA6|PPP1R10|KPNA3|TOMM20|NOP58|PEX26|NLRP3|PTTG1IP|NLRP12|PEX12|KPNA2|PDIA3|TONSL|KPNA1|TRPS1|TAMM41|PEX7|TOMM22|PEX3|RPAIN|PEX16|NF1|TNF|TRIP6|NFKBIL1|KPNA4|RANBP2|RERE|PEX10|KPNB1|IPO5|FAF1|CBLB|CEP57|F2R|TGFB1|MXI1|SMAD3|BCL6
0_creatingPathways/MSigDB/allSets.RData	REACTOME_TGF_BETA_RECEPTOR_SIGNALING_ACTIVATES_SMADS	24	20545	1.8848e-05	0.000116843	PMEPA1|TGFBR1|SMAD4|TGFBR2|SMURF1|FKBP1A|PPP1CC|SMAD7|SMURF2|UCHL5|MTMR4|UBA52|PPP1CB|PPP1CA|RPS27A|PPP1R15A|STUB1|STRAP|XPO1|SMAD2|TGFB1|SMAD3
0_creatingPathways/MSigDB/allSets.RData	PID_AVB3_OPN_PATHWAY	31	20545	1.89077e-05	0.000116843	MAP3K1|MAPK8|SPP1|CHUK|PIK3R1|NFKB1|PIP5K1A|SYK|MAP3K14|CD44|RELA|RAC1|PIK3CA|MAPK3|MMP9|NFKBIA|ITGAV|RHOA|ROCK2|ILK|CDC42|FOS|PTK2B|MAPK1|PLAU|JUN|VAV3|GSN
0_creatingPathways/MSigDB/allSets.RData	REACTOME_RNA_POL_II_TRANSCRIPTION	91	20545	1.89096e-05	0.000116843	CDC40|RNMT|POLR2D|PAPOLA|LSM11|TAF5|NCBP2|SUPT16H|CLP1|POLR2B|SLBP|ERCC3|CPSF2|SUPT4H1|CSTF2|POLR2G|GTF2E1|RNGTT|GTF2A1|SRSF3|SNRPD3|SRSF6|U2AF1|SRSF5|NFX1|SRSF7|TAF13|RNPS1|POLR2K|CPSF7|ZNF473|SNRPB|SRSF1|NCBP1|RBM8A|TAF11|DHX38|CDK7|ELL|SNRPG|CSTF1|TAF4|TBP|SUPT5H|TCEA1|NUDT21|POLR2I|U2AF2|LSM10|SNRPF|CCNT1|GTF2F1|POLR2J|GTF2H3|POLR2C|TAF4B|CCNH|TAF12|GTF2A2|POLR2L|TAF10|POLR2E|CCNT2|CSTF3|GTF2…
0_creatingPathways/MSigDB/allSets.RData	REACTOME_NONSENSE_MEDIATED_DECAY_ENHANCED_BY_THE_EXON_JUNCTION_COMPLEX	86	20545	1.97026e-05	0.000121082	GSPT2|SMG8|NCBP2|EIF4A3|RNPS1|PPP2CA|NCBP1|RBM8A|SMG7|EIF4G1|RPS12|RPL36A|SMG9|RPLP2|RPL37|RPS28|PPP2R2A|RPS2|RPL38|RPL19|RPS24|RPS10|UBA52|RPL32|RPS8|RPL37A|RPL12|RPS7|RPL10A|FAU|RPS18|RPLP1|PABPC1|RPS16|RPL41|RPL6|RPS27A|RPS17|RPL24|RPL11|RPS21|RPS3|RPL3|RPL14|RPS14|RPS25|RPS5|RPL18|RPS15|RPS19|RPL8|RPL35|UPF2|RPS6|RPLP0|RPL29|RPS9|RPL15|UPF3A|RPS15A|RPS29|RPL36|RPL22|RPS27|RPS23|RPL31|RPS4Y1|R…
0_creatingPathways/MSigDB/allSets.RData	INTERPHASE	68	20545	1.97667e-05	0.000121082	APBB2|CDKN1C|DBF4|CDC7|TIPIN|KHDRBS1|TIMELESS|E2F1|CUL2|CDKN3|CDKN2A|CDC6|KATNA1|CENPF|CDK2|POLA1|SKP2|BIRC5|PPP6C|LATS1|POLD1|RB1|CUL5|CUL3|CDC23|FOXO4|CHMP1A|TBRG4|KPNA2|CDCA5|ANAPC10|CUL4A|GFI1B|CDKN2D|CDK4|CDKN2B|FOXN3|ANAPC5|GFI1|RCC1|CDK6|CDKN1A|CDK10|MAP3K11|PRUNE2|GSPT1|PTPRC|ACVR1|CUL1|DDX11|CDKN1B|ACVR1B|LATS2|BCAT1
0_creatingPathways/MSigDB/allSets.RData	REACTOME_INTRINSIC_PATHWAY_FOR_APOPTOSIS	28	20545	2.12525e-05	0.000129214	BCL2L11|MAPK8|DIABLO|AKT1|PPP3R1|E2F1|BID|TFDP1|CYCS|XIAP|CASP3|YWHAB|APAF1|CASP7|BAD|BCL2L1|BAX|BMF|GZMB|PMAIP1|CASP8
0_creatingPathways/MSigDB/allSets.RData	ACCTGTTG_UNKNOWN	141	20545	2.1277e-05	0.000129214	SLC7A3|NUDT11|ARL4A|SEL1L3|PCBP4|BPTF|ZHX2|HAP1|EYA4|RASGEF1B|CHRNB1|OSBPL11|MKNK2|NANOS1|CCDC112|USP30|MRC2|PGM3|NONO|BCL9|PHLDB3|SHOX2|HUNK|GRAMD3|MCM7|LRRC1|KPNA6|PHF2|TMEM57|CLIP1|NRF1|RAPGEF6|COL18A1|EML4|TJP1|YPEL1|NPAS2|DDAH2|ABR|ATAD5|RIMS1|SEC24D|UCHL1|PRRX1|ZC3H18|ILDR1|HRH3|YARS|SAMD11|JPH3|TSEN54|SNCA|COL25A1|RNF43|GABARAPL2|UBE2E1|EHD4|CASKIN2|ZER1|ATXN1|ECEL1|CHCHD3|HNRNPUL1|NOTCH1|…
0_creatingPathways/MSigDB/allSets.RData	REACTOME_SIGNALING_BY_ERBB2	96	20545	2.22266e-05	0.000134405	AKT3|RNF41|CAMK4|CHUK|NRAS|ADRBK1|PLCG1|CDK1|AKT1|TRIB3|PRKCD|KRAS|PRKAR1A|RAF1|PIK3R1|PRKAR2B|CREB1|YWHAB|HSP90AA1|EREG|PHLPP1|ERBB4|HRAS|ADCY4|PRKAR2A|CUL5|ADCY1|FOXO4|PRKCG|GRB2|ADCY2|RPS6KB2|ERBB3|CALM1|PIK3CA|UBA52|MDM2|CDC37|PTEN|MAPK3|SHC1|RPS27A|PDE1A|STUB1|SOS1|AKT2|CDKN1A|YES1|BAD|FOXO1|MAP2K1|MAP2K2|MAPK1|ADCY3|MAPKAP1|GRB7|ERBB2|CDKN1B|PRKCE|FOXO3|ADCY6|PRKACB|FYN|ADCY7|PRKCA|GAB1
0_creatingPathways/MSigDB/allSets.RData	REACTOME_CYCLIN_E_ASSOCIATED_EVENTS_DURING_G1_S_TRANSITION_	60	20545	2.30504e-05	0.000138793	CCNA1|MYC|PSMD11|PSMD5|PSMD10|PSMC1|CKS1B|CCNA2|PSMD12|CDC25A|PSMB3|PSMD7|PSMC6|PSMA2|PSMD2|CDK2|SKP2|PSMC4|PSMC2|MAX|PSMD6|SKP1|CDK7|PSMA3|RB1|PSMB5|WEE1|PSMD1|PSMB7|UBA52|PSMB4|PSMA7|CCNE1|RPS27A|PSMA1|PSMA5|PSMD4|CCNH|PSMD13|PSMD9|CDKN1A|CCNE2|PSMB8|PSMB9|PSMB2|CUL1|PSMB10|CDKN1B|PSMF1
0_creatingPathways/MSigDB/allSets.RData	V$ETF_Q6	106	20545	2.32798e-05	0.00013958	SSBP3|LMO4|WDR78|CDC7|ZNF281|KIAA2013|CELSR2|XPR1|TROVE2|WAC|TRIM33|SPATA6|YTHDF2|CUL2|UBR4|ARID1A|EPC1|LRP8|KPNA6|LRRN2|ZNF644|VAMP3|RPRD2|KDM1A|CDC73|RNF220|CCDC6|H3F3A|HMGN2|GNB1|SUV39H2|UCHL5|ZNF362|ZBTB41|RRAGC|ATXN7L2|CRTC2|KIF17|PPP3CB|NFYC|PHF13|DCAF8|POMGNT1|ASH1L|USP48|MIER1|CAMK2G|DR1|MCU|RERE|ZNF496|FAM76A|SLC41A1|DAP3|CMPK1|FAF1|CLSTN1|C1orf43|MAN1C1|RASAL2|STAM|ELK4|CTNNBIP1|ARTN|C1…
0_creatingPathways/MSigDB/allSets.RData	PID_IL8_CXCR2_PATHWAY	33	20545	2.39687e-05	0.000143104	HCK|LYN|AKT1|PPP2CA|DOCK2|GNB1|PRKCG|RAB5A|PIK3CG|FGR|PLCB2|VASP|CBL|GNAI2|PLCB3|RAB7A|DNM1|ARRB2|PIK3R6|ELMO1|RAC2|RAB11A|GNG2|PRKCB|ARRB1|GNA15|PLCB1|PRKCA
0_creatingPathways/MSigDB/allSets.RData	MRNA_PROCESSING_GO_0006397	69	20545	2.49995e-05	0.000148301	SRPK2|KIN|RNMT|DDX39A|GRSF1|KHDRBS1|SNW1|DHX15|SLBP|CSTF2|DDX20|GEMIN2|SFPQ|TRA2A|LSM5|NONO|EFTUD2|SRPK1|RNGTT|SFSWAP|HNRNPA0|SRSF6|SNRPD1|SRSF5|HNRNPR|SRSF7|SRSF1|TXNL4A|NCBP1|LSM1|SRSF10|GEMIN5|GEMIN8|DHX38|CSTF1|KHSRP|CRNKL1|SCAF11|CELF1|NUDT21|GEMIN7|CWC15|PABPC1|SLU7|LSM3|SF3A1|SNRPD2|SF3A3|CPSF6|TRA2B|SPOP|CSTF3|SF1
0_creatingPathways/MSigDB/allSets.RData	PID_RAC1_PATHWAY	52	20545	2.50487e-05	0.000148301	WASF1|MAP3K1|MAP2K6|MAPK8|ACTR2|MAP2K4|LIMK1|CRK|CYFIP2|CTNNA1|CTNNB1|RACGAP1|MAPK14|PIP5K1A|PAK2|MAPK9|RAC1|CFL1|MAP2K7|NCKAP1|ACTR3|IQGAP1|ARPC4|BAIAP2|ABI1|ABI2|PLCB2|ARPC3|ARHGAP5|STAT5A|MAP3K11|ARPC2|WASF2|ARPC5|PIP5K1B|ARPC1B|STAT3|JUN|CYBB|PAK1|NCF2
0_creatingPathways/MSigDB/allSets.RData	PID_E2F_PATHWAY	74	20545	2.54028e-05	0.000149771	E2F5|WASF1|SIRT1|MYC|MYBL2|CDK1|TOPBP1|E2F1|CCNA2|TFDP2|CDC25A|E2F6|TFDP1|PRMT5|RBL1|CREBBP|CDKN2A|CDC6|CDK2|POLA1|APAF1|E2F2|CASP7|EP300|CCND3|TRRAP|RRM1|TYMS|RBBP8|E2F3|MCM3|RB1|TRIM28|HDAC1|RBBP4|YY1|CCNE1|XRCC1|SP1|TK1|UXT|DHFR|CDKN1A|CCNE2|KAT2B|RRM2|HBP1|ATM|MCL1|CBX5|PLAU|CDKN1B|SMARCA2|SERPINE1|CEBPA
0_creatingPathways/MSigDB/allSets.RData	PID_MTOR_4PATHWAY	67	20545	2.6547e-05	0.000155867	IRS1|ULK2|ULK1|RPS6KB1|NRAS|RRAGD|RRN3|EIF4E|AKT1|YWHAG|RRAGA|BRAF|KRAS|SGK1|RAF1|POLDIP3|CYCS|YWHAZ|CLIP1|YWHAB|CDK2|RRAGB|ATG13|RB1CC1|HRAS|FBXW11|RAC1|PRR5|RRAGC|RHEB|PLD1|SFN|YY1|EEF2|YWHAH|TSC1|MAPK3|CCNE1|YWHAQ|PXN|RHOA|PML|EIF4EBP1|SREBF1|EIF4B|MAP2K1|MAP2K2|MAPK1|MAPKAP1|DDIT4|PRKCA
0_creatingPathways/MSigDB/allSets.RData	PID_BETA_CATENIN_NUC_PATHWAY	79	20545	2.681e-05	0.000156761	TBL1X|AXIN2|KLF4|IGF2BP1|SALL4|MYC|CAMK4|CHD8|TNIK|YWHAG|TBL1XR1|BCL9|NCOA2|HDAC2|YWHAZ|DVL3|CDKN2A|COX2|TCF7L1|YWHAB|CTNNB1|EP300|TRRAP|APC|SKP1|ZCCHC12|HDAC1|AR|CACNA1G|SFN|SNAI2|TCF7|YWHAH|MMP9|SMARCA4|YWHAQ|CTBP1|RUVBL2|TCF4|HBP1|VCAN|LEF1|XPO1|TLE1|CUL1|JUN|CTNNBIP1|DKK1|TCF7L2|TLE4|ADCY7|ID2|MDFIC|CCND2
0_creatingPathways/MSigDB/allSets.RData	GGCNNMSMYNTTG_UNKNOWN	68	20545	2.72267e-05	0.000158543	HES6|GEMIN4|MIOS|RALA|ADNP|PAFAH1B1|PUM1|SFPQ|CEP95|STK35|EPC1|TMEM9B|EIF4G2|STRN3|PPP1CC|REPS2|LUC7L3|ARCN1|ACTR8|TET2|HOXA1|AP4S1|MEX3D|ADAM11|HOXA2|PRRX1|BAHD1|WDR13|CHTOP|RPS8|SEC31A|CUEDC2|CAMK1|DDX5|NFYC|CLPB|RAB1A|EEF1A1|ATP6V0C|OSBPL2|RAB1B|CD164|UBE4B|NASP|AP2M1|PLP2|ELOVL5|PIGV|KIF1B|MAN1A1|NR4A2|SFXN1
0_creatingPathways/MSigDB/allSets.RData	BIOCARTA_GPCR_PATHWAY	33	20545	2.76757e-05	0.000160453	NFATC4|PLCG1|PRKAR1A|RAF1|PRKAR2B|GNAS|CREB1|HRAS|PRKAR2A|ADCY1|GNB1|NFATC3|CALM1|PPP3CB|MAPK3|NFATC2|FOS|RPS6KA3|MAP2K1|PPP3CA|PPP3CC|NFATC1|JUN|PRKCB|GNAQ|PRKACB|PRKCA|GNAI1
0_creatingPathways/MSigDB/allSets.RData	PID_AR_TF_PATHWAY	51	20545	2.78428e-05	0.000160453	MAP2K6|TRIM24|MAPK8|SIRT1|SMARCC1|APPBP2|NR2C1|MAP2K4|RCHY1|NCOA2|ZMIZ2|CREBBP|SENP1|SMARCE1|EP300|HSP90AA1|MAPK14|RXRA|KAT7|GATA2|EHMT2|NR2C2|HDAC1|AR|NR0B1|KLK2|MDM2|EGR1|KAT2B|FOXO1|REL|HDAC7|NCOA1|JUN|SMARCA2|NR3C1|PDE9A|CEBPA
0_creatingPathways/MSigDB/allSets.RData	REACTOME_IL_3_5_AND_GM_CSF_SIGNALING	43	20545	2.78951e-05	0.000160453	CSF2RB|HCK|LYN|RAPGEF1|CRKL|CRK|PIK3R1|YWHAZ|IL3RA|PIK3CB|VAV1|SYK|INPPL1|HRAS|PIK3CD|GRB2|TEC|PIK3CA|PIK3R2|SHC1|IL2RB|CBL|SOS1|YES1|STAT5A|STAT5B|JAK1|GAB2|PTPN6|JAK2|IL2RA|PRKACB|FYN|BLNK
0_creatingPathways/MSigDB/allSets.RData	REACTOME_SIGNALLING_TO_ERKS	36	20545	2.8457e-05	0.000163023	RALA|NRAS|PLCG1|CDK1|RAPGEF1|MAPKAPK2|BRAF|KRAS|CRK|RAF1|MAPK13|RIT1|YWHAB|NTRK1|FRS2|MAPK14|HRAS|GRB2|NGF|MAPK3|SHC1|SOS1|MAPK11|RAP1A|MAP2K1|MAP2K2|MAPK1|RALB|MAPKAPK3
0_creatingPathways/MSigDB/allSets.RData	BIOCARTA_PPARA_PATHWAY	54	20545	2.96751e-05	0.000169316	FAT1|MYC|NCOR1|MED1|PRKAR1A|PIK3R1|CREBBP|PRKAR2B|SRA1|PDGFA|EP300|HSP90AA1|RXRA|RB1|RELA|PRKAR2A|PPARA|PIK3CA|CITED2|PIK3CG|MAPK3|DUSP1|DUT|NFKBIA|NOS2|SP1|TNF|LPL|NR1H3|ACOX1|STAT5A|STAT5B|MRPL11|MAPK1|NCOA1|JUN|PRKCB|NCOR2|CD36|PRKACB|NRIP1|PRKCA
0_creatingPathways/MSigDB/allSets.RData	PID_EPHB_FWD_PATHWAY	40	20545	2.99782e-05	0.000170358	EFNB2|NRAS|SYNJ1|KRAS|PTK2|CRK|PIK3R1|ITSN1|ROCK1|HRAS|RAC1|EPHB3|GRB2|PIK3CA|KALRN|EFNB1|RAP1B|MAPK3|SHC1|WASL|PXN|EPHB4|RASA1|NCK1|CDC42|DNM1|RAP1A|MAP2K1|MAPK1|RRAS|GRB7|MAP4K4|PAK1
0_creatingPathways/MSigDB/allSets.RData	APOPTOTIC_PROGRAM	58	20545	3.02233e-05	0.000171064	MOAP1|TOP2A|PSEN2|LCK|DIABLO|BIK|BID|SOD1|AIFM1|ACIN1|CYCS|CDKN2A|CASP3|CECR2|APAF1|CASP7|HIP1|DNM1L|BCL2L10|COL4A3|IFI6|SFN|VCP|STAT1|DFFA|IFNB1|VDAC1|GZMA|BAD|MCL1|BCL2L1|BAX|F2R|GZMB|PMAIP1|PPT1|SMAD3|IFT57|GPX1|CASP8
0_creatingPathways/MSigDB/allSets.RData	KEGG_PHOSPHATIDYLINOSITOL_SIGNALING_SYSTEM	75	20545	3.16716e-05	0.000178547	DGKD|PLCB4|PIK3C3|PLCG1|PIP4K2A|SYNJ1|PLCG2|IMPA1|INPP5K|PIK3C2A|ITPKB|PIK3R1|INPP5E|SYNJ2|PIK3CB|PIP4K2C|IPPK|DGKI|PIP5K1A|PI4KB|INPPL1|PIK3CD|ITPK1|PRKCG|CALM1|PIK3CA|PTEN|PIK3CG|PIK3R2|DGKG|INPP5A|PLCB2|PIKFYVE|PLCB3|INPP5B|CDIPT|DGKZ|PIP5K1B|INPP4A|INPP5D|DGKA|PIK3C2B|INPP1|PRKCB|CDS2|PIK3R5|INPP4B|DGKH|PLCB1|ITPR1|PRKCA
0_creatingPathways/MSigDB/allSets.RData	V$GR_01	189	20545	3.20236e-05	0.000179815	DSTN|SEMA4C|ETS1|G3BP2|CCDC126|CD96|SKIL|SLC7A11|ARHGAP6|ADNP|MAP1B|ATG2B|MBP|KHDRBS1|ACBD3|NUFIP2|SORBS1|RBM3|DUSP10|TBL1XR1|TIE1|SENP3|STK35|RBBP7|UBE3A|UBR1|SDC1|PUM2|PAK1IP1|HIVEP1|RANBP9|FSTL5|SYNCRIP|SRSF6|MBNL2|PPP1CC|NDST2|DNAJA2|NCKAP5|LAMTOR3|NLK|SREK1|LUC7L3|DOLPP1|ZIC2|NIPBL|RNF38|NDUFS1|MBIP|DOCK4|GDNF|DNAJC3|LARP4|PROX1|ZNF654|ZNF775|SLC12A8|KLF5|HOXA2|EPG5|PRRX1|RBX1|TCF12|SCNN1A|A…
0_creatingPathways/MSigDB/allSets.RData	V$HFH3_01	181	20545	3.31147e-05	0.000185025	BCL11B|RAB3IP|PNMA1|RGMA|CHCHD7|NR4A3|HOXA10|ZHX2|NOVA1|RPS6KB1|ADAM23|TLE3|SYNRG|BUB3|SLC39A8|SSH3|PIK3C2A|ICK|CTDSPL2|KCTD15|RUNX2|SGK1|FLI1|KAT6B|SHOX2|BRIP1|UBR1|PVRL1|TSPAN17|ATP2A2|PLAG1|QRICH1|PRRC2A|CDAN1|REPS2|FBXO11|NIPBL|SIX5|VASN|LHX3|TOB1|GFRA1|SLC10A7|TJP1|MCC|LTA|REST|SCAMP1|KRTAP17-1|FBXW11|GOLGA1|CSNK1E|CLDN8|CHD6|ARHGAP30|PHTF2|CAB39L|SOX15|IQGAP2|OMD|RGS22|REEP4|ATXN7L1|ETV5|KL…
0_creatingPathways/MSigDB/allSets.RData	V$PAX5_01	143	20545	3.3213e-05	0.000185025	ARHGEF12|SYTL2|WASF1|HOXA10|BCOR|ASXL1|WDR78|CDC40|TRAF4|MEX3B|INTS12|MYH10|CDC27|JMJD6|SYNJ1|EIF4E|KDELR2|XPR1|ZNF143|ANGPTL2|ZNF800|ARID1A|PRPF4B|BTBD1|SRF|EIF4G2|CALD1|HMGN3|SENP1|XIAP|STAG2|NCOA6|FXR2|NRF1|ZFX|PLAGL2|GPATCH2|SH3GL3|RAPGEFL1|RNF220|BMPR2|ZBTB4|UBTF|RORA|TLK1|SCNN1A|BAHD1|CALCR|FBXO24|RTN2|TSEN54|VCPIP1|CCL20|PACSIN3|THRA|CASKIN2|MNT|UBE2D3|DNAL4|NECAP1|ARGLU1|ARFIP2|DET1|GOLPH…
0_creatingPathways/MSigDB/allSets.RData	PID_AR_NONGENOMIC_PATHWAY	31	20545	3.40642e-05	0.000189023	PLCG1|PLCG2|AKT1|PTK2|RAF1|PIK3R1|GNAZ|PELP1|CREB1|HRAS|GNRH1|RAC1|GNB1|AR|GNAI3|PIK3CA|MAPK3|PLCB2|GNAI2|PLCB3|CDC42|FOS|MAP2K1|MAP2K2|MAPK1|GNG2|PLCB1|GNAI1
0_creatingPathways/MSigDB/allSets.RData	ST_PHOSPHOINOSITIDE_3_KINASE_PATHWAY	37	20545	3.46773e-05	0.000191652	NR4A3|AKT3|RPS6KB1|A1BG|BTK|SOS2|AKT1|PDK1|YWHAG|YWHAZ|CYTH3|CDKN2A|YWHAB|PPP1R13B|GRB2|SFN|PIK3CA|YWHAH|PTEN|SHC1|YWHAQ|SOS1|AKT2|BAD|FOXO1|RPS6KA3|CD55|DAPP1|INPP5D|RPS6KA2
0_creatingPathways/MSigDB/allSets.RData	RNA_SPLICING	88	20545	3.48089e-05	0.000191652	SRPK2|RP9|CDC40|NOVA1|DDX39A|NCBP2|HNRNPC|SNW1|DBR1|DDX20|GEMIN2|DHX8|IVNS1ABP|SFPQ|TRA2A|NONO|PRPF4B|EFTUD2|SRPK1|PRPF3|SFSWAP|PRPF8|SYNCRIP|SNRPD3|SRSF6|U2AF1|SNRPA1|SNRPD1|SRSF5|SRSF7|RNPS1|LUC7L3|SNRPB|SRSF1|HNRNPH3|TXNL4A|NCBP1|LSM1|SRSF10|SNRPB2|DDX23|GEMIN5|GEMIN8|DHX38|PPIG|SNRPG|SNRNP40|KHSRP|ZNF638|CRNKL1|DHX16|SCAF11|CELF1|SNRPN|NOL3|GEMIN7|SNRPF|CWC15|ZRANB2|SLU7|SF3A1|SNRPD2|SF3A3|TR…
0_creatingPathways/MSigDB/allSets.RData	V$PR_01	137	20545	3.72165e-05	0.000204114	ARHGAP32|TRIB2|DSTN|HOXA5|CHCHD7|GREB1|SEMA4C|ETS1|CCDC126|NCOA3|SKIL|ARHGAP6|ADNP|RAB30|MBP|KHDRBS1|PCDH9|RBM3|KCTD6|TIMM8A|TIE1|SENP3|RBM24|STK35|FBXO9|SDC1|HIVEP1|RANBP9|FSTL5|SYNCRIP|PPP1CC|PLAG1|NDST2|FAM76B|DNAJA2|NCKAP5|SREK1|NIPBL|RNF38|GDNF|LARP4|PROX1|C14orf37|ZNF654|ZNF775|AGAP2|SLC12A8|DLG3|HOXA2|EPG5|SLC17A2|SCNN1A|AMOT|GRB2|KIAA1468|HEPACAM2|WFIKKN2|RTKN|RWDD1|USP54|MPRIP|EMILIN1|PY…
0_creatingPathways/MSigDB/allSets.RData	REGULATION_OF_TRANSFERASE_ACTIVITY	153	20545	3.75753e-05	0.000205286	CDKN1C|TRIB2|MALT1|HERC5|MAP3K9|IRAK1|GTPBP4|ADRB2|PPAP2A|CDK5R1|TRIB3|NCK2|CKS1B|MAP3K2|SOD1|S1PR2|CDC25A|DUSP22|MAP3K4|CXCR4|CCDC88A|CCNK|RBL1|CHEK1|CDKN3|SERINC1|CDKN2A|CDC6|PIK3CB|MAP3K7|PARD3|CCND3|KIAA1804|TGFA|CDK5RAP1|APC|EREG|LATS1|TRAF6|MBIP|PAK2|CDK7|RB1|PIF1|CD81|SERINC2|PROK2|ADRA2C|CDK5RAP3|SFN|GADD45G|CDKN2D|MADD|CDC37|CCNT1|CDKN2B|PTEN|HIPK3|SHC1|ERN1|NF1|CAMKK2|HEXIM1|MAP4K5|MAP3…
0_creatingPathways/MSigDB/allSets.RData	KEGG_SPLICEOSOME	112	20545	3.81513e-05	0.000207631	CDC40|CHERP|NCBP2|HNRNPC|RBM25|TCERG1|SNW1|DHX15|CDC5L|EIF4A3|RBM22|DHX8|TRA2A|LSM5|CTNNBL1|EFTUD2|ACIN1|THOC1|DDX42|PRPF3|PUF60|PRPF8|SRSF3|SNRNP27|SNRPD3|SF3B5|SRSF6|U2AF1|AQR|HNRNPK|SNRPA1|SNRPD1|SRSF5|U2SURP|SRSF7|PPIL1|SNRPB|SRSF1|TXNL4A|NCBP1|RBM8A|HNRNPM|PLRG1|SRSF10|SNRPB2|DDX23|HNRNPU|DHX38|SNRPG|SNRNP40|PRPF40A|CRNKL1|DHX16|NAA38|SART1|DDX46|U2AF2|SNRPF|PPIE|SYF2|CWC15|DDX5|HNRNPA1|LSM2…
0_creatingPathways/MSigDB/allSets.RData	BIOCARTA_INTEGRIN_PATHWAY	38	20545	3.90612e-05	0.000211768	MAPK8|RAPGEF1|CRKL|PTK2|RAF1|ROCK1|TNS1|HRAS|GRB2|CAPN1|MAPK3|SHC1|PXN|BCR|RHOA|CAV1|SOS1|TLN1|RAP1A|CAPNS1|ZYX|MAP2K1|CSK|MAP2K2|MAPK1|JUN|ITGB1|FYN|VCL|ACTN1
0_creatingPathways/MSigDB/allSets.RData	PID_NOTCH_PATHWAY	57	20545	4.1216e-05	0.000222598	MIB1|JAG1|DTX1|NOTCH2|MYC|APH1B|DLL1|NCOR1|ADAM10|PSEN1|ITCH|KDM1A|EP300|SKP2|NUMB|RBBP8|MAML1|SKP1|LNX1|HDAC1|PTCRA|RBPJ|MFAP5|APH1A|YY1|DLK1|CTBP1|NOTCH1|MFAP2|CBL|SPEN|CDKN1A|DNM1|PSENEN|EPS15|CUL1|RAB11A|ENO1|MAML2|GATA3|NCOR2|FBXW7
0_creatingPathways/MSigDB/allSets.RData	PID_LYSOPHOSPHOLIPID_PATHWAY	65	20545	4.23657e-05	0.000227937	GNA12|TIAM1|PLCG1|LYN|GNA13|AKT1|PRKCD|PTK2|CRK|PIK3R1|GNAZ|CASP3|NFKB1|PIK3CB|LPAR2|HRAS|RELA|ADCY4|LPAR3|RAC1|LPAR4|ADCY1|GNB1|MAPT|GNAI3|LPAR1|ADCY2|MMP9|NFKBIA|PXN|RHOA|GNAI2|TRIP6|PLCB3|FOS|MAGI3|PTK2B|ADCY3|GNG2|GNA11|JUN|PRKCE|ADCY6|GNAQ|GNA15|ADCY7|GNAI1|GAB1
0_creatingPathways/MSigDB/allSets.RData	V$IRF2_01	120	20545	4.3435e-05	0.000232805	BLK|HDAC4|TNFSF13B|DEPDC7|MED13|DLG1|DDX58|CAPRIN1|SORBS1|DUSP10|XAF1|HOXA6|CUL2|PDGFC|NPR3|NDN|ROCK1|SREK1|RAPGEF6|OSM|MAPK6|E2F3|PROX1|RNF220|CCDC6|PSMA3|TGFB3|PLXNC1|IL11|TMBIM4|ABHD16A|BNC2|PGM5|ARHGEF6|TRMT6|AGBL2|KIAA1468|TMEM229B|MARCH1|PCGF5|KCNMB3|KARS|TRMT112|IFNB1|BBX|CASZ1|PRKD2|TAPBP|ASH1L|CDK6|FLT3LG|ARHGAP5|SLC38A2|CXorf21|UPF2|PSMB8|MAP3K11|PRKD3|DAP3|B2M|PSMB9|REL|GSDMD|IL15RA|PR…
0_creatingPathways/MSigDB/allSets.RData	REACTOME_REGULATION_OF_MITOTIC_CELL_CYCLE	74	20545	4.37582e-05	0.000233652	CCNA1|FBXO5|PSMD11|CDC27|PSMD5|MAD2L1|BUB3|CDK1|PSMD10|PSMC1|BUB1B|CCNA2|PSMD12|AURKA|CCNB1|PSMB3|PSMD7|PSMC6|AURKB|PSMA2|PSMD2|CDK2|ANAPC7|UBE2C|SKP2|PSMC4|PSMC2|PSMD6|SKP1|PSMA3|UBE2D1|PSMB5|CDC23|PSMD1|PSMB7|ANAPC10|CDC20|UBA52|PSMB4|PSMA7|UBE2E1|ANAPC5|CDC14A|RPS27A|PSMA1|PSMA5|PSMD4|PSMD13|PSMD9|PSME4|CDC26|PSMB8|CDC16|PSMB9|PSMB2|CUL1|PSMB10|PSMF1
0_creatingPathways/MSigDB/allSets.RData	ACAWNRNSRCGG_UNKNOWN	58	20545	4.58974e-05	0.000242718	TRIB2|PELI2|HES6|TGFB1I1|SLIT2|CTCF|CAPRIN1|ILF3|RBM3|PUM1|SFPQ|CRKL|CEP95|MTMR3|AKAP8|EIF4G2|SRSF3|SUMO1|KPNA6|NCOA6|FKBP3|SLC39A7|EP300|ZFX|CXXC1|MED14|NR2C2|ZNF638|SATB2|CKB|MEX3D|UBXN11|DDX5|NFYC|BCL2L13|SREBF2|PIM2|TRA2B|GPC6|UBE4B|ELOVL5|DDX17|PCF11|MRPL1
0_creatingPathways/MSigDB/allSets.RData	TRANSMEMBRANE_RECEPTOR_PROTEIN_SERINE_THREONINE_KINASE_SIGNALING_PATHWAY	46	20545	4.58982e-05	0.000242718	CDKN1C|RGMB|HPGD|TGFBR1|EID2|ACVR2B|SMAD4|SNX6|SMURF1|TGFBR3|HIPK2|PEG10|BMPR1A|LTBP2|MAP3K7|SMAD7|SMAD5|VWC2|BMPR2|FNTA|GDF9|CDKN2B|CITED2|TGFBRAP1|ACVRL1|STUB1|ACVR1|SMAD2|SMAD1|TGFB1|ACVR1B|ACVR2A|SMAD3|KLF10|ENG
0_creatingPathways/MSigDB/allSets.RData	REACTOME_INTERFERON_ALPHA_BETA_SIGNALING	61	20545	4.59707e-05	0.000242718	IRF4|IFI27|MX2|MX1|IFIT1|XAF1|ISG15|OAS1|IFNAR2|OAS2|IFIT3|IFNAR1|RNASEL|IRF9|OASL|STAT2|ADAR|IRF7|IFI6|IFNA16|IFNA14|IFNA2|STAT1|IRF2|OAS3|IFI35|IFNB1|IRF5|EGR1|IFIT2|IRF3|PSMB8|JAK1|SOCS1|HLA-F|PTPN6|IRF1|IP6K2|ISG20|USP18|SOCS3|IRF8|IFITM2|IFITM3|GBP2|IFITM1
0_creatingPathways/MSigDB/allSets.RData	REACTOME_SCFSKP2_MEDIATED_DEGRADATION_OF_P27_P21	51	20545	4.66535e-05	0.000245408	CCNA1|PSMD11|PSMD5|PSMD10|PSMC1|CKS1B|CCNA2|PSMD12|PSMB3|PSMD7|PSMC6|PSMA2|PSMD2|CDK2|SKP2|PSMC4|PSMC2|PSMD6|SKP1|PSMA3|PSMB5|PSMD1|PSMB7|UBA52|PSMB4|PSMA7|CCNE1|RPS27A|PSMA1|PSMA5|PSMD4|PSMD13|PSMD9|CDKN1A|CCNE2|PSMB8|PSMB9|PSMB2|CUL1|PSMB10|CDKN1B|PSMF1
0_creatingPathways/MSigDB/allSets.RData	REACTOME_DOWNREGULATION_OF_TGF_BETA_RECEPTOR_SIGNALING	21	20545	4.82939e-05	0.000253096	PMEPA1|TGFBR1|TGFBR2|SMURF1|PPP1CC|SMAD7|SMURF2|UCHL5|MTMR4|UBA52|PPP1CB|PPP1CA|RPS27A|PPP1R15A|STUB1|STRAP|XPO1|SMAD2|TGFB1|SMAD3
0_creatingPathways/MSigDB/allSets.RData	PID_MAPK_TRK_PATHWAY	32	20545	5.12295e-05	0.00026749	MAP2K6|NRAS|CDK5R1|PRKCD|MAPKAPK2|MAP3K2|BRAF|KRAS|SRF|RAF1|CREB1|RIT1|MAPK7|MAPK14|HRAS|RPS6KA5|RAP1B|EHD4|MAPK3|EGR1|FOS|MAP2K5|RAP1A|MAP2K1|MAPK1|MEF2C
0_creatingPathways/MSigDB/allSets.RData	REACTOME_MRNA_SPLICING	99	20545	5.14693e-05	0.000267754	CDC40|POLR2D|PAPOLA|NCBP2|HNRNPC|CLP1|HNRNPA2B1|POLR2B|CPSF2|CSTF2|POLR2G|EFTUD2|DHX9|PRPF8|SRSF3|HNRNPA0|SNRPD3|SF3B5|SRSF6|U2AF1|HNRNPK|SNRPA1|SNRPD1|SRSF5|HNRNPR|NFX1|SRSF7|RNPS1|POLR2K|CPSF7|SNRPB|SMC1A|SRSF1|HNRNPD|TXNL4A|NCBP1|RBM8A|HNRNPM|CCAR1|SNRPB2|DDX23|HNRNPU|DHX38|SNRPG|CSTF1|SNRNP40|HNRNPH1|FUS|NUDT21|HNRNPL|POLR2I|U2AF2|SNRPF|CD2BP2|HNRNPA1|LSM2|SNRPA|GTF2F1|HNRNPUL1|POLR2J|PCBP2|P…
0_creatingPathways/MSigDB/allSets.RData	PID_PLK1_PATHWAY	44	20545	5.22474e-05	0.000270806	NINL|FBXO5|KIF2A|CDK1|CENPE|NDC80|BUB1B|KIF20A|BUB1|AURKA|CCNB1|TUBG1|ERCC6L|CDC25B|STAG2|PPP1R12A|GOLGA2|FZR1|PPP2CA|SGOL1|GORASP1|FBXW11|ECT2|NUDC|WEE1|CLSPN|PRC1|BORA|TPX2|CDC20|PPP1CB|RAB1A|TPT1|RHOA|ROCK2|ODF2|PAK1
0_creatingPathways/MSigDB/allSets.RData	BIOCARTA_CARM_ER_PATHWAY	33	20545	5.24508e-05	0.000270868	GRIP1|HDAC4|HDAC9|MED1|ERCC3|HDAC2|GTF2E1|GTF2A1|CREBBP|SRA1|PELP1|HDAC6|EP300|HDAC1|NR0B1|TBP|HDAC8|HDAC10|GTF2F1|HDAC5|PHB2|SPEN|HDAC11|HDAC7|MEF2C|NCOR2|NRIP1
0_creatingPathways/MSigDB/allSets.RData	REACTOME_G_ALPHA1213_SIGNALLING_EVENTS	72	20545	5.40391e-05	0.000278056	ARHGEF12|PLXNB1|GNA12|ARHGEF4|TIAM1|ARHGEF9|PLEKHG2|GNA13|SOS2|PIK3R1|ARHGEF18|FGD3|OBSCN|ITSN1|ROCK1|VAV1|ABR|ECT2|RAC1|RASGRF2|GNB1|GNG13|ARHGEF6|FGD1|ARHGEF11|GNG8|PIK3CA|KALRN|GNB5|RHOB|ARHGAP4|TIAM2|ARHGEF2|PIK3R2|ARHGEF3|RHOA|SOS1|ROCK2|CDC42|FGD2|GNG12|GNB4|RHOG|GNG7|AKAP13|RAC2|GNG2|ARHGEF17|PREX1|NET1|VAV3|TBXA2R|GNG11
0_creatingPathways/MSigDB/allSets.RData	POSITIVE_REGULATION_OF_TRANSCRIPTION_FROM_RNA_POLYMERASE_II_PROMOTER	63	20545	5.4502e-05	0.000279421	PLAGL1|MED6|MED13|MED1|ERCC3|SUPT4H1|MYO6|EPC1|ARNTL|ZMIZ2|NCOA6|RXRA|MED14|MAML1|CDK7|NPAS2|CLOCK|NUFIP1|TFAP2B|SUPT5H|THRAP3|ELF1|GLIS3|UTF1|ATF6|SP1|MED17|CCNH|ZBTB38|GLI2|SQSTM1|FOXO1|RBM14|MAML3|GTF2H1|SMAD2|FOXO3|TNFRSF1A|HIF1A|MAML2|SMAD3|NRIP1|EPAS1
0_creatingPathways/MSigDB/allSets.RData	CELL_CYCLE_ARREST_GO_0007050	55	20545	5.48592e-05	0.000280238	APBB2|CDKN1C|NOTCH2|PLAGL1|MAP2K6|PCBP4|MYC|GAS1|KHDRBS1|UHMK1|CUL2|EIF4G2|CDKN3|CDKN2A|TBRG1|APC|CUL5|CUL3|FOXO4|TBRG4|CUL4A|CDKN2D|CDKN2B|ERN1|JMY|PPP1R15A|MLF1|ZAK|KAT2B|NBN|GAS7|CUL1|CDKN1B|STK11|AIF1|TGFB1|SMAD3|GADD45A|SESN1
0_creatingPathways/MSigDB/allSets.RData	POSITIVE_REGULATION_OF_RNA_METABOLIC_PROCESS	117	20545	5.57977e-05	0.000284006	RORB|PLAGL1|MED6|BPTF|SMARCC1|MED13|CTCF|BCL10|MED1|ILF3|ERCC3|SUPT4H1|PCBD2|ARID1A|MYO6|EPC1|ARNTL|ZMIZ2|NAA15|NCOA6|RXRA|TP63|NCBP1|SMARCC2|MED14|RSF1|MAML1|CDK7|NPAS2|CLOCK|TRIM28|XRCC6|NUFIP1|TFAP2B|TAF8|SUPT5H|ILF2|EHF|ERCC6|THRAP3|ARHGEF11|GATA4|ELF1|GLIS3|NAA16|UTF1|HMGA1|ATF6|CITED2|SP1|ATF7IP|MED17|TRERF1|CCNH|ZBTB38|TCF4|GLI2|SQSTM1|FOXO1|RBM14|MAML3|GTF2H1|SMAD2|AFAP1L2|FOXO3|TNFRSF1A|…
0_creatingPathways/MSigDB/allSets.RData	ACTIN_CYTOSKELETON_ORGANIZATION_AND_BIOGENESIS	103	20545	5.7902e-05	0.000293661	WASF1|DSTN|EZR|DBN1|DLG1|SORBS1|LIMK1|NCK2|FLNA|CRK|CCDC88A|CAPG|ROCK1|RACGAP1|NF2|LATS1|DOCK2|MYH11|SCIN|SSH1|RAC1|CFL1|AMOT|CDC42EP2|SHROOM1|FGD1|RHOJ|CYTH2|PLEK2|LIMA1|TSC1|ARPC4|RND1|ARHGEF2|FGD5|NF1|WASL|ARFIP2|MYH9|ARAP1|RHOA|RASA1|CDC42EP5|NCK1|TESK2|SORBS3|CXCL12|CDC42|ARF6|FGD2|FGD6|RHOF|ARHGDIB|KPTN|WASF2|ARPC5|SSH2|ATP2C1|ELMO1|WIPF1|CDC42BPA|FSCN1|EVL|ARHGEF17|SPTA1|PACSIN2|PREX1|FLNB…
0_creatingPathways/MSigDB/allSets.RData	REACTOME_PPARA_ACTIVATES_GENE_EXPRESSION	99	20545	5.86035e-05	0.000295455	TBL1X|MED6|ABCB4|ABCA1|MED23|NFYB|CDK19|NCOA3|MED10|NCOR1|HMGCR|MED1|ALAS1|MED20|TRIB3|TXNRD1|TBL1XR1|MED26|G0S2|NCOA2|ARNTL|CREBBP|NCOA6|NRF1|HMGCS1|EP300|RXRA|MED14|TEAD1|CPT1A|MED27|NPAS2|CLOCK|MED8|MED19|MED30|RORA|MED18|TGS1|CYP1A1|PPARA|MED25|TEAD2|TEAD4|MED11|YAP1|MED15|TIAM2|ACSL1|MED9|MED17|SREBF2|ACOX1|ACADM|MED16|NFYA|SLC27A1|PLIN2|SREBF1|WWTR1|NCOA1|MED13L|CD36|FDFT1|TNFRSF21|GLIPR1|C…
0_creatingPathways/MSigDB/allSets.RData	BIOCARTA_CTCF_PATHWAY	23	20545	5.86735e-05	0.000295455	TGFBR1|MYC|RPS6KB1|SMAD4|TGFBR2|TGFBR3|TGFB2|PIK3R1|CDKN2A|PPP2CA|SMAD5|TGFB3|PIK3CA|MDM2|PTEN|PIK3CG|CD79B|CDKN1B|SMAD1|TGFB1
0_creatingPathways/MSigDB/allSets.RData	PID_NFKAPPAB_CANONICAL_PATHWAY	23	20545	5.92409e-05	0.000297255	RAN|MALT1|CHUK|BCL10|NFKB1|TRAF6|RELA|ERC1|UBE2D3|TNFAIP3|BIRC2|NFKBIA|TNF|ATM|XPO1|RIPK2|TNFRSF1A|CYLD|PRKCA
0_creatingPathways/MSigDB/allSets.RData	PID_WNT_NONCANONICAL_PATHWAY	32	20545	6.00368e-05	0.000300184	PRKCZ|MAPK8|FZD2|CHD7|FLNA|DVL3|ROCK1|NLK|MAP3K7|FZD7|MAPK9|RAC1|FZD5|CAMK2A|DVL2|ROR2|SETDB1|NFATC2|RHOA|DVL1|CDC42|CSNK1A1|YES1|ARRB2|DAAM1|TAB2|FZD6|CTHRC1
0_creatingPathways/MSigDB/allSets.RData	POSITIVE_REGULATION_OF_TRANSCRIPTIONDNA_DEPENDENT	115	20545	6.19375e-05	0.000308597	RORB|PLAGL1|MED6|BPTF|SMARCC1|MED13|CTCF|BCL10|MED1|ILF3|ERCC3|SUPT4H1|PCBD2|ARID1A|MYO6|EPC1|ARNTL|ZMIZ2|NAA15|NCOA6|RXRA|TP63|SMARCC2|MED14|RSF1|MAML1|CDK7|NPAS2|CLOCK|TRIM28|XRCC6|NUFIP1|TFAP2B|TAF8|SUPT5H|ILF2|EHF|THRAP3|ARHGEF11|GATA4|ELF1|GLIS3|NAA16|UTF1|HMGA1|ATF6|CITED2|SP1|ATF7IP|MED17|TRERF1|CCNH|ZBTB38|TCF4|GLI2|SQSTM1|FOXO1|RBM14|MAML3|GTF2H1|SMAD2|AFAP1L2|FOXO3|TNFRSF1A|TGFB1|HIF1A|…
0_creatingPathways/MSigDB/allSets.RData	ST_INTEGRIN_SIGNALING_PATHWAY	82	20545	6.2513e-05	0.000310372	AKT3|MAPK8|RALA|ITGA8|PLCG1|ACTR2|PLCG2|SOS2|MAP2K4|AKT1|ANGPTL2|CSE1L|BRAF|PTK2|CRK|RAF1|ASAP1|CDKN2A|ROCK1|PIK3CB|MAPK8IP2|MYLK|PAK2|MAPK9|RASGRF2|MAP2K7|P4HB|GRB2|ARHGEF6|ITGA2|MAPK8IP3|ACTR3|PIK3CA|PTEN|SHC1|ITGB3BP|CAV1|VASP|SOS1|ROCK2|AKT2|ILK|CDC42|TLN1|MAP3K11|ZYX|MAPK1|GRB7|TNK2|ARHGEF7|ITGA5|PAK1|ITGA4|FYN|ITGA9|ITGA6|ACTN1
0_creatingPathways/MSigDB/allSets.RData	PID_THROMBIN_PAR1_PATHWAY	43	20545	6.306e-05	0.000311847	GNA12|GNA13|PRKCD|PIK3R1|GNAZ|ROCK1|ADRBK2|GNB1|PRKCG|GNAI3|F2RL2|PIK3CA|SNX1|PLCB2|RHOA|VASP|GNAI2|PLCB3|ROCK2|SNX2|DNM1|ZYX|AKAP13|F2R|GNG2|GNA11|PRKCB|GNAQ|ARRB1|GNA15|PLCB1|PRKCA|GNAI1
0_creatingPathways/MSigDB/allSets.RData	KEGG_CHEMOKINE_SIGNALING_PATHWAY	178	20545	6.32509e-05	0.000311847	PRKCZ|HCK|PLCB4|PRKX|AKT3|TIAM1|CHUK|NRAS|ADRBK1|LYN|SOS2|AKT1|PRKCD|BRAF|KRAS|CRKL|PTK2|ITK|CRK|NFKBIB|CXCR4|RAF1|PIK3R1|CCL28|ROCK1|NFKB1|PIK3CB|PARD3|VAV1|DOCK2|ADRBK2|HRAS|PIK3CD|RELA|ADCY4|CXCL3|RAC1|ADCY1|GNB1|STAT2|GNAI3|GRB2|GNG13|ADCY2|CCL20|GNG8|CCL25|PF4|STAT1|PIK3CA|VAV2|GNB5|RAP1B|CCL2|PIK3CG|MAPK3|GRK6|FGR|TIAM2|CCR2|PIK3R2|SHC1|NFKBIA|XCL1|PLCB2|WASL|PXN|CXCL9|RHOA|GNAI2|CXCL16|PLC…
0_creatingPathways/MSigDB/allSets.RData	REACTOME_PEPTIDE_CHAIN_ELONGATION	68	20545	6.69472e-05	0.000328925	RPS12|RPL36A|RPLP2|RPL37|RPS28|RPS2|RPL38|RPL19|RPS24|EEF2|RPS10|UBA52|RPL32|RPS8|RPL37A|RPL12|RPS7|RPL10A|FAU|RPS18|RPLP1|RPS16|RPL41|RPL6|RPS27A|RPS17|EEF1A1|RPL24|RPL11|RPS21|RPS3|RPL3|RPL14|RPS14|RPS25|RPS5|RPL18|RPS15|RPS19|RPL8|RPL35|RPS6|RPLP0|RPL29|RPS9|RPL15|RPS15A|RPS29|RPL36|RPL22|RPS27|RPS23|RPL31|RPS4Y1|RPL35A
0_creatingPathways/MSigDB/allSets.RData	V$CEBP_C	188	20545	6.73596e-05	0.000329806	BCL11B|MEIS1|JAKMIP2|HOXA3|MAP2K6|ROR1|FSTL1|KCNMA1|HDAC9|ADRB2|ING3|PLA2G4A|SSX2IP|LEMD2|PIK3C2A|PHACTR4|SUPT4H1|GPLD1|MSL3|FAM19A1|EPC2|SOX4|PIK3R1|NDN|LUC7L|GOT1|RHOQ|MBNL2|STAG2|NPTN|AP1S2|PLAG1|FKBP3|NFX1|NCKAP5|NTRK1|FAM175B|TP63|APC|RRM1|RNF38|PLAGL2|DNAJB14|MAGED2|PROX1|RELA|ATAD5|ITPK1|SCAF11|CHD6|KLF5|RORA|PTAFR|RAB6A|SEZ6|EHF|CA3|VNN3|ERC1|ZIC1|GATA4|IKZF4|OSBPL6|SARS|SARNP|NUDT3|RAB1A…
0_creatingPathways/MSigDB/allSets.RData	BIOCARTA_TNFR1_PATHWAY	29	20545	6.94502e-05	0.000338869	MAP3K1|MAPK8|LMNB1|BAG4|MAP2K4|CASP3|MAP3K7|PRKDC|FADD|PAK2|RB1|MADD|DFFA|TRADD|TNF|LMNA|ARHGDIB|SPTAN1|JUN|TNFRSF1A|PAK1|CASP8|CRADD
0_creatingPathways/MSigDB/allSets.RData	KEGG_VEGF_SIGNALING_PATHWAY	70	20545	7.39015e-05	0.000359349	AKT3|NFATC4|NRAS|PLCG1|PLCG2|PLA2G4A|AKT1|PPP3R1|MAPKAPK2|KRAS|PTK2|RAF1|PIK3R1|MAPK13|PIK3CB|MAPK14|HRAS|PIK3CD|RAC1|PLA2G12A|NFATC3|PRKCG|SH2D2A|PIK3CA|PPP3CB|PIK3CG|MAPK3|PIK3R2|NFATC2|PXN|AKT2|CDC42|NFAT5|PLA2G6|BAD|MAPK11|MAP2K1|PPP3CA|MAP2K2|PPP3CC|MAPK1|RAC2|NFATC1|PRKCB|SPHK1|MAPKAPK3|PIK3R5|HSPB1|PRKCA
0_creatingPathways/MSigDB/allSets.RData	REACTOME_M_G1_TRANSITION	76	20545	7.45507e-05	0.000361265	DBF4|CDC7|PSMD11|PSMD5|MCM10|GMNN|PSMD10|PSMC1|RPA4|E2F1|PSMD12|ORC6|PSMB3|PSMD7|PSMC6|MCM7|PRIM2|PSMA2|MCM6|CDC6|PSMD2|POLE2|CDK2|POLA1|E2F2|PSMC4|PSMC2|MCM4|CDC45|ORC5|E2F3|PSMD6|MCM3|PSMA3|ORC2|PSMB5|MCM2|PSMD1|PSMB7|UBA52|PSMB4|PSMA7|RPS27A|PSMA1|PRIM1|PSMA5|PSMD4|RPA2|PSMD13|PSMD9|PSME4|ORC4|PSMB8|PSMB9|PSMB2|PSMB10|PSMF1
0_creatingPathways/MSigDB/allSets.RData	PID_IL1_PATHWAY	32	20545	7.49846e-05	0.000362127	PRKCZ|MAP2K6|MAPK8|IRAK1|MYD88|CHUK|PIK3R1|NFKB1|MAP3K7|TRAF6|RELA|PRKCI|IL1RN|ERC1|MAP3K3|UBE2N|PIK3CA|TOLLIP|IL1B|IL1A|SQSTM1|IL1R1|JUN|TAB2|IL1RAP|CASP1|IRAK3
0_creatingPathways/MSigDB/allSets.RData	REACTOME_ERK_MAPK_TARGETS	21	20545	7.54889e-05	0.000363322	DUSP4|PPP2R1B|MEF2A|PPP2CA|MAPK7|MAPK14|PPP2R5D|RPS6KA5|MAPK3|PPP2CB|MAPK11|RPS6KA3|DUSP7|MAPK1|DUSP3|MEF2C|RPS6KA2|DUSP6
0_creatingPathways/MSigDB/allSets.RData	REACTOME_SYNTHESIS_OF_DNA	88	20545	7.75691e-05	0.000372069	CCNA1|PSMD11|PSMD5|PSMD10|PSMC1|GINS4|CCNA2|PSMD12|POLD2|ORC6|DNA2|PSMB3|PSMD7|PSMC6|MCM7|PRIM2|PSMA2|MCM6|CDC6|RFC3|PSMD2|POLE2|GINS1|CDK2|POLA1|PSMC4|PSMC2|MCM4|CDC45|ORC5|PSMD6|MCM3|RFC4|PSMA3|POLD1|RB1|ORC2|PSMB5|MCM2|PSMD1|PSMB7|FEN1|UBA52|PSMB4|PSMA7|RFC2|RPS27A|PSMA1|PRIM1|PSMA5|PSMD4|RPA2|PSMD13|PSMD9|PSME4|ORC4|CDKN1A|PSMB8|PSMB9|RFC5|PSMB2|PSMB10|CDKN1B|PSMF1|POLD4
0_creatingPathways/MSigDB/allSets.RData	PID_ERBB1_RECEPTOR_PROXIMAL_PATHWAY	35	20545	7.91412e-05	0.000378327	NRAS|PLCG1|NCK2|KRAS|PTK2|PIK3R1|PIK3CB|PTPN11|HRAS|PIK3CD|GNAI3|GRB2|STAT1|PIK3CA|MAPK3|PIK3R2|SHC1|WASL|RASA1|SOS1|NCK1|TLN1|MAPK1|PTPN6|STAT3|PAK1|GNAI1|GSN|GAB1
0_creatingPathways/MSigDB/allSets.RData	REACTOME_TRANS_GOLGI_NETWORK_VESICLE_BUDDING	55	20545	7.97817e-05	0.000380105	TBC1D8B|CPD|HIP1R|GAK|DTNBP1|PIK3C2A|PUM1|YIPF6|AP1S2|TFRC|BLOC1S3|AP4E1|VAMP7|IGF2R|GBF1|TGOLN2|CTSZ|VAMP8|CLTC|GNS|AP1G1|AP1S1|AP4B1|DNASE2|CLTA|FTH1|NECAP1|SNAPIN|NAPA|BLOC1S1|M6PR|AP1M1|VAMP2|SNX2|AP3S1|SNAP23|PICALM|SORT1|AP1B1|SNX9|STX4|SNX5|ARRB1|TPD52
0_creatingPathways/MSigDB/allSets.RData	REACTOME_ASPARAGINE_N_LINKED_GLYCOSYLATION	76	20545	8.04195e-05	0.000381083	MAN2A1|B4GALT5|SEC23A|MGAT5|MGAT2|ST6GAL1|ALG2|MANEA|ALG6|TUSC3|DAD1|PGM3|PMM1|SEC24B|ALG13|SAR1B|SEC24C|B4GALT1|DOLPP1|UGGT1|MAN1A2|LMAN1|PMM2|B4GALT3|DOLK|MLEC|DPM1|ALG9|ALG3|SEC24D|PDIA3|ST8SIA2|PREB|EDEM3|EDEM2|DPAGT1|MGAT3|SEC31A|MGAT4B|PRKCSH|RPN2|MCFD2|RPN1|MAN1B1|DPM2|MPI|DDOST|GMPPA|CANX|STT3A|B4GALT4|B4GALT6|MAN1C1|FUT8|DPM3|EDEM1|MAN1A1|MGAT4A
0_creatingPathways/MSigDB/allSets.RData	BIOCARTA_AT1R_PATHWAY	31	20545	8.05257e-05	0.000381083	MAP3K1|MAPK8|MAP2K4|MEF2A|PTK2|RAF1|MEF2D|HRAS|RAC1|GRB2|CALM1|MAPK3|SHC1|SOS1|PTK2B|MAP2K1|MAP2K2|MAPK1|JUN|PRKCB|MEF2C|GNAQ|PAK1|PRKCA
0_creatingPathways/MSigDB/allSets.RData	REACTOME_IL_2_SIGNALING	41	20545	8.12881e-05	0.000383409	CSF2RB|NRAS|CDK1|LCK|KRAS|RAF1|PIK3R1|IL3RA|YWHAB|PIK3CB|SYK|INPPL1|HRAS|PIK3CD|GRB2|PIK3CA|MAPK3|PIK3R2|SHC1|IL2RB|SOS1|STAT5A|STAT5B|JAK1|GAB2|PTK2B|MAP2K1|MAP2K2|MAPK1|PTPN6|JAK2|IL2RA
0_creatingPathways/MSigDB/allSets.RData	KEGG_GLIOMA	64	20545	8.35635e-05	0.000392733	CAMK2D|IGF1R|AKT3|NRAS|PLCG1|PLCG2|SOS2|AKT1|E2F1|ARAF|BRAF|KRAS|RAF1|PIK3R1|CDKN2A|PDGFA|PIK3CB|E2F2|TGFA|E2F3|RB1|HRAS|PIK3CD|CAMK2B|PRKCG|GRB2|CAMK2A|CALM1|PIK3CA|CDK4|MDM2|PTEN|PIK3CG|MAPK3|PIK3R2|SHC1|SOS1|CDK6|CAMK2G|AKT2|CDKN1A|MAP2K1|MAP2K2|MAPK1|PRKCB|PIK3R5|PRKCA
0_creatingPathways/MSigDB/allSets.RData	PID_TELOMERASE_PATHWAY	67	20545	8.40559e-05	0.000392733	MYC|TERF1|RPS6KB1|HUS1|BLM|HNRNPC|XRCC5|AKT1|E2F1|SIN3A|RBBP7|HDAC2|UBE3A|PINX1|TINF2|IFNAR2|NFKB1|HSP90AA1|TNKS|NCL|WT1|WRN|MAX|TERF2|PIF1|XRCC6|SIN3B|HDAC1|MXD1|RBBP4|POT1|IFNG|PARP2|PTGES3|RAD9A|MAPK3|ACD|SP1|FOS|ATM|NBN|MAPK1|RAD50|IRF1|CDKN1B|JUN|TGFB1|SMAD3|SAP30
0_creatingPathways/MSigDB/allSets.RData	REACTOME_GROWTH_HORMONE_RECEPTOR_SIGNALING	24	20545	8.40977e-05	0.000392733	IRS1|PRL|LYN|GH1|STAT1|SH2B1|MAPK3|IRS2|STAT5A|STAT5B|GHR|SOCS1|MAPK1|PTPN6|JAK2|STAT3|CISH|SOCS3|SOCS2
0_creatingPathways/MSigDB/allSets.RData	BIOCARTA_FMLP_PATHWAY	33	20545	8.45983e-05	0.000393771	MAP3K1|MAP2K6|NFATC4|RAF1|NFKB1|MAPK14|HRAS|RELA|RAC1|GNB1|NFATC3|CALM1|CAMK1|PPP3CB|MAPK3|NFKBIA|NFATC2|MAP2K1|PPP3CA|MAP2K2|PPP3CC|MAPK1|NFATC1|GNA15|PAK1|PLCB1|NCF2
0_creatingPathways/MSigDB/allSets.RData	REGULATION_OF_KINASE_ACTIVITY	149	20545	8.83985e-05	0.000410111	CDKN1C|TRIB2|MALT1|HERC5|MAP3K9|IRAK1|GTPBP4|ADRB2|PPAP2A|CDK5R1|TRIB3|NCK2|CKS1B|MAP3K2|SOD1|S1PR2|CDC25A|DUSP22|MAP3K4|CXCR4|CCDC88A|CCNK|RBL1|CHEK1|CDKN3|CDKN2A|CDC6|PIK3CB|MAP3K7|PARD3|CCND3|KIAA1804|TGFA|CDK5RAP1|APC|EREG|LATS1|TRAF6|MBIP|PAK2|CDK7|RB1|CD81|PROK2|ADRA2C|CDK5RAP3|SFN|GADD45G|CDKN2D|MADD|CDC37|CCNT1|CDKN2B|PTEN|HIPK3|SHC1|ERN1|NF1|CAMKK2|HEXIM1|MAP4K5|MAP3K5|GADD45B|STRADB|ZAK…
0_creatingPathways/MSigDB/allSets.RData	REACTOME_SIGNALING_BY_BMP	22	20545	8.9065e-05	0.000411853	FSTL1|ACVR2B|SMAD4|SMURF1|BMPR1A|SMAD7|SMAD5|CHRDL1|SMURF2|BMPR2|UBE2D1|SMAD6|ZFYVE16|UBE2D3|NOG|SMAD1|SKI|ACVR2A|BMP2|BMPR1B
0_creatingPathways/MSigDB/allSets.RData	BIOCARTA_TPO_PATHWAY	24	20545	8.99327e-05	0.000414412	PLCG1|RAF1|PIK3R1|CSNK2A1|HRAS|GRB2|STAT1|PIK3CA|PIK3CG|MAPK3|SHC1|RASA1|SOS1|FOS|STAT5A|STAT5B|MAP2K1|JAK2|STAT3|JUN|PRKCB|PRKCA
0_creatingPathways/MSigDB/allSets.RData	INTERPHASE_OF_MITOTIC_CELL_CYCLE	62	20545	9.02042e-05	0.000414412	APBB2|CDKN1C|DBF4|CDC7|KHDRBS1|E2F1|CUL2|CDKN3|CDKN2A|CDC6|KATNA1|CENPF|CDK2|POLA1|SKP2|BIRC5|PPP6C|LATS1|POLD1|CUL5|CUL3|CDC23|FOXO4|CHMP1A|TBRG4|KPNA2|CDCA5|ANAPC10|CUL4A|GFI1B|CDKN2D|CDK4|CDKN2B|FOXN3|ANAPC5|GFI1|RCC1|CDK6|CDKN1A|CDK10|MAP3K11|GSPT1|ACVR1|CUL1|DDX11|CDKN1B|ACVR1B|LATS2|BCAT1
0_creatingPathways/MSigDB/allSets.RData	REACTOME_PHOSPHOLIPID_METABOLISM	184	20545	9.1079e-05	0.000417077	PI4K2A|GBA3|PIK3C3|GLA|PIP4K2A|CHPT1|SYNJ1|LPCAT1|PLA2G4A|PPAP2A|VAPA|PLD4|MTMR1|LPCAT2|INPP5K|PIK3C2A|AGPAT5|CERS5|PPM1L|SLC44A5|MTMR3|COL4A3BP|LPGAT1|STS|SGPL1|PIK3R1|GPAM|ARSK|GM2A|INPP5E|SYNJ2|ACER3|SGPP1|LCLAT1|PIK3CB|SUMF2|OSBP|SPTLC1|PNPLA2|PI4KB|CTSA|INPPL1|VAPB|PIK3R4|GALC|PIK3CD|ASAH1|GPD1L|PLBD1|LPCAT3|PLA2G12A|MTM1|SLC44A2|PLD1|CERS4|GAL3ST1|MTMR4|PCYT1B|PLA2G4F|CEPT1|CERS2|PLA2G4C|PN…
0_creatingPathways/MSigDB/allSets.RData	ACTIN_FILAMENT_BASED_PROCESS	113	20545	9.44946e-05	0.000431322	WASF1|DSTN|EZR|DBN1|MYH10|DLG1|SORBS1|LIMK1|NCK2|FLNA|MYO6|CRK|CCDC88A|CAPG|ROCK1|RACGAP1|NF2|LATS1|DOCK2|MYH11|SCIN|SSH1|RAC1|CFL1|AMOT|CDC42EP2|SHROOM1|FGD1|MYL6|RHOJ|CYTH2|PLEK2|MYO1E|LIMA1|TSC1|ARPC4|RND1|ARHGEF2|FGD5|NF1|WASL|MYL6B|ARFIP2|MYH9|ARAP1|RHOA|RASA1|CDC42EP5|NCK1|TESK2|SORBS3|CXCL12|CDC42|ARF6|FGD2|FGD6|RHOF|ARHGDIB|KPTN|WASF2|ARPC5|SSH2|ATP2C1|ELMO1|WIPF1|CDC42BPA|FSCN1|EVL|ARHGE…
0_creatingPathways/MSigDB/allSets.RData	REACTOME_DIABETES_PATHWAYS	119	20545	0.000100347	0.000456561	IGF2BP3|XBP1|KLF4|IGF2BP1|MBTPS2|DIS3|WIPI1|NFYB|EIF2S1|SRPRB|HERPUD1|SPCS3|PDIA6|GOSR2|STX1A|KIF5B|CTSG|MBTPS1|ASNS|DCP2|GH1|EXOSC7|EXOC8|HSPA5|EXOSC9|EXOSC6|DNAJB11|EXTL3|EXOC5|ADD1|CXXC1|DDIT3|EXOSC2|SSR1|SLC30A5|DNAJC3|EXOC2|HYOU1|KHSRP|ARFGAP1|IGFBP3|PAPPA|HSP90B1|SEC11A|KLHDC3|PARN|PREB|DCTN1|SEC31A|EXOC3|ATF6|HDGF|CCL2|SHC1|EIF2AK3|ERN1|MYO5A|YIF1A|SEC11C|EXOSC5|ACADVL|SPCS1|SERP1|VAMP2|TL…
0_creatingPathways/MSigDB/allSets.RData	PID_P38_ALPHA_BETA_DOWNSTREAM_PATHWAY	38	20545	0.000100877	0.000457503	PLA2G4A|EIF4E|MEF2A|MAPKAPK2|MAPKAPK5|ATF1|CREB1|GDI1|CSNK2A1|MAPK14|DDIT3|RPS6KA5|RAB5A|KRT8|ATF6|NOS2|SLC9A1|RPS6KA4|EIF4EBP1|HBP1|MAPK11|ELK4|JUN|CSNK2A2|MEF2C|MKNK1|MAPKAPK3|HSPB1
0_creatingPathways/MSigDB/allSets.RData	REACTOME_NOD1_2_SIGNALING_PATHWAY	28	20545	0.000101611	0.00045936	MAP2K6|IRAK1|CHUK|TAB3|MAPK13|MAP3K7|MAPK14|TRAF6|UBE2N|TNFAIP3|BIRC2|MAPK11|IRAK2|TAB2|NOD1|RIPK2|CYLD|CASP4|CASP1|CASP8
0_creatingPathways/MSigDB/allSets.RData	KEGG_RIBOSOME	70	20545	0.000104797	0.000472256	RPS12|RPL36A|RPLP2|RPL37|RPS28|RPS2|RPL38|RPL19|RPS24|RPS10|UBA52|RPL32|RPS8|RPL37A|RPL12|RPS7|RPL10A|RSL24D1|FAU|RPS18|RPLP1|RPS16|RPL41|RPL6|RPL22L1|RPS27A|RPS17|RPL24|RPL11|RPS21|RPS3|RPL3|RPL14|RPS25|RPS5|RPL18|RPS15|RPS19|RPL8|RPL35|RPS6|RPLP0|RPL29|RPS9|RPL15|RPS15A|RPS27L|RPS29|RPL36|RPL22|RPS27|RPS23|RPL31|RPS4Y1|RPL35A
0_creatingPathways/MSigDB/allSets.RData	REGULATION_OF_PROTEIN_KINASE_ACTIVITY	147	20545	0.000107121	0.000481194	CDKN1C|TRIB2|MALT1|HERC5|MAP3K9|IRAK1|GTPBP4|ADRB2|PPAP2A|CDK5R1|TRIB3|NCK2|CKS1B|MAP3K2|SOD1|S1PR2|CDC25A|DUSP22|MAP3K4|CXCR4|CCDC88A|CCNK|CHEK1|CDKN3|CDKN2A|CDC6|PIK3CB|MAP3K7|PARD3|CCND3|KIAA1804|TGFA|CDK5RAP1|APC|EREG|LATS1|TRAF6|MBIP|PAK2|CDK7|RB1|CD81|PROK2|ADRA2C|CDK5RAP3|SFN|GADD45G|CDKN2D|MADD|CDC37|CCNT1|CDKN2B|PTEN|HIPK3|SHC1|ERN1|NF1|CAMKK2|HEXIM1|MAP4K5|MAP3K5|GADD45B|STRADB|ZAK|CCNE…
0_creatingPathways/MSigDB/allSets.RData	PID_P53_REGULATION_PATHWAY	57	20545	0.000108368	0.000485255	CSNK1G3|MAPK8|CSNK1D|AKT1|CSE1L|PRKCD|RCHY1|CCNA2|RFWD2|USP7|HIPK2|PRMT5|PPM1D|CHEK1|CREBBP|TTC5|CDKN2A|CDK2|CHEK2|PPP2CA|EP300|SKP2|MAPK14|FBXO11|ATR|KAT8|MAPK9|TRIM28|UBE2D1|CSNK1E|NEDD8|E4F1|YY1|HUWE1|CSNK1G2|MDM2|RPL11|PPP2R4|DYRK2|CSNK1A1|KAT2B|CCNG1|ATM|SETD7|SMYD2
0_creatingPathways/MSigDB/allSets.RData	PROTEIN_PROCESSING	48	20545	0.000109127	0.000487112	IGF1R|PTCH1|PPP2R5C|MAP3K9|MEX3B|MOB1B|PCSK5|APH1B|PSEN2|EIF2AK1|CDK12|PSEN1|AKT1|UHMK1|MYO3A|DYRK1A|CUZD1|KIAA1804|METAP2|PAK2|NLRP12|MAP3K12|STK4|APH1A|MAP3K3|INSR|EIF2AK3|CAMKK2|MAP3K11|PSENEN|MAP3K13|TAOK3|PAK1|TTN
0_creatingPathways/MSigDB/allSets.RData	TRANSMEMBRANE_RECEPTOR_PROTEIN_TYROSINE_KINASE_SIGNALING_PATHWAY	80	20545	0.000118274	0.000524104	IGF1R|IRS1|NRTN|ROR1|ADRB2|SORBS1|AKT1|NCK2|MPZL1|RAPGEF1|PIK3R1|REPS2|BDKRB2|NTRK1|FRS2|TGFA|EREG|MAPK8IP2|FOXC2|PTPRG|FOXO4|RPS6KA5|GRB2|ERBB3|AGRN|INSR|BAIAP2|SHC1|ABI1|PXN|DOK1|CBL|UTP11L|PICK1|FIBP|AP3S1|SOCS1|EPS15|PTK2B|CEP57|FLT4|GRB7|FLT3|ERBB2|AFAP1L2|EPS8|GRB10|MTSS1|LCP2|GAB1
0_creatingPathways/MSigDB/allSets.RData	REACTOME_TRANSPORT_TO_THE_GOLGI_AND_SUBSEQUENT_MODIFICATION	32	20545	0.000118787	0.000524104	MAN2A1|B4GALT5|SEC23A|MGAT5|MGAT2|ST6GAL1|MANEA|SEC24B|SAR1B|SEC24C|B4GALT1|MAN1A2|LMAN1|B4GALT3|SEC24D|ST8SIA2|PREB|MGAT3|SEC31A|MGAT4B|MCFD2|B4GALT4|B4GALT6|MAN1C1|FUT8|MAN1A1|MGAT4A
0_creatingPathways/MSigDB/allSets.RData	V$FOXJ2_01	174	20545	0.000118828	0.000524104	BCL11B|RAB3IP|PKIA|BAMBI|E2F5|RGMA|CHCHD7|HOXA10|CUX1|HSF2|FGF9|FSTL1|ZHX2|NOVA1|HOXA7|PRMT6|RPS6KB1|BUB3|PDE7A|SLC39A8|SSH3|PIK3C2A|ICK|SUPT4H1|BUB1|TGFB2|KCTD15|RUNX2|MSL3|BRIP1|UBR1|PPM1D|UCKL1|BDH1|LUC7L|PVRL1|TSPAN17|GNAZ|ATP2A2|PLAG1|TNR|CDAN1|LUC7L3|FBXO11|GFRA1|SLC10A7|IL17C|LTA|REST|SCAMP1|DNAJB12|GOLGA1|CLDN8|RORA|KCNK10|ARHGAP30|PHTF2|FEN1|PLEC|TRPS1|ATXN7L1|KLF12|CPNE1|FAM122A|HEY2|IM…
0_creatingPathways/MSigDB/allSets.RData	MCAATNNNNNGCG_UNKNOWN	79	20545	0.000118896	0.000524104	CCNJ|TIAM1|C12orf49|CNNM2|STMN1|ADAM10|TEX14|SORBS1|FBXL20|FAM19A1|STK35|PIGA|POLDIP3|CYCS|ARL6IP1|LONRF3|SRSF6|RMI2|ATP2A2|NOL6|RAD51C|FBXO11|DOLPP1|THAP11|RNF38|SQLE|SH3GL3|RNFT2|HMGN2|PPP2R5D|TMED2|SUV39H1|CHD4|PTCHD1|BAHD1|HNRNPL|ZIC1|PRADC1|NFYC|ABI1|IFRD2|ARGLU1|VASP|SH3BGRL3|PCDH17|HES1|RERE|AMD1|NFYA|MAF|DCTN2|RAB8A|CDK2AP2|CNN2|CCNT2|ZFAND5|CHKA|ACTN1
0_creatingPathways/MSigDB/allSets.RData	REACTOME_CELL_SURFACE_INTERACTIONS_AT_THE_VASCULAR_WALL	83	20545	0.000119574	0.000524196	COL1A1|ESAM|NRAS|SLC7A11|PLCG1|LYN|SLC16A1|LCK|SLC7A7|KRAS|MERTK|PPIA|ATP1B1|ATP1B3|PIK3R1|JAM2|PIK3CB|JAM3|HRAS|DOK2|CD48|THBD|SLC7A10|GRB2|PROS1|SIRPA|PF4|PIK3CA|SELP|AMICA1|GRB14|PIK3R2|SHC1|TREM1|ITGAV|SPN|CAV1|SOS1|YES1|CD58|ANGPT2|F11R|CD47|SLC7A6|ITGB2|PTPN6|GRB7|SLC7A5|ITGAM|ITGAL|ITGA5|ITGB1|FYN|SELL|PECAM1
0_creatingPathways/MSigDB/allSets.RData	BIOCARTA_CERAMIDE_PATHWAY	22	20545	0.000119657	0.000524196	MAP3K1|MAPK8|NSMAF|MAP2K4|AIFM1|RAF1|CYCS|NFKB1|FADD|RELA|MAPK3|TRADD|BAD|MAP2K1|BAX|MAPK1|TNFRSF1A|CASP8
0_creatingPathways/MSigDB/allSets.RData	PID_S1P_META_PATHWAY	21	20545	0.00012063	0.000526825	GNA12|S1PR3|GNA13|S1PR2|SGPL1|GNAZ|S1PR1|SGPP1|GNAI3|GNAI2|ABCC1|S1PR4|GNA11|SPHK1|GNAQ|GNA15|GNAI1
0_creatingPathways/MSigDB/allSets.RData	BIOCARTA_BIOPEPTIDES_PATHWAY	41	20545	0.000121364	0.000528401	CAMK2D|MAPK8|PLCG1|RAF1|MAPK14|MYLK|HRAS|GNB1|CAMK2B|MAPT|STAT2|GRB2|CAMK2A|STAT6|STAT1|CALM1|MAPK3|SHC1|STAT4|SOS1|CAMK2G|STAT5A|STAT5B|PTK2B|MAP2K1|MAP2K2|MAPK1|JAK2|STAT3|GNA11|PRKCB|FYN|PRKCA|GNAI1
0_creatingPathways/MSigDB/allSets.RData	BIOCARTA_CHEMICAL_PATHWAY	22	20545	0.000124639	0.000540993	EIF2S1|CASP6|AKT1|BID|PTK2|CYCS|CASP3|APAF1|CASP7|STAT1|PXN|TLN1|BAD|ATM|BCL2L1|BAX|PRKCB|PRKCA
0_creatingPathways/MSigDB/allSets.RData	KEGG_LYSOSOME	114	20545	0.000130711	0.000565616	HGSNAT|CTSH|GGA2|GLA|CTSC|MANBA|SLC17A5|IDS|GALNS|SGSH|CTSG|CTSO|ATP6V0A2|NAGLU|LAMP2|PLA2G15|ATP6AP1|GM2A|AP1S2|GGA1|ATP6V0A4|AP4E1|AGA|CTSA|AP1S3|IGF2R|AP4S1|GALC|ASAH1|CTSZ|LAMP3|ENTPD4|CLTC|GNS|AP1G1|NPC2|ATP6V0A1|AP1S1|ATP6V0B|LAPTM4A|AP4B1|DNASE2|ARSB|LAPTM5|SLC11A2|CLTA|SLC11A1|AP3D1|CLTCL1|GNPTG|ATP6V0C|ARSA|M6PR|AP1M1|CLTB|NAGA|HEXA|LAMP1|CD164|AP3S1|FUCA1|CTNS|SCARB2|CTSS|SORT1|CTSB|AP1…
0_creatingPathways/MSigDB/allSets.RData	KMCATNNWGGA_UNKNOWN	84	20545	0.000133151	0.000572776	CRMP1|PTCH1|GEMIN4|CUX1|C8orf82|TSHZ1|HOXA7|ING3|ZNF281|HMGXB4|SNX13|CGGBP1|NUFIP2|ARHGAP29|ARNTL|SYNCRIP|ANAPC7|TMED10|SRSF1|PPP4R2|FAM175B|SREK1IP1|CDC45|IST1|CELSR3|PNPT1|PAX6|GBF1|ZFAT|AEBP2|STRN4|AP1G1|SCAF8|FKRP|CAB39L|TBC1D14|CWC27|OSBPL6|ZBTB48|TSC1|EPHA2|BCL2L13|WASL|SOCS5|RECK|MRPL24|ZBTB11|CSNK1A1|CNOT3|MAP2K5|HIC2|MAP4K3|RBM14|ENAH|DUSP7|GAS7|RSPH3|SNX5|APOLD1|DUSP6
0_creatingPathways/MSigDB/allSets.RData	PID_BMP_PATHWAY	42	20545	0.000133175	0.000572776	BAMBI|RGMA|RGMB|SMAD9|SMAD4|SMURF1|PPM1A|XIAP|BMPR1A|MAP3K7|SMAD7|SMAD5|CHRDL1|SMURF2|BMPR2|BMP4|FST|SMAD6|ZFYVE16|PPP1CA|PPP1R15A|CTDSP1|NOG|MAPK1|SMAD1|TAB2|SKI|CTDSP2|GREM1|BMP2|CTDSPL|BMPR1B
0_creatingPathways/MSigDB/allSets.RData	KEGG_RNA_DEGRADATION	57	20545	0.000134165	0.000575284	DIS3|CNOT6|PAPOLA|HSPD1|DCP2|LSM5|XRN1|ENO3|CNOT7|HSPA9|C1D|PAPD7|EXOSC7|EXOSC9|DCP1A|EXOSC6|CNOT4|XRN2|CNOT2|PATL1|CNOT8|LSM1|EXOSC2|CNOT1|PNPT1|EDC3|SKIV2L|DCPS|NAA38|DDX6|CNOT10|PARN|TTC37|LSM2|LSM3|EXOSC5|CNOT6L|CNOT3|WDR61|EXOSC4|LSM7|LSM4|ENO1|ZCCHC7
0_creatingPathways/MSigDB/allSets.RData	MITOTIC_CELL_CYCLE_CHECKPOINT	21	20545	0.000136768	0.000584673	TTK|PCBP4|MAD2L2|RINT1|MAD2L1|BUB1B|BUB1|CCNA2|CHFR|TRIAP1|ZWINT|KNTC1|RAD17|CDKN2B|PML|ATM|NBN|TGFB1
0_creatingPathways/MSigDB/allSets.RData	PID_ANGIOPOIETIN_RECEPTOR_PATHWAY	50	20545	0.000137399	0.000585601	ETS1|MAPK8|RPS6KB1|AKT1|PTK2|CRK|PIK3R1|ELF2|NFKB1|MAPK14|PTPN11|DOK2|TNIP2|RELA|RAC1|GRB2|ELF1|PIK3CA|MAPK3|GRB14|SHC1|PXN|RASA1|TNF|NCK1|CDKN1A|STAT5A|STAT5B|ANGPT2|FOXO1|MAPK1|FES|GRB7|ITGA5|ITGB1|PAK1|FYN
0_creatingPathways/MSigDB/allSets.RData	V$LEF1_Q2	198	20545	0.000138055	0.000586631	DCHS1|RALGPS2|TCERG1L|UAP1|TMEM9|SLC16A9|ADRBK1|RAB30|CDK1|PLA2G4A|EFNA4|SORBS1|SH2D4B|TRIM33|ACTR1A|DUSP10|CD247|C10orf76|ARID1A|LRP8|EIF4G2|CACNB2|C10orf12|ANK3|RET|HNRNPR|EIF4EBP2|ARNT|RRM1|KBTBD4|AHCYL1|NDUFS3|PANK1|RSF1|GFRA1|PROX1|PRUNE|PAX6|ATAD5|MRVI1|GBF1|UBE2D1|NPPA|SMG7|SORCS1|ZBTB41|PRRX1|CNTF|KLHDC7A|AMPD3|HIAT1|DHCR24|ATXN7L2|DCLRE1B|CEPT1|NIPAL3|AP4B1|YARS|TLL2|CD160|EDEM3|TIMM10|T…
0_creatingPathways/MSigDB/allSets.RData	BIOCARTA_G1_PATHWAY	28	20545	0.000138505	0.000586781	CCNA1|SMAD4|CDK1|E2F1|TGFB2|CDC25A|TFDP1|CDKN2A|CDK2|SKP2|ATR|RB1|TGFB3|HDAC1|CDK4|CDKN2B|CCNE1|DHFR|CDK6|CDKN1A|ATM|CDKN1B|TGFB1|SMAD3
0_creatingPathways/MSigDB/allSets.RData	ST_B_CELL_ANTIGEN_RECEPTOR	40	20545	0.000138996	0.000587102	AKT3|LYN|PLCG2|BTK|SOS2|AKT1|DAG1|NFKBIB|ITPKB|RAF1|PIK3R1|NFKB1|VAV1|NFKB2|SYK|PPP1R13B|PIK3CD|GRB2|TONSL|PIK3CA|SHC1|NFKBIA|BCR|NFKBIL1|SOS1|AKT2|NFAT5|BAD|MAP2K1|CSK|MAP2K2|MAPK1|BLNK
0_creatingPathways/MSigDB/allSets.RData	REACTOME_ACTIVATION_OF_NF_KAPPAB_IN_B_CELLS	59	20545	0.00014219	0.000598805	MALT1|PSMD11|CHUK|CARD11|PSMD5|PSMD10|BCL10|PSMC1|PSMD12|PSMB3|NFKBIB|PSMD7|PSMC6|PSMA2|PSMD2|MAP3K7|PSMC4|PSMC2|PSMD6|SKP1|PSMA3|RELA|FBXW11|PSMB5|PSMD1|PSMB7|UBA52|PSMB4|PSMA7|RPS27A|NFKBIA|PSMA1|PSMA5|PSMD4|PSMD13|PSMD9|PSME4|PSMB8|PSMB9|REL|PSMB2|CUL1|PSMB10|PSMF1|PRKCB
0_creatingPathways/MSigDB/allSets.RData	REACTOME_ORC1_REMOVAL_FROM_CHROMATIN	63	20545	0.000143969	0.000604499	CCNA1|PSMD11|PSMD5|PSMD10|PSMC1|CCNA2|PSMD12|ORC6|PSMB3|PSMD7|PSMC6|MCM7|PSMA2|MCM6|CDC6|PSMD2|CDK2|PSMC4|PSMC2|MCM4|ORC5|PSMD6|MCM3|PSMA3|RB1|ORC2|PSMB5|MCM2|PSMD1|PSMB7|UBA52|PSMB4|PSMA7|RPS27A|PSMA1|PSMA5|PSMD4|PSMD13|PSMD9|PSME4|ORC4|CDKN1A|PSMB8|PSMB9|PSMB2|PSMB10|CDKN1B|PSMF1
0_creatingPathways/MSigDB/allSets.RData	KEGG_VALINE_LEUCINE_AND_ISOLEUCINE_DEGRADATION	44	20545	0.000146473	0.000613192	ACAA2|ABAT|ALDH9A1|ALDH3A2|ACAD8|AOX1|ALDH6A1|DLD|PCCA|ACADSB|MUT|BCKDHB|HIBADH|HMGCS1|ACAT2|ALDH1B1|HSD17B10|OXCT1|IL4I1|PCCB|DBT|OXCT2|HMGCL|ECHS1|HADH|ALDH2|MCCC1|ACAA1|HIBCH|AUH|ALDH7A1|ACADM|HADHA|HADHB|ACAT1|BCAT1
0_creatingPathways/MSigDB/allSets.RData	REACTOME_G2_M_CHECKPOINTS	40	20545	0.000152102	0.000634087	DBF4|CDC7|HUS1|MCM10|CDK1|CDC25A|ORC6|CCNB1|CCNB2|MCM7|CHEK1|MCM6|CDC6|RFC3|CDK2|RAD17|CHEK2|MCM4|CDC45|ORC5|MCM3|ATR|RFC4|ORC2|MCM2|WEE1|RAD9A|RFC2|RPA2|ORC4|ATM|RFC5
0_creatingPathways/MSigDB/allSets.RData	BIOCARTA_GH_PATHWAY	28	20545	0.00015236	0.000634087	IRS1|PLCG1|SRF|RAF1|PIK3R1|GH1|HRAS|GRB2|PIK3CA|PIK3CG|MAPK3|INSR|SHC1|SOS1|STAT5A|STAT5B|GHR|SOCS1|MAP2K1|MAPK1|PTPN6|JAK2|PRKCB|PRKCA
0_creatingPathways/MSigDB/allSets.RData	BIOCARTA_CXCR4_PATHWAY	24	20545	0.000153106	0.000635324	PLCG1|PTK2|CRK|CXCR4|RAF1|PIK3R1|NFKB1|HRAS|RELA|GNB1|PIK3CA|MAPK3|PXN|CXCL12|PTK2B|MAP2K1|MAPK1|PRKCB|GNAQ|PRKCA|GNAI1
0_creatingPathways/MSigDB/allSets.RData	REGULATION_OF_MITOSIS	40	20545	0.000157254	0.000650626	ANLN|TTK|PCBP4|CDK13|MAD2L2|RINT1|MAD2L1|BUB1B|BUB1|CCNA2|CHFR|PRMT5|TRIAP1|NUSAP1|ZWINT|KNTC1|RAD17|UBE2C|BIRC5|TGFA|NEK2|EREG|NEK6|CDC23|NPM2|CDKN2B|RCC1|PML|ATM|NBN|CDC16|TGFB1
0_creatingPathways/MSigDB/allSets.RData	KEGG_ALZHEIMERS_DISEASE	153	20545	0.000161859	0.000667726	PLCB4|COX8C|NDUFA4|PSEN2|ADAM10|COX5A|PSEN1|CDK5R1|PPP3R1|BID|COX1|CYCS|ATP2A3|ATP2A2|NDUFAB1|ATP6|COX2|CASP3|COX6C|APAF1|CASP7|NDUFA10|ATP5B|FADD|COX7B|SDHA|ATP5O|NDUFS1|NDUFS3|NDUFA6|COX7A2|ATP5J|HSD17B10|NDUFV3|RYR3|ATP2A1|MAPT|APP|NDUFA1|NDUFB8|NDUFS6|CACNA1D|LRP1|GRIN2C|ATP5E|SDHD|NDUFS7|APH1A|SNCA|COX7A1|CALM1|COX5B|CAPN1|COX8A|ATF6|PPP3CB|NDUFC1|MAPK3|COX4I1|FAS|UQCRC2|NAE1|NDUFB9|IL1B|NDU…
0_creatingPathways/MSigDB/allSets.RData	CCCNNNNNNAAGWT_UNKNOWN	95	20545	0.000162706	0.000669272	CNR1|IGF2BP1|TIAM1|PHF8|NR2F6|PPP2R3C|SEPT7|THAP1|OSBPL11|AKAP12|DHX40|TIA1|C9orf72|ITCH|ITGB1BP2|DNAJC7|KPNA6|NKIRAS2|GIT2|THAP3|BRD3|CSNK2A1|SEC23B|NLK|CNOT4|KAT7|CDC45|B3GALT6|CNOT1|IGF2R|HEMGN|PSMB5|IRF9|FOXO4|CHD6|NOB1|CAMKMT|ZNF174|ADCY2|TJAP1|CACNA1G|TBC1D14|DHRS9|HOXB5|LMO2|IER3|STX10|PREPL|ECH1|PRKD2|LHX6|CORO6|ATP5G2|BAD|TSPAN33|HSPG2|RPS6KA3|IER2|RILPL2|HIF1A|SNX5|CPEB4|ITGA5|ACTN1
0_creatingPathways/MSigDB/allSets.RData	PID_HES_HEY_PATHWAY	46	20545	0.000163931	0.000672356	CAMK2D|HES6|NCOR1|E2F1|RUNX2|CREBBP|KDM1A|EP300|ARNT|RBBP8|MAML1|RB1|HDAC1|AR|RBPJ|GATA4|YY1|MYB|HEY1|HEY2|CTBP1|NOTCH1|SPEN|HES1|GHR|RCAN1|TLE1|JAK2|STAT3|CDKN1B|NCOA1|HIF1A|MAML2|NCOR2|ID1
0_creatingPathways/MSigDB/allSets.RData	PID_TRAIL_PATHWAY	28	20545	0.000169253	0.000691853	MAP3K1|MAPK8|CHUK|MAP2K4|PIK3R1|PIK3CB|FADD|PIK3CD|PIK3CA|MAPK3|PIK3R2|TRADD|TNFSF10|TNFRSF10B|DAP3|TNFRSF10A|MAPK1|CFLAR|TNFRSF10D|CASP10|CASP8
0_creatingPathways/MSigDB/allSets.RData	PID_ECADHERIN_NASCENT_AJ_PATHWAY	38	20545	0.000169663	0.000691853	TIAM1|ITGAE|DLG1|AKT1|RAPGEF1|CRK|PIK3R1|KLHL20|NME1|CYFIP2|CSNK2A1|CTNNA1|CTNNB1|MLLT4|TJP1|RAC1|NCKAP1|PIK3CA|VAV2|IQGAP1|RAP1B|ABI1|AP1M1|RHOA|CDC42|ARF6|WASF2|RAP1A|ENAH|CSNK2A2|ITGB7
0_creatingPathways/MSigDB/allSets.RData	REACTOME_SEMA4D_IN_SEMAPHORIN_SIGNALING	29	20545	0.000172135	0.000698386	ARHGEF12|PLXNB1|CD72|MYH10|LIMK1|SEMA4D|ROCK1|MYH11|RAC1|ARHGEF11|MYL6|RHOB|RND1|MYH9|RHOA|ROCK2|CDC42|RHOG|PTPRC|RAC2|RRAS|ERBB2|MYL9
0_creatingPathways/MSigDB/allSets.RData	BIOCARTA_RACCYCD_PATHWAY	26	20545	0.000172252	0.000698386	CHUK|AKT1|E2F1|TFDP1|RAF1|PIK3R1|NFKB1|CDK2|RB1|HRAS|RELA|RAC1|PIK3CA|CDK4|MAPK3|CCNE1|NFKBIA|RHOA|CDK6|CDKN1A|MAPK1|CDKN1B|PAK1
0_creatingPathways/MSigDB/allSets.RData	REACTOME_RECRUITMENT_OF_MITOTIC_CENTROSOME_PROTEINS_AND_COMPLEXES	62	20545	0.000183519	0.000741943	NINL|CEP70|CEP76|CKAP5|TUBB|DYNC1H1|CSNK1D|PLK4|TUBG2|CDK1|PAFAH1B1|ACTR1A|YWHAG|AKAP9|MAPRE1|CCNB1|PCNT|TUBG1|CEP41|OFD1|CEP135|PRKAR2B|CETN2|HSP90AA1|CEP192|NEDD1|NEK2|CDK5RAP2|CLASP1|CENPJ|CSNK1E|TUBGCP5|ALMS1|CEP72|DCTN1|CEP164|DCTN3|DYNC1I2|TUBGCP2|DCTN2|FGFR1OP|NUMA1|CEP57|SDCCAG8|TUBA4A
0_creatingPathways/MSigDB/allSets.RData	REGULATION_OF_ORGANELLE_ORGANIZATION_AND_BIOGENESIS	40	20545	0.000186406	0.000751466	CLASP2|TLK2|NCK2|MAPRE1|MID1IP1|CCDC88A|CAPG|NF2|APC|LATS1|TERF2|CLASP1|PIF1|MAPT|ERCC4|TLK1|CDC42EP2|UBE2N|LIMA1|TSC1|ARHGEF2|ARAP1|RASA1|CDC42EP5|NCK1|KATNB1|SORBS3|CXCL12|ARF6|CRIPAK|NEXN|ERCC1|GSN
0_creatingPathways/MSigDB/allSets.RData	REACTOME_DOWNSTREAM_TCR_SIGNALING	30	20545	0.000187453	0.000753541	MALT1|CHUK|CARD11|LCK|BCL10|CD247|PIK3R1|PIK3CB|TRAT1|MAP3K7|TRAF6|RELA|UBE2N|PIK3CA|PTEN|PIK3R2|NFKBIA|PRKCQ|TAB2|RIPK2|HLA-DPB1|HLA-DQA1|HLA-DPA1
0_creatingPathways/MSigDB/allSets.RData	REACTOME_SIGNALING_BY_WNT	60	20545	0.00019073	0.000764539	FRAT1|FRAT2|PPP2R5C|PSMD11|PSMD5|PPP2R1B|PSMD10|PSMC1|PPP2R5E|PSMD12|PSMB3|PSMD7|PSMC6|PSMA2|PSMD2|CTNNB1|PPP2CA|PSMC4|PSMC2|APC|PSMD6|SKP1|PSMA3|PSMB5|PPP2R5D|PSMD1|PSMB7|UBA52|PSMB4|PSMA7|RPS27A|PSMA1|PSMA5|PSMD4|PPP2CB|PSMD13|PSMD9|PSME4|CSNK1A1|PSMB8|PSMB9|PSMB2|CUL1|PSMB10|PSMF1
0_creatingPathways/MSigDB/allSets.RData	REACTOME_CIRCADIAN_CLOCK	48	20545	0.000194587	0.000777797	TBL1X|PER2|NCOA3|CSNK1D|NCOR1|MED1|TBL1XR1|NCOA2|ARNTL|CREBBP|CREB1|NCOA6|EP300|RXRA|MEF2D|CPT1A|SKP1|NPAS2|CLOCK|CRY2|CSNK1E|RORA|TGS1|PPARA|UBA52|RPS27A|ARNTL2|NAMPT|SREBF1|CUL1|NCOA1|HIF1A|MEF2C|NR3C1|SERPINE1|BHLHE40
0_creatingPathways/MSigDB/allSets.RData	KEGG_NATURAL_KILLER_CELL_MEDIATED_CYTOTOXICITY	127	20545	0.000196029	0.000781357	NFATC4|TYROBP|IFNGR1|NRAS|PLCG1|PLCG2|LCK|SOS2|PPP3R1|MICB|ARAF|BRAF|KRAS|BID|CD247|LAT|RAF1|PIK3R1|ICAM1|IFNAR2|CASP3|PIK3CB|PTPN11|VAV1|SYK|IFNAR1|KLRC3|HRAS|PIK3CD|RAC1|CD48|NFATC3|PRKCG|GRB2|IFNA16|IFNA14|IFNA2|NCR1|IFNG|ULBP2|KLRD1|SH3BP2|PIK3CA|VAV2|PPP3CB|PIK3CG|MAPK3|PRF1|FAS|PIK3R2|SHC1|NFATC2|MICA|IFNB1|TNF|SOS1|TNFSF10|NFAT5|TNFRSF10B|HCST|TNFRSF10A|PTK2B|ITGB2|MAP2K1|PPP3CA|MAP2K2|PPP…
0_creatingPathways/MSigDB/allSets.RData	PID_S1P_S1P3_PATHWAY	29	20545	0.000196641	0.000781591	GNA12|AKT3|S1PR3|GNA13|AKT1|S1PR2|CXCR4|GNAZ|S1PR1|RAC1|GNAI3|MAPK3|ITGAV|RHOA|GNAI2|FLT1|MAPK1|JAK2|GNA11|GNAQ|GNA15|GNAI1
0_creatingPathways/MSigDB/allSets.RData	BIOCARTA_IGF1_PATHWAY	21	20545	0.000198077	0.000785095	IGF1R|IRS1|MAPK8|SRF|RAF1|PIK3R1|CSNK2A1|PTPN11|HRAS|GRB2|PIK3CA|PIK3CG|MAPK3|SHC1|RASA1|SOS1|FOS|MAP2K1|JUN
0_creatingPathways/MSigDB/allSets.RData	REACTOME_SIGNALING_BY_ERBB4	87	20545	0.000210381	0.000831534	PRL|AKT3|APH1B|CHUK|NRAS|PSEN2|NCOR1|CDK1|PSEN1|AKT1|TRIB3|KRAS|RAF1|PIK3R1|GH1|CREB1|YWHAB|EREG|PHLPP1|SKP1|WWP1|ERBB4|HRAS|FOXO4|RBX1|GRB2|RPS6KB2|APH1A|ERBB3|PIK3CA|UBA52|YAP1|WWOX|MDM2|SH2B1|PTEN|MAPK3|SHC1|RPS27A|SOS1|AKT2|CDKN1A|CXCL12|STAT5A|BAD|STAT5B|GHR|PSENEN|FOXO1|MAP2K1|MAP2K2|MAPK1|CUL1|MAPKAP1|NEDD4|JAK2|CDKN1B|TAB2|FOXO3
0_creatingPathways/MSigDB/allSets.RData	REACTOME_METABOLISM_OF_NON_CODING_RNA	45	20545	0.000216192	0.000852122	GEMIN4|RAE1|NUP155|NCBP2|NUPL2|NUP205|DDX20|GEMIN2|NUP54|PRMT5|SEH1L|TPR|SNRPD3|SNRPD1|PHAX|NUP85|NUP62|SNRPB|NCBP1|NUP88|NUP93|GEMIN5|SNRPG|NUP210|POM121|TGS1|GEMIN7|SNRPF|WDR77|SNUPN|SNRPD2|RANBP2|CLNS1A|NUP37|NUP153|NUP43
0_creatingPathways/MSigDB/allSets.RData	BIOCARTA_STRESS_PATHWAY	24	20545	0.000220325	0.000866	MAP3K1|MAP2K6|MAPK8|CHUK|MAP2K4|ATF1|NFKB1|MAPK14|MAP3K14|LTA|RELA|TANK|NFKBIA|TRADD|TNF|MAP4K2|JUN|TNFRSF1A|CRADD
0_creatingPathways/MSigDB/allSets.RData	NEGATIVE_REGULATION_OF_RNA_METABOLIC_PROCESS	126	20545	0.000221316	0.000866191	KLF4|KDM5B|BCOR|CUX1|HSBP1|BPTF|ZHX2|SIRT1|ZNF254|SMAD4|ZNF281|CTCF|ILF3|SUPT4H1|E2F1|HELLS|ZNF148|SIN3A|EPC1|E2F6|SMARCE1|NFX1|PPARD|ARID4A|TP63|ZNF202|MECP2|HMGB1|SMARCC2|SRSF10|RSF1|JAZF1|EID1|ZNF136|RB1|ZNF345|ORC2|TRIM27|CHMP1A|NR0B1|FST|POU4F2|SIRT5|SUPT5H|HDAC8|IRF7|ZNF174|ARID5B|SLA2|SNAI2|RBPJ|ZNF593|GFI1B|KLF12|ZNF189|TGIF1|GLIS3|MDM2|IRF2|FOXN3|ZHX3|HDAC5|ATF7IP|PAWR|NR6A1|HEXIM1|ZBTB1…
0_creatingPathways/MSigDB/allSets.RData	REACTOME_PYRUVATE_METABOLISM_AND_CITRIC_ACID_TCA_CYCLE	38	20545	0.000221822	0.000866191	SUCLG2|PDP1|SLC16A1|PDK1|DLD|PDK3|SUCLA2|PDPR|DLAT|IDH2|PDHB|IDH3A|PDP2|SDHA|NNT|PDHX|LDHB|MDH2|L2HGDH|SDHD|ACO2|D2HGDH|ADHFE1|IDH1|SUCLG1|SDHC|SDHB|LDHA|PDHA1|PDK4
0_creatingPathways/MSigDB/allSets.RData	KEGG_N_GLYCAN_BIOSYNTHESIS	44	20545	0.00022221	0.000866191	MAN2A1|MGAT5|MGAT2|ST6GAL1|ALG2|ALG6|TUSC3|DAD1|MGAT5B|MAN2A2|ALG13|B4GALT1|DOLPP1|MAN1A2|B4GALT3|DPM1|ALG9|ALG3|DPAGT1|MGAT3|MGAT4B|RPN2|RPN1|MAN1B1|DPM2|DDOST|STT3A|STT3B|MAN1C1|FUT8|DPM3|MAN1A1|MGAT4A
0_creatingPathways/MSigDB/allSets.RData	KEGG_SMALL_CELL_LUNG_CANCER	84	20545	0.000224281	0.000871452	AKT3|TRAF4|MYC|CHUK|LAMA5|TRAF5|AKT1|CKS1B|E2F1|PTK2|PIK3R1|CYCS|COL4A2|XIAP|LAMB4|NFKB1|CDK2|PIK3CB|APAF1|E2F2|SKP2|RXRA|COL4A1|PIAS2|TRAF6|MAX|E2F3|RB1|PIK3CD|RELA|TRAF3|LAMB1|TRAF1|ITGA2|PIK3CA|CDK4|PIAS3|CDKN2B|PTEN|PIK3CG|CCNE1|PIK3R2|BIRC2|NFKBIA|NOS2|ITGAV|CDK6|AKT2|CCNE2|LAMC1|BCL2L1|LAMA3|CDKN1B|LAMB2|ITGB1|PIK3R5|FHIT|ITGA6
0_creatingPathways/MSigDB/allSets.RData	KEGG_NOD_LIKE_RECEPTOR_SIGNALING_PATHWAY	60	20545	0.000224997	0.000871452	MAPK8|CHUK|TAB3|NFKBIB|XIAP|MAPK13|NFKB1|MAP3K7|HSP90AB1|HSP90AA1|MAPK14|TRAF6|NLRP3|RELA|MAPK9|CARD18|HSP90B1|CCL2|MAPK3|IL1B|TNFAIP3|BIRC2|NFKBIA|NLRP1|TNF|TRIP6|CARD6|PSTPIP1|MAPK11|SUGT1|MAPK1|CCL5|IL18|CARD8|TAB2|NOD1|RIPK2|PYCARD|CASP1|CASP8
0_creatingPathways/MSigDB/allSets.RData	NEGATIVE_REGULATION_OF_TRANSCRIPTION_DNA_DEPENDENT	124	20545	0.000225932	0.000871452	KLF4|KDM5B|BCOR|CUX1|HSBP1|BPTF|ZHX2|SIRT1|ZNF254|SMAD4|ZNF281|CTCF|ILF3|SUPT4H1|E2F1|HELLS|ZNF148|SIN3A|EPC1|E2F6|SMARCE1|NFX1|PPARD|ARID4A|TP63|ZNF202|MECP2|HMGB1|SMARCC2|RSF1|JAZF1|EID1|ZNF136|RB1|ZNF345|ORC2|TRIM27|CHMP1A|NR0B1|FST|POU4F2|SIRT5|SUPT5H|HDAC8|IRF7|ZNF174|ARID5B|SLA2|SNAI2|RBPJ|ZNF593|GFI1B|KLF12|ZNF189|TGIF1|GLIS3|MDM2|IRF2|FOXN3|ZHX3|HDAC5|ATF7IP|PAWR|NR6A1|HEXIM1|ZBTB16|ZMYND…
0_creatingPathways/MSigDB/allSets.RData	REGULATION_OF_CYTOSKELETON_ORGANIZATION_AND_BIOGENESIS	30	20545	0.000226023	0.000871452	CLASP2|NCK2|MAPRE1|MID1IP1|CCDC88A|CAPG|NF2|APC|LATS1|CLASP1|MAPT|CDC42EP2|LIMA1|TSC1|ARHGEF2|ARAP1|RASA1|CDC42EP5|NCK1|KATNB1|SORBS3|CXCL12|ARF6|CRIPAK|NEXN|GSN
0_creatingPathways/MSigDB/allSets.RData	REACTOME_SIGNAL_TRANSDUCTION_BY_L1	34	20545	0.000233505	0.000897851	FGFR1|CSNK2A1|RAC1|CLTC|RPS6KA5|CLTA|MAPK3|AP2B1|NCAM1|ITGAV|RPS6KA4|AP2A2|RPS6KA3|AP2M1|AP2S1|MAP2K1|MAP2K2|MAPK1|NRP1|CSNK2A2|ITGA5|ITGB1|PAK1|RPS6KA2|ITGA9
0_creatingPathways/MSigDB/allSets.RData	KEGG_FOCAL_ADHESION	195	20545	0.000236244	0.000905923	COL1A1|IGF1R|AKT3|MAPK8|ITGA8|SPP1|LAMA5|SOS2|AKT1|RAPGEF1|BRAF|CRKL|PTK2|FLNA|CRK|PDGFC|RAF1|PIK3R1|COL4A2|XIAP|LAMB4|PPP1CC|PPP1R12A|PDGFA|TNR|ROCK1|PIK3CB|CTNNB1|CCND3|COL4A1|CAV2|MYLK3|VAV1|MYLK|THBS4|PAK2|HRAS|PIK3CD|MAPK9|RAC1|PRKCG|THBS2|LAMB1|MYL10|GRB2|PARVA|COL6A1|ITGA2|COL6A2|COL3A1|PIK3CA|VAV2|PARVB|RAP1B|PTEN|PIK3CG|MAPK3|PPP1CB|PPP1CA|PIK3R2|SHC1|BIRC2|PXN|ITGAV|RHOA|CAV1|VASP|SOS1|…
0_creatingPathways/MSigDB/allSets.RData	V$EGR2_01	185	20545	0.000242009	0.000925522	RALGPS2|KCNQ5|HRK|KLF4|HOXA3|IGF2BP1|UPRT|ZHX2|ARPP21|SIRT1|PRRC1|HDAC9|EIF3B|ZNF281|XK|CGGBP1|XPR1|DCAF7|MRC2|FBXL20|ANKH|VASH1|RRBP1|H2AFY2|WDR48|CMAS|TP53I11|SIN3A|C9orf72|RBBP6|FAM122B|MAN2A2|SRF|SOX4|ENOPH1|SYNCRIP|NRGN|AKAP10|MSL2|ATP2A2|ADAMTS15|PRR3|MED14|SH3GL3|RAPGEFL1|TAF11|MASTL|RELA|BMPR2|KIF1C|HMGN2|PLXNC1|PCOLCE|EPHB3|USP37|SH3BP1|RIMS1|NFATC3|GNL1|CLTC|KLF5|DSCAM|FUS|CFL1|ATXN2L|F…
0_creatingPathways/MSigDB/allSets.RData	REACTOME_SIGNALLING_TO_RAS	27	20545	0.000244892	0.000934021	RALA|NRAS|CDK1|MAPKAPK2|KRAS|RAF1|MAPK13|YWHAB|NTRK1|MAPK14|HRAS|GRB2|NGF|MAPK3|SHC1|SOS1|MAPK11|MAP2K1|MAP2K2|MAPK1|RALB|MAPKAPK3
0_creatingPathways/MSigDB/allSets.RData	KEGG_SNARE_INTERACTIONS_IN_VESICULAR_TRANSPORT	37	20545	0.000259931	0.000983893	YKT6|GOSR2|GOSR1|STX1A|VAMP4|STX6|VTI1B|VAMP3|STX2|VAMP7|BNIP1|VAMP8|STX18|STX11|SEC22B|USE1|STX8|STX10|STX7|VAMP2|BET1L|STX16|SNAP23|STX17|STX4|STX12|VAMP1|VAMP5|STX3
0_creatingPathways/MSigDB/allSets.RData	SIG_INSULIN_RECEPTOR_PATHWAY_IN_CARDIAC_MYOCYTES	50	20545	0.000259959	0.000983893	IRS1|AKT3|RPS6KB1|SORBS1|SOS2|AKT1|PDK1|YWHAG|RAF1|PIK3R1|YWHAZ|CYTH3|CDKN2A|BRD4|YWHAB|LNPEP|PARD3|INPPL1|PIK3CD|GRB2|SFN|FLOT2|F2RL2|PIK3CA|YWHAH|PTEN|MAPK3|SHC1|YWHAQ|CBL|IRS2|SOS1|AKT2|CDC42|FOXO1|CAP1|RPS6KA3|MAPK1|RPS6KA2|SERPINB6
0_creatingPathways/MSigDB/allSets.RData	DNA_REPLICATION	98	20545	0.000260054	0.000983893	RBMS1|KIN|DBF4|GTPBP4|GMNN|TIPIN|POLE3|MCM3AP|POLB|RPA4|UPF1|POLD2|MCM7|PRIM2|CCDC88A|TINF2|POLG2|CDC6|RFC3|PMS2P1|TBRG1|POLE2|CDK2|POLA1|TFAM|RAD17|NF2|EXO1|EREG|KAT7|CDC45|TERF2|ORC5|MCM3|ATR|RFC4|POLD1|IGHMBP2|MSH2|RAD51|ORC2|MCM2|PRKCG|POT1|REV3L|CDKN2D|MLH1|RAD9A|NAE1|PURA|RPAIN|DUT|PRIM1|REV1|RPA2|ORC4|NAP1L1|WRNIP1|GLI2|NBN|MUTYH|NASP|PMS1|RAD50|REPIN1|POLD4
0_creatingPathways/MSigDB/allSets.RData	PID_ECADHERIN_STABILIZATION_PATHWAY	41	20545	0.000260954	0.000984665	IGF1R|MYO6|CYFIP2|ROCK1|CTNNA1|CTNNB1|MLLT4|PLEKHA7|NCKAP1|MGAT3|LIMA1|EXOC3|EPHA2|ABI1|RHOA|VASP|KIFC3|NCK1|ARF6|EXOC4|DIAPH1|ZYX|ENAH|STX4|PVRL2|LPP|VCL|EFNA1|HGF|ACTN1
0_creatingPathways/MSigDB/allSets.RData	PID_HEDGEHOG_GLI_PATHWAY	48	20545	0.000263664	0.000992245	PTCH1|CSNK1G3|CSNK1D|GLI3|AKT1|PRKCD|SIN3A|RBBP7|HDAC2|CREBBP|GNAZ|KIF3A|SMO|FBXW11|GNB1|CSNK1E|SIN3B|HDAC1|GNAI3|RBBP4|STK36|CSNK1G2|IFT88|GNAI2|CSNK1A1|GLI2|ARRB2|SPOP|XPO1|MAP2K1|GNG2|SAP30|MTSS1|GNAI1
0_creatingPathways/MSigDB/allSets.RData	PROTEIN_AMINO_ACID_AUTOPHOSPHORYLATION	30	20545	0.000264594	0.000993106	IGF1R|MAP3K9|MEX3B|MOB1B|EIF2AK1|CDK12|AKT1|UHMK1|MYO3A|DYRK1A|KIAA1804|PAK2|NLRP12|MAP3K12|STK4|MAP3K3|INSR|EIF2AK3|CAMKK2|MAP3K11|MAP3K13|TAOK3|PAK1|TTN
0_creatingPathways/MSigDB/allSets.RData	KEGG_PURINE_METABOLISM	148	20545	0.000270723	0.00101223	POLR1C|AK7|PDE4A|PRPS1|POLR2D|PDE7A|PNP|GART|PFAS|ADSSL1|POLR2B|POLE3|POLR2G|POLR1B|POLR3K|POLD2|PRIM2|NME1|PPAT|AMPD2|POLE2|POLA1|PDE3B|POLR2K|ENTPD1|RRM1|PDE6G|AK1|PNPT1|PRUNE|PDE8A|POLD1|ADCY4|PDE6B|PDE1C|ENTPD4|ADCY1|CANT1|ZNRD1|PDE2A|GUCY2C|PDE3A|AMPD3|PRPS2|ADCY2|GUCY1A2|POLR2I|ADK|POLR3C|NUDT9|PDE6H|NT5C|NME5|PAPSS1|POLE4|ITPA|IMPDH1|POLR2J|PDE6D|POLR2C|PRIM1|GMPS|ATIC|PDE1A|ADA|POLR3D|NME…
0_creatingPathways/MSigDB/allSets.RData	V$PAX6_01	94	20545	0.000271121	0.00101223	BEND4|HRK|RORB|USP9X|SRPK2|NFYB|TAF5|SERPINI1|RHOBTB3|BAZ1A|RRAGA|FIP1L1|FLI1|EFTUD2|SOX4|FSTL5|SUMO1|HNRNPA0|GNAZ|GPM6A|PDCD10|LRRN2|LUC7L3|H2AFZ|JARID2|SERTAD4|RRM1|TMTC2|MBNL1|TEAD1|HSD17B10|CPA4|CHRDL1|ARHGAP33|CHD6|DSCAM|RTN4RL1|YARS|CNTFR|REEP4|FAM122A|UBE2N|HMGA1|STOML2|ITGB3BP|TRERF1|TCF4|LMNA|MAP2K5|SLC39A13|OLFM4|JMJD1C|MAML3|POU2AF1|SLC5A3|ZBTB20|CMTM4|ERG|ACVR2A|C1orf21|JPH1
0_creatingPathways/MSigDB/allSets.RData	REACTOME_RESPONSE_TO_ELEVATED_PLATELET_CYTOSOLIC_CA2_	78	20545	0.000272984	0.00101651	TGFB2|SOD1|PPIA|CALU|LAMP2|PDGFA|HSPA5|BRPF3|POTEM|TGFB3|PRKCG|CFL1|APP|F8|FGA|PROS1|PLEK|PF4|CALM1|SELP|STXBP3|ABCC4|PFN1|ALDOA|VEGFB|TLN1|CAP1|F13A1|WDR1|STX4|ACTN4|TIMP1|PRKCB|PSAP|TGFB1|MMRN1|THBS1|SERPINE1|CD36|A2M|SRGN|CD9|VCL|SPARC|PECAM1|PRKCA|HGF|TUBA4A|ACTN1
0_creatingPathways/MSigDB/allSets.RData	DNA_REPAIR	119	20545	0.000274582	0.00101869	ALKBH1|HUS1|CSNK1D|BLM|LIG3|TDG|BTG2|ERCC3|POLQ|UBE2V2|SOD1|ASF1A|UPF1|UBE2A|XRCC6BP1|ATRX|SUMO1|RECQL|FANCA|RFC3|PMS2P1|POLE2|POLA1|RAD51C|UVRAG|RAD17|SMC1A|HMGB1|EXO1|FANCC|RECQL4|ATXN3|RBBP8|ATR|POLD1|IGHMBP2|MSH2|RAD51|RAD52|XRCC6|CSNK1E|ERCC4|PRKCG|RAD51B|ERCC6|FEN1|APEX1|GADD45G|VCP|APTX|CDKN2D|UBE2N|RAD54B|PNKP|MLH1|RAD9A|RPAIN|ERCC5|POLL|RAD23A|RUVBL2|REV1|XPC|PARP3|ATM|WRNIP1|DDB2|NBN|CI…
0_creatingPathways/MSigDB/allSets.RData	REACTOME_GENERATION_OF_SECOND_MESSENGER_MOLECULES	23	20545	0.000275195	0.00101869	FYB|PLCG1|LCK|CD247|ITK|LAT|PAK2|VASP|NCK1|ENAH|EVL|HLA-DPB1|PAK1|HLA-DQA1|HLA-DPA1|LCP2
0_creatingPathways/MSigDB/allSets.RData	PID_IL3_PATHWAY	27	20545	0.000275729	0.00101869	CSF2RB|YWHAG|PIK3R1|YWHAZ|IL3RA|OSM|PTPN11|SRP9|HDAC1|GRB2|PIK3CA|SHC1|PIM1|STAT5A|STAT5B|BCL2L1|GAB2|INPP5D|JAK2|CISH|PRKACB|ID1
0_creatingPathways/MSigDB/allSets.RData	BIOCARTA_CELLCYCLE_PATHWAY	23	20545	0.000286985	0.00105751	CCNA1|CDK1|E2F1|CDC25A|CCNB1|TFDP1|RBL1|CDKN2A|CDK2|CCND3|CDK7|RB1|CDKN2D|CDK4|CDKN2B|CCNE1|CCNH|CDK6|CDKN1A|CDKN1B|CCND2
0_creatingPathways/MSigDB/allSets.RData	AAGWWRNYGGC_UNKNOWN	110	20545	0.000293042	0.00107531	CHCHD7|PPM1E|PHF8|IRAK1|RALA|NRAS|HMGXB4|NUS1|SUPT16H|ATG2B|SNX13|CASC5|MED1|EIF5|TIA1|RBM3|SFPQ|COL4A3BP|STAU1|EPC1|PCNT|UBE3A|RAB22A|DNAJC7|ATF1|NKIRAS2|APBA1|PLAG1|THAP3|ZZEF1|ZNF644|CNOT4|EP300|ARCN1|RIF1|PRRC2C|CXXC1|UBR5|TRIM8|SHANK2|MED27|ZC3HC1|PAX6|UBIAD1|ZBTB4|WDR47|SUV39H2|MYLIP|ARL1|STRN4|RBM26|HOXA2|BNC2|CAMKMT|CHD4|FKRP|SFN|YY1|UBXN11|CYB5D2|RHOB|TSC1|PRMT1|NFYC|UBE2D3|PREPL|RAB1B|R…
0_creatingPathways/MSigDB/allSets.RData	PID_IL2_PI3K_PATHWAY	34	20545	0.000293334	0.00107531	PRKCZ|MYC|RPS6KB1|LCK|AKT1|E2F1|PIK3R1|NFKB1|HSP90AA1|PTPN11|RELA|RAC1|GRB2|MYB|PIK3CA|SHC1|IL2RB|SGMS1|SOS1|RPS6|JAK1|BCL2L1|GAB2|IL2RA|UGCG|FOXO3
0_creatingPathways/MSigDB/allSets.RData	REACTOME_GOLGI_ASSOCIATED_VESICLE_BIOGENESIS	48	20545	0.00030916	0.00113039	TBC1D8B|CPD|HIP1R|GAK|DTNBP1|PIK3C2A|PUM1|YIPF6|AP1S2|TFRC|BLOC1S3|AP4E1|VAMP7|IGF2R|TGOLN2|VAMP8|CLTC|AP1G1|AP1S1|AP4B1|CLTA|FTH1|NECAP1|SNAPIN|NAPA|BLOC1S1|AP1M1|VAMP2|SNX2|AP3S1|PICALM|SORT1|AP1B1|SNX9|SNX5|ARRB1|TPD52
0_creatingPathways/MSigDB/allSets.RData	PID_P38_ALPHA_BETA_PATHWAY	29	20545	0.000309972	0.00113044	HCK|BLK|MAP2K6|RALA|LYN|LCK|MAP2K4|DUSP10|MAPK14|CCM2|TRAF6|PAK2|RAC1|MAP3K12|MAP3K3|FGR|DUSP1|CDC42|YES1|MAPK11|RALB|PAK1|FYN
0_creatingPathways/MSigDB/allSets.RData	GKCGCNNNNNNNTGAYG_UNKNOWN	56	20545	0.000319914	0.0011637	NUP155|ZNF367|ATG5|QTRTD1|NUPL2|PHF20L1|CNOT7|GPAM|PINX1|NFX1|DNAJB11|ZNF644|RNPS1|PSME3|PHF7|BAP1|MUL1|RCE1|SNF8|CCDC86|TRMT61B|ZC3H18|ANAPC10|MECR|ACO2|COQ7|FAU|RNF7|VPS37A|NEK1|UXT|STRADB|RANBP2|LCMT1|NUP153|BCL2L2|C9orf9|PSMB2|C9orf3|ORMDL3|TRAK2
0_creatingPathways/MSigDB/allSets.RData	KEGG_LONG_TERM_POTENTIATION	68	20545	0.000334453	0.00121346	CAMK2D|PLCB4|PRKX|CAMK4|NRAS|PPP3R1|ARAF|BRAF|KRAS|RAF1|CREBBP|PPP1CC|PPP1R12A|EP300|HRAS|ADCY1|CAMK2B|PRKCG|GRIN2C|CAMK2A|GRM5|CALM1|RAP1B|PPP3CB|MAPK3|PPP1CB|PPP1CA|PLCB2|PLCB3|CAMK2G|RAP1A|RPS6KA3|MAP2K1|PPP3CA|MAP2K2|PPP3CC|MAPK1|PRKCB|GNAQ|PRKACB|RAPGEF3|PLCB1|ITPR1|RPS6KA2|PRKCA
0_creatingPathways/MSigDB/allSets.RData	V$FOXD3_01	186	20545	0.000336226	0.00121678	ARHGEF12|SYTL2|RALGPS2|KCNQ5|BCL11B|BAMBI|E2F5|CHCHD7|HOXA3|HOXA10|MARCKS|CSNK1G3|ZEB2|LMO4|FGF9|AFF3|FSTL1|ZHX2|NOVA1|DEPDC7|MYOCD|RPS6KB1|NRAS|CCDC117|GTF2IRD1|SLC39A8|FRMD4A|PIK3C2A|ICK|YWHAG|TGFB2|TBL1XR1|KCTD15|MSL3|SGK1|BRIP1|ANKRD11|CALD1|GNAZ|ATP2A2|STAG2|PLAG1|CDAN1|FBXO11|FAM107B|ARID4A|TOB1|SLC10A7|GOLGA1|CLDN8|UTRN|RORA|TMEM88|FST|PRICKLE2|BNC2|PCYT1B|GFI1B|ETV5|KLF12|CPNE1|TFEC|CITED…
0_creatingPathways/MSigDB/allSets.RData	REACTOME_E2F_MEDIATED_REGULATION_OF_DNA_REPLICATION	32	20545	0.00033947	0.00122538	CCNA1|FBXO5|CDK1|PPP2R1B|E2F1|CDC25A|ORC6|CCNB1|TFDP1|PRIM2|CDC6|POLA1|PPP2CA|CDC45|TYMS|ORC5|RB1|ORC2|CCNE1|PRIM1|PPP2CB|DHFR|ORC4|RRM2|TK2
0_creatingPathways/MSigDB/allSets.RData	PID_CXCR3_PATHWAY	42	20545	0.000351162	0.00126436	MAP2K6|NRAS|AKT1|KRAS|RAF1|PIK3R1|GNAZ|PIK3CB|MAPK14|HRAS|PIK3CD|GNB1|GNAI3|PF4|PIK3CA|MAPK3|PIK3R2|CXCL9|GNAI2|DNM1|CXCR3|MAPK11|ITGB2|MAP2K1|MAP2K2|MAPK1|MAPKAP1|GNG2|ITGAL|ARRB1|GNAI1
0_creatingPathways/MSigDB/allSets.RData	PID_IL12_2PATHWAY	60	20545	0.000352431	0.00126571	MAP2K6|LCK|IL12RB2|PPP3R1|CD247|NFKB1|RELB|MAPK14|NFKB2|RELA|GADD45G|IL12B|IFNG|STAT6|STAT1|IL18RAP|PPP3CB|IL1B|IL2RB|STAT4|NOS2|RAB7A|GADD45B|GZMA|FOS|STAT5A|IL18R1|SOCS1|IL1R1|B2M|PPP3CA|IL12RB1|HLA-DRA|IL18|JAK2|STAT3|IL12A|IL2RA|GZMB|RIPK2|HLX|TBX21
0_creatingPathways/MSigDB/allSets.RData	PID_ER_NONGENOMIC_PATHWAY	41	20545	0.000354954	0.00127154	IGF1R|NRAS|GNA13|AKT1|KRAS|PIK3R1|GNAZ|PELP1|HRAS|GNB1|GNAL|GNAI3|GRB2|PIK3CA|MMP9|SHC1|PLCB2|STRN|RHOA|GNAI2|PLCB3|SOS1|ROCK2|MSN|MAPK11|GNG2|GNA11|GNAQ|GNA15|PLCB1|GNAI1
0_creatingPathways/MSigDB/allSets.RData	REACTOME_RESPIRATORY_ELECTRON_TRANSPORT_ATP_SYNTHESIS_BY_CHEMIOSMOTIC_COUPLING_AND_HEAT_PRODUCTION_BY_UNCOUPLING_PROTEINS_	81	20545	0.000364657	0.001303	NDUFA4|COX5A|COX1|CYCS|NDUFAB1|ETFA|ATP6|COX2|ETFDH|NDUFA12|COX6C|NDUFA10|ATP5B|COX7B|SDHA|ATP5O|NDUFS1|NDUFS3|ND4|NDUFA6|ATP5J|NDUFV3|ATP5I|NDUFA1|NDUFB8|NDUFS6|ATP5E|SDHD|NDUFS7|COX5B|COX8A|NDUFC1|COX4I1|UQCRC2|NDUFB9|NDUFV1|ATP5H|NDUFA3|NDUFV2|NDUFB1|COX6B1|NDUFA11|COX7C|NDUFB7|UQCR11|NDUFA7|NDUFS4|SDHC|ATP5F1|SDHB|NDUFB3|ATP5D|UQCRB|COX7A2L|NDUFB5|ATP5L|UCP2|ETFB
0_creatingPathways/MSigDB/allSets.RData	MEMBRANE_LIPID_METABOLIC_PROCESS	94	20545	0.000367782	0.00131086	PI4K2A|PIGG|PIGH|ST8SIA5|NSMAF|GLA|CHPT1|LPCAT1|IMPA1|ST3GAL6|PIK3C2A|CERS5|PIGB|ST6GALNAC6|SGPL1|PIGA|PIK3R1|PLAA|SERINC1|ST6GALNAC4|PIGT|IP6K1|SPTLC1|PIP5K1A|PI4KB|PIGS|ASAH1|CD81|CETP|DPM1|SERINC2|PCYT1B|PIGK|PIGF|PLA2G4C|ETNK1|SGMS2|PTEN|CLN6|PIGC|PLCB2|AGPAT1|DPM2|SGMS1|LPL|LARGE|PGS1|GBGT1|SMPD2|PLA2G6|GPAA1|PRDX6|B4GALT4|DPM3|PEMT|IP6K2|GPX4|PIGV|UGCG|PSAP|SPHK1|PPT1|SERINC5
0_creatingPathways/MSigDB/allSets.RData	V$GATA2_01	98	20545	0.000378154	0.00134444	CRMP1|DPF3|HOXA10|CDC27|DNAJC27|PAFAH1B1|TRA2A|SYMPK|SLC8A3|PTK7|OAZ2|SYNCRIP|GNAS|TCF7L1|REPS2|ZNF335|FAM131A|VEZF1|RELL2|ZNRF2|CAPZA1|MFF|FBXW11|PLXNC1|UBTF|EIF4G1|AMOT|PDLIM4|DNAJB5|ATXN7L2|HNRNPL|GPBP1|LRP1|PPP2R2A|SHQ1|FKBP2|ABHD8|BLCAP|VASP|PRKD2|MCTS1|LHX6|RPL8|MPV17|ST7L|UBXN10|NXPH3|CNOT3|PPOX|KPNB1|UBE2H|RBMS2|SPOP|MAML3|DPH5|GATA3|RBMS3|POLD4|KLHL5|DPYSL2|GREM1|FBXW7|ACTN1
0_creatingPathways/MSigDB/allSets.RData	BIOCARTA_DEATH_PATHWAY	32	20545	0.00038274	0.00135734	TNFRSF25|CHUK|CASP6|BID|CYCS|XIAP|CASP3|NFKB1|APAF1|CASP7|FADD|MAP3K14|RELA|GAS2|BIRC2|DFFA|NFKBIA|TRADD|TNFSF10|TNFRSF10B|LMNA|TNFRSF10A|SPTAN1|CFLAR|CASP10|CASP8
0_creatingPathways/MSigDB/allSets.RData	TAANNYSGCG_UNKNOWN	75	20545	0.000385399	0.00136335	HOXA10|SUCLG2|PHF8|INTS12|SON|PRPS1|SEPT7|GART|CAPRIN1|DHX15|GDE1|SFPQ|CCNA2|DNAJC7|SYNCRIP|NKIRAS2|AKAP10|ATL2|STAG2|PPP1R12A|QRICH1|ZNF644|EP300|B4GALT1|CNOT1|PPIG|KCNH2|CCP110|CSNK1E|YARS|PCGF1|NFIL3|CHTOP|ISL1|EYA3|UBE2D3|NFKBIA|RBM4|STK3|RAD23A|RHOA|LHX6|PHF21A|CLSTN1|C1orf43|TBC1D5|TCTA|RPS27|IKZF3|PBX3
0_creatingPathways/MSigDB/allSets.RData	REACTOME_ASSEMBLY_OF_THE_PRE_REPLICATIVE_COMPLEX	61	20545	0.000400289	0.00141249	PSMD11|PSMD5|GMNN|PSMD10|PSMC1|E2F1|PSMD12|ORC6|PSMB3|PSMD7|PSMC6|MCM7|PSMA2|MCM6|CDC6|PSMD2|E2F2|PSMC4|PSMC2|MCM4|ORC5|E2F3|PSMD6|MCM3|PSMA3|ORC2|PSMB5|MCM2|PSMD1|PSMB7|UBA52|PSMB4|PSMA7|RPS27A|PSMA1|PSMA5|PSMD4|PSMD13|PSMD9|PSME4|ORC4|PSMB8|PSMB9|PSMB2|PSMB10|PSMF1
0_creatingPathways/MSigDB/allSets.RData	ESTABLISHMENT_AND_OR_MAINTENANCE_OF_CHROMATIN_ARCHITECTURE	75	20545	0.00040946	0.00144126	EZH2|HDAC4|BPTF|SIRT1|SMARCC1|PBRM1|SUPT16H|TLK2|CHAF1B|SUPT4H1|HELLS|ASF1A|KAT6B|ARID1A|HDAC2|CREBBP|SMARCE1|HDAC6|ACTL6A|HMGB1|SMARCC2|CHAF1A|RSF1|KDM4A|WHSC1L1|KAT8|PHB|SAFB|SUV39H2|H1FNT|HDAC1|SIRT2|TLK1|SIRT5|NPM2|RPS6KA5|MAP3K12|HDAC8|RBBP4|HDAC10|SMARCA5|TAF6L|SYCP3|HUWE1|UBE2N|NAP1L4|PRMT7|HMGA1|KAT6A|HDAC5|INO80|NAP1L1|HDAC11|NASP|RBM14|HDAC7|SATB1
0_creatingPathways/MSigDB/allSets.RData	MAPKKK_CASCADE_GO_0000165	97	20545	0.000411522	0.00144492	NRTN|MAP3K9|MAPK8|DUSP4|ADRB2|TNIK|MAP2K4|DUSP10|MAPKAPK2|MAP3K2|CRKL|SOD1|S1PR2|FGFR1|DUSP22|HIPK2|MAP3K4|CXCR4|ATP6AP2|ZNF675|FGF13|PIK3CB|KIAA1804|CCM2|TGFA|MBIP|MAPK8IP2|AMBP|MAPK9|CD81|PROK2|MAP2K7|ADRA2C|MAP3K12|GADD45G|MAPK8IP3|MAP3K3|MADD|SHC1|NF1|CAMKK2|MAP4K5|MAP3K5|GADD45B|ZAK|MAP3K11|MAP4K3|SPRED1|C5|MAP3K6|MAP3K13|LAX1|TAOK3|DUSP2|MAP4K2|SH2D3C|PAK1|CD24|DUSP6|CD27|MDFIC
0_creatingPathways/MSigDB/allSets.RData	REACTOME_FACTORS_INVOLVED_IN_MEGAKARYOCYTE_DEVELOPMENT_AND_PLATELET_PRODUCTION	116	20545	0.000416382	0.00145837	RCOR1|KIF2A|KIF4A|KIF15|DOCK10|KIF11|HBB|KIF5B|KIF20A|HBD|SIN3A|HDAC2|KLC1|PRKAR1A|KIF2C|KIF23|CREBBP|KIF22|PRKAR2B|AKAP10|DOCK6|KIF3B|KIF26A|CDK2|RAD51C|KDM1A|RACGAP1|EP300|KIFC1|DOCK2|CAPZA1|GATA2|DOCK4|DOCK5|HIST1H3E|PRKAR2A|H3F3A|ZFPM1|RAC1|EHD2|SH2B2|ITPK1|CAPZA2|MAFG|WEE1|HDAC1|MFN1|RAD51B|IRF7|IFNA16|IFNA14|IFNA2|GATA4|HIST1H3B|CABLES1|MYB|RAB5A|SH2B1|IRF2|AK3|IFNB1|HMG20B|HIST1H3A|DOCK8|N…
0_creatingPathways/MSigDB/allSets.RData	V$TCF11MAFG_01	191	20545	0.000423147	0.0014784	TBL1X|NUDT11|PTCH1|RORB|SEL1L3|LMO4|FGF9|PTP4A1|DEPDC7|TUBB|PSMD11|MLLT11|PGRMC1|NPEPPS|PFN2|PLS3|TNRC6A|PADI4|FBXO30|BTK|PCDH9|EIF5|LIMK1|PAFAH1B1|MRC2|MRPL32|TXNRD1|SNX12|FLI1|ATP1B1|UBR4|RBBP7|SECISBP2L|LOXL4|OSBPL5|GTF2A1|PSMA2|ATP2A3|BEX2|NRGN|PBX2|KCNA2|TOMM70A|NLGN2|USP14|PPP2CA|SOBP|JARID2|ARPP19|PRRC2C|CDC45|E2F3|WDFY3|JAZF1|SKP1|SHANK2|WDFY3-AS2|ASPSCR1|PRR7|PPP2R2C|ITPK1|ASB2|UCHL1|EIF…
0_creatingPathways/MSigDB/allSets.RData	REACTOME_SIGNALING_BY_FGFR_IN_DISEASE	120	20545	0.000430507	0.00150041	CUX1|AKT3|FGF9|TRIM24|CAMK4|CHUK|NRAS|ADRBK1|PLCG1|CDK1|AKT1|TRIB3|PRKCD|BRAF|KRAS|FGFR1|PRKAR1A|RAF1|PIK3R1|PRKAR2B|CREB1|FGFR2|YWHAB|PPP2CA|FRS2|PHLPP1|HRAS|ADCY4|PRKAR2A|ADCY1|FGF18|FOXO4|PRKCG|GRB2|ADCY2|RPS6KB2|STAT1|CALM1|PIK3CA|UBA52|MDM2|PTEN|MAPK3|ZMYM2|SHC1|RPS27A|BCR|PDE1A|PPP2CB|CBL|SOS1|CPSF6|AKT2|CDKN1A|STAT5A|BAD|STAT5B|FOXO1|FGFR1OP|GAB2|MAP2K1|MAP2K2|MAPK1|ADCY3|MAPKAP1|FGFR1OP2|…
0_creatingPathways/MSigDB/allSets.RData	V$AR_Q2	113	20545	0.000435727	0.00151488	HOXA3|SEMA4C|ZHX2|RBMS1|TLE3|SKIL|ADNP|MAP1B|APPBP2|PPP2R1B|ABCG2|RBM3|KCTD15|ERGIC1|FIP1L1|DACH1|TSHZ3|HIVEP1|SYNCRIP|LUC7L|YTHDF3|KLF15|NPHP4|SREK1|LUC7L3|TRIP11|TRAF6|MCMBP|LARP4|WDR47|SLC12A8|KCNK10|KIAA1468|LRP1|PNPLA8|VCPIP1|SFXN5|RWDD1|USP54|GANC|MSTN|HNRNPUL1|IL16|ECI1|MAP4K5|NFE2|EIF4EBP1|RERE|TSC22D3|CA11|RREB1|KCNK12|ANKS1A|RAB11A|DAB2|SESN3|CYLD|KCNA5|CPEB4|AMMECR1|CD36|APOLD1|WNT9A|Z…
0_creatingPathways/MSigDB/allSets.RData	CHROMOSOME_SEGREGATION	32	20545	0.000455305	0.00157906	TOP2A|ARL8A|PSEN2|CENPE|NDC80|PSEN1|SRPK1|PAPD7|REC8|NUSAP1|CENPF|ZWINT|ESPL1|NCAPH|ARL8B|PMF1|SMC1A|LATS1|NEK6|CDC23|MIS12|CHMP1A|CDCA5|RIOK3|SMC4|PAM|PDS5B|DDX11
0_creatingPathways/MSigDB/allSets.RData	REACTOME_NEGATIVE_REGULATORS_OF_RIG_I_MDA5_SIGNALING	29	20545	0.000460504	0.00159304	HERC5|DDX58|TAX1BP1|RNF135|ATG5|TRIM25|ISG15|ATG12|OTUD5|TBK1|TRAF3|UBE2D1|UBE2K|UBE2D2|UBE2L6|UBA52|UBE2D3|TNFAIP3|RPS27A|PCBP2|MAVS|NLRX1|IRF3|RNF125|IFIH1|CYLD
0_creatingPathways/MSigDB/allSets.RData	PID_IGF1_PATHWAY	29	20545	0.000461589	0.00159304	PRKCZ|IGF1R|IRS1|RPS6KB1|AKT1|NCK2|PRKCD|CRKL|PTK2|CRK|RAF1|PIK3R1|YWHAZ|PTPN11|HRAS|GRB2|PIK3CA|SHC1|PXN|IRS2|SOS1|BAD|GRB10
0_creatingPathways/MSigDB/allSets.RData	REACTOME_P53_DEPENDENT_G1_DNA_DAMAGE_RESPONSE	51	20545	0.000468277	0.00161219	PSMD11|PSMD5|PSMD10|PSMC1|PSMD12|RFWD2|PSMB3|PSMD7|PSMC6|PSMA2|PSMD2|CDK2|PSMC4|PSMC2|PSMD6|PSMA3|PSMB5|PSMD1|PSMB7|UBA52|MDM2|PSMB4|PSMA7|CCNE1|RPS27A|PSMA1|PSMA5|PSMD4|PSMD13|PSMD9|PSME4|CDKN1A|CCNE2|PSMB8|ATM|PSMB9|PSMB2|PSMB10|CDKN1B|PSMF1
0_creatingPathways/MSigDB/allSets.RData	REACTOME_ANTIGEN_ACTIVATES_B_CELL_RECEPTOR_LEADING_TO_GENERATION_OF_SECOND_MESSENGERS	28	20545	0.000471605	0.00161971	BLK|PIK3AP1|PLCG1|LYN|PLCG2|BTK|PIK3R1|VAV1|SYK|PIK3CD|GRB2|CALM1|CD79B|SHC1|CBL|SOS1|NCK1|CBLB|ORAI1|STIM1|FYN|BLNK
0_creatingPathways/MSigDB/allSets.RData	BIOCARTA_TOLL_PATHWAY	36	20545	0.000474056	0.0016222	MAP3K1|MAP2K6|MAPK8|IRAK1|MYD88|CHUK|MAP2K4|TLR2|NFKB1|MAP3K7|MAPK14|TRAF6|MAP3K14|EIF2AK2|TIRAP|RELA|PPARA|PGLYRP1|TLR4|TOLLIP|TLR7|NFKBIA|ECSIT|FOS|TLR6|LY96|JUN|TAB2
0_creatingPathways/MSigDB/allSets.RData	SA_B_CELL_RECEPTOR_COMPLEXES	24	20545	0.000474623	0.0016222	MAP3K1|LYN|VAV1|SYK|HRAS|RAC1|PAPPA|GRB2|MAPK8IP3|VAV2|MAPK3|SHC1|BCR|SOS1|FOS|RPS6KA3|MAP2K1|MAPK1|JUN|VAV3|BLNK
0_creatingPathways/MSigDB/allSets.RData	PROTEIN_AUTOPROCESSING	31	20545	0.000477804	0.00162914	IGF1R|MAP3K9|MEX3B|MOB1B|EIF2AK1|CDK12|AKT1|UHMK1|MYO3A|DYRK1A|KIAA1804|PAK2|NLRP12|MAP3K12|STK4|MAP3K3|INSR|EIF2AK3|CAMKK2|MAP3K11|MAP3K13|TAOK3|PAK1|TTN
0_creatingPathways/MSigDB/allSets.RData	TAAWWATAG_V$RSRFC4_Q2	156	20545	0.000481829	0.00163891	KCNQ5|PNMA1|COL1A1|MORC4|BEST3|PTCH1|HRK|CUX1|HDAC4|ZHX2|KIAA0355|KCNN1|MYOCD|RAP2C|ARMCX6|ADAM23|ESAM|RASGEF1B|TPP2|PCDH9|USP13|SHOX2|SLC8A3|ATP2A3|BEX2|FGF13|STAG2|HIBADH|RAP2B|NLK|HOXA4|KCNA3|FBXO11|CTAGE5|VEZF1|TP63|DGKI|TMEM38A|INPPL1|FXR1|FITM1|LPAR4|SATB2|SLC12A8|TRPS1|YARS|NRP2|DSPP|ALPK2|XIRP1|NEB|ZMYM2|PURA|GRB14|ATXN1|CPNE7|CRTAP|LGALSL|TRMT112|DLC1|KTN1|CKMT2|WBP4|LZTS2|PACS1|STRADB|T…
0_creatingPathways/MSigDB/allSets.RData	REACTOME_ACTIVATED_NOTCH1_TRANSMITS_SIGNAL_TO_THE_NUCLEUS	25	20545	0.000484066	0.00164257	MIB1|JAG1|DTX4|DTX1|APH1B|DLL1|PSEN2|ADAM10|PSEN1|NUMB|DTX2|APH1A|DLK1|UBA52|RPS27A|ARRB2|PSENEN|MIB2|ARRB1
0_creatingPathways/MSigDB/allSets.RData	KEGG_PYRIMIDINE_METABOLISM	89	20545	0.000488885	0.00165496	POLR1C|UPRT|POLR2D|CMPK2|PNP|POLR2B|POLE3|TXNRD1|POLR2G|POLR1B|POLR3K|POLD2|CTPS2|PRIM2|UCKL1|DTYMK|NME1|UMPS|POLE2|POLA1|POLR2K|ENTPD1|RRM1|TYMS|PNPT1|POLD1|ENTPD4|CANT1|ZNRD1|POLR2I|POLR3C|NT5C|NME5|POLE4|ITPA|DUT|TXNRD2|AK3|POLR2J|TK1|POLR2C|PRIM1|POLR3D|NME3|POLR2L|POLR1E|RRM2|DCK|NUDT2|CMPK1|POLR2E|POLR1D|TK2|NME4|POLR3GL|POLD4|UPP1|DPYD|NT5E
0_creatingPathways/MSigDB/allSets.RData	REACTOME_LOSS_OF_NLP_FROM_MITOTIC_CENTROSOMES	55	20545	0.000493302	0.00166592	NINL|CEP70|CEP76|CKAP5|TUBB|DYNC1H1|CSNK1D|PLK4|CDK1|PAFAH1B1|ACTR1A|YWHAG|AKAP9|MAPRE1|PCNT|TUBG1|CEP41|OFD1|CEP135|PRKAR2B|CETN2|HSP90AA1|CEP192|NEDD1|NEK2|CDK5RAP2|CLASP1|CENPJ|CSNK1E|ALMS1|CEP72|DCTN1|CEP164|DCTN3|DYNC1I2|DCTN2|FGFR1OP|CEP57|SDCCAG8|TUBA4A
0_creatingPathways/MSigDB/allSets.RData	REGULATION_OF_CYCLIN_DEPENDENT_PROTEIN_KINASE_ACTIVITY	42	20545	0.000499237	0.00168195	CDKN1C|HERC5|GTPBP4|CDK5R1|CKS1B|CDC25A|CCNK|CHEK1|CDKN3|CDKN2A|CDC6|CCND3|CDK5RAP1|APC|LATS1|CDK7|CDK5RAP3|CDKN2D|CDC37|CCNT1|CDKN2B|PTEN|HEXIM1|CCNE2|CCNG1|CCNT2|GTF2H1|SERTAD1|LATS2|GADD45A|CCND2
0_creatingPathways/MSigDB/allSets.RData	BIOCARTA_ECM_PATHWAY	24	20545	0.000503086	0.00169089	PTK2|RAF1|PIK3R1|ROCK1|MYLK|HRAS|PIK3CA|PIK3CG|MAPK3|SHC1|PXN|RHOA|PFN1|ARHGAP5|TLN1|DIAPH1|MAP2K1|MAPK1|ITGB1|FYN|GSN
0_creatingPathways/MSigDB/allSets.RData	YTAAYNGCT_UNKNOWN	142	20545	0.000512346	0.00171794	VLDLR|SYTL2|KCNQ5|STIM2|PELI2|ZFP36L1|HRK|ZEB2|PBX1|BCAR3|LMO4|CD72|MAPK8|WNT16|ACVR1C|H2AFV|TSHZ1|LOXHD1|RPS6KB1|FLRT3|HNRNPC|CTCF|ASB7|TRIM33|CHMP2B|NUP54|FNBP1L|APLN|RAP2B|VAMP3|LUC7L3|H2AFZ|PLAGL2|TRIM8|GAD1|CSPG4|CHRDL1|CCKAR|ASAH1|EPSTI1|LNX1|AMPH|BNC2|AMPD3|TPI1|PTCHD1|ZCWPW1|LLGL2|SAMD11|HESX1|HOXB7|PCBP2|PEA15|PDE6D|DIO2|PCBP1|ITGB3BP|NR6A1|TNFSF10|DCTN3|CREBZF|DOCK11|MEPCE|ZFPM2|SLC6A6|…
0_creatingPathways/MSigDB/allSets.RData	BIOCARTA_PAR1_PATHWAY	37	20545	0.000519521	0.00173788	ARHGEF12|GNA12|ARHGEF4|ARHGEF9|GNA13|PIK3R1|ARHGEF18|ROCK1|MAP3K7|ADCY1|GNB1|ARHGEF6|ARHGEF11|PIK3CA|PIK3CG|ARHGEF2|ARHGEF3|RHOA|PTK2B|F2R|PRKCB|ARHGEF10|ARHGEF7|ARHGEF17|GNAQ|PLCB1|PRKCA|GNAI1
0_creatingPathways/MSigDB/allSets.RData	GGAANCGGAANY_UNKNOWN	100	20545	0.000524801	0.0017514	SEC61G|G3BP2|EIF2S1|GLRX5|EIF1AD|SNIP1|NCBP2|HSPH1|BAG6|TIMM8A|C10orf2|PRPF3|SRP54|TMCO1|XIAP|TOR1A|GGA1|ZNF384|SEC24C|MRPS23|SUPT6H|SDF2|SLC25A44|RARS|ZNF597|BMS1|UGGT1|BCDIN3D|TMEM38A|THUMPD3|MTF1|COX7A2|MRPS18A|MED8|MBD1|PRKAB1|IGHMBP2|DDX55|DPM1|TTC17|ZDHHC5|MOCS3|PARVA|SEC11A|MRPL21|U2AF2|STK36|RPL38|UBA52|SEC61A1|PSMB4|UBXN1|GIN1|EIF2S3|TRMT11|ATP6V1D|RUVBL2|COX6B1|PGS1|CHMP2A|MRPL43|EIF3K|…
0_creatingPathways/MSigDB/allSets.RData	PID_AP1_PATHWAY	69	20545	0.000552287	0.00183879	BCL2L11|ETS1|MYC|CDK1|BAG1|PENK|CDKN2A|CREB1|CTNNB1|EP300|EDN1|GATA2|MAFG|NFATC3|NPPA|JUND|IFNG|GJA1|ELF1|MYB|PTEN|CCL2|MMP9|DUSP1|SP1|NFATC2|COPS5|TRIP6|EGR1|FOS|JUNB|CBFB|MAF|FOSL2|PLAU|NFATC1|CDKN1B|JUN|TIMP1|TGFB1|HIF1A|MT2A|ATF3|NR3C1|TCF7L2|FOSB
0_creatingPathways/MSigDB/allSets.RData	REACTOME_SMAD2_SMAD3_SMAD4_HETEROTRIMER_REGULATES_TRANSCRIPTION	25	20545	0.000562022	0.00186681	E2F5|MYC|SMAD4|TFDP1|RBL1|SMAD7|HDAC1|TGIF1|UBA52|CCNT1|CDKN2B|RPS27A|SP1|JUNB|WWTR1|CCNT2|SMAD2|CDK9|SMAD3|SERPINE1
0_creatingPathways/MSigDB/allSets.RData	REACTOME_APC_C_CDC20_MEDIATED_DEGRADATION_OF_MITOTIC_PROTEINS	62	20545	0.000566972	0.00186984	PSMD11|CDC27|PSMD5|MAD2L1|BUB3|CDK1|PSMD10|PSMC1|BUB1B|PSMD12|CCNB1|PSMB3|PSMD7|PSMC6|PSMA2|PSMD2|ANAPC7|UBE2C|PSMC4|PSMC2|PSMD6|PSMA3|UBE2D1|PSMB5|CDC23|PSMD1|PSMB7|ANAPC10|CDC20|UBA52|PSMB4|PSMA7|UBE2E1|ANAPC5|RPS27A|PSMA1|PSMA5|PSMD4|PSMD13|PSMD9|PSME4|CDC26|PSMB8|CDC16|PSMB9|PSMB2|PSMB10|PSMF1
0_creatingPathways/MSigDB/allSets.RData	KEGG_INOSITOL_PHOSPHATE_METABOLISM	54	20545	0.000567077	0.00186984	PLCB4|PIK3C3|PLCG1|PIP4K2A|SYNJ1|PLCG2|ISYNA1|IMPA1|INPP5K|PIK3C2A|ALDH6A1|MINPP1|ITPKB|INPP5E|SYNJ2|PIK3CB|PIP4K2C|IPPK|PIP5K1A|PI4KB|INPPL1|PIK3CD|ITPK1|TPI1|PIK3CA|PTEN|PIK3CG|INPP5A|PLCB2|PIKFYVE|PLCB3|INPP5B|CDIPT|PIP5K1B|INPP4A|PIK3C2B|INPP1|INPP4B|PLCB1
0_creatingPathways/MSigDB/allSets.RData	REACTOME_SEMA4D_INDUCED_CELL_MIGRATION_AND_GROWTH_CONE_COLLAPSE	24	20545	0.00056728	0.00186984	ARHGEF12|PLXNB1|MYH10|LIMK1|SEMA4D|ROCK1|MYH11|RAC1|ARHGEF11|MYL6|RHOB|RND1|MYH9|RHOA|ROCK2|CDC42|RHOG|RAC2|ERBB2|MYL9
0_creatingPathways/MSigDB/allSets.RData	CCAATNNSNNNGCG_UNKNOWN	57	20545	0.000568221	0.00186984	PEX2|MEIS1|TES|PDP1|TLE3|UTP18|TMPO|NKX3-1|AIFM1|SAP130|PSRC1|PPP1R10|FAM193B|SQLE|RCL1|ARL6IP6|LMAN1|PAX6|KHSRP|FAR1|CLSPN|ZDHHC5|LHX2|ASXL2|DHCR24|SMAD6|RAD9A|PNRC1|SREBF2|NCK1|HES1|HIST1H1C|CDK2AP2|XPO1|SMAD2|EDEM1|PIK3IP1|IL6ST|MEF2C|ATP5S
0_creatingPathways/MSigDB/allSets.RData	V$HEN1_01	182	20545	0.000571045	0.00187478	SYTL2|SPIB|ARL4A|DPF3|NR4A3|SPAG6|MAP2|PCBP4|TRAF4|WBSCR22|MOSPD1|CHST6|KCNMA1|DLL1|ZNF232|ZNF70|ADNP|CBX4|PPTC7|RPIA|PTPRS|KCTD15|YTHDF2|SIN3A|ENO3|TSHZ3|SNX24|FOXP4|PTK7|APLN|AMPD2|PDGFA|CLINT1|ROCK1|CDK2|RAP2B|FAM131A|SIX5|ABTB2|DOCK4|RELA|RIMS1|ASB2|BMP4|PRICKLE1|TCF12|YPEL4|MRPL14|CHD4|BAHD1|ZMYM4|SMARCA5|PCGF1|MAP3K3|NDST4|RTKN|GNG8|TGIF1|HOXB5|TCF7|ANK1|KRT8|SGMS2|TRIP4|IMPDH1|KLF13|MGLL|C…
0_creatingPathways/MSigDB/allSets.RData	WCTCNATGGY_UNKNOWN	76	20545	0.000579341	0.00189761	BCL11B|KCNJ16|EIF2S1|SKIL|CHERP|RNF216|TP53BP1|AMMECR1L|CEP44|SECISBP2L|METTL18|BRIX1|RFFL|RRAGB|HNRNPD|DPH3|COX7A2|CLASP1|FBXO15|ZNF287|CCDC121|CHST14|C1orf158|C6orf1|PRADC1|PCSK1N|PAN2|GPN1|COX8A|RPL41|STX10|GALNT2|FAM65A|ATP6V1D|PKP4|BCS1L|PGS1|TCF4|FIS1|ODF2|PHTF1|HIF1AN|SLC27A1|JMJD1C|ERF|IER2|CNST|JUN|POLR3GL|ERCC1|ID1
0_creatingPathways/MSigDB/allSets.RData	PID_RAS_PATHWAY	29	20545	0.000583856	0.00190798	PRKCZ|RASGRP1|RASAL1|NRAS|RABGEF1|SOS2|KRAS|LGALS1|HRAS|DAB2IP|RASGRF2|CAMK2B|GRB2|RASGRP3|NF1|RASA1|SOS1|RASA2|RRAS|PRKCB|PRKCE|RASGRP2|PRKCA
0_creatingPathways/MSigDB/allSets.RData	PID_IL12_STAT4_PATHWAY	32	20545	0.000602793	0.0019627	MAPK8|PPP3R1|CD247|CREBBP|PIAS2|MAPK9|IFNG|ETV5|IL18RAP|PPP3CB|PRF1|CD86|STAT4|FOS|IL18R1|PPP3CA|IRF1|HLA-DRA|IL18|STAT3|IL2RA|JUN|TGFB1|TBX21
0_creatingPathways/MSigDB/allSets.RData	KEGG_OOCYTE_MEIOSIS	108	20545	0.000603374	0.0019627	CAMK2D|IGF1R|PRKX|PPP2R5C|FBXO5|CDC27|MAD2L2|MAD2L1|CDK1|PPP2R1B|PPP3R1|BUB1|PPP2R5E|YWHAG|AURKA|CCNB1|CCNB2|YWHAZ|REC8|PPP1CC|ESPL1|YWHAB|CDK2|ANAPC7|PPP2CA|SGOL1|SMC1A|ANAPC13|SMC3|SKP1|FBXO43|ADCY4|FBXW11|ADCY1|CDC23|CAMK2B|PPP2R5D|AR|RBX1|ADCY2|ANAPC10|CAMK2A|CDC20|CALM1|PPP3CB|YWHAH|MAPK3|PPP1CB|CCNE1|PPP1CA|ANAPC5|YWHAQ|PPP2CB|CAMK2G|CDC26|CCNE2|RPS6KA3|CDC16|SLK|MAP2K1|PPP3CA|PPP3CC|MAPK1|…
0_creatingPathways/MSigDB/allSets.RData	CCAWYNNGAAR_UNKNOWN	130	20545	0.000605765	0.00196596	ARL4C|PPM1E|ID4|RBMS1|TERF1|BRWD3|PLK4|MKNK2|NXT2|NUCKS1|CKS1B|PPM1L|RCC2|FIP1L1|HOXA6|CCNB1|GAN|SOX4|DHX57|CDK2|PIGT|TMED10|AKR1B1|ZNRF2|CDC45|HIST3H2A|MED8|SMURF2|ARHGAP33|MAGT1|PLXNC1|MACC1|PPP2R5D|PRCP|LRRC41|RAB6A|MTMR4|SFN|PRADC1|APH1A|CYTH2|PPP2R2A|UBXN11|CPNE1|ZFY|RHOB|FOXN3|PDS5B|SHC1|EIF2AK3|MORN2|C16orf13|RFX5|MECOM|GOLPH3L|PHB2|GNAI2|TESK2|ARHGAP5|TSPAN33|TTC9C|KPNB1|CHD2|BZRAP1|SH3RF…
0_creatingPathways/MSigDB/allSets.RData	PID_PS1_PATHWAY	46	20545	0.000607593	0.00196738	DTX1|FRAT1|MYC|APH1B|DLL1|ADAM10|PSEN1|CREBBP|CSNK2A1|NLK|CTNNB1|MAP3K7|PPARD|APC|FBXW11|PPP2R5D|HDAC1|RBPJ|APH1A|MAPK3|CTBP1|NOTCH1|DVL1|LRP6|CSNK1A1|FOS|PSENEN|TLE1|MAPK1|NEDD4|JUN|DKK1
0_creatingPathways/MSigDB/allSets.RData	V$SREBP1_02	83	20545	0.000611709	0.00197618	ZFP36L1|NOTCH2|MORF4L2|CD247|TAOK1|SEH1L|NRGN|GNAS|PLAG1|ATP2B2|NOL4|DLGAP4|PDP2|ZFYVE1|PATL1|PTMA|CPA4|C14orf37|KIF1C|CD2AP|XRCC6|RARA|POU4F2|SEZ6|PTCHD1|JUND|WDR13|ATXN7L1|TEX2|PACSIN3|SMC4|KCP|NF1|OSBPL7|NOTCH2NL|SREBF2|PRKD2|KTN1|LOXL1|HS6ST2|SIK3|RHOG|INPP4A|POU2AF1|ELOVL5|STX4|UBE2B|IFT80|CORO1A|CCDC24|MEF2C|DPYSL2|GREM1|DHRS3
0_creatingPathways/MSigDB/allSets.RData	REACTOME_ANTIGEN_PROCESSING_CROSS_PRESENTATION	70	20545	0.000617231	0.00198948	SEC61G|PSMD11|PSMD5|PSMD10|PSMC1|MRC2|PSMD12|PSMB3|PSMD7|PSMC6|PSMA2|SEC61A2|PSMD2|LNPEP|PSMC4|PSMC2|PSMD6|PSMA3|PSMB5|PDIA3|PSMD1|PSMB7|UBA52|SEC61A1|PSMB4|PSMA7|TAP2|RPS27A|FCGR1B|PSMA1|NCF4|ITGAV|PSMA5|PSMD4|PSMD13|PSMD9|PSME4|PSMB8|B2M|PSMB9|HLA-F|CTSS|PSMB2|PSMB10|PSMF1|CYBB|CD36|NCF2|MRC1
0_creatingPathways/MSigDB/allSets.RData	G1_S_TRANSITION_OF_MITOTIC_CELL_CYCLE	27	20545	0.000621135	0.00199751	DBF4|CDC7|CUL2|CDKN3|CDKN2A|SKP2|PPP6C|CUL5|CUL3|CDCA5|CUL4A|CDKN2D|CDK4|GFI1|RCC1|CDKN1A|GSPT1|ACVR1|CUL1|CDKN1B|ACVR1B|LATS2|BCAT1
0_creatingPathways/MSigDB/allSets.RData	PROTEIN_AMINO_ACID_DEPHOSPHORYLATION	60	20545	0.000627812	0.00201441	PTPRE|DUSP4|PTPRZ1|EPM2A|PTPRB|DUSP10|PTPRN2|MTMR3|DUSP22|PTPN2|PPM1D|PTPRR|PPP2CA|PPP6C|PTPN13|PTPN9|SSH1|PPP5C|PPP2R2A|PTPN3|PTEN|PPP1CA|PPP2R4|PPM1M|PPP2CB|SBF1|PTPN22|PTPRC|PTPRM|SSH2|PTPRD|PTPN6|DUSP2|PTPRO|TGFB1|DUSP3|PTPN12|PTPN18|DUSP6|PTPN14
0_creatingPathways/MSigDB/allSets.RData	PID_LYMPH_ANGIOGENESIS_PATHWAY	24	20545	0.000631643	0.00202212	COL1A1|MAP2K4|AKT1|CRK|PIK3R1|CREB1|MAPK14|GRB2|ITGA2|PIK3CA|MAPK3|SHC1|SOS1|MAPK11|MAPK1|FLT4|ITGA5|ITGB1|ITGA4
0_creatingPathways/MSigDB/allSets.RData	RNA_SPLICINGVIA_TRANSESTERIFICATION_REACTIONS	34	20545	0.00063839	0.0020391	SRPK2|DDX39A|SNW1|DBR1|DDX20|GEMIN2|TRA2A|SFSWAP|SRSF6|SNRPD1|SRSF5|SRSF1|TXNL4A|SRSF10|GEMIN5|GEMIN8|DHX38|CRNKL1|SCAF11|CELF1|GEMIN7|CWC15|SLU7|SF3A1|SNRPD2|SF3A3|TRA2B|SF1
0_creatingPathways/MSigDB/allSets.RData	KTGGYRSGAA_UNKNOWN	74	20545	0.000642418	0.00204735	FYB|EZH2|CDCA7|ZHX2|MYC|CCNJL|UHRF1|TOPBP1|FAM50A|BTBD10|MCM7|SYNCRIP|MCM6|RMI2|GDI1|SRSF7|R3HDM1|DLGAP4|BRMS1L|SRSF1|MCM3|RFC4|POLD1|ZNF654|FLRT1|EPB41|MIS12|SH3BP1|WEE1|CENPH|RBBP4|ZMYM4|ZCWPW1|YARS|CNTFR|ZBTB8OS|NHLRC2|SEC61A1|RIN2|PRIM1|PDS5A|PIM1|TUBA4B|MEPCE|PRRT2|DDB2|CNBP|SPRED1|RREB1|PRPF38A|USP32|GNAQ|TUBA4A
0_creatingPathways/MSigDB/allSets.RData	MEMBRANE_LIPID_BIOSYNTHETIC_PROCESS	46	20545	0.000654073	0.00207981	PI4K2A|PIGG|PIGH|ST8SIA5|CHPT1|LPCAT1|IMPA1|PIK3C2A|CERS5|PIGB|ST6GALNAC6|PIGA|PIGT|PI4KB|PIGS|CD81|DPM1|PCYT1B|PIGK|PIGF|ETNK1|SGMS2|PIGC|AGPAT1|DPM2|SGMS1|LARGE|PGS1|GBGT1|GPAA1|DPM3|PEMT|PIGV|UGCG
0_creatingPathways/MSigDB/allSets.RData	V$AHR_01	57	20545	0.000669688	0.00212468	LMO4|SUPT16H|GARS|ZNF689|ANGPTL2|MORF4L2|PANK3|SENP3|NRF1|VAMP3|MKL1|ZFX|PLAGL2|FBXW11|CYP1A1|CNOT10|CYTH2|THAP2|ZFC3H1|RPL10A|MNT|NCAM1|PCBP2|C11orf57|HMG20B|EGR1|EED|KPNB1|PICALM|RTN4|RUNX3|NR3C1|BCL11A|POLD4|PRX|DPYSL2|ITPR1|H1F0
0_creatingPathways/MSigDB/allSets.RData	KEGG_MELANOGENESIS	97	20545	0.000671567	0.00212588	CAMK2D|PLCB4|KIT|PRKX|WNT16|FZD2|NRAS|KRAS|RAF1|CREBBP|DVL3|FZD3|GNAS|CREB1|TCF7L1|CTNNB1|EP300|EDN1|FZD7|HRAS|ADCY4|ADCY1|FZD5|CAMK2B|PRKCG|GNAI3|ADCY2|CAMK2A|CREB3L4|DVL2|WNT6|CALM1|TCF7|MAPK3|PLCB2|EDNRB|CREB3L1|DVL1|GNAI2|PLCB3|CAMK2G|CREB3L2|CREB3|POMC|LEF1|MAP2K1|MAP2K2|MAPK1|ADCY3|PRKCB|ADCY6|TCF7L2|GNAQ|PRKACB|WNT9A|ADCY7|PLCB1|PRKCA|GNAI1|FZD6
0_creatingPathways/MSigDB/allSets.RData	KEGG_TOLL_LIKE_RECEPTOR_SIGNALING_PATHWAY	96	20545	0.000678681	0.0021436	MAP2K6|AKT3|MAPK8|IRAK1|MYD88|SPP1|CHUK|MAP2K4|AKT1|PIK3R1|TLR2|MAPK13|IFNAR2|NFKB1|PIK3CB|MAP3K7|MAPK14|TBK1|FADD|IFNAR1|TRAF6|TIRAP|PIK3CD|RELA|MAPK9|RAC1|TRAF3|MAP2K7|IRF7|LBP|IFNA16|IFNA14|IFNA2|IL12B|TLR4|STAT1|PIK3CA|TOLLIP|PIK3CG|MAPK3|TLR7|IL1B|PIK3R2|CD86|NFKBIA|TICAM1|CXCL9|IFNB1|TNF|IRF5|AKT2|IRF3|TLR1|FOS|MAPK11|TLR6|MAP2K1|LY96|MAP2K2|MAPK1|CCL5|CD40|MAP3K8|IL12A|JUN|TAB2|PIK3R5|CASP8
0_creatingPathways/MSigDB/allSets.RData	PID_FANCONI_PATHWAY	43	20545	0.000680577	0.0021448	HUS1|BLM|FANCM|RMI1|UBE2T|TOPBP1|FANCE|FANCF|WDR48|FANCI|BRIP1|CHEK1|FANCA|RFC3|RAD17|FANCC|ATR|RFC4|TOP3A|FBXW11|USP1|FANCB|FANCD2|FAN1|RAD9A|RFC2|FANCL|RPA2|HES1|ATM|NBN|RFC5|RAD50
0_creatingPathways/MSigDB/allSets.RData	REACTOME_INTEGRIN_CELL_SURFACE_INTERACTIONS	77	20545	0.000683714	0.0021499	RASGRP1|COL1A1|ITGA8|SPP1|ITGAE|LAMA5|AKT1|PTK2|CRK|COL4A2|ICAM1|JAM2|JAM3|COL4A1|SYK|COL4A3|LAMB1|APBB1IP|FGA|GRB2|ITGA2|RAP1B|AMICA1|RAPGEF4|SHC1|ITGAV|SOS1|TLN1|LAMC1|F11R|RAP1A|ICAM4|ITGB2|CSK|LAMB2|ITGAM|ITGB7|THBS1|ITGAL|ITGA5|RASGRP2|ITGB1|ICAM3|RAPGEF3|PECAM1|ITGA9
0_creatingPathways/MSigDB/allSets.RData	MYAATNNNNNNNGGC_UNKNOWN	105	20545	0.000696319	0.00218468	ARHGEF12|JAG1|XBP1|ACAA2|EPB41L5|G3BP2|PRDM10|CDK17|DAB1|ZNF503|PDZD8|SEL1L|FBXL20|FLI1|RBBP6|ARHGAP44|PTK7|PVRL1|SRSF6|CSRNP2|NDST2|CENPF|FAM204A|OSBP|TULP3|SIX5|NFKB2|RNF38|DOCK4|SQLE|PAX6|MIS12|PPP2R5D|MEX3D|TNPO2|RPS6KA5|PCYT1B|ANP32A|CDC20|ETV5|FKBP2|KRT9|PANK2|WASL|RABAC1|PAQR6|ZNF277|C6orf62|PLA2G6|AMD1|NFYA|MAF|BCL2L1|DCTN2|ASCL2|TLE1|NUTF2|SWAP70|SYNE2|TLE4|GPX1|DPYSL2|FKBP5|NRXN3
0_creatingPathways/MSigDB/allSets.RData	REACTOME_G0_AND_EARLY_G1	23	20545	0.000705835	0.00220964	E2F5|CCNA1|LIN52|MYBL2|CDK1|E2F1|CCNA2|CDC25A|TFDP1|DYRK1A|RBL1|CDC6|CDK2|HDAC1|RBBP4|LIN37|CCNE1|CCNE2
0_creatingPathways/MSigDB/allSets.RData	PID_IL4_2PATHWAY	63	20545	0.000707781	0.00221084	IRF4|COL1A1|IRS1|IGHG1|ETS1|RPS6KB1|AKT1|PIK3R1|MAPK14|DOK2|LTA|GRB2|IL13RA2|STAT6|MYB|PIK3CA|SELP|IL4R|HMGA1|SHC1|SP1|SOCS5|CBL|IRS2|STAT5A|PARP14|STAT5B|JAK1|BCL2L1|SOCS1|FES|PTPN6|INPP5D|JAK2|GTF3A|SOCS3|MYBL1|IL13RA1|BCL6|CCL17
0_creatingPathways/MSigDB/allSets.RData	REACTOME_RESPIRATORY_ELECTRON_TRANSPORT	64	20545	0.000716423	0.0022329	NDUFA4|COX5A|COX1|CYCS|NDUFAB1|ETFA|COX2|ETFDH|NDUFA12|COX6C|NDUFA10|COX7B|SDHA|NDUFS1|NDUFS3|ND4|NDUFA6|NDUFV3|NDUFA1|NDUFB8|NDUFS6|SDHD|NDUFS7|COX5B|COX8A|NDUFC1|COX4I1|UQCRC2|NDUFB9|NDUFV1|NDUFA3|NDUFV2|NDUFB1|COX6B1|NDUFA11|COX7C|NDUFB7|UQCR11|NDUFA7|NDUFS4|SDHC|SDHB|NDUFB3|UQCRB|COX7A2L|NDUFB5|ETFB
0_creatingPathways/MSigDB/allSets.RData	KEGG_VASCULAR_SMOOTH_MUSCLE_CONTRACTION	107	20545	0.000725173	0.00225521	ARHGEF12|PLCB4|GNA12|PRKX|PPP1R14A|KCNMB4|KCNMA1|PLA2G4A|GNA13|PRKCD|ARAF|BRAF|RAF1|CALD1|PPP1CC|PPP1R12A|GNAS|ROCK1|MYLK3|MYLK|MYH11|ADCY4|MRVI1|PLA2G12A|ADCY1|PRKCG|ACTA2|ADCY2|GUCY1A2|CACNA1D|ARHGEF11|MYL6|AVPR1A|CALM1|PTGIR|MAPK3|PPP1CB|PPP1CA|KCNMB3|PLCB2|MYL6B|RHOA|PLCB3|ROCK2|PRKCQ|PLA2G6|GUCY1B3|NPR2|MAP2K1|MAP2K2|MAPK1|ADCY3|MYL9|GNA11|PRKCB|PRKCE|ADCY6|KCNMB1|GUCY1A3|GNAQ|NPR1|PRKACB|AD…
0_creatingPathways/MSigDB/allSets.RData	REGULATION_OF_PROTEIN_METABOLIC_PROCESS	168	20545	0.000726938	0.00225574	IRF4|EIF3F|DNAJC1|GTPBP4|LYN|EIF2AK1|BCL10|EIF5|EIF4A3|NCK2|EIF1B|UPF1|MAPRE1|MID1IP1|EIF4G2|CCDC88A|ATP6AP2|CAPG|HCFC1|TRAT1|HGS|CCND3|NF2|HCLS1|APC|EREG|LATS1|EIF2B5|EIF2B2|EIF4H|CLASP1|CD81|NLRP12|UBE2D1|IGFBP3|BMP4|MAPT|PRKCG|SEPSECS|CDC42EP2|DAZL|IL12B|LTBP4|AURKAIP1|TLR4|UBE2N|EIF3G|MDM2|MTRF1|LIMA1|TSC1|TLR7|TPPP|CLN6|ARHGEF2|EIF3E|EIF2AK3|EIF3I|PPP2R4|ELANE|SPN|ATG7|RASA1|HRSP12|STUB1|CDC…
0_creatingPathways/MSigDB/allSets.RData	V$ATF_B	181	20545	0.0007369	0.00228165	CAMK2D|GPM6B|PHACTR3|SEMA4C|TRAF4|PDP1|YTHDC2|APPBP2|TEX14|ZNF367|PPM1A|PFAS|ATG5|ELAVL1|RAI1|CHMP1B|PAFAH1B1|NUPL2|CCNA2|SPAG9|AKIRIN1|MBNL2|FAM174A|YWHAZ|TMEM39A|ATL2|AFF4|GTF3C1|PEG3|C1orf35|RAD51C|PRR3|HSP90AB1|NOL4|FAM131A|UCN|RPRD1A|MBNL1|RING1|TIPRL|TSC22D2|CLSTN3|CNTROB|NCALD|PNMA6A|EPB41|CD2AP|RCE1|PNMA3|SUV39H2|ABHD16A|GNL1|CLDN6|PDLIM3|GPBP1|JUND|ANAPC10|MYL6|HOXD8|PPP2R2A|ZNF593|DCTN1…
0_creatingPathways/MSigDB/allSets.RData	V$AR_01	139	20545	0.000743151	0.00229598	DSTN|PER2|PRMT6|ADNP|TNRC6A|XK|APPBP2|ANGPTL2|TP53BP1|LRRC8A|RBM24|SGK1|ZNF800|SYMPK|ITPKB|LUC7L|SLC43A1|S1PR1|RBM15B|KLF15|TMEM161B|NDST2|UBE2Z|ATP6V0A4|FAM76B|NPHP4|SREK1|LUC7L3|HNRNPD|ABTB2|PANK1|LARP4|CCDC6|DAB2IP|ZNF654|KCNH2|NAT14|TMEM52|AMPH|SCNN1A|KIAA1468|SLC29A2|PNPLA8|RAB10|RTKN|ETV5|TGIF1|SNX1|GNB1L|PPP3CB|USP54|R3HDM2|STOML2|HMGN5|IL16|TRERF1|ECI1|FOXJ3|PIM2|C6orf62|GOT2|CDKN1A|TSC22…
0_creatingPathways/MSigDB/allSets.RData	YGCANTGCR_UNKNOWN	115	20545	0.000751133	0.00231558	DGKD|TACC2|MAGED1|SLC39A6|NOVA1|MBTPS2|LSM11|MLLT11|ADNP|CTCF|MAP1B|SYNJ1|MGEA5|SLC32A1|CDK14|GDE1|EWSR1|NONO|HAUS6|FGFR1|EIF4G2|PLEKHA1|FGF13|ELP2|UVRAG|SOBP|SMC1A|FBXO11|PRRC2C|HS3ST3B1|OCIAD1|TMEM14A|BMPR2|CCP110|PNMA6A|GBF1|PNMA3|CLTC|APP|MAP2K7|TMEM88|DDX6|KPNA1|SFXN5|SARS|CPNE1|MNT|PURA|ARHGAP5|KIAA1841|TTC9C|GSPT1|STX16|KCNS3|CSDE1|ASCL2|SRGAP2|RTN3|GAB2|CLSTN1|CHD2|SRSF8|CDC42SE1|PSAP|VAM…
0_creatingPathways/MSigDB/allSets.RData	REACTOME_BMAL1_CLOCK_NPAS2_ACTIVATES_CIRCADIAN_EXPRESSION	32	20545	0.000763074	0.00234663	TBL1X|PER2|NCOA3|NCOR1|MED1|TBL1XR1|NCOA2|ARNTL|CREBBP|NCOA6|EP300|RXRA|NPAS2|CLOCK|CRY2|RORA|TGS1|PPARA|ARNTL2|NAMPT|NCOA1|NR3C1|SERPINE1|BHLHE40
0_creatingPathways/MSigDB/allSets.RData	REACTOME_G1_PHASE	34	20545	0.00076452	0.00234663	E2F5|PPP2R1B|CKS1B|E2F1|TFDP1|RBL1|CDKN2A|E2F2|PPP2CA|SKP2|CCND3|E2F3|SKP1|CDK7|RB1|PPP2R2A|CDKN2D|UBA52|CDK4|CDKN2B|RPS27A|CCNH|PPP2CB|CDK6|CDKN1A|CUL1|CDKN1B|CCND2
0_creatingPathways/MSigDB/allSets.RData	TRANSLATION	163	20545	0.000770652	0.00236033	IRF4|EIF3F|ABCF1|EIF3B|EIF2AK1|MRPL52|BCL10|EIF5|EIF4A3|RRBP1|EIF1B|PAIP1|UPF1|EIF4G2|WARS|RARS|EREG|EIF2B5|EIF2B2|EIF4H|NLRP12|SEPSECS|DAZL|TSFM|RPS12|EIF2B1|RPL37|YARS|RPS6KB2|IL12B|TLR4|RPS2|RPL38|RPL19|MRPL3|RPS10|EIF3G|MTRF1|NACA|TSC1|TLR7|MRPL10|RPL41|RPL6|TUFM|EIF2S3|FARSB|EIF3E|EIF2AK3|EIF2B3|RPS17|EEF1A1|EIF3I|RPL24|RPL11|KARS|ELANE|RPS3|SPN|COPS5|HBS1L|RPL3|RPL14|HRSP12|MRPL41|RPS5|RPL1…
0_creatingPathways/MSigDB/allSets.RData	REACTOME_CLEAVAGE_OF_GROWING_TRANSCRIPT_IN_THE_TERMINATION_REGION_	39	20545	0.0007735	0.00236394	CDC40|PAPOLA|LSM11|NCBP2|CLP1|SLBP|CPSF2|CSTF2|SRSF3|SNRPD3|SRSF6|U2AF1|SRSF5|NFX1|SRSF7|RNPS1|CPSF7|ZNF473|SNRPB|SRSF1|NCBP1|RBM8A|DHX38|SNRPG|CSTF1|NUDT21|U2AF2|LSM10|SNRPF|CSTF3|PCF11
0_creatingPathways/MSigDB/allSets.RData	REGULATION_OF_BINDING	56	20545	0.000792005	0.00241159	GTPBP4|ADRB2|CARD11|BCL10|FLNA|SUMO1|NME1|CDKN2A|EP300|DPH3|RSF1|NLRP3|RELA|APEX1|ERC1|CAMK2A|STK36|UBE2N|EDF1|JMY|TNF|CREBZF|PRKCQ|NARFL|NPM1|SIGIRR|BAX|COMMD7|MAP3K13|LDLRAP1|NLRC3|SMAD2|TGFB1|PYCARD|ID1|EGLN1|ID2|ID3
0_creatingPathways/MSigDB/allSets.RData	GGGNNTTTCC_V$NFKB_Q6_01	128	20545	0.000792501	0.00241159	CSF2RB|PLXNB1|RBMS1|RAP2C|CDC27|SLC12A2|ALG6|PPP2R5E|S1PR2|MYADM|ARID1A|ENO3|HIVEP1|RSPRY1|NRGN|RASSF2|TCEA2|CREB1|RELB|HOXA4|NFKB2|KAT7|E2F3|G3BP1|IPO4|CHD6|BNC2|CCDC80|CNTF|UBE2M|IL1RN|ZFAND3|STAT6|GATA4|TFEC|CD70|CSF1R|FAM192A|SLAMF8|CD86|NFKBIA|LASP1|PNKD|TPM3|RPS6KA4|PFN1|EHD1|NFAT5|TRIM47|FHL3|UPF2|SH2B3|LIX1L|HSPG2|KCNS3|UBE2H|REL|ORAI1|CCL5|CD74|TNIP1|STX4|FUT7|FAM117A|CYLD|MT2A|MAML2|IER…
0_creatingPathways/MSigDB/allSets.RData	KEGG_MTOR_SIGNALING_PATHWAY	50	20545	0.000798482	0.00242458	ULK2|ULK1|AKT3|RPS6KB1|EIF4E|EIF4E2|AKT1|BRAF|PIK3R1|PIK3CB|PIK3CD|RHEB|CAB39L|RPS6KB2|PIK3CA|CAB39|TSC1|PIK3CG|MAPK3|PIK3R2|EIF4EBP1|AKT2|VEGFB|RPS6|RPS6KA3|PRKAA1|EIF4B|MAPK1|STK11|HIF1A|DDIT4|PIK3R5|RPS6KA2
0_creatingPathways/MSigDB/allSets.RData	REACTOME_OPIOID_SIGNALLING	74	20545	0.000807474	0.00244663	PLCB4|CAMK4|ADRBK1|PLA2G4A|PPP2R1B|PPP3R1|PRKCD|PRKAR1A|PRKAR2B|GNAZ|CREB1|PPP2CA|ADCY4|PRKAR2A|ADCY1|GNB1|PPP2R5D|PRKCG|GNAL|GNAI3|GNG13|ADCY2|GNAT1|GNG8|CALM1|GNB5|PPP1R1B|PPP3CB|PPP1CA|PLCB2|PDE1A|PPP2CB|GNAI2|PLCB3|POMC|GNG12|GNB4|GNG7|PPP3CA|MAPK1|ADCY3|GNG2|ADCY6|PRKACB|ADCY7|PLCB1|GNG11|PDE4B|PRKCA|GNAI1
0_creatingPathways/MSigDB/allSets.RData	KEGG_GAP_JUNCTION	86	20545	0.000814092	0.00246141	TUBB6|PLCB4|TUBB2A|PRKX|TUBB|NRAS|CSNK1D|CDK1|SOS2|MAP3K2|KRAS|PDGFC|RAF1|TUBB3|GNAS|PDGFA|MAPK7|TJP1|HRAS|ADCY4|ADCY1|PRKCG|GNAI3|GRB2|LPAR1|ADCY2|GUCY1A2|DRD2|GJA1|GRM5|MAPK3|PLCB2|GNAI2|PLCB3|SOS1|GUCY1B3|MAP2K5|MAP2K1|MAP2K2|MAPK1|ADCY3|GNA11|PRKCB|ADCY6|GUCY1A3|GNAQ|PRKACB|ADCY7|PLCB1|ITPR1|PRKCA|GNAI1|TUBA4A
0_creatingPathways/MSigDB/allSets.RData	PID_NETRIN_PATHWAY	32	20545	0.000817415	0.00246619	PITPNA|PLCG1|MAP1B|MYO10|PTK2|PIK3R1|RAC1|AGAP2|CAMK2A|PIK3CA|MAPK3|NTN1|WASL|RHOA|NCK1|CDC42|YES1|MAP2K1|ELMO1|MAP2K2|MAPK1|PAK1|FYN|DAPK1
0_creatingPathways/MSigDB/allSets.RData	TRANSLATIONAL_INITIATION	36	20545	0.000838365	0.00252155	EIF3F|EIF3B|EIF5|EIF1B|PAIP1|EIF4G2|EIF2B5|EIF2B2|EIF4H|DAZL|EIF2B1|EIF3G|EIF2S3|EIF3E|EIF2AK3|EIF2B3|EIF3I|EIF3D|EIF3J|MTIF2|EIF4G3|EIF4B|EIF3H|MTIF3|EIF2AK4|HSPB1
0_creatingPathways/MSigDB/allSets.RData	BIOCARTA_NFKB_PATHWAY	23	20545	0.00083933	0.00252155	MAP3K1|IRAK1|MYD88|CHUK|NFKB1|MAP3K7|FADD|TRAF6|MAP3K14|RELA|TLR4|TNFAIP3|IL1A|NFKBIA|TRADD|TNF|IL1R1|TNFRSF1A|TNFRSF1B
0_creatingPathways/MSigDB/allSets.RData	CCTNTMAGA_UNKNOWN	112	20545	0.000844952	0.00253307	BCL11B|PMEPA1|PELI2|MEIS1|DTX1|DPF3|FAM126A|SLC30A4|TGFBR1|DLG1|KIAA1456|PSD2|GJC1|NRL|VASH1|TP53BP1|SDC4|STK35|SEC14L2|OSR2|TBCC|CSRNP2|DVL3|CYTH3|TMEM57|DCP1A|ZWILCH|H2AFZ|NIPBL|PATL1|GCNT1|MBNL1|IMMP1L|ADAMTS5|FAM109A|CHRDL1|KRTAP17-1|EPB41|TPMT|PRICKLE1|SLC7A10|DNAJB5|CHD4|ATP6V0A1|ZMYM4|TMEM229B|SMAD6|PCGF1|PRSS36|GMFB|FBXO2|SND1|EMILIN1|NR2C2AP|USP34|ARFIP2|RFX5|ELP4|RNF44|LMNA|ADD3|CBX6|RN…
0_creatingPathways/MSigDB/allSets.RData	V$FREAC7_01	178	20545	0.000848521	0.00253839	KCNQ5|BCL11B|BAMBI|RHOBTB1|RGMA|SSBP3|PTCH1|CHCHD7|HOXA10|CSNK1G3|C8orf82|SEL1L3|SEMA6D|FGF9|ZHX2|NOVA1|ABCA1|LDOC1|FLRT3|NRAS|BUB3|SSH3|FRMD4A|PIK3C2A|NEIL3|FEZ1|TGFB2|BRAF|KCTD15|RUNX2|MSL3|TSHZ3|ALKBH5|DMPK|UBR1|UCKL1|GTF2A1|BEX2|DKFZP586I1420|KIAA1715|PLAG1|CDAN1|FBXO11|NFRKB|MAGED2|OPA3|TRIM8|SLC10A7|IL17C|GOLGA1|CSNK1E|MXRA8|CLDN8|TIMM8B|DRG1|FST|BNC2|ARHGAP30|PLEC|SDHD|GATA4|NDST4|VCP|ETV5…
0_creatingPathways/MSigDB/allSets.RData	V$PR_02	126	20545	0.000857693	0.00256041	OPN3|DSTN|SEMA4C|ETS1|CCDC126|SKIL|ARHGAP6|ADNP|MAP1B|RAB30|MBP|KHDRBS1|ACBD3|RBM3|DUSP10|TBL1XR1|STK35|FBXO9|SDC1|RANBP9|FSTL5|SYNCRIP|NDST2|NCKAP5|UVRAG|NLK|SREK1|LUC7L3|DOLPP1|NIPBL|RNF38|NDUFS1|DOCK4|LARP4|PROX1|ZNF654|DLG3|XPNPEP3|EPG5|PRRX1|SCNN1A|KCNK10|GRB2|SEMA3A|KIAA1468|RWDD1|USP54|PYGM|ATF7IP|PXN|RAB1B|ST13|ZNF277|PACS1|CDKN1A|ZNF395|RERE|FRA10AC1|LOX|ELMO1|FES|NEDD4|UBE2B|IP6K2|PIGV|…
0_creatingPathways/MSigDB/allSets.RData	PID_ATF2_PATHWAY	56	20545	0.000889456	0.00264964	HRK|MAPK8|DUSP10|TGFB2|CCNA2|CREB1|EP300|MAPK14|DDIT3|RB1|MAPK9|CUL3|SERPINB5|JUND|IFNG|CDK4|MAPK3|DUSP1|NF1|NOS2|COL24A1|RUVBL2|FOS|HES1|JUNB|CBFB|MAPK11|BCL2L1|MAPK1|PLAU|JUN|ATF3|H2AFY|SOCS3|JDP2|CSRP2|GADD45A|PRKCA
0_creatingPathways/MSigDB/allSets.RData	PID_ERBB4_PATHWAY	38	20545	0.000897074	0.00266672	PRL|NRG3|CBFA2T3|NCOR1|ITCH|PIK3R1|PIK3CB|EREG|WWP1|ERBB4|PIK3CD|GRB2|PIK3CA|YAP1|WWOX|MDM2|MAPK3|DLG4|PIK3R2|SHC1|STAT5A|STAT5B|MAPK1|NEDD4|JAK2|ERBB2|LRIG1|TAB2|FYN
0_creatingPathways/MSigDB/allSets.RData	BIOCARTA_CREB_PATHWAY	27	20545	0.000901194	0.00267335	CAMK2D|AKT1|PRKAR1A|PIK3R1|PRKAR2B|GNAS|CREB1|MAPK14|HRAS|PRKAR2A|RAC1|ADCY1|CAMK2B|RPS6KA5|GRB2|CAMK2A|PIK3CA|MAPK3|SOS1|CAMK2G|MAPK1|PRKCB|PRKACB|PRKCA
0_creatingPathways/MSigDB/allSets.RData	REACTOME_SYNTHESIS_OF_PIPS_AT_THE_PLASMA_MEMBRANE	29	20545	0.000921495	0.00272786	PI4K2A|PIP4K2A|SYNJ1|MTMR1|INPP5K|PIK3C2A|MTMR3|PIK3R1|SYNJ2|PIK3CB|INPPL1|PIK3CD|MTM1|PIK3CA|PTEN|PIK3CG|MTMR14|PIK3R2|PIK3R6|PIP5K1B|PIK3C2B|PIK3R5|INPP4B
0_creatingPathways/MSigDB/allSets.RData	PID_P38_MKK3_6PATHWAY	25	20545	0.000956056	0.00282426	MAP3K1|MAP2K6|TAOK1|MAP3K4|MAP3K7|MAPK14|CCM2|TRAF6|RAC1|CAMK2B|GADD45G|MAP3K3|TXN|MAP3K5|GADD45B|ATM|MAPK11|MAP3K6|TAOK3|TAB2|GADD45A
0_creatingPathways/MSigDB/allSets.RData	KEGG_CELL_ADHESION_MOLECULES_CAMS	128	20545	0.000959847	0.00282955	CDH2|ICOSLG|ITGA8|ESAM|GLG1|NLGN1|MPZL1|CDH4|NEGR1|SDC4|SDC1|CD22|PVRL1|ICAM1|JAM2|NLGN2|NCAM2|JAM3|SDC2|CLDN8|CLDN6|PTPRF|CLDN15|CLDN7|SIGLEC1|CLDN19|CD274|CLDN20|SELP|CD86|NCAM1|CDH5|ITGAV|SPN|HLA-DOA|HLA-DMB|CD58|VCAN|F11R|NEO1|PTPRC|PTPRM|ITGB2|HLA-F|HLA-DOB|CD40|HLA-DRA|ALCAM|HLA-DMA|NRXN2|HLA-DPB1|ITGAM|ITGB7|ITGAL|PVRL2|ITGB1|ITGA4|HLA-DQB1|ICAM3|NLGN4X|HLA-DQA1|HLA-DPA1|SELL|PECAM1|ITGA9|…
0_creatingPathways/MSigDB/allSets.RData	BIOCARTA_IL2_PATHWAY	22	20545	0.000966711	0.00284386	MAPK8|LCK|RAF1|CSNK2A1|SYK|HRAS|GRB2|MAPK3|SHC1|IL2RB|SOS1|FOS|STAT5A|STAT5B|JAK1|MAP2K1|IL2RA|JUN
0_creatingPathways/MSigDB/allSets.RData	REACTOME_POST_TRANSLATIONAL_PROTEIN_MODIFICATION	174	20545	0.000986413	0.00288373	C1GALT1|B3GNT7|SEMA6D|MAN2A1|B4GALT5|SEC23A|MGAT5|MGAT2|ST6GAL1|PIGG|PIGH|ALG2|ST6GALNAC3|MANEA|PIGW|ALG6|TUSC3|DAD1|PGM3|PIGB|PMM1|SEC24B|GALNT12|STS|PIGA|ARSK|ST6GALNAC4|ALG13|SAR1B|SEC24C|PIGT|SUMF2|B4GALT1|C1GALT1C1|DOLPP1|GALNT7|GCNT1|UGGT1|EIF5A2|MAN1A2|PIGS|ST3GAL2|LMAN1|PMM2|PIGX|B4GALT3|DOLK|MLEC|DPM1|ALG9|ST6GALNAC2|ALG3|SEC24D|PDIA3|ST8SIA2|PIGK|PIGF|PROS1|PREB|MUC3B|MUC12|GALNT11|ARSB…
0_creatingPathways/MSigDB/allSets.RData	YYCATTCAWW_UNKNOWN	180	20545	0.000986991	0.00288373	BASP1|KCNQ5|IGF2BP3|WASF1|TRIB2|IGF1R|NR4A3|MYO1C|SP4|CDC40|DPY19L3|DUSP4|CASK|LMNB1|CDC7|ADNP|RAB30|PPM1A|ELOVL6|EIF4E|PGM3|CEP95|FLI1|USP7|LRP8|USP10|LOXL4|PRKAR2B|RECQL|ANK3|NAA15|GPM6A|USP14|AZIN1|EP300|PTPN11|NF2|TP63|MYO9A|DNM1L|TOB1|E2F3|NRK|ERBB4|HTT|MCC|SNRNP40|ZCCHC17|DDA1|CKB|CHD6|CLTC|PAPPA|RAB35|DLEU2|ZNF646|DNAJB5|ZNF668|RBPJ|ETV5|KLF12|CPS1|RHEBL1|UBE2N|CALM1|DLEU1|COX8A|UBE2E1|EMI…
0_creatingPathways/MSigDB/allSets.RData	CCAWNWWNNNGGC_UNKNOWN	78	20545	0.000987529	0.00288373	COL1A1|HOXA10|ROBO1|MED13|CNKSR2|ADNP|ARIH1|HMGXB4|CAMSAP1|SNX13|PPP2R5E|EIF1B|UBE3A|RAB22A|ATRX|HNRNPA0|HDAC6|AZIN1|FAM193B|ZWILCH|ARCN1|FAM175B|ZFX|RIF1|TRIM8|ZC3HC1|IRF9|STRN4|RBM26|UBE2K|CELF1|AP1G1|FKRP|INO80D|ADK|ZCWPW1|PCGF1|ZFY|TSC1|CCNE1|NUDT3|BCL2L13|ATP5G2|MEPCE|CNOT3|DRAM2|DAP3|CSDE1|SAT1|POLD4|FERMT2|BSPRY
0_creatingPathways/MSigDB/allSets.RData	REACTOME_RORA_ACTIVATES_CIRCADIAN_EXPRESSION	22	20545	0.000988415	0.00288373	TBL1X|NCOA3|NCOR1|MED1|TBL1XR1|NCOA2|ARNTL|CREBBP|NCOA6|EP300|RXRA|CPT1A|NPAS2|CLOCK|RORA|TGS1|PPARA|SREBF1|NCOA1
0_creatingPathways/MSigDB/allSets.RData	V$E2F_01	65	20545	0.00101294	0.00294919	DCHS1|NR4A3|MYC|PRPS1|PTBP2|ADNP|HMGXB4|NOLC1|ALDH6A1|TOPBP1|E2F1|PVRL1|RMI2|PPP1R10|BRMS1L|YTHDC1|PRKDC|ARID4A|HNRNPD|MCM4|FANCC|E2F3|MCM3|KHSRP|MCM2|WEE1|CHD6|BNC2|CHD4|HIST1H2BO|AP1S1|SMC4|ECEL1|TMEM143|LZTS2|EED|AMD1|NASP|CSDE1|SFMBT1|AK2|RFC5|HIST1H2AM|HIST1H2BK
0_creatingPathways/MSigDB/allSets.RData	PID_IL27_PATHWAY	26	20545	0.00101646	0.00295331	IL12RB2|STAT2|IL12B|IFNG|STAT1|IL1B|STAT4|TNF|STAT5A|JAK1|IL12RB1|IL18|JAK2|STAT3|IL12A|IL27RA|TGFB1|IL6ST|GATA3|TBX21
0_creatingPathways/MSigDB/allSets.RData	SIG_CHEMOTAXIS	45	20545	0.00102038	0.00295331	WASF1|AKT3|ACTR2|BTK|LIMK1|AKT1|PDK1|ANGPTL2|CFL2|PIK3R1|GDI1|ROCK1|RACGAP1|SAG|INPPL1|MYLK|PAK2|PPP1R13B|PIK3CD|CFL1|ARHGEF11|ACTR3|PIK3CA|ARHGAP4|PTEN|PIK3CG|WASL|ROCK2|AKT2|CDC42|GDI2|PIK3R5|PAK1|ITPR1
0_creatingPathways/MSigDB/allSets.RData	BIOCARTA_IL6_PATHWAY	22	20545	0.00102212	0.00295331	SRF|RAF1|CSNK2A1|PTPN11|HRAS|GRB2|MAPK3|SHC1|SOS1|FOS|JAK1|MAP2K1|JAK2|STAT3|JUN|IL6ST|IL6R
0_creatingPathways/MSigDB/allSets.RData	PID_AURORA_A_PATHWAY	30	20545	0.00102585	0.00295331	RAN|CKAP5|DLGAP5|TACC1|AKT1|AURKA|CDC25B|AURKB|TACC3|FZR1|BIRC5|TDRD7|PPP2R5D|TPX2|AURKAIP1|MDM2|NFKBIA|NDEL1|OAZ1|RASA1|ARHGEF7|PAK1|GADD45A
0_creatingPathways/MSigDB/allSets.RData	V$HNF3ALPHA_Q6	193	20545	0.00102785	0.00295331	KCNQ5|BCL11B|SPIB|BAMBI|RGMA|CHCHD7|NR4A3|SNX25|AKT3|HSF2|FGF9|AFF3|IRX5|ZHX2|NOVA1|DEPDC7|ALDH9A1|H2AFV|TLE3|NRAS|BUB3|SLC39A8|TPP2|SSH3|PIK3C2A|NEIL3|KCTD15|TFDP2|FAM19A1|SGK1|TAF5L|TSHZ3|KDM6A|ITPKB|PUM2|CALD1|BDH1|GTF2A1|LUC7L|FGF13|GNAZ|GPM6A|PLAG1|NDST2|TNR|REPS2|SREK1|TET2|VASN|PATL1|TOB1|TJP1|CHRDL1|MCC|TGFB3|PTPRG|UHRF2|GOLGA1|CHD6|ARHGAP30|SOX15|KLF12|PACSIN3|C1QA|LRP5|MGLL|PPP1CB|PURA|…
0_creatingPathways/MSigDB/allSets.RData	NEGATIVE_REGULATION_OF_TRANSCRIPTION_FROM_RNA_POLYMERASE_II_PROMOTER	78	20545	0.00102826	0.00295331	CUX1|HSBP1|BPTF|ZNF254|ZNF281|CTCF|SUPT4H1|E2F1|ZNF148|EPC1|E2F6|NFX1|PPARD|ZNF202|MECP2|HMGB1|JAZF1|EID1|ZNF136|RB1|ZNF345|ORC2|TRIM27|FST|POU4F2|SUPT5H|HDAC8|IRF7|ZNF174|SLA2|SNAI2|ZNF593|GFI1B|KLF12|ZNF189|TGIF1|GLIS3|MDM2|IRF2|PAWR|NR6A1|HEXIM1|ZMYND11|DR1|GLI2|PHF21A|ENO1|STAT3|SMAD3|KLF10|FOSB|IRF8|NRIP1|BCL6|ZEB1
0_creatingPathways/MSigDB/allSets.RData	PID_REELIN_PATHWAY	29	20545	0.00103261	0.00295331	VLDLR|MAPK8|MAP1B|DAB1|CDK5R1|AKT1|PAFAH1B1|NCK2|RAPGEF1|CRKL|LRP8|LRPAP1|PIK3R1|MAPT|MAP2K7|PIK3CA|ARHGEF2|CBL|MAP3K11|RAP1A|ITGB1|FYN
0_creatingPathways/MSigDB/allSets.RData	BIOCARTA_IGF1R_PATHWAY	23	20545	0.00103278	0.00295331	IGF1R|IRS1|AKT1|PRKAR1A|RAF1|PIK3R1|PRKAR2B|HRAS|PRKAR2A|ADCY1|GRB2|PIK3CA|YWHAH|MAPK3|SHC1|SOS1|BAD|MAP2K1|MAPK1|PRKACB
0_creatingPathways/MSigDB/allSets.RData	KEGG_NOTCH_SIGNALING_PATHWAY	47	20545	0.00103314	0.00295331	JAG1|DTX4|DTX1|NOTCH2|DTX3|DLL1|PSEN2|LFNG|SNW1|PSEN1|HDAC2|CREBBP|DVL3|EP300|NUMB|MAML1|DTX2|HDAC1|PTCRA|RBPJ|APH1A|DVL2|MFNG|CTBP1|NOTCH1|DVL1|KAT2B|HES1|PSENEN|MAML3|CTBP2|DTX3L|MAML2|NCOR2
0_creatingPathways/MSigDB/allSets.RData	REGULATION_OF_MITOTIC_CELL_CYCLE	23	20545	0.00104185	0.00297221	BTG3|APBB2|FBXO5|DLG1|ASNS|CDKN2A|CDC6|CDK2|BIRC5|CHMP1A|RCC1|TMEM8B|CDK10|AFAP1L2|TGFB1|SPHK1|SMAD3
0_creatingPathways/MSigDB/allSets.RData	V$AR_03	52	20545	0.00105518	0.00300418	ADNP|KHDRBS1|RBM24|SDC1|RANBP9|FSTL5|SYNCRIP|NRGN|UVRAG|NLK|SREK1|LARP4|CCDC6|ZNF654|EPG5|SCNN1A|KIAA1468|HEPACAM2|USP54|PYGM|SLC9A1|RAB1B|MAP4K5|RCN1|DNAJB4|RERE|PHF21A|SLAIN1|IP6K2|ADCY6|CPEB4|JPH1|KLHL5|WNT9A|BCL6|ITGA6
0_creatingPathways/MSigDB/allSets.RData	PROTEIN_DNA_COMPLEX_ASSEMBLY	48	20545	0.00106859	0.00303624	PBX1|MED23|TAF5|MED13|CHAF1B|MED1|MED26|ASF1A|GTF2E1|NCOA6|TAF2|E2F2|GTF2I|HMGB1|CHAF1A|MED14|RSF1|E2F3|MED27|CDK7|GTF3C4|MED30|TBP|THRAP3|SMARCA5|NAP1L4|GTF2F1|MAZ|ATF7IP|MED17|NAP1L1|MED16|BRF1|CDK9|PBX3
0_creatingPathways/MSigDB/allSets.RData	BIOCARTA_EIF4_PATHWAY	23	20545	0.00108189	0.00306749	IRS1|RPS6KB1|EIF4E|AKT1|EIF4G2|PIK3R1|MAPK14|EIF4G1|PIK3CA|PTEN|MAPK3|PABPC1|EIF4EBP1|EIF4G3|GHR|MAPK1|PRKCB|MKNK1|PRKCA
0_creatingPathways/MSigDB/allSets.RData	POSITIVE_REGULATION_OF_CATALYTIC_ACTIVITY	157	20545	0.00108392	0.00306749	MOAP1|MALT1|MAP3K9|IRAK1|ADRB2|PSEN2|PPAP2A|LCK|DIABLO|PSEN1|MAP3K2|SOD1|S1PR2|MAP3K4|CXCR4|CCDC88A|CYCS|SERINC1|CDKN2A|GNAS|PIK3CB|LPAR2|APAF1|MAP3K7|PARD3|CCND3|KIAA1804|HIP1|TGFA|EREG|TRAF6|BCL2L10|ATP7A|NLRP3|COL4A3|CD81|SERINC2|PROK2|ADRA2C|CAP2|ADORA3|RALBP1|CALCR|GADD45G|APH1A|AVPR1A|VCP|UBE2N|STAT1|MADD|SHC1|ERN1|NF1|PLCB2|PPP2R4|ARAP1|IFNB1|NLRP2|MAP4K5|MAP3K5|GADD45B|STRADB|ZAK|PICK1|S1…
0_creatingPathways/MSigDB/allSets.RData	REACTOME_YAP1_AND_WWTR1_TAZ_STIMULATED_GENE_EXPRESSION	23	20545	0.00109122	0.00308195	TBL1X|NCOA3|MED1|TBL1XR1|RUNX2|NCOA2|CREBBP|NCOA6|RXRA|TEAD1|NPPA|TGS1|PPARA|TEAD2|TEAD4|YAP1|KAT2B|WWTR1|NCOA1|CTGF
0_creatingPathways/MSigDB/allSets.RData	REACTOME_SIGNALING_BY_ROBO_RECEPTOR	29	20545	0.00109524	0.00308195	ROBO1|SLIT2|SRGAP3|PFN2|SOS2|NCK2|PAK2|CLASP1|RAC1|CAP2|VASP|SOS1|NCK1|PFN1|CDC42|CAP1|SRGAP2|ENAH|ROBO3|EVL|PAK1
0_creatingPathways/MSigDB/allSets.RData	BIOCARTA_IL12_PATHWAY	21	20545	0.00109614	0.00308195	MAP2K6|MAPK8|IL12RB2|CD247|MAPK14|IL12B|IFNG|ETV5|STAT4|IL18R1|CXCR3|IL12RB1|IL18|JAK2|IL12A|JUN
0_creatingPathways/MSigDB/allSets.RData	PID_SYNDECAN_4_PATHWAY	32	20545	0.00109774	0.00308195	TFPI|SDCBP|MDK|PRKCD|PTK2|FGFR1|SDC4|CXCR4|FZD7|RAC1|MMP9|RHOA|CXCL12|GIPC1|CCL5|LAMA3|THBS1|ITGA5|ITGB1|PRKCA|ACTN1
0_creatingPathways/MSigDB/allSets.RData	ST_GA13_PATHWAY	37	20545	0.00114986	0.00322188	MAP3K1|AKT3|MAPK8|GNA13|MAP2K4|AKT1|PDK1|PTK2|NFKBIB|SRF|PHKA2|ROCK1|NFKB1|PIK3CB|NFKB2|PLD1|TONSL|ARHGEF11|DLG4|NFKBIA|RDX|NFKBIL1|ROCK2|MAP3K5|AKT2|CDC42|PLD3|TBXA2R
0_creatingPathways/MSigDB/allSets.RData	REACTOME_PLC_BETA_MEDIATED_EVENTS	41	20545	0.00115713	0.00323584	PLCB4|CAMK4|ADRBK1|PLA2G4A|PRKCD|PRKAR1A|PRKAR2B|GNAZ|CREB1|ADCY4|PRKAR2A|ADCY1|PRKCG|GNAI3|ADCY2|GNAT1|CALM1|PLCB2|PDE1A|GNAI2|PLCB3|MAPK1|ADCY3|ADCY6|PRKACB|ADCY7|PLCB1|PRKCA|GNAI1
0_creatingPathways/MSigDB/allSets.RData	REGULATION_OF_CELLULAR_PROTEIN_METABOLIC_PROCESS	157	20545	0.00116906	0.00326277	IRF4|EIF3F|DNAJC1|GTPBP4|LYN|EIF2AK1|BCL10|EIF5|EIF4A3|NCK2|EIF1B|UPF1|MAPRE1|MID1IP1|EIF4G2|CCDC88A|CAPG|TRAT1|CCND3|NF2|HCLS1|APC|EREG|LATS1|EIF2B5|EIF2B2|EIF4H|CLASP1|CD81|NLRP12|UBE2D1|IGFBP3|BMP4|MAPT|PRKCG|SEPSECS|CDC42EP2|DAZL|IL12B|LTBP4|AURKAIP1|TLR4|UBE2N|EIF3G|MTRF1|LIMA1|TSC1|TLR7|TPPP|CLN6|ARHGEF2|EIF3E|EIF2AK3|EIF3I|PPP2R4|ELANE|SPN|ATG7|RASA1|HRSP12|STUB1|CDC42EP5|NCK1|EIF3D|KATNB1…
0_creatingPathways/MSigDB/allSets.RData	PID_EPHRINB_REV_PATHWAY	30	20545	0.00117742	0.00327961	EFNB2|HCK|BLK|TIAM1|MAPK8|LYN|LCK|MAP2K4|NCK2|CXCR4|PIK3R1|MAP3K7|PTPN13|RAC1|FGA|PIK3CA|EFNB1|FGR|EPHB4|YES1|DNM1|FYN
0_creatingPathways/MSigDB/allSets.RData	ST_TUMOR_NECROSIS_FACTOR_PATHWAY	29	20545	0.00119294	0.00331633	BAG4|MAP2K4|NFKBIB|CASP3|AGFG1|NFKB1|MAP3K7|FADD|NFKB2|NR2C2|TONSL|RALBP1|MAP3K3|TNFAIP3|BIRC2|NFKBIA|TRADD|TNF|NFKBIL1|CFLAR|JUN|TNFRSF1A|TNFRSF1B|CASP8
0_creatingPathways/MSigDB/allSets.RData	REACTOME_P53_INDEPENDENT_G1_S_DNA_DAMAGE_CHECKPOINT	46	20545	0.00120986	0.00335676	PSMD11|PSMD5|PSMD10|PSMC1|PSMD12|CDC25A|PSMB3|PSMD7|PSMC6|CHEK1|PSMA2|PSMD2|CHEK2|PSMC4|PSMC2|PSMD6|PSMA3|PSMB5|PSMD1|PSMB7|UBA52|PSMB4|PSMA7|RPS27A|PSMA1|PSMA5|PSMD4|PSMD13|PSMD9|PSME4|PSMB8|ATM|PSMB9|PSMB2|PSMB10|PSMF1
0_creatingPathways/MSigDB/allSets.RData	REACTOME_COSTIMULATION_BY_THE_CD28_FAMILY	58	20545	0.00123161	0.00341041	AKT3|PPP2R5C|ICOSLG|LYN|LCK|PPP2R1B|AKT1|TRIB3|PPP2R5E|CD247|PIK3R1|PPP2CA|VAV1|MAP3K14|PAK2|RAC1|PPP2R5D|GRB2|CD274|PIK3CA|PIK3R2|CD86|PPP2CB|AKT2|CDC42|YES1|CSK|PTPN6|MAPKAP1|MAP3K8|HLA-DPB1|TNFRSF14|PAK1|FYN|HLA-DQA1|HLA-DPA1
0_creatingPathways/MSigDB/allSets.RData	TRANSFORMING_GROWTH_FACTOR_BETA_RECEPTOR_SIGNALING_PATHWAY	35	20545	0.00123867	0.00342329	CDKN1C|HPGD|TGFBR1|EID2|SMAD4|SNX6|TGFBR3|HIPK2|PEG10|BMPR1A|LTBP2|MAP3K7|SMAD7|FNTA|GDF9|CDKN2B|CITED2|TGFBRAP1|ACVRL1|STUB1|ACVR1|SMAD2|TGFB1|SMAD3|KLF10|ENG
0_creatingPathways/MSigDB/allSets.RData	BIOCARTA_VEGF_PATHWAY	29	20545	0.00125125	0.00345131	EIF2S1|PLCG1|ELAVL1|PTK2|PIK3R1|ARNT|EIF2B5|EIF2B2|HRAS|EIF2B1|PIK3CA|PIK3CG|EIF2S3|SHC1|EIF2B3|PXN|EIF2S2|FLT1|FLT4|PRKCB|HIF1A|PRKCA
0_creatingPathways/MSigDB/allSets.RData	REACTOME_RNA_POL_I_RNA_POL_III_AND_MITOCHONDRIAL_TRANSCRIPTION	92	20545	0.00125705	0.00346055	POLR1C|CBX3|TAF1B|RRN3|TAF1A|ERCC3|ZNF143|SSB|MBD2|SNAPC1|TAF1C|POLR1B|POLR3K|TFAM|POLR2K|H2AFZ|BRF2|SNAPC4|EHMT2|HIST1H3E|CDK7|H3F3A|GTF3C4|UBTF|HIST1H2BL|TBP|ERCC6|HIST1H2BO|POLR3C|HIST1H2BJ|HIST1H3B|HIST2H2AA3|POLRMT|HIST1H2BM|HIST1H2BD|HIST1H2BC|MAPK3|SNAPC3|HIST1H2BH|GTF2H3|CCNH|POLR3D|HIST1H3A|HIST1H2BE|HIST1H4A|POLR2L|HIST1H2AJ|HIST1H2BB|KAT2B|HIST1H4E|GTF3C3|BRF1|HIST1H4H|POLR2E|HIST1H2BK…
0_creatingPathways/MSigDB/allSets.RData	REACTOME_ACTIVATION_OF_CHAPERONE_GENES_BY_XBP1S	40	20545	0.00126752	0.00348166	XBP1|WIPI1|SRPRB|PDIA6|GOSR2|DNAJB11|EXTL3|ADD1|CXXC1|SSR1|DNAJC3|HYOU1|ARFGAP1|KLHDC3|PREB|DCTN1|SEC31A|HDGF|SHC1|YIF1A|ACADVL|SERP1|TLN1|LMNA|TPP1|DDX11|EDEM1|WFS1|CTDSP2
0_creatingPathways/MSigDB/allSets.RData	SIG_IL4RECEPTOR_IN_B_LYPHOCYTES	27	20545	0.00126964	0.00348166	IRS1|AKT3|SOS2|AKT1|PDK1|RAF1|PIK3R1|PPP1R13B|PIK3CD|GRB2|STAT6|PIK3CA|IL4R|MAPK3|SHC1|IRS2|SOS1|AKT2|BAD|JAK1|SOCS1|MAPK1
0_creatingPathways/MSigDB/allSets.RData	V$HEN1_02	181	20545	0.00128014	0.00350367	JAG1|ARL4A|DPF3|NR4A3|SPAG6|MYC|NDUFA4|MOSPD1|KCNMA1|UNC119|CBFA2T3|MLLT11|ZNF232|BCAS4|CBX4|PPTC7|RPIA|E2F1|TXNDC12|ENO3|TSHZ3|CRB1|LOXL4|EIF4G2|PTK7|CACNB2|APLN|FNDC5|AMPD2|CLINT1|ROCK1|ZNF384|CDK2|NOL4|FAM131A|SOBP|MYO18B|SIX5|PLAGL2|ABTB2|DOCK4|ZNF574|RELA|PLXNC1|GPD1L|RIMS1|ASB2|BMP4|SLC44A2|EIF4G1|PRICKLE1|RBX1|CELF1|SLC29A4|CDK15|MRPL14|CHD4|PTCHD1|BAHD1|ZMYM4|SMARCA5|PCGF1|ETV5|GNG8|TGIF1…
0_creatingPathways/MSigDB/allSets.RData	RAAGNYNNCTTY_UNKNOWN	135	20545	0.00129477	0.00353687	HOXA5|CHCHD7|ZFP36L1|GLRX5|JMJD6|ARHGAP6|ZNF689|DCUN1D1|GNA13|PELO|KCTD6|AFF4|PLAG1|ADAMTS6|DYSF|CIRH1A|FAM193B|FBXO11|FAM167A|TMTC2|PTMA|POU4F1|GDNF|BMPR2|ZFPM1|AGAP2|RIMS1|MAFG|SCAF11|ZNF362|PROK2|RORA|FST|GUCY2C|CNTF|VIPR2|SEZ6|INO80D|REEP4|LSAMP|TGIF1|SLC25A39|TMEM150A|LCOR|FCHSD2|LMO2|SETD2|PYGM|YWHAQ|ZHX3|ZNF688|FBLN5|NNMT|EXOC6|BAD|MCAM|CPNE8|PBXIP1|TIAL1|OLFM4|DIAPH1|CTSS|SAMM50|SCUBE3|PX…
0_creatingPathways/MSigDB/allSets.RData	BIOCARTA_TFF_PATHWAY	21	20545	0.00130749	0.00356222	AKT1|PTK2|PIK3R1|CYCS|GH1|APAF1|CTNNB1|HRAS|GRB2|PIK3CA|PIK3CG|MAPK3|SHC1|RHOA|SOS1|BAD|GHR|MAPK1|ITGB1
0_creatingPathways/MSigDB/allSets.RData	REACTOME_ACTIVATION_OF_ATR_IN_RESPONSE_TO_REPLICATION_STRESS	34	20545	0.00130909	0.00356222	DBF4|CDC7|HUS1|MCM10|CDC25A|ORC6|MCM7|CHEK1|MCM6|CDC6|RFC3|CDK2|RAD17|MCM4|CDC45|ORC5|MCM3|ATR|RFC4|ORC2|MCM2|RAD9A|RFC2|RPA2|ORC4|RFC5
0_creatingPathways/MSigDB/allSets.RData	GGGNRMNNYCAT_UNKNOWN	72	20545	0.0013207	0.00358693	MEIS1|ABAT|FLRT3|CPSF2|PAFAH1B1|ALDH6A1|RTF1|OSR2|WBSCR16|RDH10|ZFP37|HOXA4|FAM193B|MKL1|ZFX|MTF1|C1orf131|AP1G1|SMS|ZFAND3|YY1|THRA|WWP2|TSC1|RBM19|MID1|TRMT112|NDUFB1|POLR3D|ST3GAL3|GHR|CHCHD5|SSH2|XPO1|ELMO1|FAM162A|CSTF3|EHD3|TPM4|UBE2B|JUN|ATP8B2|ITPR1|PBX3
0_creatingPathways/MSigDB/allSets.RData	BIOCARTA_CASPASE_PATHWAY	23	20545	0.00132925	0.00360322	LMNB1|CASP6|CYCS|XIAP|CASP3|APAF1|CASP7|PRF1|BIRC2|DFFA|LMNA|ARHGDIB|GZMB|CASP4|CASP1|CASP10|CASP8
0_creatingPathways/MSigDB/allSets.RData	MEMBRANE_ORGANIZATION_AND_BIOGENESIS	133	20545	0.00133807	0.0036202	SNX4|LRMP|RABIF|ADRB2|SYNJ1|GOSR2|VAPA|PDLIM7|SOD1|NAPG|MYO6|SH3BP4|LRP8|RAB22A|CCDC88A|VPS4B|ITSN1|OPA1|STX6|VTI1B|VAMP3|HIP1|STON1|COX18|PI4KB|DNM1L|GATA2|IGF2R|BNIP1|RAC1|AMPH|STX11|AP1S1|HFE|CYTH2|STAB2|FCN1|PACSIN3|RAB5A|HOOK2|CACNA1H|SNX1|CLTCL1|SNX3|ZFYVE16|AGRN|PEX16|NAPA|M6PR|ATG7|SERP1|CBL|SNX2|MSR1|RAB7A|ASGR1|MAL|ARF6|PICK1|DNM1|FOLR1|BCL2L1|SNAP23|AP2S1|PICALM|SCARF1|ELMO1|GCA|LDLRAP…
0_creatingPathways/MSigDB/allSets.RData	PID_VEGFR1_PATHWAY	26	20545	0.0013708	0.00370168	PLCG1|AKT1|PIK3R1|HSP90AA1|PTPN11|CD2AP|NRP2|PIK3CA|MAPK3|RASA1|CAV1|CBL|NCK1|FLT1|VEGFB|MAPK1|NRP1|PRKCB|HIF1A|PRKCA
0_creatingPathways/MSigDB/allSets.RData	REGULATION_OF_DNA_BINDING	45	20545	0.00137671	0.00371056	CARD11|BCL10|FLNA|SUMO1|NME1|CDKN2A|EP300|RSF1|NLRP3|RELA|APEX1|ERC1|CAMK2A|STK36|UBE2N|EDF1|JMY|TNF|CREBZF|PRKCQ|NARFL|NPM1|SIGIRR|COMMD7|MAP3K13|NLRC3|TGFB1|PYCARD|ID1|EGLN1|ID2|ID3
0_creatingPathways/MSigDB/allSets.RData	ST_T_CELL_SIGNAL_TRANSDUCTION	45	20545	0.00137944	0.00371084	RASGRP1|PLCG1|LCK|SOS2|DAG1|ITK|LAT|NFKBIB|ITPKB|RAF1|DTYMK|NFKB1|VAV1|NFKB2|PAK2|GRB2|TONSL|RASGRP3|NFKBIA|CBL|NFKBIL1|SOS1|NCK1|NFAT5|PTPRC|CSK|MAPK1|RASGRP2|PAK1|LCP2|FBXW7
0_creatingPathways/MSigDB/allSets.RData	PID_RAC1_REG_PATHWAY	38	20545	0.00139435	0.00374384	TIAM1|DOCK6|RACGAP1|VAV1|SPATA13|DOCK2|ABR|RAC1|ARHGAP17|ARHGEF25|RASGRF2|ARHGEF6|RALBP1|KALRN|VAV2|TIAM2|ARHGEF2|ABI1|BCR|SOS1|RAP1GDS1|ELMO1|CHN1|ARHGAP9|ARHGEF7|EPS8|PREX1|VAV3|CHN2
0_creatingPathways/MSigDB/allSets.RData	REGULATION_OF_TRANSLATIONAL_INITIATION	29	20545	0.00140616	0.00376232	EIF3F|EIF5|EIF1B|EIF4G2|EIF2B5|EIF2B2|EIF4H|DAZL|EIF3G|EIF3E|EIF2AK3|EIF3I|EIF3D|EIF3J|MTIF2|EIF4G3|EIF4B|EIF3H|MTIF3|EIF2AK4|HSPB1
0_creatingPathways/MSigDB/allSets.RData	REGULATION_OF_DNA_METABOLIC_PROCESS	44	20545	0.00140655	0.00376232	GTPBP4|GMNN|TIPIN|TLK2|UBE2V2|SMARCAD1|CCDC88A|CDC6|CDK2|RAD17|NF2|EREG|CDC45|TERF2|ATR|PIF1|RAD51|ERCC4|PRKCG|TLK1|KPNA2|KPNA1|UBE2N|RAD9A|WRNIP1|GLI2|NBN|POLH|RAD50|TNFSF13|TGFB1|ERCC1
0_creatingPathways/MSigDB/allSets.RData	REACTOME_METABOLISM_OF_NUCLEOTIDES	66	20545	0.00140943	0.00376291	PNP|GART|PFAS|ADSSL1|TXNRD1|CTPS2|DTYMK|NME1|PPAT|AMPD2|UMPS|RRM1|AK1|TYMS|AMPD3|ADK|NT5C|IMPDH1|DUT|TK1|TXN|GMPS|ATIC|ADA|ADSL|RRM2|CAT|GLRX|PAICS|DCK|CMPK1|GMPR2|AK2|APRT|GUK1|TK2|IMPDH2|NME4|GPX1|UPP1|DPYD|NT5E
0_creatingPathways/MSigDB/allSets.RData	GATGKMRGCG_UNKNOWN	59	20545	0.00145207	0.00386945	REM2|IRAK1|SNX13|MED1|EIF5|TIA1|RBM3|SART3|PATZ1|PCNT|RAB22A|ATF1|REPS2|EP300|ZNRF2|UBR5|E2F3|SLC10A7|UBTF|SUV39H2|STRN4|CACNA2D1|FKRP|PPP2R2A|YY1|HPS5|UBXN11|EEF2|TSC1|YWHAQ|RPL24|RBM5|RAD23A|CIZ1|ISCU|CNOT3|DNM1|CLSTN1|NFU1|GTF2H1|SPCS2|DUSP6|LIMD1
0_creatingPathways/MSigDB/allSets.RData	CYTAGCAAY_UNKNOWN	137	20545	0.00147721	0.00392905	ARL4A|PTCH1|CUX1|DNAJC1|CCNG2|KCNMA1|EIF2S1|CPD|TNRC6A|MARK3|ACBD3|USP30|ASB7|TUSC3|TBPL1|SRP72|NPR3|ATRX|RNF138|NRGN|PRDM4|KIF3B|DNAL1|HMGCS1|MGST3|RASGEF1A|PIK3R4|ZFR|SPATA7|SALL2|HRAS|UBB|DZANK1|CDK20|NEDD8|STRN4|ALMS1|TTC16|CNTF|TTLL4|FKRP|CACNA1D|LRRC46|MED25|REEP4|DCTN1|SCN2A|DSCAML1|CEP164|NME5|TMEM53|GABARAPL2|FGR|MRPL10|DNAL4|CDC14A|XRCC1|C5orf15|ATP6V1D|PNKD|AP1M1|TRERF1|PDE1A|PES1|HM13…
0_creatingPathways/MSigDB/allSets.RData	DNA_INTEGRITY_CHECKPOINT	23	20545	0.00148827	0.00395105	PCBP4|HUS1|RINT1|TIPIN|CCNA2|CHEK1|TRIAP1|CDC6|RAD17|CHEK2|CDC45|ATR|NEK11|RAD9A|FOXN3|NAE1|PML|ZAK|NBN
0_creatingPathways/MSigDB/allSets.RData	RACTNNRTTTNC_UNKNOWN	113	20545	0.00149277	0.00395555	LINC00487|HOXA5|C8orf82|NFATC4|ZNF420|ZNF571|ZNF570|TNRC6A|CTCF|RDH11|PDLIM7|POLR1B|SAP130|FEM1A|MRPL50|SYMPK|SLITRK5|CEP41|TNKS2|ZNF569|CSRNP2|NOP16|SUPT6H|SDF2|TMED5|ANP32E|VPS41|COX7B|HHAT|VPRBP|PRUNE|RNF220|RANBP10|WHSC1L1|ZFP2|PAX6|ZNF568|FOXO4|DTX2|EIF4G1|TRPS1|ZNF189|APBA3|UBE2N|IPO13|MED15|CITED2|ENOX2|CLPB|PURA|STOML2|PDE6D|TGFBI|MPI|TRMT1L|PRPF19|JAK1|SWT1|PLP2|POU2AF1|OGG1|TSTA3|ERG|AR…
0_creatingPathways/MSigDB/allSets.RData	SNACANNNYSYAGA_UNKNOWN	85	20545	0.00151871	0.00401676	SESN2|MIER3|HKR1|ZNF570|ZNF180|RDH11|ZBTB9|BUB1B|MSL3|MRPL42|RBM24|SMCR8|ZNF569|RNF10|DYM|JARID2|UBXN8|DCUN1D4|OPA3|RBM41|PRCC|PEX26|CNFN|CBLL1|TOP3A|NFXL1|NUDT13|RARA|DTX2|ZC4H2|SLC38A9|LARS|TTLL4|ATXN7L2|ZNF233|MYO1E|DCAKD|RAB1B|PSMD4|PNKD|CHM|UTP11L|ARID5A|TMEM59|TMEM208|UBE2H|TIAL1|THOC6|STK10|DPM3|HCFC1R1|AAK1|WNT9A|C11orf74
0_creatingPathways/MSigDB/allSets.RData	PROTEIN_MODIFICATION_BY_SMALL_PROTEIN_CONJUGATION	42	20545	0.00152899	0.00403641	RNF144B|GTPBP4|SMURF1|BCL10|RNF217|UBE2V2|SUMO1|UBE2C|TRIM23|TRAF6|SENP7|WWP1|UBE2D1|UBB|UHRF2|MYLIP|PRKCG|UBE3C|HUWE1|UBE2N|CAND1|MDM2|TSC1|AMFR|NAE1|RNF11|CBL|STUB1|DDB2|ATG3|SAE1|UBE4B|FBXW7
0_creatingPathways/MSigDB/allSets.RData	GOLGI_VESICLE_TRANSPORT	48	20545	0.00157095	0.00413947	DOPEY2|YKT6|RAB2A|GOSR2|GOSR1|ERGIC1|TMX1|NAPG|SEC22C|COPE|TMED10|EXOC5|COG2|COPB1|LMAN1|SCAMP1|KIF1C|NRBP1|GBF1|STX18|ERGIC2|GOLGA5|SEC22B|USE1|COPZ1|RAB14|NAPA|STX7|ERGIC3|RER1|STX16|SNAP23|COG3|KRT18|OPTN
0_creatingPathways/MSigDB/allSets.RData	PID_FAS_PATHWAY	38	20545	0.00159403	0.00419248	MAP3K1|MAP2K6|EZR|MAPK8|CHUK|BTK|AKT1|BID|PIK3R1|CASP3|PIK3CB|MAPK14|FADD|SYK|PIK3CD|MAPK9|CLTC|MAP2K7|PIK3CA|FAS|PIK3R2|BIRC2|MAPK11|CFLAR|CASP10|CASP8
0_creatingPathways/MSigDB/allSets.RData	KEGG_GNRH_SIGNALING_PATHWAY	93	20545	0.00159882	0.00419728	CAMK2D|PLCB4|MAP3K1|PRKX|MAP2K6|MAPK8|NRAS|PLA2G4A|SOS2|MAP2K4|PRKCD|MAP3K2|KRAS|MAP3K4|RAF1|MAPK13|GNAS|MAPK7|MAPK14|HRAS|GNRH1|ADCY4|MAPK9|PLA2G12A|ADCY1|CAMK2B|MAP2K7|PLD1|GRB2|MMP14|ADCY2|CACNA1D|CAMK2A|MAP3K3|CALM1|MAPK3|PLCB2|PLCB3|SOS1|CAMK2G|CDC42|PLA2G6|MAPK11|PTK2B|MAP2K1|MAP2K2|MAPK1|ADCY3|GNA11|JUN|PRKCB|ADCY6|GNAQ|PRKACB|ADCY7|PLCB1|ITPR1|PRKCA
0_creatingPathways/MSigDB/allSets.RData	KEGG_THYROID_CANCER	29	20545	0.00160682	0.00421047	MYC|NRAS|BRAF|KRAS|TPR|RET|TCF7L1|CTNNB1|NTRK1|RXRA|TFG|CCDC6|HRAS|TCF7|MAPK3|TPM3|NCOA4|LEF1|MAP2K1|MAP2K2|MAPK1|TCF7L2
0_creatingPathways/MSigDB/allSets.RData	BIOCARTA_VIP_PATHWAY	25	20545	0.00164048	0.00429073	MAP3K1|MYC|CHUK|PLCG1|PRKAR1A|PRKAR2B|NFKB1|RELA|PRKAR2A|VIPR2|CALM1|PPP3CB|NFKBIA|NFATC2|PPP3CA|PPP3CC|NFATC1|EGR3|GNAQ|PRKACB
0_creatingPathways/MSigDB/allSets.RData	POSITIVE_REGULATION_OF_CASPASE_ACTIVITY	29	20545	0.00166305	0.00433817	MOAP1|LCK|DIABLO|CYCS|CDKN2A|APAF1|HIP1|BCL2L10|NLRP3|COL4A3|VCP|STAT1|IFNB1|NLRP2|BAX|F2R|CARD8|PMAIP1|SMAD3|IFT57
0_creatingPathways/MSigDB/allSets.RData	REACTOME_PRE_NOTCH_EXPRESSION_AND_PROCESSING	38	20545	0.00166476	0.00433817	NOTCH2|LFNG|TNRC6A|SNW1|ST3GAL6|SEL1L|E2F1|TFDP1|CREBBP|ATP2A3|ATP2A2|POGLUT1|EP300|B4GALT1|E2F3|MAML1|TNRC6C|ATP2A1|TMED2|RAB6A|RBPJ|MFNG|ST3GAL3|TNRC6B|KAT2B|MAML3|MAMLD1|JUN|MAML2
0_creatingPathways/MSigDB/allSets.RData	BIOPOLYMER_CATABOLIC_PROCESS	113	20545	0.00167994	0.00436969	RNASE6|UBE2G1|RNF144B|UBE2I|ARIH1|SMURF1|ERCC3|RNF217|UBE2V2|SOD1|AIFM1|UBE2A|UBE3A|RNASE2|CYCS|CDKN2A|UBE2G2|DERL2|HGS|CECR2|FZR1|XRN2|UBE2C|HNRNPD|UBR5|RNASE3|RNASEH1|SMURF2|ZFP36|UBE2D1|UBB|CDC23|UHRF2|SMG7|NEDD8|ERCC4|UBE2K|PRKCG|UBE2D2|PPP1R8|PRSS2|FBXO22|ANAPC10|CDC20|VCP|UBE2N|MDM2|UBE2E1|AMFR|UBE2L3|FBXO7|USE1|ANAPC5|UBE2D3|RNF11|ERCC5|DFFA|AUH|STUB1|DERL1|FBXL4|UPF2|SQSTM1|GSPT1|UBE4B|UB…
0_creatingPathways/MSigDB/allSets.RData	REACTOME_POST_TRANSLATIONAL_MODIFICATION_SYNTHESIS_OF_GPI_ANCHORED_PROTEINS	26	20545	0.00172683	0.00447807	SEMA6D|PIGG|PIGH|PIGW|PIGB|PIGA|PIGT|PIGS|PIGX|DPM1|PIGK|PIGF|PIGL|PIGC|DPM2|PIGP|GPAA1|DPM3|PIGV|PGAP1
0_creatingPathways/MSigDB/allSets.RData	PID_GLYPICAN_1PATHWAY	26	20545	0.00172793	0.00447807	HCK|BLK|TGFBR1|SLIT2|LYN|PRNP|TGFBR2|LCK|TGFB2|FGFR1|TGFB3|APP|FGR|FLT1|YES1|SMAD2|TGFB1|FYN
0_creatingPathways/MSigDB/allSets.RData	REACTOME_DESTABILIZATION_OF_MRNA_BY_AUF1_HNRNP_D0	46	20545	0.00175623	0.00454307	PSMD11|PSMD5|PSMD10|PSMC1|PSMD12|PSMB3|PSMD7|PSMC6|PSMA2|PSMD2|PSMC4|PSMC2|HNRNPD|PSMD6|PSMA3|PSMB5|EIF4G1|PSMD1|PSMB7|UBA52|PSMB4|PSMA7|PABPC1|RPS27A|PSMA1|PSMA5|PSMD4|PSMD13|PSMD9|PSME4|PSMB8|PSMB9|PSMB2|PSMB10|PSMF1|HSPB1
0_creatingPathways/MSigDB/allSets.RData	PID_P38_MK2_PATHWAY	21	20545	0.00176948	0.00456902	MAPKAPK2|YWHAG|CDC25B|SRF|RAF1|YWHAZ|CREB1|YWHAB|MAPK14|SFN|YWHAH|YWHAQ|MAPK11|MAPKAPK3|LSP1|HSPB1
0_creatingPathways/MSigDB/allSets.RData	REACTOME_TRIGLYCERIDE_BIOSYNTHESIS	35	20545	0.00179496	0.00461806	ELOVL2|LPCAT1|ELOVL6|ACLY|AGPAT5|GK|ACSL4|GPAM|LCLAT1|FASN|GPD1L|ACSL6|LPCAT4|GPAT2|ACSL1|AGPAT1|ACSL3|AGPAT3|SLC25A1|ACSL5|TECR|LPIN2|DGAT1|ELOVL5|LPIN1|AGPAT4
0_creatingPathways/MSigDB/allSets.RData	KEGG_AXON_GUIDANCE	128	20545	0.001795	0.00461806	EFNB2|ARHGEF12|PLXNB1|SEMA3F|SEMA6D|SEMA4C|NFATC4|ROBO1|EPHA3|SLIT2|SEMA4B|NRAS|SRGAP3|EFNA4|LIMK1|PPP3R1|NCK2|KRAS|PTK2|PLXNA3|PLXNA1|CFL2|CXCR4|SEMA4D|ROCK1|PAK2|HRAS|ABLIM2|PLXNC1|RAC1|UNC5D|EPHB3|NTNG1|NFATC3|CFL1|GNAI3|SEMA4F|SEMA3A|EPHA4|EFNB1|PPP3CB|MAPK3|NTN1|PLXNA2|RND1|EPHA2|EPHB6|NFATC2|EPHB4|RHOA|RASA1|GNAI2|ROCK2|NCK1|CXCL12|CDC42|NFAT5|SRGAP2|PPP3CA|PPP3CC|MAPK1|FES|RAC2|NFATC1|ROBO…
0_creatingPathways/MSigDB/allSets.RData	BIOCARTA_SPPA_PATHWAY	22	20545	0.00180251	0.00462894	PLA2G4A|PTK2|RAF1|SYK|HRAS|GNB1|MAPK3|PTGS1|MAP2K1|TBXAS1|MAPK1|F2R|PRKCB|ITGB1|PLCB1|PRKCA|GNAI1
0_creatingPathways/MSigDB/allSets.RData	HEMOPOIETIC_OR_LYMPHOID_ORGAN_DEVELOPMENT	73	20545	0.00185579	0.00475713	NOTCH2|PRL|HDAC4|ETS1|LRMP|HDAC9|LYN|LCK|TGFB2|ACIN1|ALAS2|ZNF675|NCOA6|HCLS1|SCIN|KAT8|SART1|IL12B|PF4|SNRK|MMP9|KAT6A|HDAC5|MYH9|SOCS5|MLF1|ZBTB16|CDK6|RPS19|MAL|CDC42|PTPRC|RAG1|HDAC7|MAP4K2|FOXO3|TGFB1|ACVR1B|ACVR2A|IFI16|BLNK|TPD52
0_creatingPathways/MSigDB/allSets.RData	IMMUNE_SYSTEM_DEVELOPMENT	77	20545	0.00190635	0.00487068	NOTCH2|PRL|HDAC4|ETS1|LRMP|HDAC9|LYN|LIG3|LCK|TGFB2|ACIN1|ALAS2|ZNF675|NCOA6|HCLS1|SCIN|KAT8|SART1|IL12B|PF4|SNRK|MMP9|KAT6A|HDAC5|MYH9|SOCS5|MLF1|ZBTB16|CDK6|RPS19|MAL|CDC42|PTPRC|RAG1|HDAC7|TNFSF13|MAP4K2|FOXO3|TGFB1|ACVR1B|ACVR2A|IFI16|BLNK|TPD52
0_creatingPathways/MSigDB/allSets.RData	PID_SHP2_PATHWAY	57	20545	0.00190697	0.00487068	IGF1R|IRS1|LMO4|IFNGR1|NRAS|LCK|KRAS|RAF1|PIK3R1|NTRK1|MLLT4|FRS2|PTPN11|SDC2|HRAS|GNAI3|GRB2|NGF|IFNG|STAT1|PIK3CA|SHC1|IL2RB|RHOA|SOS1|JAK1|GAB2|MAP2K1|MAP2K2|JAK2|PAG1|IL2RA|IL6ST|IL6R|GNAI1|GAB1
0_creatingPathways/MSigDB/allSets.RData	BIOCARTA_HER2_PATHWAY	21	20545	0.00191677	0.0048869	GRIP1|RAF1|PIK3R1|EP300|ERBB4|HRAS|GRB2|ERBB3|PIK3CA|PIK3CG|MAPK3|SHC1|SOS1|MAP2K1|MAPK1|STAT3|IL6ST|IL6R
0_creatingPathways/MSigDB/allSets.RData	REACTOME_CDT1_ASSOCIATION_WITH_THE_CDC6_ORC_ORIGIN_COMPLEX	52	20545	0.00199946	0.00508855	PSMD11|PSMD5|GMNN|PSMD10|PSMC1|PSMD12|ORC6|PSMB3|PSMD7|PSMC6|PSMA2|CDC6|PSMD2|PSMC4|PSMC2|ORC5|PSMD6|PSMA3|ORC2|PSMB5|PSMD1|PSMB7|UBA52|PSMB4|PSMA7|RPS27A|PSMA1|PSMA5|PSMD4|PSMD13|PSMD9|PSME4|ORC4|PSMB8|PSMB9|PSMB2|PSMB10|PSMF1
0_creatingPathways/MSigDB/allSets.RData	KEGG_EPITHELIAL_CELL_SIGNALING_IN_HELICOBACTER_PYLORI_INFECTION	67	20545	0.00203985	0.00518204	MAPK8|CHUK|PLCG1|PTPRZ1|LYN|ADAM10|PLCG2|MAP2K4|ATP6V0A2|ATP6V0E2|ATP6AP1|ATP6V1F|MAPK13|JAM2|CASP3|NFKB1|ATP6V0A4|JAM3|MAPK14|PTPN11|MAP3K14|TJP1|RELA|MAPK9|RAC1|ATP6V0E1|ATP6V0A1|ATP6V0B|ATP6V1B2|ATP6V1C1|NFKBIA|ATP6V0C|ATP6V1G1|ATP6V1D|CDC42|F11R|MAPK11|CSK|CCL5|ATP6V1A|JUN|NOD1|TCIRG1|PAK1
0_creatingPathways/MSigDB/allSets.RData	V$EVI1_02	125	20545	0.00204729	0.0051916	SOX11|SLC7A3|BCL11B|CHCHD7|SGK494|SRPK2|KCNJ16|LRR1|NRAS|ADNP|PDE7A|TUG1|RAI1|LRRC8A|CNP|AMMECR1L|FAM46A|WDR82|LONRF3|SYNCRIP|MBNL2|PLAG1|NDST2|NCAM2|KYNU|GLYR1|VASN|TOB1|HOXA1|FOPNL|GAD1|PROX1|H3F3A|ZFPM1|SUDS3|SLC25A14|LPAR4|RASGRF2|ADAMTS3|ASB2|UBE2K|SDCCAG3|MYL6|CPNE1|GLIS3|SLC37A4|ISL1|LMO2|MPDU1|PDS5A|MAP4K5|UBXN10|FHL3|ARPC2|ZFPM2|RHOG|TOR1AIP2|PTPRC|RAB11FIP1|SCUBE3|HIPK1|SLC9A9|STON2|FBX…
0_creatingPathways/MSigDB/allSets.RData	PID_RHOA_PATHWAY	43	20545	0.00206319	0.00521755	PRKCZ|MAP2K6|EZR|MAPK8|MAP2K4|LIMK1|SRF|PPP1R12A|ROCK1|SCAI|MKL1|PIP5K1A|CFL1|PLD1|F2RL2|PTEN|RDX|SLC9A1|RHOA|PKN2|ROCK2|CDC42|TLN1|FOS|MSN|PIP5K1B|DIAPH1|CDKN1B|JUN|ITGB1|VCL
0_creatingPathways/MSigDB/allSets.RData	REGULATION_OF_TRANSCRIPTION_FACTOR_ACTIVITY	39	20545	0.0020649	0.00521755	CARD11|BCL10|FLNA|SUMO1|CDKN2A|EP300|NLRP3|RELA|ERC1|CAMK2A|STK36|UBE2N|JMY|TNF|CREBZF|PRKCQ|NARFL|NPM1|SIGIRR|COMMD7|MAP3K13|NLRC3|PYCARD|ID1|EGLN1|ID2|ID3
0_creatingPathways/MSigDB/allSets.RData	NUCLEOBASENUCLEOSIDE_AND_NUCLEOTIDE_METABOLIC_PROCESS	49	20545	0.00207827	0.00524199	FIGNL1|ABCA1|PRPS1|ERH|ACLY|ALDH6A1|PPAT|UMPS|NDUFS1|TYMS|ENTPD4|AMPD3|ADK|NT5C|NME5|PNKP|NUDT3|REXO2|GMPS|PAICS|DCK|CMPK1|OLA1|CTNS|GUK1|FPGS|PGLS|NME4|ADM|NUDT4|NUDT5|ADCY7|FHIT
0_creatingPathways/MSigDB/allSets.RData	REACTOME_PI_METABOLISM	45	20545	0.0021309	0.00536336	PI4K2A|PIK3C3|PIP4K2A|SYNJ1|MTMR1|INPP5K|PIK3C2A|MTMR3|PIK3R1|INPP5E|SYNJ2|PIK3CB|PI4KB|INPPL1|PIK3R4|PIK3CD|MTM1|MTMR4|VAC14|PIK3CA|PTEN|PIK3CG|MTMR14|PIK3R2|PIKFYVE|SACM1L|PIK3R6|PIP5K1B|PIK3C2B|ARF3|PIK3R5|INPP4B
0_creatingPathways/MSigDB/allSets.RData	WWTAAGGC_UNKNOWN	133	20545	0.00213397	0.00536336	MEIS1|HOXA10|RORB|MAP2|NFATC4|IRAK1|RBMS1|WIPI1|HDAC9|DLL1|NRAS|SLC16A1|XK|PPP1R14C|SORBS1|SLC16A6|PDLIM7|FLNA|CFL2|SHOX2|SAP30L|DMPK|SDC1|POLDIP3|CYCS|ING2|BRD4|TFAP2C|ZNF644|HSP90AB1|UCN|VEZF1|FGFRL1|MBNL1|MYLK|KDM4A|SFXN4|HMGN2|CHD6|CFL1|ZBTB41|PHKA1|BNC2|SLCO5A1|MYOZ3|HOXD8|COL3A1|GPR22|ETV5|CPNE1|PNKP|GRK6|NCAM1|FDX1L|RAB1B|BBX|DYNC1LI1|VASP|MUS81|ANKRD10|ALDOA|ARF6|GSTP1|STAT5B|ZNF207|SLC41…
0_creatingPathways/MSigDB/allSets.RData	ST_DIFFERENTIATION_PATHWAY_IN_PC12_CELLS	44	20545	0.00214866	0.00538195	MAPK8|MAP1B|MAP2K4|AKT1|BRAF|CRKL|DAG1|PIK3R1|CREBBP|ATF1|CREB1|NTRK1|FRS2|PTPN11|MAPK8IP2|PIK3CD|ASAH1|MAPK9|RASGRF2|MAP2K7|MAPK8IP3|PIK3CA|MAPK3|SHC1|EGR1|CREB3|RPS6KA3|MAPK1|EGR3|JUN|GNAQ|CREB5
0_creatingPathways/MSigDB/allSets.RData	PID_RETINOIC_ACID_PATHWAY	30	20545	0.00214897	0.00538195	MAPK8|NCOA3|CDK1|AKT1|NCOA2|CREBBP|EP300|MAPK14|RXRA|CDK7|VDR|RARA|HDAC1|PRKCG|MAPK3|CCNH|KAT2B|MAPK1|NCOA1|NCOR2|NRIP1|PRKCA
0_creatingPathways/MSigDB/allSets.RData	KEGG_ADIPOCYTOKINE_SIGNALING_PATHWAY	66	20545	0.0021568	0.00539153	NPY|IRS1|AKT3|MAPK8|CHUK|AKT1|ACSL4|NFKBIB|ACACB|NFKB1|PTPN11|RXRA|PCK2|CPT1A|RELA|PRKAB1|MAPK9|CPT1C|ADIPOR1|PPARA|ADIPOR2|ACSL6|ACSL1|PRKAG2|NFKBIA|CAMKK2|TRADD|TNF|PRKAB2|ACSL3|IRS2|PRKCQ|AKT2|POMC|ACSL5|PRKAA1|JAK2|STAT3|STK11|TNFRSF1A|TNFRSF1B|CD36|SOCS3
0_creatingPathways/MSigDB/allSets.RData	REACTOME_PERK_REGULATED_GENE_EXPRESSION	26	20545	0.00216042	0.00539153	DIS3|NFYB|EIF2S1|HERPUD1|ASNS|DCP2|EXOSC7|HSPA5|EXOSC9|EXOSC6|DDIT3|EXOSC2|KHSRP|PARN|ATF6|CCL2|EIF2AK3|EXOSC5|NFYA|EXOSC4|ATF3
0_creatingPathways/MSigDB/allSets.RData	REACTOME_PROTEIN_FOLDING	45	20545	0.00217921	0.00542884	TUBB6|TUBB2A|ARFGEF2|USP11|TBCB|FBXW2|VBP1|CCT2|CCT8|TBCC|TUBB3|XRN2|CCT6A|CCT5|PFDN2|FKBP9|CCT3|PFDN1|FBXO6|FBXW5|PFDN4|FBXL5|KIFC3|FBXO4|CCT4|TBCA|PFDN5|SPHK1|TBCD|FBXW7|TUBA4A
0_creatingPathways/MSigDB/allSets.RData	PID_PI3K_PLC_TRK_PATHWAY	35	20545	0.00219941	0.00546556	CAMK4|NRAS|PLCG1|AKT1|PRKCD|YWHAG|KRAS|PIK3R1|YWHAZ|CREB1|YWHAB|NTRK1|HRAS|AGAP2|GRB2|NGF|SFN|CAMK2A|PIK3CA|YWHAH|SHC1|YWHAQ|SOS1|EGR1|STAT5A|BAD|FOXO3|GAB1
0_creatingPathways/MSigDB/allSets.RData	CELLULAR_COMPONENT_DISASSEMBLY	32	20545	0.00220167	0.00546556	MOAP1|SUPT16H|SOD1|AIFM1|UPF1|CYCS|CDKN2A|SMARCE1|CASP3|CECR2|HMGA1|MTRF1|DFFA|MAZ|HRSP12|GZMA|BAX|GZMB|PMAIP1|PPT1|MTIF3|IRAK3
0_creatingPathways/MSigDB/allSets.RData	ST_FAS_SIGNALING_PATHWAY	63	20545	0.00221853	0.00548103	MAP3K1|EZR|MAPK8|PFN2|ALG2|BTK|DIABLO|MAP2K4|NFKBIB|XIAP|ROCK1|CASP3|AGFG1|NFKB1|FADD|NFKB2|MAPK8IP2|PTPN13|MAPK9|TPX2|MAP2K7|TONSL|RALBP1|MAPK8IP3|FAS|TUFM|IL1A|DFFA|NFKBIA|DEDD|NFKBIL1|MAP3K5|PFN1|NFAT5|CSNK1A1|FAF1|BAX|MAPK1|CASP10|HSPB1|CASP8
0_creatingPathways/MSigDB/allSets.RData	DNA_DEPENDENT_DNA_REPLICATION	54	20545	0.00221957	0.00548103	GTPBP4|GMNN|TIPIN|POLB|RPA4|PRIM2|CCDC88A|POLG2|CDC6|RFC3|PMS2P1|CDK2|POLA1|TFAM|RAD17|NF2|EXO1|EREG|CDC45|ORC5|MCM3|ATR|RFC4|MSH2|RAD51|ORC2|PRKCG|REV3L|MLH1|RAD9A|PURA|RPAIN|PRIM1|RPA2|ORC4|WRNIP1|GLI2|NBN|MUTYH|PMS1
0_creatingPathways/MSigDB/allSets.RData	BIOCARTA_ERK_PATHWAY	28	20545	0.0022229	0.00548103	IGF1R|MYC|MKNK2|RAF1|GNAS|PTPRR|PPP2CA|HRAS|GNB1|RPS6KA5|GRB2|NGF|MAPK3|SHC1|SOS1|MAP2K1|MAP2K2|MAPK1|STAT3|MKNK1|ITGB1
0_creatingPathways/MSigDB/allSets.RData	DEPHOSPHORYLATION	67	20545	0.0022234	0.00548103	PTPRE|DUSP4|PTPRZ1|EPM2A|PPAP2A|PTPRB|DUSP10|PTPRN2|MTMR3|DUSP22|PTPN2|PPM1D|PTPRR|PPP2CA|PPP6C|PTPN13|PTPN9|SSH1|PPP5C|SMG7|PPP2R2A|NT5C|PTPN3|PNKP|PTEN|PPP1CA|PPP2R4|PPM1M|PPP2CB|SBF1|PTPN22|PTPRC|PTPRM|SSH2|PTPRD|PTPN6|DUSP2|PTPRO|TGFB1|DUSP3|PTPN12|PTPN18|DUSP6|PTPN14
0_creatingPathways/MSigDB/allSets.RData	REACTOME_SCF_BETA_TRCP_MEDIATED_DEGRADATION_OF_EMI1	47	20545	0.00223708	0.00550516	FBXO5|PSMD11|PSMD5|PSMD10|PSMC1|PSMD12|PSMB3|PSMD7|PSMC6|PSMA2|PSMD2|PSMC4|PSMC2|PSMD6|SKP1|PSMA3|PSMB5|PSMD1|PSMB7|CDC20|UBA52|PSMB4|PSMA7|RPS27A|PSMA1|PSMA5|PSMD4|PSMD13|PSMD9|PSME4|PSMB8|PSMB9|PSMB2|CUL1|PSMB10|PSMF1
0_creatingPathways/MSigDB/allSets.RData	CHROMATIN_MODIFICATION	54	20545	0.00228889	0.00562188	HDAC4|BPTF|SIRT1|SMARCC1|PBRM1|SUPT4H1|HELLS|KAT6B|ARID1A|HDAC2|CREBBP|HDAC6|ACTL6A|SMARCC2|RSF1|KDM4A|WHSC1L1|KAT8|PHB|SUV39H2|HDAC1|SIRT2|SIRT5|NPM2|RPS6KA5|MAP3K12|HDAC8|RBBP4|HDAC10|TAF6L|SYCP3|HUWE1|UBE2N|PRMT7|HMGA1|KAT6A|HDAC5|INO80|HDAC11|NASP|RBM14|HDAC7
0_creatingPathways/MSigDB/allSets.RData	TGASTMAGC_V$NFE2_01	183	20545	0.00229245	0.00562188	NUDT11|ARHGAP32|AKT3|FGF9|SNX10|DPY19L3|DYNC1H1|PSMD11|PLS3|PADI4|SYNPO|FBXO30|BTK|MYO10|BACH1|EIF4E|IDS|LIMK1|BAG2|SLC16A6|VAT1|PHLDA2|PSMD12|CMAS|RBBP7|USP13|ENO3|PSMD7|HSPA9|MAP4|LRRC2|RIT1|ABCF3|PSMD2|XPOT|FGF11|PPP2CA|RB1CC1|RELL2|ZNF771|MPP5|E2F3|WDFY3|SKP1|WDFY3-AS2|AKIRIN2|CD44|PSMA3|MMRN2|PRR7|PPP2R2C|MYBPH|MLEC|VDR|SEC24D|DTX2|CPA6|EIF4G1|CLDN15|ABHD4|CA9|SERPINB5|PSMD1|SFTPC|PLEC|GADD4…
0_creatingPathways/MSigDB/allSets.RData	PID_IL2_STAT5_PATHWAY	30	20545	0.00230436	0.0056413	MYC|LCK|CCNA2|PIK3R1|CCND3|PTPN11|LTA|GRB2|ELF1|PIK3CA|PRF1|SHC1|IL2RB|SP1|SOS1|CDK6|STAT5A|STAT5B|JAK1|BCL2L1|GAB2|IL2RA|CCND2
0_creatingPathways/MSigDB/allSets.RData	PHOSPHOLIPID_BIOSYNTHETIC_PROCESS	37	20545	0.00237663	0.00580817	PI4K2A|PIGG|PIGH|CHPT1|LPCAT1|IMPA1|PIK3C2A|PIGB|PIGA|PIGT|PI4KB|PIGS|CD81|DPM1|PCYT1B|PIGK|PIGF|ETNK1|SGMS2|PIGC|AGPAT1|DPM2|SGMS1|PGS1|GPAA1|DPM3|PEMT|PIGV
0_creatingPathways/MSigDB/allSets.RData	AACYNNNNTTCCS_UNKNOWN	87	20545	0.00240478	0.00586683	WASF1|HOXA5|CDC40|B3GALNT2|PTCD3|PCGF6|TMEM33|POLR1B|CUL2|CCDC150|ARNTL|KLHL20|CCDC90B|NUP62|SKP2|JARID2|PSMC4|VPS41|COX7B|DDX23|PHF23|VPRBP|NRK|RANBP10|CCDC6|DDAH2|PAX6|NUDT13|IL4I1|FOXO4|RAD51B|CRTC2|FUK|VAC14|ENOX2|CLPB|PURA|RPS27A|IFRD2|PRIM1|PNKD|CASZ1|MPI|PRPF19|NUCB1|ARF6|HES1|PSENEN|KPNB1|SREBF1|NUP153|OGG1|ARHGAP9|KBTBD8|SAP30|C11orf74|ETV6
0_creatingPathways/MSigDB/allSets.RData	KEGG_VIBRIO_CHOLERAE_INFECTION	52	20545	0.0024237	0.00590281	PRKX|KCNQ1|SEC61G|PLCG1|SLC12A2|PLCG2|KDELR2|ATP6V0A2|ATP6V0E2|ATP6AP1|ATP6V1F|GNAS|SEC61A2|ATP6V0A4|PDIA4|TJP1|CFTR|PRKCG|ATP6V0E1|ATP6V0A1|ATP6V0B|ATP6V1B2|ATP6V1C1|SEC61A1|ATP6V0C|ATP6V1G1|ATP6V1D|KDELR1|ADCY3|ATP6V1A|PRKCB|TCIRG1|PRKACB|TJP2|PRKCA
0_creatingPathways/MSigDB/allSets.RData	HEMOPOIESIS	71	20545	0.00244657	0.00594829	NOTCH2|PRL|HDAC4|ETS1|LRMP|HDAC9|LYN|LCK|TGFB2|ACIN1|ALAS2|ZNF675|NCOA6|HCLS1|SCIN|KAT8|SART1|IL12B|PF4|SNRK|MMP9|KAT6A|HDAC5|MYH9|SOCS5|MLF1|ZBTB16|CDK6|RPS19|MAL|CDC42|PTPRC|RAG1|HDAC7|MAP4K2|FOXO3|ACVR1B|ACVR2A|IFI16|BLNK|TPD52
0_creatingPathways/MSigDB/allSets.RData	ACTWSNACTNY_UNKNOWN	97	20545	0.00252665	0.006126	KCNJ2|FAM120C|PSMD11|ADO|MPP6|DHX30|CCNA2|MSL3|COL4A3BP|CEP97|STAU1|KBTBD6|MRPL50|SMCR8|FNTB|RAD54L2|ESPL1|ALKBH4|CNOT4|JARID2|NUMB|SLC10A7|TSPAN6|TOP3A|NFXL1|NEDD8|ZC4H2|P4HB|FYCO1|SLC38A9|DNAJC14|TRPS1|TBC1D10B|ZNF691|APH1A|INO80E|COL25A1|BCKDK|ZNF189|TMEM150A|AHCYL2|WDTC1|PHF13|ZNF274|MYL6B|SEC11C|BBX|CCPG1|GNAI2|POLK|SLC9A3R1|ATL3|CA11|FOXO1|GMPR2|AP2M1|XPO1|ANKS1A|TMEM69|TMOD3|ADM|BCL11A|RFT…
0_creatingPathways/MSigDB/allSets.RData	REACTOME_TRANSCRIPTIONAL_REGULATION_OF_WHITE_ADIPOCYTE_DIFFERENTIATION	70	20545	0.00252833	0.006126	TBL1X|KLF4|MED6|MED23|CDK19|NCOA3|CEBPD|MED10|NCOR1|MED1|MED20|TBL1XR1|MED26|EBF1|NCOA2|CREBBP|NCOA6|EP300|CCND3|RXRA|MED14|MED27|MED8|MED19|RELA|MED30|KLF5|MED18|TGS1|PPARA|MED25|MED11|CDK4|MED15|MED9|MED17|TNF|LPL|MED16|SREBF1|NCOA1|MED13L|TGFB1|NCOR2|CD36
0_creatingPathways/MSigDB/allSets.RData	SIG_CD40PATHWAYMAP	34	20545	0.00255384	0.00617725	MAPK8|TRAF5|MAP2K4|NFKBIB|PIK3R1|MAPKAPK5|MAPK13|NFKB1|MAPK14|NFKB2|TRAF6|GORASP1|MAPK8IP2|PIK3CD|MAPK9|TRAF3|MAP2K7|TONSL|MAPK8IP3|PIK3CA|MAPK3|DUSP1|NFKBIA|NFKBIL1|MAPK11|MAPK1|CD40|SYT1
0_creatingPathways/MSigDB/allSets.RData	V$HMX1_01	39	20545	0.00265526	0.0064116	PBX1|KCNN1|JMJD6|EIF3B|ARID4B|ACIN1|CACNB2|GGPS1|R3HDM1|EP300|TRRAP|C14orf119|ANKRD39|TNPO2|AMPH|DAZAP1|SLC20A1|SLC25A28|TRERF1|JUNB|LRRK1|BCL2L2|SMAD2|SLC25A3|SMAD3|ID1
0_creatingPathways/MSigDB/allSets.RData	V$STAT3_02	136	20545	0.00268664	0.00646059	FBN2|TRIB2|REM2|PCBP4|IRX5|ZHX2|NCOA5|TNRC6A|ZBTB9|EIF4E|TM9SF1|SENP3|COL4A3BP|CALU|SHOX2|SDC1|NELL2|ZNF296|BCL7A|AP1S2|NDST2|AZIN1|VEZF1|DDIT3|GABRB1|MTPAP|CAPZA1|UBR5|MBD6|MAML1|ARL6IP6|CPA4|LTA|FLRT1|UBTF|HEYL|MIS12|RIMS1|BMP4|FOXO4|WEE1|SMG7|EIF4G1|KCNT2|ZC3H18|TNFSF18|SLCO5A1|TJAP1|TMEM229B|SLC35A5|RBPJ|YY1|SV2B|MNT|RND1|MTMR14|AP2B1|NCAM1|RPUSD4|SGMS1|EGR1|ZBTB11|MOB3C|ST7L|NAV2|ATG3|KPNB1|…
0_creatingPathways/MSigDB/allSets.RData	REACTOME_AUTODEGRADATION_OF_THE_E3_UBIQUITIN_LIGASE_COP1	45	20545	0.002689	0.00646059	PSMD11|PSMD5|PSMD10|PSMC1|PSMD12|RFWD2|PSMB3|PSMD7|PSMC6|PSMA2|PSMD2|PSMC4|PSMC2|PSMD6|PSMA3|PSMB5|PSMD1|PSMB7|UBA52|PSMB4|PSMA7|RPS27A|PSMA1|PSMA5|PSMD4|PSMD13|PSMD9|PSME4|PSMB8|ATM|PSMB9|PSMB2|PSMB10|PSMF1
0_creatingPathways/MSigDB/allSets.RData	PID_ERBB1_INTERNALIZATION_PATHWAY	40	20545	0.00268925	0.00646059	NRAS|SYNJ1|KRAS|PTK2|RAF1|PIK3R1|ITSN1|PIK3CB|HGS|HRAS|PIK3CD|UBE2D1|UBE2D2|AMPH|GRB2|PIK3CA|RAB5A|UBE2D3|PIK3R2|SHC1|CBL|SOS1|CDC42|DNM1|EPS15|CBLB|SPRY2|LRIG1|ARHGEF7
0_creatingPathways/MSigDB/allSets.RData	PID_PTP1B_PATHWAY	52	20545	0.00270687	0.00649191	HCK|IRS1|BLK|PRL|CDH2|LYN|LCK|AKT1|LAT|CRK|PIK3R1|GRB2|PIK3CA|CSF1R|CAPN1|FGR|INSR|SHC1|FER|TXN|RHOA|CAV1|DOK1|FCGR2A|YES1|STAT5A|STAT5B|CSK|JAK2|SPRY2|STAT3|SOCS3|FYN
0_creatingPathways/MSigDB/allSets.RData	REACTOME_CDK_MEDIATED_PHOSPHORYLATION_AND_REMOVAL_OF_CDC6	44	20545	0.00272628	0.00652738	PSMD11|PSMD5|PSMD10|PSMC1|PSMD12|PSMB3|PSMD7|PSMC6|PSMA2|CDC6|PSMD2|CDK2|PSMC4|PSMC2|PSMD6|PSMA3|PSMB5|PSMD1|PSMB7|UBA52|PSMB4|PSMA7|RPS27A|PSMA1|PSMA5|PSMD4|PSMD13|PSMD9|PSME4|PSMB8|PSMB9|PSMB2|PSMB10|PSMF1
0_creatingPathways/MSigDB/allSets.RData	V$CDPCR1_01	118	20545	0.00273757	0.00653351	TRIB2|MEIS1|HOXA10|FCHSD1|NOVA1|NR2F6|NTNG2|DUSP4|SON|SERPINI1|PFN2|ZNF503|ADAM10|TUG1|GART|ZNF689|E2F8|KDELR2|NUCKS1|MGAT5B|MN1|PLXNA3|CUL2|EXT1|PLA2G15|STAG2|KLF15|PDCD10|NOL4|NTRK1|ZNF827|KAT7|MBNL1|AMBP|PHF3|AKIRIN2|BTBD3|INSM2|ATXN7L2|PTCHD1|SFTPC|TBC1D14|ATXN7L1|GATA4|THRA|GINS3|TMEM237|DIO2|DYRK2|HOXB2|EGR1|NOG|STAT5B|TUBA4B|IL15|PIGP|GRB7|AP3M2|ERG|NR3C2|LINC00173|TCF7L2|TLE4|TUBA4A|NRXN3…
0_creatingPathways/MSigDB/allSets.RData	POSITIVE_REGULATION_OF_CELL_PROLIFERATION	140	20545	0.00273807	0.00653351	SLAMF1|IGF1R|TTK|TNFSF13B|ICOSLG|TGFBR1|S1PR3|MYC|CDK13|CDC7|LYN|TGFBR2|TIPIN|IL12RB2|NCK2|TGFB2|S1PR2|CDC25B|NOP2|NME1|PDGFA|DERL2|CDK2|DNAJA2|HCLS1|TGFA|EREG|EDN1|SSR1|MARK4|TSHR|IL11|CD81|CUL3|FGF18|TBRG4|LAMB1|AGGF1|IL12B|LRP5|CDK4|CAPN1|PRTN3|CD86|ELANE|MCTS1|CDK6|FLT3LG|NCK1|NAP1L1|NAMPT|FLT1|CDKN1A|VEGFB|LAMC1|IL15|CD47|NDUFS4|CAPNS1|RHOG|FGFR1OP|PTPRC|PTK2B|FLT4|IL12RB1|IL18|TNFRSF11A|DDX…
0_creatingPathways/MSigDB/allSets.RData	KEGG_LYSINE_DEGRADATION	43	20545	0.00275197	0.00655562	ALDH9A1|ALDH3A2|SETMAR|SETD1B|WHSC1|SETD1A|SUV420H1|DOT1L|AASDHPPT|AASS|AASDH|AADAT|ACAT2|ALDH1B1|EHMT2|WHSC1L1|SUV39H2|SUV39H1|ECHS1|SETDB1|HADH|ALDH2|SETD2|ALDH7A1|ASH1L|PLOD3|HADHA|SETDB2|PLOD2|SETD7|ACAT1
0_creatingPathways/MSigDB/allSets.RData	REACTOME_ION_TRANSPORT_BY_P_TYPE_ATPASES	33	20545	0.00275988	0.00656341	ATP9A|ATP11A|ATP8B4|ATP11C|ATP1B1|ATP1A3|ATP1B3|ATP8B3|ATP2A3|ATP2A2|ATP2B2|ATP9B|ATP7A|ATP4B|ATP2A1|ATP8A1|ATP11B|ATP1A1|ATP8A2|ATP2C1|FXYD2|ATP10D|ATP10A
0_creatingPathways/MSigDB/allSets.RData	PROTEIN_UBIQUITINATION	39	20545	0.0027757	0.00658453	RNF144B|GTPBP4|SMURF1|BCL10|RNF217|UBE2V2|UBE2C|TRIM23|TRAF6|WWP1|UBE2D1|UBB|UHRF2|MYLIP|PRKCG|UBE3C|HUWE1|UBE2N|CAND1|MDM2|TSC1|AMFR|RNF11|CBL|STUB1|DDB2|ATG3|SAE1|UBE4B|FBXW7
0_creatingPathways/MSigDB/allSets.RData	PID_HIV_NEF_PATHWAY	35	20545	0.00277807	0.00658453	MAPK8|CHUK|CASP6|BAG4|BID|CD247|CYCS|CASP3|NFKB1|APAF1|CASP7|FADD|MAP3K14|RELA|MAP2K7|TRAF1|FAS|DFFA|NFKBIA|TRADD|TNF|MAP3K5|CFLAR|TNFRSF1A|CASP8|CRADD
0_creatingPathways/MSigDB/allSets.RData	REACTOME_L1CAM_INTERACTIONS	82	20545	0.00280851	0.00664555	EZR|SDCBP|DLG1|KIF4A|FGFR1|RANBP9|STIP1|ANK3|CSNK2A1|NUMB|RAC1|DLG3|CLTC|LAMB1|RPS6KA5|KCNQ2|ITGA2|NRP2|CLTA|SCN2A|ANK1|MAPK3|SCN1B|AP2B1|NCAM1|RDX|ITGAV|SCN4A|RPS6KA4|MSN|LAMC1|DNM1|AP2A2|RPS6KA3|AP2M1|AP2S1|MAP2K1|MAP2K2|SPTAN1|MAPK1|ALCAM|NRP1|CSNK2A2|SPTBN1|ITGA5|SPTA1|ITGB1|PAK1|CD24|DPYSL2|RPS6KA2|ITGA9
0_creatingPathways/MSigDB/allSets.RData	REACTOME_TRANSPORT_OF_MATURE_TRANSCRIPT_TO_CYTOPLASM	48	20545	0.00282375	0.00667047	CDC40|RAE1|NUP155|NCBP2|EIF4E|SLBP|CPSF2|NUPL2|NUP205|NUP54|SEH1L|TPR|SRSF3|SRSF6|U2AF1|SRSF5|NFX1|SRSF7|RNPS1|NUP85|NUP62|SRSF1|NCBP1|RBM8A|NUP88|NUP93|DHX38|NUP210|POM121|U2AF2|RANBP2|NUP37|NUP153|NUP43
0_creatingPathways/MSigDB/allSets.RData	PID_PDGFRA_PATHWAY	22	20545	0.00294303	0.00694065	PLCG1|RAPGEF1|CRKL|CRK|SRF|PIK3R1|CSNK2A1|GRB2|IFNG|PIK3CA|SHC1|ITGAV|CAV1|SOS1|FOS|JAK1|SHB|JUN
0_creatingPathways/MSigDB/allSets.RData	REACTOME_MRNA_SPLICING_MINOR_PATHWAY	39	20545	0.00295988	0.00696876	POLR2D|NCBP2|POLR2B|POLR2G|EFTUD2|PRPF8|SNRPD3|SF3B5|SRSF6|SNRPD1|SRSF7|POLR2K|SNRPB|SRSF1|TXNL4A|NCBP1|DDX23|SNRPG|SNRNP40|POLR2I|SNRPF|LSM2|GTF2F1|POLR2J|POLR2C|SNRPD2|POLR2L|SF3B1|POLR2E
0_creatingPathways/MSigDB/allSets.RData	PHOSPHOINOSITIDE_METABOLIC_PROCESS	29	20545	0.00299189	0.00703063	PI4K2A|PIGG|PIGH|IMPA1|PIK3C2A|PIGB|PIGA|PIK3R1|PIGT|IP6K1|PI4KB|PIGS|CD81|DPM1|PIGK|PIGF|PTEN|PIGC|DPM2|GPAA1|DPM3|IP6K2|PIGV
0_creatingPathways/MSigDB/allSets.RData	TNCATNTCCYR_UNKNOWN	120	20545	0.00299609	0.00703063	HOXA5|NR4A3|MAP2K6|LMO4|ZNF420|CD96|CASK|ZNF571|COQ10A|GPR183|ZNF570|RDH11|SLC35B4|FTSJ1|POLR1B|SAP130|FEM1A|MRPL50|SYMPK|C5orf22|ZNF569|CSRNP2|PTPN11|TMED5|VPS41|COX7B|ST3GAL2|DROSHA|VPRBP|RNF220|WHSC1L1|ZFP2|ZNF568|FOXO4|DTX2|ATF6B|CNPY2|ACTR3B|HDAC8|KLF12|ZNF189|APBA3|UBE2N|MED15|WWOX|RASGRP3|MADD|ENOX2|PIK3CG|TLR7|MARCH5|SNAPC3|DFFA|PDE6D|PNKD|MPI|DYNC1I2|COX7C|CHMP2A|PRPF19|CPEB3|IPO7|AGTRAP…
0_creatingPathways/MSigDB/allSets.RData	PID_HDAC_CLASSIII_PATHWAY	25	20545	0.00302915	0.00709644	TUBB2A|HOXA10|HDAC4|SIRT1|CREBBP|SIRT7|EP300|MEF2D|XRCC6|FOXO4|SIRT2|SIRT3|ACSS1|CDKN1A|KAT2B|FOXO1|ACSS2|BAX|FOXO3
0_creatingPathways/MSigDB/allSets.RData	REACTOME_CHROMOSOME_MAINTENANCE	100	20545	0.00307864	0.00720045	UBE2I|TERF1|LMNB1|DIDO1|MIS18A|CASC5|HJURP|POLD2|RBBP7|DNA2|CENPN|PRIM2|TINF2|REC8|STAG2|RFC3|POLE2|CENPO|POLA1|H2AFZ|SMC1A|CENPI|RSF1|TERF2|SMC3|ATR|RFC4|POLD1|CENPK|HIST1H2BL|CENPH|RBBP4|FEN1|HIST1H2BO|SMARCA5|POT1|HIST1H2BJ|SYCP3|HIST2H2AA3|HIST1H2BM|HIST1H2BD|HIST1H2BC|NHP2|HIST1H2BH|RFC2|ACD|PRIM1|ITGB3BP|RUVBL2|RPA2|HIST1H2BE|HIST1H4A|HIST1H2AJ|HIST1H2BB|HIST1H4E|LMNA|NPM1|MIS18BP1|RFC5|HIS…
0_creatingPathways/MSigDB/allSets.RData	PROTEIN_AMINO_ACID_LIPIDATION	23	20545	0.00313444	0.00731885	PGGT1B|PIGG|PIGH|PIGB|PIGA|FNTB|PIGT|PIGS|DPM1|FNTA|PIGK|PIGF|PIGC|ATG7|DPM2|CHM|GPAA1|DPM3|PIGV
0_creatingPathways/MSigDB/allSets.RData	REACTOME_APOPTOTIC_CLEAVAGE_OF_CELLULAR_PROTEINS	35	20545	0.00314962	0.00734219	DSG2|LMNB1|CASP6|PRKCD|PTK2|ACIN1|ROCK1|CASP3|CTNNB1|CASP7|APC|ADD1|TJP1|MAPT|FNTA|PLEC|GAS2|BIRC2|STK24|PRKCQ|LMNA|SPTAN1|SATB1|CASP8|TJP2|GSN
0_creatingPathways/MSigDB/allSets.RData	REACTOME_AUTODEGRADATION_OF_CDH1_BY_CDH1_APC_C	53	20545	0.00315486	0.00734233	PSMD11|CDC27|PSMD5|PSMD10|PSMC1|PSMD12|PSMB3|PSMD7|PSMC6|PSMA2|PSMD2|ANAPC7|UBE2C|PSMC4|PSMC2|PSMD6|PSMA3|UBE2D1|PSMB5|CDC23|PSMD1|PSMB7|ANAPC10|UBA52|PSMB4|PSMA7|UBE2E1|ANAPC5|RPS27A|PSMA1|PSMA5|PSMD4|PSMD13|PSMD9|CDC26|PSMB8|CDC16|PSMB9|PSMB2|PSMB10|PSMF1
0_creatingPathways/MSigDB/allSets.RData	STRESS_ACTIVATED_PROTEIN_KINASE_SIGNALING_PATHWAY	46	20545	0.00317917	0.00737718	MAP3K9|MAPK8|TNIK|MAP2K4|DUSP10|MAP3K2|CRKL|HIPK2|MAP3K4|ZNF675|KIAA1804|CCM2|MAPK8IP2|AMBP|MAPK9|MAP2K7|MAP3K12|MAPK8IP3|MAP4K5|MAP3K5|ZAK|MAP3K11|MAP4K3|MAP3K6|MAP3K13|TAOK3|MAP4K2|SH2D3C|CD27|MDFIC
0_creatingPathways/MSigDB/allSets.RData	PHOSPHOINOSITIDE_BIOSYNTHETIC_PROCESS	23	20545	0.00318027	0.00737718	PI4K2A|PIGG|PIGH|IMPA1|PIK3C2A|PIGB|PIGA|PIGT|PI4KB|PIGS|CD81|DPM1|PIGK|PIGF|PIGC|DPM2|GPAA1|DPM3|PIGV
0_creatingPathways/MSigDB/allSets.RData	PROTEIN_FOLDING	56	20545	0.00318885	0.00738498	AHSA1|CCT6B|BAG4|BAG5|RP2|PDIA6|BAG2|MKKS|PPIA|LRPAP1|DNAJC7|TBCC|TOR1A|CCT6A|HSPE1|HSP90AA1|PIN4|UGGT1|ERP44|LMAN1|CLPX|FKBP9|ERP29|PIGK|CCT3|ATF6|NFYC|PFDN4|ST13|RUVBL2|STUB1|CCT4|ARL2|TBCA|DNAJB2|DNAJA3|DNAJB6|TBCD|FKBP5
0_creatingPathways/MSigDB/allSets.RData	KEGG_TIGHT_JUNCTION	129	20545	0.00320527	0.00741087	PRKCZ|EPB41L2|AKT3|MYH10|CASK|NRAS|PARD6B|PPP2R1B|VAPA|AKT1|PRKCD|KRAS|SYMPK|JAM2|INADL|CSNK2A1|CTNNA1|AMOTL1|CTNNB1|PARD3|JAM3|PPP2CA|MLLT4|PPP2R2D|HCLS1|MAGI1|MPP5|TJP1|MYH11|HRAS|PPP2R2C|EPB41|PRKCI|CLDN8|PARD6G|CLDN6|PRKCG|CLDN15|GNAI3|MYL10|TJAP1|LLGL2|CLDN7|CLDN19|PPP2R2A|CLDN20|CDK4|EXOC3|PTEN|MYH9|RHOA|PPP2CB|ASH1L|GNAI2|MYL12A|PRKCQ|AKT2|ZAK|CDC42|YES1|EXOC4|MAGI3|F11R|RAB3B|SPTAN1|RRAS|…
0_creatingPathways/MSigDB/allSets.RData	ACTIN_POLYMERIZATION_AND_OR_DEPOLYMERIZATION	23	20545	0.00326262	0.00753117	WASF1|DSTN|NCK2|CAPG|LATS1|RAC1|CDC42EP2|LIMA1|WASL|RASA1|CDC42EP5|NCK1|CXCL12|ARF6|WIPF1|EVL|PREX1|GSN
0_creatingPathways/MSigDB/allSets.RData	REACTOME_PROCESSING_OF_CAPPED_INTRONLESS_PRE_MRNA	23	20545	0.00330872	0.00762516	PAPOLA|LSM11|NCBP2|CLP1|SLBP|CPSF2|CSTF2|SNRPD3|CPSF7|ZNF473|SNRPB|NCBP1|SNRPG|CSTF1|NUDT21|LSM10|SNRPF|CSTF3|PCF11
0_creatingPathways/MSigDB/allSets.RData	REACTOME_RNA_POL_I_TRANSCRIPTION	60	20545	0.00333751	0.00767899	POLR1C|CBX3|TAF1B|RRN3|TAF1A|ERCC3|MBD2|TAF1C|POLR1B|POLR2K|H2AFZ|EHMT2|HIST1H3E|CDK7|H3F3A|UBTF|HIST1H2BL|ERCC6|HIST1H2BO|HIST1H2BJ|HIST1H3B|HIST2H2AA3|HIST1H2BM|HIST1H2BD|HIST1H2BC|MAPK3|HIST1H2BH|GTF2H3|CCNH|HIST1H3A|HIST1H2BE|HIST1H4A|HIST1H2AJ|HIST1H2BB|KAT2B|HIST1H4E|HIST1H4H|HIST1H2BK|POLR1D|GTF2H1|HIST1H2AC|HIST2H2BE
0_creatingPathways/MSigDB/allSets.RData	DNA_CATABOLIC_PROCESS	23	20545	0.00335542	0.00769399	ERCC3|UBE2V2|SOD1|AIFM1|CYCS|CDKN2A|CECR2|XRN2|ERCC4|UBE2N|ERCC5|DFFA|NTHL1|BAX|ISG20|PPT1|ERCC1
0_creatingPathways/MSigDB/allSets.RData	PID_BARD1_PATHWAY	29	20545	0.00335712	0.00769399	XRCC5|TOPBP1|FANCE|FANCF|EWSR1|FANCA|BARD1|CDK2|PRKDC|FANCC|RBBP8|ATR|CSTF1|RAD51|XRCC6|FANCD2|UBE2L3|CCNE1|UBE2D3|FANCL|ATM|NBN|NPM1|RAD50
0_creatingPathways/MSigDB/allSets.RData	KEGG_AMINO_SUGAR_AND_NUCLEOTIDE_SUGAR_METABOLISM	42	20545	0.00336034	0.00769399	PGM1|UAP1|GNPDA2|GNE|GPI|GFPT1|HK2|PGM3|PMM1|GNPDA1|CMAS|UXS1|PMM2|CYB5R1|NANP|FUK|NPL|PGM2|NAGK|GALK2|GALT|MPI|GMPPA|HEXA|CYB5R3|NANS|UGP2|TSTA3
0_creatingPathways/MSigDB/allSets.RData	WYAAANNRNNNGCG_UNKNOWN	60	20545	0.00341201	0.00778956	HOXA5|ROR1|ULK1|LMO4|SLC43A2|CTCF|E2F8|SUPT4H1|PPP2R5E|VASH1|MESDC1|STK35|SRSF3|HNRNPA0|ATL2|LRRN2|DCP1A|NOL4|SMC3|TMEM56|ST8SIA2|SMAD6|RFX1|RHOB|AHCYL2|MGLL|KDM2A|C6orf62|ERF|C1orf43|CSTF3|PCF11|ETV6|FERMT2|ELK3|DUSP6|SOCS2
0_creatingPathways/MSigDB/allSets.RData	REACTOME_APC_C_CDH1_MEDIATED_DEGRADATION_OF_CDC20_AND_OTHER_APC_C_CDH1_TARGETED_PROTEINS_IN_LATE_MITOSIS_EARLY_G1	61	20545	0.00341309	0.00778956	PSMD11|CDC27|PSMD5|PSMD10|PSMC1|PSMD12|AURKA|PSMB3|PSMD7|PSMC6|AURKB|PSMA2|PSMD2|ANAPC7|UBE2C|SKP2|PSMC4|PSMC2|PSMD6|PSMA3|UBE2D1|PSMB5|CDC23|PSMD1|PSMB7|ANAPC10|CDC20|UBA52|PSMB4|PSMA7|UBE2E1|ANAPC5|RPS27A|PSMA1|PSMA5|PSMD4|PSMD13|PSMD9|PSME4|CDC26|PSMB8|CDC16|PSMB9|PSMB2|PSMB10|PSMF1
0_creatingPathways/MSigDB/allSets.RData	PID_ALPHA_SYNUCLEIN_PATHWAY	33	20545	0.00344253	0.0078441	HCK|BLK|LYN|LCK|PRKCD|FKBP1A|SLC6A3|TOR1A|CSNK2A1|SYK|PPP2R5D|UCHL1|PLD1|SNCA|MAPK3|UBE2L3|FGR|PLCB2|STUB1|YES1|BAD|PTK2B|MAPK1|PARK7|FYN
0_creatingPathways/MSigDB/allSets.RData	REACTOME_KINESINS	23	20545	0.00345642	0.00786309	KIF2A|KIF4A|KIF15|KIF11|KIF5B|KIF20A|KLC1|KIF2C|KIF23|KIF22|KIF3B|KIF26A|RACGAP1|KIFC1|KIF3C|KIF9
0_creatingPathways/MSigDB/allSets.RData	NEGATIVE_REGULATION_OF_CELLULAR_COMPONENT_ORGANIZATION_AND_BIOGENESIS	28	20545	0.00347027	0.00788191	MAPRE1|MID1IP1|CAPG|APC|HMGB1|TERF2|CLASP1|RAC1|ERCC4|PACSIN3|LIMA1|YWHAH|ARHGEF2|EIF2AK3|ARAP1|KATNB1|CDC42|ARF6|RTN4|ERCC1|GSN
0_creatingPathways/MSigDB/allSets.RData	BIOCARTA_BAD_PATHWAY	26	20545	0.00349801	0.00793218	CSF2RB|IGF1R|KIT|AKT1|PRKAR1A|PIK3R1|PRKAR2B|IL3RA|PRKAR2A|ADCY1|PIK3CA|YWHAH|PIK3CG|MAPK3|BAD|BCL2L1|BAX|MAPK1|PRKACB
0_creatingPathways/MSigDB/allSets.RData	V$RORA2_01	139	20545	0.00350978	0.00794614	RALGPS2|BEND4|SORBS2|ZFP36L1|KLF4|MARCKS|NMT2|ABAT|RNF144B|PCBP4|RCOR1|ABCA1|CDYL|EPHA3|HDAC9|SLC4A7|UBE2R2|MGEA5|SSX2IP|CHMP2B|NRL|KCTD15|IVNS1ABP|LRRC8A|TAF5L|CACNA1A|ARNTL|LONRF3|PVRL1|CREB1|TMPRSS3|LRRN2|NLK|PPP2CA|FAM193B|C1GALT1C1|GLYR1|KDM3B|MYLK|SPSB3|NPAS2|CHRDL1|CLOCK|REST|APEX2|PLEKHH2|KCNAB3|MMP14|SEMA3A|GAS2|ZNF593|MYB|NUBP2|TTYH1|AP3D1|RAD54B|KRT9|SLC18A2|UBE2L3|PYGM|INPP5A|ATP5H|CA…
0_creatingPathways/MSigDB/allSets.RData	PID_REG_GR_PATHWAY	78	20545	0.00357189	0.00807351	PBX1|PRL|MAPK8|SMARCC1|CDK5R1|AKT1|SGK1|SUV420H1|NCOA2|HDAC2|CREBBP|ICAM1|CREB1|NFKB1|EP300|HSP90AA1|MAPK14|SMARCC2|PCK2|RELA|PPP5C|MAPK9|HDAC1|TBP|SFN|IFNG|STAT1|MDM2|YWHAH|MAPK3|SMARCA4|EGR1|CDKN1A|FOS|STAT5A|STAT5B|POMC|MAPK11|BAX|MAPK1|IRF1|NFATC1|NCOA1|JUN|GATA3|NR3C1|PRKACB|TBX21|FKBP5
0_creatingPathways/MSigDB/allSets.RData	KEGG_PARKINSONS_DISEASE	112	20545	0.00357745	0.00807351	UBE2G1|COX8C|NDUFA4|SLC25A4|COX5A|PPID|COX1|SLC6A3|CYCS|NDUFAB1|UBE2G2|ATP6|COX2|CASP3|VDAC3|UBA1|COX6C|APAF1|NDUFA10|ATP5B|COX7B|SDHA|ATP5O|NDUFS1|NDUFS3|ND4|NDUFA6|COX7A2|ATP5J|NDUFV3|UBB|UCHL1|NDUFA1|NDUFB8|NDUFS6|UBE2L6|ATP5E|SDHD|NDUFS7|SNCA|COX7A1|COX5B|COX8A|NDUFC1|COX4I1|SLC18A2|UBE2L3|UQCRC2|NDUFB9|NDUFV1|UBE2J1|PINK1|UBE2J2|ATP5H|NDUFA3|NDUFV2|NDUFB1|COX6B1|VDAC1|COX7C|NDUFB7|UQCR11|ATP…
0_creatingPathways/MSigDB/allSets.RData	RTTTNNNYTGGM_UNKNOWN	141	20545	0.00359009	0.00808913	DPF3|MAP2K6|LMO4|C1orf198|GGA2|MCTP2|PTP4A1|NOVA1|TMEM97|HOXA7|C16orf87|BACH1|PPP2R5E|KCTD6|ATP1B1|SPAG9|C6orf106|USP7|CFL2|PUM2|CALD1|GORAB|ATPAF2|STX6|REPS2|TRAT1|PALM2|FBXO11|ZIC2|EHMT2|TSPAN6|ZNF654|PTPRG|DCAF17|OGT|KLF5|HOXA2|PROK2|CCDC80|PCYT1B|CAB39L|NGF|TRPS1|LRP1|DDX46|ZIC1|PITX1|SLC11A2|PPP1R1B|TANK|MSTN|INPP5A|NFATC2|FBLN5|TRIM47|ODF2|FOXP1|UNC13B|RCAN1|DMXL1|METTL8|F13A1|SCUBE3|FXYD5|…
0_creatingPathways/MSigDB/allSets.RData	KEGG_LONG_TERM_DEPRESSION	65	20545	0.00360541	0.00811075	IGF1R|PLCB4|GNA12|NRAS|LYN|PLA2G4A|PPP2R1B|GNA13|ARAF|BRAF|KRAS|CACNA1A|RAF1|GNAZ|GNAS|PPP2CA|HRAS|PLA2G12A|PRKCG|GNAI3|GUCY1A2|GRM5|MAPK3|PLCB2|PPP2CB|GNAI2|PLCB3|PLA2G6|GUCY1B3|MAP2K1|MAP2K2|MAPK1|GNA11|PRKCB|GUCY1A3|GNAQ|PLCB1|ITPR1|PRKCA|GNAI1
0_creatingPathways/MSigDB/allSets.RData	GCGSCMNTTT_UNKNOWN	67	20545	0.00362197	0.00813506	COL27A1|PRDM10|SUPT16H|KCNK9|USP11|ZNF143|CSE1L|TRA2A|EPC1|PSPC1|MCM7|DNAJC7|CEP135|NKIRAS2|STAG2|PPAT|POLA1|FAM193B|LUC7L3|TMED10|SRSF1|ARID4A|KAT7|CNOT1|TSC22D2|RAC1|SAFB|SUV39H2|UBE2K|HOXA2|DLEU2|GPBP1|ADK|YARS|PITX1|PPP2R2A|TARDBP|CHTOP|SMC4|DLEU1|LCOR|RAB1A|PDS5B|GABPB2|CDC14A|ATM|PAICS|BCLAF1|MBOAT2|IFT80
0_creatingPathways/MSigDB/allSets.RData	PID_ARF6_PATHWAY	33	20545	0.0036435	0.00817045	ADRB2|IQSEC1|ACAP2|IPCEF1|CYTH3|TSHR|CYTH2|EPHA2|PXN|ADAP1|NCK1|ARF6|ARRB2|ACAP1|GNA11|GNAQ|ARRB1|GNA15|EFNA1|HGF
0_creatingPathways/MSigDB/allSets.RData	JAK_STAT_CASCADE	30	20545	0.00365897	0.00819216	SOCS6|LYN|IFNAR2|HGS|NF2|HCLS1|IFNAR1|STAT2|STAT1|CCL2|CCR2|STAT4|STAT5A|STAT5B|NMI|SOCS1|F2R|STAT3|IL12A|SOCS3|SOCS2
0_creatingPathways/MSigDB/allSets.RData	BIOCARTA_HDAC_PATHWAY	27	20545	0.00367794	0.00821977	IGF1R|MAP2K6|AKT1|MEF2A|PIK3R1|MAPK7|MAPK14|MEF2D|CALM1|PIK3CA|CAMK1|PPP3CB|YWHAH|PIK3CG|INSR|NFATC2|HDAC5|PPP3CA|PPP3CC|NFATC1|CABIN1|MEF2C
0_creatingPathways/MSigDB/allSets.RData	BIOCARTA_MITOCHONDRIA_PATHWAY	21	20545	0.00368855	0.00821977	CASP6|DIABLO|BIK|BID|ENDOG|AIFM1|CYCS|XIAP|CASP3|APAF1|CASP7|BIRC2|DFFA|BCL2L1|BAX|CASP8
0_creatingPathways/MSigDB/allSets.RData	PID_SYNDECAN_2_PATHWAY	30	20545	0.00368873	0.00821977	EZR|MAPK8|SDCBP|CASK|PRKCD|CASP3|CAV2|SDC2|HRAS|EPB41|ITGA2|MAPK3|NF1|RHOA|RASA1|BAX|MAPK1|LAMA3|TGFB1|ITGA5|ITGB1
0_creatingPathways/MSigDB/allSets.RData	KEGG_GLYCEROLIPID_METABOLISM	45	20545	0.00369931	0.00823039	DGKD|ALDH9A1|ALDH3A2|GLA|PPAP2A|GK|LIPC|GPAM|LCLAT1|DGKI|AKR1B1|ALDH1B1|GPAT2|MGLL|ALDH2|AGK|DGKG|AGPAT1|ALDH7A1|LPL|AGPAT3|AKR1A1|DGKZ|MBOAT2|CEL|DGAT1|DGKA|AGPAT4|DGKH
0_creatingPathways/MSigDB/allSets.RData	PID_NEPHRIN_NEPH1_PATHWAY	31	20545	0.00372244	0.00826884	PRKCZ|MAPK8|PLCG1|MAP2K4|AKT1|NCK2|PIK3R1|PIK3CB|TJP1|PIK3CD|MAPK9|RAC1|CD2AP|PRKCI|KIRREL|GRB2|F2RL2|PIK3CA|PIK3R2|WASL|NCK1|BAD|ARRB2|JUN|FYN
0_creatingPathways/MSigDB/allSets.RData	REACTOME_VIF_MEDIATED_DEGRADATION_OF_APOBEC3G	47	20545	0.00373137	0.00827569	PSMD11|PSMD5|PSMD10|PSMC1|PSMD12|PSMB3|PSMD7|PSMC6|PSMA2|PSMD2|PSMC4|PSMC2|PSMD6|PSMA3|CUL5|PSMB5|RBX1|PSMD1|PSMB7|UBA52|PSMB4|PSMA7|RPS27A|PSMA1|PSMA5|PSMD4|PSMD13|PSMD9|PSME4|PSMB8|PSMB9|PSMB2|PSMB10|APOBEC3G|PSMF1
0_creatingPathways/MSigDB/allSets.RData	JNK_CASCADE	44	20545	0.0038119	0.00843117	MAP3K9|MAPK8|TNIK|MAP2K4|DUSP10|MAP3K2|CRKL|HIPK2|MAP3K4|ZNF675|KIAA1804|MAPK8IP2|AMBP|MAPK9|MAP3K12|MAPK8IP3|MAP4K5|MAP3K5|ZAK|MAP3K11|MAP4K3|MAP3K6|MAP3K13|TAOK3|MAP4K2|SH2D3C|CD27|MDFIC
0_creatingPathways/MSigDB/allSets.RData	REACTOME_DEADENYLATION_DEPENDENT_MRNA_DECAY	42	20545	0.00381339	0.00843117	DIS3|CNOT6|EIF4E|EIF4A3|DCP2|PAIP1|LSM5|XRN1|CNOT7|EXOSC7|EXOSC9|DCP1A|EXOSC6|CNOT4|CNOT2|PATL1|CNOT8|LSM1|EXOSC2|EDC3|DCPS|EIF4G1|DDX6|CNOT10|PARN|PABPC1|LSM2|LSM3|EXOSC5|CNOT3|EXOSC4|EIF4B|LSM4
0_creatingPathways/MSigDB/allSets.RData	PID_ATM_PATHWAY	34	20545	0.00384098	0.00847892	BLM|DCLRE1C|TP53BP1|BID|RFWD2|CDC25A|MDC1|YWHAB|UIMC1|RAD17|CHEK2|SMC1A|RBBP8|TERF2|SMC3|TOP3A|TRIM28|RNF8|FAM175A|FANCD2|UBE2N|MDM2|RAD9A|CTBP1|ATM|NBN|RAD50
0_creatingPathways/MSigDB/allSets.RData	LIPOPROTEIN_METABOLIC_PROCESS	32	20545	0.00385911	0.00850567	PGGT1B|PIGG|PIGH|PIGB|PIGA|FNTB|PIGT|PIGS|CETP|DPM1|FNTA|PIGK|PIGF|PIGC|ATG7|DPM2|CHM|GPAA1|SCARF1|DPM3|PIGV|PPT1|LDLR
0_creatingPathways/MSigDB/allSets.RData	REACTOME_NCAM_SIGNALING_FOR_NEURITE_OUT_GROWTH	64	20545	0.0039232	0.00863349	COL1A1|NRTN|COL9A3|NRAS|PRNP|CDK1|KRAS|PTK2|FGFR1|RAF1|CACNB2|COL4A2|CREB1|YWHAB|COL4A1|ST8SIA4|GFRA1|GDNF|HRAS|COL4A3|RPS6KA5|GRB2|CACNA1I|ST8SIA2|COL6A1|CACNA1G|COL6A2|COL3A1|CACNA1H|MAPK3|AGRN|NCAM1|SOS1|COL5A1|MAP2K1|MAP2K2|SPTAN1|MAPK1|CACNB3|SPTBN1|ARTN|SPTA1|FYN|COL6A3
0_creatingPathways/MSigDB/allSets.RData	PID_TOLL_ENDOGENOUS_PATHWAY	23	20545	0.00394106	0.00865931	IRAK1|MYD88|HSPD1|CHUK|TLR2|HMGB1|TIRAP|TLR4|TICAM1|RHOA|TLR1|S100A8|VCAN|TLR6|LY96|IRAK2
0_creatingPathways/MSigDB/allSets.RData	AACWWCAANK_UNKNOWN	132	20545	0.00398131	0.00872374	IGF2BP3|SSBP3|PRL|AFF3|TBC1D8B|ZDHHC14|NUFIP2|QTRTD1|BUB1B|FGFR1|TBPL1|DACH1|STAU1|MRPL50|SMCR8|UCKL1|SRSF6|PLAG1|ESPL1|RDH10|R3HDM1|SREK1|JARID2|EXO1|DOCK4|MAX|ST3GAL2|AKIRIN2|ABR|TOP3A|BMPR2|CLASP1|EPHB3|DCAF17|SHMT2|BTBD3|NFATC3|TNPO2|RAD51B|RPS6KA5|LARS|ZCWPW1|VCPIP1|NFIL3|BCKDK|ZNF189|SNX1|CLC|MNT|SNAPC3|LMAN2|C16orf13|PRIM1|PNKD|BBX|RABAC1|ZNF277|MRPL24|PCDH17|MEPCE|PPOX|ATL3|LIX1L|CA11|PBX…
0_creatingPathways/MSigDB/allSets.RData	NEGATIVE_REGULATION_OF_CELL_PROLIFERATION	148	20545	0.00398535	0.00872374	BTG3|CDKN1C|NOTCH2|KLF4|MAGED1|TGFB1I1|ETS1|LDOC1|GTPBP4|EEF1E1|BTG2|PRKRA|NCK2|TGFB2|TP53I11|CUL2|DLG5|PPM1D|ING5|CHEK1|NDN|NME1|CDKN3|CDKN2A|CDC6|TBRG1|HGS|NUP62|COL18A1|OSM|WARS|NF2|BAP1|APC|EREG|CNOT8|TOB1|FRK|EIF2AK2|SCIN|GNRH1|SSTR2|COL4A3|CUL5|B4GALT7|BTG1|FOXO4|ING1|RBBP4|CUL4A|CDKN2D|EMP3|MDM2|PRKRIR|CDKN2B|PTEN|TSC1|MNT|IL1B|PDS5B|IL1A|NF1|ABI1|FTH1|PAWR|CTBP1|ACVRL1|CDK6|GAS8|ATP8A2|CD…
0_creatingPathways/MSigDB/allSets.RData	REACTOME_CROSS_PRESENTATION_OF_SOLUBLE_EXOGENOUS_ANTIGENS_ENDOSOMES	45	20545	0.00398887	0.00872374	PSMD11|PSMD5|PSMD10|PSMC1|MRC2|PSMD12|PSMB3|PSMD7|PSMC6|PSMA2|PSMD2|PSMC4|PSMC2|PSMD6|PSMA3|PSMB5|PSMD1|PSMB7|PSMB4|PSMA7|FCGR1B|PSMA1|PSMA5|PSMD4|PSMD13|PSMD9|PSME4|PSMB8|PSMB9|PSMB2|PSMB10|PSMF1|MRC1
0_creatingPathways/MSigDB/allSets.RData	V$HFH8_01	189	20545	0.00407114	0.0088899	KCNQ5|BCL11B|BAMBI|PELI2|HOXA10|MARCKS|LMO4|ASXL1|FSTL1|NOVA1|ABCA1|RPS6KB1|FLRT3|ING3|BUB3|ZKSCAN5|SLC39A8|SSH3|FRMD4A|SUPT4H1|SLC16A6|CTDSPL2|KCTD15|FLI1|SLC35D1|BRIP1|TSPYL4|ITPKB|GTF2A1|SUMO1|USP3|BEX2|HMGN3|TSPAN17|TBCC|KIAA1715|TNR|CDAN1|FBXO11|ZFYVE1|ARFGEF1|OPA3|TOB1|GFRA1|SLC10A7|WHSC1L1|LTA|SCAMP1|GOLGA1|MXRA8|CLDN8|RORA|PDLIM3|CHD1|ARHGAP30|ATXN7L2|KIF21A|REEP4|ELF1|ETV5|KLF12|TGIF1|MG…
0_creatingPathways/MSigDB/allSets.RData	KEGG_SYSTEMIC_LUPUS_ERYTHEMATOSUS	96	20545	0.00410056	0.00894035	H2AFV|TROVE2|SSB|CTSG|H2AFY2|SNRPD3|SNRPD1|H2AFZ|SNRPB|HIST3H2A|HIST1H3E|H3F3A|HIST1H2BL|TRIM21|HIST1H2BO|FCGR2C|HIST1H2BJ|IFNG|HIST1H3B|C1QB|C1QA|HIST2H2AA3|HIST1H2BM|HIST1H2BD|HIST1H2BC|HIST1H2AL|HIST1H2BH|CD86|ELANE|HIST1H2AK|HLA-DOA|TNF|HIST1H3A|HIST1H2BE|HIST1H4A|C1R|HIST1H2AJ|HIST1H2BB|HLA-DMB|FCGR2A|HIST1H4E|C5|H2AFJ|HIST1H2AM|HLA-DOB|HIST1H4H|HIST1H2BK|CD40|HLA-DRA|HIST1H2AC|HLA-DMA|ACTN4…
0_creatingPathways/MSigDB/allSets.RData	V$MEIS1AHOXA9_01	109	20545	0.00411928	0.0089582	BEND4|KCNQ5|IRX3|HRK|HOXA3|ASXL1|NFATC4|NOVA1|FLRT3|ANKS1B|SKA2|NAP1L5|KIAA2013|PHF20L1|PDGFC|SOX4|PIK3R1|TAGLN3|TRIM69|TCF7L1|PPP1R10|LUC7L3|JARID2|SYNPO2L|TFAP2A|NIPBL|CNOT2|EDN1|NCALD|CLPX|E4F1|ZNF362|SAMD11|GPR22|B3GAT3|KLF12|ANKRD12|PIK3CG|HOXB7|NECAP1|STRN|PRR11|FBXO32|HCFC2|NOG|ODF2|UNC13B|USP32|SCML1|CACNB3|NRP1|KIF1B|ARF3|TPM2|PDLIM1|TLE4|SATB1|HLX|CISH|CREB5|CHN2
0_creatingPathways/MSigDB/allSets.RData	REACTOME_RNA_POL_II_PRE_TRANSCRIPTION_EVENTS	52	20545	0.00412141	0.0089582	POLR2D|TAF5|NCBP2|SUPT16H|POLR2B|ERCC3|SUPT4H1|POLR2G|GTF2E1|GTF2A1|TAF13|POLR2K|NCBP1|TAF11|CDK7|ELL|TAF4|TBP|SUPT5H|TCEA1|POLR2I|CCNT1|GTF2F1|POLR2J|GTF2H3|POLR2C|TAF4B|CCNH|TAF12|GTF2A2|POLR2L|TAF10|POLR2E|CCNT2|GTF2H1|CDK9
0_creatingPathways/MSigDB/allSets.RData	PID_CDC42_REG_PATHWAY	30	20545	0.00418732	0.00908752	BCAR3|ARHGEF9|PLCG1|DOCK10|NME1|DOCK6|ITSN1|RACGAP1|APC|SPATA13|ARHGAP17|ARHGEF25|FARP2|ARHGEF6|FGD1|RALBP1|VAV2|CDC42|ITSN2|DOCK11|MCF2L|ARHGEF7|VAV3
0_creatingPathways/MSigDB/allSets.RData	PID_CD40_PATHWAY	31	20545	0.00425994	0.00923095	MAP3K1|MAPK8|TDP2|MYC|MAP2K4|AKT1|NFKB1|MAPK14|TRAF6|MAP3K14|RELA|MAPK9|TRAF3|TRAF1|TNFAIP3|BIRC2|NFKBIA|STAT5A|MAPK11|BCL2L1|CBLB|CD40|JUN
0_creatingPathways/MSigDB/allSets.RData	BIOCARTA_EDG1_PATHWAY	27	20545	0.00428199	0.00926455	AKT1|PTK2|PIK3R1|S1PR1|PDGFA|ASAH1|RAC1|ADCY1|GNB1|PIK3CA|PIK3CG|MAPK3|ITGAV|RHOA|SMPD2|MAPK1|PRKCB|SPHK1|PLCB1|PRKCA|GNAI1
0_creatingPathways/MSigDB/allSets.RData	REACTOME_REGULATION_OF_APOPTOSIS	54	20545	0.00429168	0.00927135	MAGED1|PSMD11|PSMD5|PSMD10|PSMC1|PSMD12|PSMB3|PSMD7|PSMC6|PSMA2|PSMD2|CASP3|PSMC4|PSMC2|PSMD6|PAK2|PSMA3|PSMB5|DAPK2|PSMD1|PSMB7|UBA52|PSMB4|PSMA7|RPS27A|PSMA1|PSMA5|PSMD4|PSMD13|PSMD9|PSME4|PSMB8|PSMB9|PSMB2|APPL1|PSMB10|ARHGAP10|PSMF1|DAPK1
0_creatingPathways/MSigDB/allSets.RData	REACTOME_REGULATION_OF_ORNITHINE_DECARBOXYLASE_ODC	46	20545	0.00430247	0.00928047	ODC1|PSMD11|PSMD5|PSMD10|PSMC1|PSMD12|PSMB3|PSMD7|PSMC6|OAZ2|PSMA2|PSMD2|AZIN1|PSMC4|PSMC2|PSMD6|PSMA3|PSMB5|PSMD1|PSMB7|PSMB4|PSMA7|PSMA1|OAZ1|PSMA5|PSMD4|PSMD13|PSMD9|PSME4|PSMB8|PSMB9|PSMB2|PSMB10|PSMF1
0_creatingPathways/MSigDB/allSets.RData	BIOCARTA_RAS_PATHWAY	23	20545	0.00437068	0.00941326	RALA|CHUK|AKT1|RAF1|PIK3R1|NFKB1|HRAS|RELA|RAC1|FOXO4|PLD1|RALBP1|PIK3CA|PIK3CG|MAPK3|RHOA|CDC42|BAD|BCL2L1|MAP2K1
0_creatingPathways/MSigDB/allSets.RData	CASPASE_ACTIVATION	25	20545	0.0044516	0.00957297	MOAP1|LCK|DIABLO|CYCS|CDKN2A|APAF1|HIP1|BCL2L10|COL4A3|VCP|STAT1|IFNB1|BAX|F2R|PMAIP1|SMAD3|IFT57
0_creatingPathways/MSigDB/allSets.RData	PID_RHOA_REG_PATHWAY	44	20545	0.00456977	0.00981218	ARHGEF12|ARHGAP6|ARAP3|ARHGEF18|OBSCN|VAV1|ABR|ECT2|ARHGEF25|ARHGEF11|VAV2|ARHGAP4|ARHGEF2|ARHGEF3|ARAP1|BCR|RHOA|DLC1|ARHGAP5|ARHGDIB|MCF2L|FARP1|AKAP13|CDKN1B|ARHGAP9|ARHGEF10|ARHGEF17|NET1|VAV3
0_creatingPathways/MSigDB/allSets.RData	REACTOME_MRNA_3_END_PROCESSING	30	20545	0.00462847	0.00992316	CDC40|PAPOLA|NCBP2|CLP1|CPSF2|CSTF2|SRSF3|SRSF6|U2AF1|SRSF5|NFX1|SRSF7|RNPS1|CPSF7|SRSF1|NCBP1|RBM8A|DHX38|CSTF1|NUDT21|U2AF2|CSTF3|PCF11
0_creatingPathways/MSigDB/allSets.RData	MACROMOLECULE_CATABOLIC_PROCESS	133	20545	0.00465526	0.00996549	RNASE6|UBE2G1|RNF144B|GBA3|UBE2I|ARIH1|SMURF1|ERCC3|RNF217|UBE2V2|GNPDA1|SOD1|AIFM1|UBE2A|UBE3A|RNASE2|TKTL1|CYCS|CDKN2A|UBE2G2|DERL2|HGS|CECR2|FZR1|XRN2|UBE2C|HNRNPD|UBR5|RNASE3|RNASEH1|SMURF2|ZFP36|UBE2D1|UBB|CDC23|UHRF2|SMG7|NEDD8|ERCC4|UBE2K|PRKCG|UBE2D2|GNS|PPP1R8|PRSS2|FBXO22|ANAPC10|CDC20|VCP|UBE2N|MDM2|UBE2E1|AMFR|UBE2L3|FBXO7|USE1|ANAPC5|UBE2D3|RNF11|ERCC5|DFFA|AUH|GBA2|STUB1|DERL1|ALDOA…
0_creatingPathways/MSigDB/allSets.RData	PID_AMB2_NEUTROPHILS_PATHWAY	41	20545	0.00466496	0.00996987	PRKCZ|HCK|BLK|LYN|LCK|AKT1|ICAM1|JAM2|ROCK1|NFKB1|JAM3|HMGB1|LRP1|MST1|SELP|RAP1B|FGR|MMP9|RHOA|TNF|TLN1|YES1|RAP1A|ITGB2|PLAU|ITGAM|FYN|CTGF
0_creatingPathways/MSigDB/allSets.RData	RECEPTOR_MEDIATED_ENDOCYTOSIS	33	20545	0.00467139	0.00996987	ADRB2|PDLIM7|PI4KB|IGF2R|RAC1|AP1S1|HFE|STAB2|CLTCL1|M6PR|CBL|MSR1|ASGR1|ARF6|DNM1|FOLR1|PICALM|SCARF1|LDLRAP1|ARHGAP27|PPT1|SORL1|STAB1|MRC1
0_creatingPathways/MSigDB/allSets.RData	REACTOME_PI3K_AKT_ACTIVATION	36	20545	0.00469784	0.0100112	IRS1|AKT3|CHUK|AKT1|TRIB3|PIK3R1|CREB1|PIK3CB|NTRK1|PHLPP1|FOXO4|NGF|RPS6KB2|PIK3CA|MDM2|PTEN|PIK3R2|RHOA|IRS2|AKT2|CDKN1A|BAD|FOXO1|MAPKAP1|CDKN1B|FOXO3
0_creatingPathways/MSigDB/allSets.RData	BIOCARTA_INSULIN_PATHWAY	22	20545	0.0047278	0.0100599	IRS1|MAPK8|SRF|RAF1|PIK3R1|CSNK2A1|PTPN11|HRAS|GRB2|PIK3CA|PIK3CG|MAPK3|INSR|SHC1|RASA1|SOS1|FOS|MAP2K1|JUN
0_creatingPathways/MSigDB/allSets.RData	REACTOME_INTEGRATION_OF_ENERGY_METABOLISM	114	20545	0.00487613	0.0103599	MARCKS|SLC25A4|SPCS3|PPP2R1B|ACLY|STX1A|FFAR1|CACNA1A|PRKAR1A|CACNB2|PRKAR2B|ACACB|GNAS|FASN|CTNNB1|PPP2CA|PAX6|ADCY4|PRKAR2A|ADCY1|GNB1|PPP2R5D|CDX2|GNG13|SEC11A|ADCY2|GATA4|GNG8|GNB5|IQGAP1|ISL1|RAP1B|RAPGEF4|PRKAG2|PLCB2|AGPAT1|SEC11C|MLX|PRKAB2|SPCS1|PPP2CB|VAMP2|GNAI2|PLCB3|GNG12|GNB4|KCNS3|RAP1A|TKT|DPP4|GNG7|TALDO1|ADCY3|STXBP1|SPCS2|GNG2|STK11|CACNB3|GNA11|ADCY6|GNAQ|GNA15|PRKACB|ADCY7|RA…
0_creatingPathways/MSigDB/allSets.RData	INDUCTION_OF_APOPTOSIS_BY_EXTRACELLULAR_SIGNALS	27	20545	0.00494667	0.0104941	CD38|TNFRSF25|BTK|DIABLO|BID|DPF2|FADD|PDCD6|DEDD|MAP3K5|DAP3|BAX|CFLAR|DAPK1|PRKCA|CRADD
0_creatingPathways/MSigDB/allSets.RData	NEGATIVE_REGULATION_OF_GROWTH	39	20545	0.00495596	0.010498	APBB2|PTCH1|CAPRIN2|CDKN2AIP|SMAD4|DCBLD2|ING5|CDKN2A|NDUFS3|RB1|CDKN2D|PML|DLC1|CDKN1A|ENO1|CDKN1B|IP6K2|SERTAD2|TGFB1|ACVR1B|PPT1|SMAD3|BCL6
0_creatingPathways/MSigDB/allSets.RData	POSITIVE_REGULATION_OF_TRANSFERASE_ACTIVITY	80	20545	0.00506495	0.0107129	MALT1|MAP3K9|IRAK1|ADRB2|PPAP2A|MAP3K2|SOD1|S1PR2|MAP3K4|CXCR4|CCDC88A|SERINC1|PIK3CB|MAP3K7|PARD3|CCND3|KIAA1804|TGFA|EREG|TRAF6|CD81|SERINC2|PROK2|ADRA2C|GADD45G|MADD|SHC1|ERN1|MAP4K5|MAP3K5|GADD45B|STRADB|ZAK|PICK1|MAP3K11|PRKD3|TLR6|C5|MAP3K6|MAP3K13|ERBB2|PAK1|SERINC5|CD24|MDFIC|CCND2
0_creatingPathways/MSigDB/allSets.RData	PID_RB_1PATHWAY	63	20545	0.00510504	0.0107815	SIRT1|CEBPD|CBX4|E2F1|TGFB2|RUNX2|CCNA2|TFDP1|RAF1|CREBBP|CDKN2A|CDK2|E2F2|PPP2CA|EP300|SKP2|CCND3|MAPK14|E2F3|RB1|MAPK9|UBTF|HDAC1|AATF|TBP|SUV39H1|RBBP4|SMARCB1|ELF1|CDK4|MDM2|CCNE1|SMARCA4|CTBP1|CDK6|CDKN1A|MAPK11|ATF7|CDKN1B|JUN|MEF2C|CEBPA|CCND2
0_creatingPathways/MSigDB/allSets.RData	NEGATIVE_REGULATION_OF_SIGNAL_TRANSDUCTION	36	20545	0.00513009	0.0108183	EID2|ADRB2|ARAP3|SNX6|SMURF1|PEG10|ZNF675|HGS|NLK|BRAP|NF2|AMBP|VWC2|FRZB|NLRP12|SLA2|PTEN|TSC1|TNFAIP3|NF1|SOCS1|PTPRC|ACVR1|SIGIRR|TAOK3|CARD8|RHOH
0_creatingPathways/MSigDB/allSets.RData	REACTOME_NEP_NS2_INTERACTS_WITH_THE_CELLULAR_EXPORT_MACHINERY	26	20545	0.00514726	0.0108303	RAN|RAE1|NUP155|NUPL2|NUP205|NUP54|SEH1L|TPR|NUP85|NUP62|NUP88|NUP93|NUP210|POM121|RANBP2|NUP37|XPO1|NUP153|NUP43
0_creatingPathways/MSigDB/allSets.RData	AAANWWTGC_UNKNOWN	185	20545	0.00515107	0.0108303	MEIS1|DSTN|SSBP3|HOXA3|SESN2|IGF2BP1|SNX25|TBC1D8B|LRRC3B|SKIL|NRAS|DAB1|KANK1|TFDP2|EBF1|DCHS2|ATP1B1|SPAG9|PATZ1|PRPF4B|LOXL4|MAP3K4|MAN2A2|SOX4|TRAM1|ANK3|AFF4|FGFR2|PPP1R10|DLGAP4|EIF4EBP2|SKP2|LUC7L3|SLMAP|SIX5|ZNF827|DDIT3|MBNL1|POU4F1|FZD7|MYLK|NEK6|PAX6|ZFPM1|SATB2|DSCAM|HOXA2|THBS2|RORA|APP|TLK1|BNC2|DNAJB5|CACNA1D|CEPT1|CNTFR|PPP2R2A|ATXN7L1|RAB10|LSAMP|KLF12|TGIF1|CALM1|PRKRIR|CITED2|M…
0_creatingPathways/MSigDB/allSets.RData	CELLULAR_PROTEIN_CATABOLIC_PROCESS	56	20545	0.00517241	0.010859	UBE2G1|RNF144B|UBE2I|ARIH1|SMURF1|RNF217|UBE2A|UBE3A|UBE2G2|DERL2|FZR1|UBE2C|UBR5|SMURF2|UBE2D1|UBB|CDC23|UHRF2|NEDD8|UBE2K|UBE2D2|FBXO22|ANAPC10|CDC20|VCP|UBE2E1|AMFR|UBE2L3|FBXO7|ANAPC5|UBE2D3|RNF11|STUB1|DERL1|FBXL4|SQSTM1|UBE4B|UBE2H|KIAA0368|UBE2B|EDEM1
0_creatingPathways/MSigDB/allSets.RData	ST_GA12_PATHWAY	23	20545	0.00518731	0.0108741	RASAL1|NR4A3|MAPK8|BTK|PTK2|MYEF2|RAF1|MAPK7|VAV1|PLD1|F2RL2|DLG4|MAP2K5|F2RL1|PLD3|MAPK1|JUN
0_creatingPathways/MSigDB/allSets.RData	BIOCARTA_RAC1_PATHWAY	23	20545	0.00526295	0.0110164	WASF1|MAP3K1|RPS6KB1|LIMK1|CDK5R1|PIK3R1|VAV1|MYLK|RAC1|CFL1|PLD1|RALBP1|PIK3CA|PIK3CG|ARFIP2|CHN1|PAK1|NCF2
0_creatingPathways/MSigDB/allSets.RData	REACTOME_RNA_POL_I_TRANSCRIPTION_INITIATION	22	20545	0.00536689	0.0112174	POLR1C|TAF1B|RRN3|TAF1A|ERCC3|TAF1C|POLR1B|POLR2K|EHMT2|CDK7|UBTF|ERCC6|GTF2H3|CCNH|KAT2B|POLR1D|GTF2H1
0_creatingPathways/MSigDB/allSets.RData	REACTOME_ASSOCIATION_OF_TRIC_CCT_WITH_TARGET_PROTEINS_DURING_BIOSYNTHESIS	23	20545	0.00538016	0.0112285	ARFGEF2|USP11|FBXW2|CCT2|CCT8|XRN2|CCT6A|CCT5|FKBP9|CCT3|FBXO6|FBXW5|FBXL5|KIFC3|FBXO4|CCT4|SPHK1|FBXW7
0_creatingPathways/MSigDB/allSets.RData	REGULATION_OF_HYDROLASE_ACTIVITY	77	20545	0.00541596	0.0112866	MOAP1|LCK|DIABLO|CYCS|CDKN2A|LPAR2|APAF1|BIRC5|HIP1|BCL2L10|NLRP3|COL4A3|DHCR24|IFI6|FGD1|RALBP1|SFN|AVPR1A|VCP|CDKN2D|RAB3GAP1|STAT1|PPP6R3|TSC1|FGD5|ERN1|NF1|PLCB2|PPP2R4|ARAP1|IFNB1|ADAP1|NLRP2|ATPIF1|FGD2|S1PR4|FGD6|BAX|F2R|CARD8|ARHGAP27|PMAIP1|DNAJB6|SMAD3|IFT57|GPX1|GNAQ|GNA15
0_creatingPathways/MSigDB/allSets.RData	RYCACNNRNNRNCAG_UNKNOWN	69	20545	0.00544156	0.0113233	FYB|MDK|TLE3|FMR1|KLHDC10|SLC25A4|FRMD4A|LEMD2|RRAGA|GPR173|FGF13|DLGAP4|FBXO11|PPP1R21|NIPBL|PITPNM1|CHRDL1|C17orf62|SEMA3A|IL17RE|CPNE1|PPP3CB|AHCYL2|UBE2L3|PLXNA2|CD79B|PDZD2|CHST13|BLOC1S1|TPM3|ITSN2|TSC22D3|NPFF|RHOF|PBXIP1|LDB2|STAT3|EGR3|STARD13|ARTN|MEF2C|H2AFY
0_creatingPathways/MSigDB/allSets.RData	REACTOME_MRNA_CAPPING	27	20545	0.00549924	0.0114265	RNMT|POLR2D|NCBP2|POLR2B|ERCC3|POLR2G|RNGTT|POLR2K|NCBP1|CDK7|SUPT5H|POLR2I|GTF2F1|POLR2J|GTF2H3|POLR2C|CCNH|POLR2L|POLR2E|GTF2H1
0_creatingPathways/MSigDB/allSets.RData	KEGG_PROPANOATE_METABOLISM	32	20545	0.00550811	0.0114281	ABAT|SUCLG2|ALDH9A1|ALDH3A2|ALDH6A1|SUCLA2|PCCA|MUT|ACACB|ACAT2|ALDH1B1|LDHB|MLYCD|PCCB|ECHS1|ALDH2|HIBCH|ALDH7A1|ACSS1|ACADM|SUCLG1|HADHA|ACSS2|LDHA|ACAT1
0_creatingPathways/MSigDB/allSets.RData	LIPOPROTEIN_BIOSYNTHETIC_PROCESS	25	20545	0.00560336	0.0116087	PGGT1B|PIGG|PIGH|PIGB|PIGA|FNTB|PIGT|PIGS|DPM1|FNTA|PIGK|PIGF|PIGC|ATG7|DPM2|CHM|GPAA1|DPM3|PIGV
0_creatingPathways/MSigDB/allSets.RData	RAS_PROTEIN_SIGNAL_TRANSDUCTION	63	20545	0.00563234	0.0116517	RASGRP1|NOTCH2|ABCA1|ARAP3|LCK|LIMK1|ARHGAP29|CRKL|LAT|ROCK1|G3BP1|RAC1|GNB1|FARP2|CFL1|PLD1|GRB2|FGD1|RALBP1|SGSM3|RTKN|RHOB|ARHGAP4|TSC1|GRAP|FGD5|NF1|ARAP1|RHOA|SOS1|ARHGAP5|ARF6|FGD2|FGD6|ARHGDIB|RREB1|RHOG|ELMO1|RRAS|PARK7|ARHGAP27
0_creatingPathways/MSigDB/allSets.RData	REACTOME_ER_PHAGOSOME_PATHWAY	56	20545	0.00565572	0.011683	SEC61G|PSMD11|PSMD5|PSMD10|PSMC1|PSMD12|PSMB3|PSMD7|PSMC6|PSMA2|SEC61A2|PSMD2|PSMC4|PSMC2|PSMD6|PSMA3|PSMB5|PDIA3|PSMD1|PSMB7|UBA52|SEC61A1|PSMB4|PSMA7|TAP2|RPS27A|PSMA1|PSMA5|PSMD4|PSMD13|PSMD9|PSME4|PSMB8|B2M|PSMB9|HLA-F|PSMB2|PSMB10|PSMF1
0_creatingPathways/MSigDB/allSets.RData	REGULATION_OF_NUCLEOCYTOPLASMIC_TRANSPORT	21	20545	0.00568853	0.0117336	NCBP2|KHDRBS1|UHMK1|FLNA|BARD1|NLRP3|NLRP12|TONSL|NF1|TRIP6|NFKBIL1|FAF1|TGFB1|NUDT4|MXI1|SMAD3
0_creatingPathways/MSigDB/allSets.RData	PROTEIN_OLIGOMERIZATION	40	20545	0.00575291	0.0118492	DGKD|IGF1R|MALT1|IRAK1|SEPT7|BCL10|AASS|TP63|GOPC|NLRP3|RAD51|AMFR|INSR|EIF2AK3|SEPT11|ATPIF1|MAP3K11|SEPT9|ALDH5A1|BAX|SCUBE3|SYT1|NOD1|CCDC88C|STOM
0_creatingPathways/MSigDB/allSets.RData	BIOCARTA_RHO_PATHWAY	32	20545	0.00578487	0.0118977	ARHGAP6|ACTR2|LIMK1|ROCK1|PIP5K1A|MYLK|CFL1|ARHGEF11|ACTR3|ARHGAP4|ARPC4|BAIAP2|ARPC3|RHOA|PFN1|ARHGAP5|TLN1|ARPC2|ARPC5|PIP5K1B|DIAPH1|ARPC1B|VCL|GSN
0_creatingPathways/MSigDB/allSets.RData	SMALL_GTPASE_MEDIATED_SIGNAL_TRANSDUCTION	83	20545	0.0060163	0.0123436	RASGRP1|NOTCH2|ABCA1|ARAP3|LCK|LIMK1|PDK1|ARHGAP29|CRKL|LAT|DMPK|ROCK1|RGS19|G3BP1|ABR|RAC1|GTPBP2|GNB1|FARP2|CFL1|RRAD|RRAGC|PLD1|GRB2|FGD1|RALBP1|SGSM3|RTKN|RHOB|ARHGAP4|TSC1|GRAP|FGD5|NF1|ARFIP2|ARAP1|RHOA|SOS1|ARHGAP5|RASL10A|ARF6|FGD2|FGD6|ARHGDIB|RREB1|RHOG|ELMO1|RRAS|TNK2|PARK7|ARHGAP27|CDC42BPA|VAV3
0_creatingPathways/MSigDB/allSets.RData	REACTOME_DEPOSITION_OF_NEW_CENPA_CONTAINING_NUCLEOSOMES_AT_THE_CENTROMERE	45	20545	0.00601912	0.0123436	MIS18A|CASC5|HJURP|RBBP7|CENPN|CENPO|H2AFZ|CENPI|RSF1|CENPK|HIST1H2BL|CENPH|RBBP4|HIST1H2BO|SMARCA5|HIST1H2BJ|HIST2H2AA3|HIST1H2BM|HIST1H2BD|HIST1H2BC|HIST1H2BH|ITGB3BP|HIST1H2BE|HIST1H4A|HIST1H2AJ|HIST1H2BB|HIST1H4E|NPM1|MIS18BP1|HIST1H4H|HIST1H2BK|HIST1H2AC|HIST2H2BE
0_creatingPathways/MSigDB/allSets.RData	MITOCHONDRION_ORGANIZATION_AND_BIOGENESIS	44	20545	0.00606935	0.0124286	TSPO|TIMM17A|MTX2|SLC25A4|TIMM17B|BID|CDKN2A|OPA1|TFAM|HSP90AA1|TRNT1|COX18|DNM1L|TOMM34|IFI6|TAMM41|SFN|NDUFS7|TOMM22|POLRMT|MPV17|FIS1|NDUFS4|SLC25A1|BCL2L1|BAX|STARD3|PMAIP1|GPX1
0_creatingPathways/MSigDB/allSets.RData	GTTNYYNNGGTNA_UNKNOWN	84	20545	0.00615499	0.0125857	NR4A3|FGF9|LRP10|DIS3|ARFIP1|GLRX5|NUP62CL|PPP1R16A|P2RY10|TUB|SMARCAD1|SLC8A3|OSR2|CEP135|MBNL2|GTF3C1|NLGN2|SREK1|OSM|RAB28|WRN|NUDC|WDR47|RARA|STRN4|CASC4|SLC9A7|CHD4|FKRP|TIGD4|CAMK2A|RFX1|STAT6|TEX2|MGAT4B|CAMK1|OSBPL2|ITGB3BP|TRERF1|C11orf57|DCTN3|PIM2|PRRT2|FRA10AC1|RREB1|KCNK12|TBC1D16|PCF11|FAM49A|CCDC24|IFT57|HPCAL1
0_creatingPathways/MSigDB/allSets.RData	REACTOME_CD28_CO_STIMULATION	31	20545	0.00621385	0.0126877	AKT3|LYN|LCK|AKT1|TRIB3|PIK3R1|VAV1|MAP3K14|PAK2|RAC1|GRB2|PIK3CA|PIK3R2|CD86|AKT2|CDC42|YES1|MAPKAP1|MAP3K8|PAK1|FYN
0_creatingPathways/MSigDB/allSets.RData	SECRETORY_PATHWAY	82	20545	0.00630794	0.0128613	DOPEY2|KCNMB4|CADPS|YKT6|RAB2A|ARFGEF2|GOSR2|GOSR1|NLGN1|SYTL4|ERGIC1|TMX1|NAPG|SEC22C|VTI1B|VAMP3|BAIAP3|COPE|TMED10|EXOC5|COG2|ARFGEF1|ERP44|COPB1|LMAN1|SCIN|SCAMP1|KIF1C|NRBP1|GBF1|RIMS1|STX18|ERGIC2|HRH3|SEC22B|USE1|COPZ1|SNAPIN|RAB14|NAPA|STX7|ERGIC3|RER1|STX16|SNAP23|COG3|CCL5|SYT1|KRT18|OPTN|CKLF
0_creatingPathways/MSigDB/allSets.RData	REACTOME_APOPTOTIC_EXECUTION_PHASE	49	20545	0.00631731	0.0128619	DSG2|LMNB1|CASP6|PRKCD|PTK2|ACIN1|ROCK1|CASP3|CTNNB1|CASP7|APC|ADD1|HMGB1|DNM1L|PAK2|TJP1|MAPT|FNTA|KPNA1|PLEC|GAS2|HIST1H1D|BIRC2|DFFA|STK24|PRKCQ|LMNA|KPNB1|HIST1H1C|SPTAN1|SATB1|CASP8|H1F0|TJP2|GSN
0_creatingPathways/MSigDB/allSets.RData	REACTOME_RECYCLING_PATHWAY_OF_L1	25	20545	0.00644389	0.0131007	EZR|KIF4A|NUMB|CLTC|RPS6KA5|CLTA|AP2B1|RDX|RPS6KA4|MSN|DNM1|AP2A2|RPS6KA3|AP2M1|AP2S1|MAPK1|DPYSL2|RPS6KA2
0_creatingPathways/MSigDB/allSets.RData	VIRAL_REPRODUCTION	38	20545	0.00651427	0.0132248	TOP2A|RRAGA|PPIA|ITCH|OPRK1|HTATSF1|VAPB|RSF1|WWP1|UBP1|CD81|SMARCB1|APOBEC3F|WWP2|CCL2|GFI1|CTBP1|DERL1|HCFC2|APOBEC3G|TNIP1|CTBP2|CALCOCO2|TGFB1|SMAD3|MDFIC
0_creatingPathways/MSigDB/allSets.RData	KEGG_BLADDER_CANCER	40	20545	0.00659652	0.0133454	MYC|NRAS|E2F1|ARAF|BRAF|KRAS|RAF1|CDKN2A|E2F2|E2F3|RB1|HRAS|DAPK2|RPS6KA5|CDK4|MDM2|MAPK3|MMP9|CDKN1A|VEGFB|MAP2K1|MAP2K2|MAPK1|ERBB2|THBS1|DAPK1
0_creatingPathways/MSigDB/allSets.RData	PROTEOLYSIS	184	20545	0.00659727	0.0133454	CTSH|UBE2G1|RNF144B|DNAJC1|PCSK5|UBE2I|CASP6|PSEN2|ARIH1|SMURF1|ADAM10|USP25|TPP2|PSEN1|RNF217|CTSG|MBTPS1|CTSO|UBE2A|UBE3A|FBXW2|ATG4D|ATP6AP2|SENP1|ZMPSTE24|UBE2G2|CASP3|ATG4B|DERL2|FZR1|LNPEP|CASP7|UBE2C|PSMC4|UBR5|ADAMTS5|MMP11|SMURF2|UBE2D1|UBB|CTSZ|CDC23|RCE1|UHRF2|NEDD8|UBE2K|ATG4A|UBE2D2|TMPRSS11E|PMPCA|PREP|CTRL|MMP14|PRSS2|FBXO22|ANAPC10|LTBP4|APH1A|AURKAIP1|CDC20|VCP|UBE2N|FBXO6|UBE2E1…
0_creatingPathways/MSigDB/allSets.RData	YTAATTAA_V$LHX3_01	176	20545	0.00660197	0.0133454	SSBP3|PPM1E|NOTCH2|HRK|RORB|MARCKS|ZEB2|LMO4|TRIM24|SRPK2|IRX5|SUCLG2|NOVA1|ITGA8|CDYL|TNRC6A|MAP1B|LRRC15|GNA13|BAZ1A|NRL|KCTD15|FIP1L1|TFDP2|KAT6B|SHOX2|ALKBH5|PCNT|PITPNC1|ARNTL|ARHGAP44|NPR3|OSBPL8|OSR2|ADAMTS10|SULF2|NLGN2|APPL2|SRSF7|TAL1|SOBP|FAM193B|LUC7L3|H2AFZ|LRRC4|TP63|TFAP2A|MBNL1|FZD7|INPPL1|RAPGEFL1|IMMP1L|DHX38|PRKAB1|PRKAR2A|VAMP8|ADAM11|PROK2|RORA|PRRX1|COL12A1|RAX|BNC2|SEMA3A|R…
0_creatingPathways/MSigDB/allSets.RData	REACTOME_ACTIVATION_OF_GENES_BY_ATF4	23	20545	0.00688679	0.0139013	DIS3|NFYB|HERPUD1|ASNS|DCP2|EXOSC7|EXOSC9|EXOSC6|DDIT3|EXOSC2|KHSRP|PARN|ATF6|CCL2|EXOSC5|NFYA|EXOSC4|ATF3
0_creatingPathways/MSigDB/allSets.RData	KEGG_BASE_EXCISION_REPAIR	32	20545	0.00690127	0.0139107	LIG3|TDG|POLE3|POLB|NEIL3|POLD2|POLE2|HMGB1|POLD1|APEX2|FEN1|APEX1|PARP2|POLE4|XRCC1|POLL|PARP4|NEIL2|PARP3|MUTYH|NTHL1|MPG|OGG1|POLD4
0_creatingPathways/MSigDB/allSets.RData	KEGG_INTESTINAL_IMMUNE_NETWORK_FOR_IGA_PRODUCTION	44	20545	0.00694155	0.013972	TNFSF13B|ICOSLG|CXCR4|CCL28|MAP3K14|TNFRSF17|CCL25|CD86|HLA-DOA|CXCL12|HLA-DMB|IL15|HLA-DOB|CD40|HLA-DRA|IL15RA|TNFSF13|HLA-DMA|LTBR|TGFB1|HLA-DPB1|ITGB7|ITGA4|HLA-DQB1|HLA-DQA1|HLA-DPA1
0_creatingPathways/MSigDB/allSets.RData	KEGG_PROTEIN_EXPORT	23	20545	0.00697171	0.0140127	SEC61G|SRPRB|SPCS3|SRP72|SRP54|SEC61A2|IMMP2L|HSPA5|SRP9|IMMP1L|SRP68|SRP19|SEC63|SEC11A|SEC61A1|SEC62|SEC11C|SPCS1|SPCS2
0_creatingPathways/MSigDB/allSets.RData	ENDOSOME_TRANSPORT	23	20545	0.0069984	0.0140464	DOPEY2|ABCA1|YKT6|ADRB2|GOSR1|VPS4B|TOM1|ANKRD27|RAB35|RHOB|ZFYVE16|RAB14|M6PR|LYST|BET1L|SQSTM1|STX16
0_creatingPathways/MSigDB/allSets.RData	PID_ATR_PATHWAY	38	20545	0.00706339	0.0141568	HUS1|TIPIN|TIMELESS|TOPBP1|CCNA2|CDC25A|MCM7|CHEK1|YWHAZ|CDC6|RFC3|YWHAB|CDK2|RAD17|PPP2CA|ATR|RFC4|FBXW11|RAD51|MCM2|CLSPN|FANCD2|CEP164|MDM2|RAD9A|RFC2|RPA2|NBN|RFC5
0_creatingPathways/MSigDB/allSets.RData	GLYCOPROTEIN_METABOLIC_PROCESS	90	20545	0.00707502	0.0141601	PSEN2|ALG2|B3GALNT1|MGEA5|PSEN1|ALG6|TUSC3|FUT4|POMT1|LIPC|SDF2|TSPAN8|AGA|DOLPP1|ABCG1|COG2|GALNT7|GCNT1|MAN1A2|ST8SIA4|ERP44|B3GALT4|MAGT1|DPM1|OGT|GAL3ST1|NGLY1|ST8SIA2|APH1A|CD37|MGAT4B|TRAK1|RPN1|MPDU1|GALNT2|DPM2|SERP1|POMGNT1|LARGE|GALNT6|PSENEN|GALNT1|STT3A|STT3B|BACE1|COG3|MAN1C1|FUT8|DPM3|TNIP1|FUT7|LIPA|LDLR|MGAT4A|GYPC|TSPAN7
0_creatingPathways/MSigDB/allSets.RData	TTTNNANAGCYR_UNKNOWN	115	20545	0.00708677	0.0141635	GPM6B|MEIS1|TCERG1L|ID4|USP46|ETS1|NDNL2|FBXO21|NAP1L5|SLC12A2|USP47|HIST3H2A|INPPL1|E2F3|EID1|SMO|BMPR2|LHX2|HIST1H2BL|AMOT|CHD4|ATXN7L2|RANGAP1|HIST1H2BO|HIST1H2BJ|HIST1H3B|CPNE1|TGIF1|HIST1H2BD|HIST1H2BC|LIMA1|HIST1H2AL|HIST1H1D|HIST1H2BH|DGKG|USP34|PDS5A|HIST1H2AK|NDRG3|RNF44|HIST1H3A|HIST1H2BE|HIST1H4A|PRKCQ|HIST1H2BB|TCF4|FOXP1|HIST1H1C|SPRED1|KCNK12|PPP3CA|HIST1H2AM|TBXAS1|HIST1H2BK|RASAL2…
0_creatingPathways/MSigDB/allSets.RData	KEGG_GLYCOSYLPHOSPHATIDYLINOSITOL_GPI_ANCHOR_BIOSYNTHESIS	24	20545	0.00713287	0.0142356	PIGG|PIGH|PIGW|PIGB|GPLD1|PIGA|PIGT|PIGS|PIGX|PIGK|PIGF|PIGL|PIGC|DPM2|PIGP|GPAA1|PIGV|PGAP1
0_creatingPathways/MSigDB/allSets.RData	KEGG_PRION_DISEASES	34	20545	0.00714412	0.0142379	PRKX|PRNP|SOD1|STIP1|HSPA5|NCAM2|C1QB|C1QA|MAPK3|IL1B|IL1A|NCAM1|NOTCH1|EGR1|LAMC1|C5|MAP2K1|BAX|MAP2K2|MAPK1|CCL5|PRKACB|FYN
0_creatingPathways/MSigDB/allSets.RData	REACTOME_SPHINGOLIPID_DE_NOVO_BIOSYNTHESIS	29	20545	0.00717487	0.0142791	PPAP2A|VAPA|CERS5|PPM1L|COL4A3BP|SGPL1|ACER3|SGPP1|OSBP|SPTLC1|VAPB|CERS4|CERS2|CSNK1G2|SGMS2|SGMS1|DEGS1|SPTLC2|KDSR|CERS6|SPHK1
0_creatingPathways/MSigDB/allSets.RData	TRANSCRIPTION_INITIATION	35	20545	0.00739339	0.0146933	MED23|TAF5|MED13|MED1|MED26|GTF2E1|NCOA6|TAF2|E2F2|GTF2I|MED14|RSF1|E2F3|MED27|CDK7|GTF3C4|MED30|TBP|THRAP3|SMARCA5|GTF2F1|MAZ|MED17|MED16|BRF1|CDK9
0_creatingPathways/MSigDB/allSets.RData	PROTEIN_AMINO_ACID_N_LINKED_GLYCOSYLATION	30	20545	0.00749638	0.0148771	ALG2|ALG6|TUSC3|LIPC|DOLPP1|MAN1A2|ST8SIA4|MAGT1|GAL3ST1|ST8SIA2|CD37|MGAT4B|RPN1|MPDU1|STT3A|STT3B|MAN1C1|FUT8|LIPA|MGAT4A|GYPC|TSPAN7
0_creatingPathways/MSigDB/allSets.RData	TRANSCRIPTION_INITIATION_FROM_RNA_POLYMERASE_II_PROMOTER	29	20545	0.00757304	0.0150082	MED23|TAF5|MED13|MED1|MED26|GTF2E1|NCOA6|TAF2|E2F2|GTF2I|MED14|E2F3|MED27|CDK7|MED30|TBP|THRAP3|GTF2F1|MAZ|MED17|MED16|CDK9
0_creatingPathways/MSigDB/allSets.RData	GLYCEROPHOSPHOLIPID_METABOLIC_PROCESS	43	20545	0.00766878	0.0151767	PI4K2A|PIGG|PIGH|IMPA1|PIK3C2A|PIGB|PIGA|PIK3R1|SERINC1|PIGT|IP6K1|PIP5K1A|PI4KB|PIGS|CD81|CETP|DPM1|SERINC2|PCYT1B|PIGK|PIGF|PLA2G4C|PTEN|PIGC|AGPAT1|DPM2|GPAA1|DPM3|PEMT|IP6K2|PIGV|SERINC5
0_creatingPathways/MSigDB/allSets.RData	REACTOME_CIRCADIAN_REPRESSION_OF_EXPRESSION_BY_REV_ERBA	21	20545	0.00771356	0.015244	TBL1X|NCOA3|NCOR1|MED1|TBL1XR1|NCOA2|ARNTL|CREBBP|NCOA6|EP300|RXRA|NPAS2|CLOCK|RORA|TGS1|PPARA|NCOA1
0_creatingPathways/MSigDB/allSets.RData	V$SRF_01	50	20545	0.00779122	0.015376	TGFB1I1|SLC25A4|SCOC|FLNA|ITGB1BP2|CALD1|MYH11|MRVI1|ASB2|CFL1|CA3|MYL6|ACTR3|SETD2|STX10|TPM1|PLCB3|EGR1|MUS81|PFN1|FOS|JUNB|CD248|CAP1|IER2|CNN2|WDR1|EGR3|KCNMB1|THBS1|FOSB|VCL|ACTN1
0_creatingPathways/MSigDB/allSets.RData	DNA_DAMAGE_RESPONSESIGNAL_TRANSDUCTION	32	20545	0.00795776	0.0156828	PCBP4|HUS1|EEF1E1|RINT1|CCNA2|AIFM1|MYO6|CHEK1|TRIAP1|RAD17|CHEK2|SMC1A|ATR|NEK11|SFN|RAD9A|FOXN3|NAE1|DYRK2|PML|ZAK|NBN|IFI16
0_creatingPathways/MSigDB/allSets.RData	SPHINGOLIPID_METABOLIC_PROCESS	26	20545	0.00811178	0.0159538	ST8SIA5|NSMAF|GLA|CERS5|ST6GALNAC6|SGPL1|SERINC1|SPTLC1|ASAH1|SGMS2|CLN6|SGMS1|LARGE|SMPD2|UGCG|PSAP|SPHK1|PPT1
0_creatingPathways/MSigDB/allSets.RData	PID_NFAT_TFPATHWAY	46	20545	0.00811782	0.0159538	PTPRK|IRF4|E2F1|ITCH|CASP3|NFATC3|IFNG|CDK4|BATF3|NFATC2|TNF|EGR1|PRKCQ|FOS|JUNB|MAF|GBP3|CBLB|NFATC1|DGKA|EGR3|IL2RA|JUN|IKZF1|GATA3|TLE4|TBX21
0_creatingPathways/MSigDB/allSets.RData	REACTOME_CTLA4_INHIBITORY_SIGNALING	21	20545	0.00826297	0.0162165	AKT3|PPP2R5C|LYN|LCK|PPP2R1B|AKT1|PPP2R5E|PPP2CA|PPP2R5D|CD86|PPP2CB|AKT2|YES1|FYN
0_creatingPathways/MSigDB/allSets.RData	V$AR_02	37	20545	0.00838619	0.0164355	CHCHD7|ADNP|TIMM8A|RBM24|PPP1CC|PLAG1|SREK1|LARP4|SCNN1A|KIAA1468|RWDD1|GOT2|DNAJB4|PHF21A|LOX|SLAIN1|IP6K2|ADCY6|SPTBN1|TXNIP|CD52|BCL6
0_creatingPathways/MSigDB/allSets.RData	PID_EPHA_FWDPATHWAY	34	20545	0.00842352	0.0164859	HCK|BLK|EPHA3|PLCG1|LYN|LCK|CRKL|CRK|ROCK1|EPHA4|VAV2|PIK3CG|FGR|EPHA2|RHOA|CBL|YES1|PIK3R6|PIK3R5|VAV3|FYN|EFNA1
0_creatingPathways/MSigDB/allSets.RData	REACTOME_PURINE_METABOLISM	32	20545	0.00849499	0.0166028	PNP|GART|PFAS|ADSSL1|PPAT|AMPD2|AMPD3|ADK|NT5C|IMPDH1|GMPS|ATIC|ADA|ADSL|CAT|PAICS|DCK|GMPR2|APRT|IMPDH2|GPX1|NT5E
0_creatingPathways/MSigDB/allSets.RData	GGCNRNWCTTYS_UNKNOWN	76	20545	0.00859446	0.016774	USP9X|SGK494|TUG1|DHX30|ANKH|DDX24|HCCS|RBM24|PATZ1|KDM6A|PAFAH1B2|DNAJA2|NEDD1|IFI27L1|C1orf131|ARFGAP1|NKAIN1|CELF1|MAPK8IP3|SMAD6|TBC1D17|LCOR|GABARAPL2|CLC|SND1|RPL41|UBXN6|PCYT1A|ARFIP2|EIF3L|SNRPD2|LYVE1|GBA2|ADSL|CANX|IRF2BPL|NDUFS4|SLC39A13|RAB8A|RPS6KA3|CBLB|ELMO1|TSC22D4|ISG20|NR3C2|KLF10|SMAP2
0_creatingPathways/MSigDB/allSets.RData	PID_AJDISS_2PATHWAY	46	20545	0.00893539	0.0174154	IGF1R|GNA12|ZBTB33|CDH2|TIAM1|ROBO1|ADAM10|GNA13|CREBBP|NME1|RET|CASP3|CTNNA1|HGS|CTNNB1|GFRA1|GDNF|HRAS|CBLL1|RAC1|CABLES1|RAB5A|SNX1|IQGAP1|RIN2|RAB7A|CDC42|ARF6|PTPN6|FYN
0_creatingPathways/MSigDB/allSets.RData	V$HTF_01	64	20545	0.00903954	0.0175941	BCL11B|RGS1|ZNF280C|ARL5B|BUB3|MORF4L2|CWC25|MN1|SGK1|TSHZ3|PAK1IP1|SRP54|QRICH1|NLGN2|HMGB1|PIP5K1A|NPAS2|GBF1|RBM26|PRRX1|ASXL2|ELF1|CPNE1|SEC61A1|SND1|UFC1|CREB3L1|TSPAN13|HM13|ARMCX2|UBQLN1|DNAJB4|STT3A|COG3|ATRNL1|STAT3|SYT11|ZFHX3
0_creatingPathways/MSigDB/allSets.RData	UBIQUITIN_CYCLE	47	20545	0.00909387	0.0176756	RNF144B|GTPBP4|SMURF1|BCL10|RNF217|UBE2V2|ISG15|USP7|UBE2C|TRIM23|TRAF6|WWP1|UBE2D1|UBB|UHRF2|MYLIP|UCHL1|PRKCG|UBE3C|VCPIP1|HUWE1|UBE2N|CAND1|MDM2|TSC1|AMFR|RNF11|CBL|STUB1|DDB2|ATG3|SAE1|UBE4B|FBXW7
0_creatingPathways/MSigDB/allSets.RData	REACTOME_CYTOSOLIC_TRNA_AMINOACYLATION	22	20545	0.0091557	0.0177714	EEF1E1|GARS|AIMP2|NARS|WARS|RARS|VARS|LARS|YARS|SARS|TARS|FARSB|KARS|CARS|EPRS|DARS|PPA1
0_creatingPathways/MSigDB/allSets.RData	TTCNRGNNNNTTC_V$HSF_Q6	141	20545	0.00922046	0.0178725	NR4A3|CYP46A1|SESN2|SEL1L3|CBX3|SPIN1|CHORDC1|LMNB1|HSPD1|CDK17|JMJD6|AHSA1|MKNK2|HSPH1|HNRNPA2B1|ACBD3|PAFAH1B1|YWHAG|MORF4L2|H2AFY2|RCC2|PPID|ZNF148|TBPL1|ZNF800|LRP8|STIP1|PVRL1|LRRC2|CCT8|STAG2|HN1L|SPTY2D1|HSP90AB1|HSPE1|EDN1|NODAL|NOP58|E2F3|UBE2E3|ZNF428|TSPAN6|SLC15A2|UBB|NFATC3|RBM6|XPNPEP3|HOXA2|RORA|GNAL|DNAJB5|DAZL|RANGAP1|CACNA1G|CEPT1|SERPINH1|PRADC1|PURA|REXO4|PARP16|ECEL1|MECOM|ST…
0_creatingPathways/MSigDB/allSets.RData	CYTOKINE_AND_CHEMOKINE_MEDIATED_SIGNALING_PATHWAY	22	20545	0.00927081	0.0179455	ZNF675|NUP85|EREG|RELA|DUOX1|PF4|CCR2|IL2RB|SOCS5|SOCS1|PTPRC|SIGIRR|COMMD7|TNFRSF1A|PYCARD|IRAK3|CD24
0_creatingPathways/MSigDB/allSets.RData	REACTOME_FORMATION_OF_RNA_POL_II_ELONGATION_COMPLEX_	37	20545	0.00934997	0.018074	POLR2D|NCBP2|SUPT16H|POLR2B|ERCC3|SUPT4H1|POLR2G|POLR2K|NCBP1|CDK7|ELL|SUPT5H|TCEA1|POLR2I|CCNT1|GTF2F1|POLR2J|GTF2H3|POLR2C|CCNH|POLR2L|POLR2E|CCNT2|GTF2H1|CDK9
0_creatingPathways/MSigDB/allSets.RData	REACTOME_CA_DEPENDENT_EVENTS	28	20545	0.00943836	0.01822	CAMK4|ADRBK1|PLA2G4A|PRKCD|PRKAR1A|PRKAR2B|CREB1|ADCY4|PRKAR2A|ADCY1|PRKCG|ADCY2|CALM1|PDE1A|MAPK1|ADCY3|ADCY6|PRKACB|ADCY7|PRKCA
0_creatingPathways/MSigDB/allSets.RData	GLYCEROPHOSPHOLIPID_BIOSYNTHETIC_PROCESS	29	20545	0.00948099	0.0182774	PI4K2A|PIGG|PIGH|IMPA1|PIK3C2A|PIGB|PIGA|PIGT|PI4KB|PIGS|CD81|DPM1|PCYT1B|PIGK|PIGF|PIGC|AGPAT1|DPM2|GPAA1|DPM3|PEMT|PIGV
0_creatingPathways/MSigDB/allSets.RData	VIRAL_REPRODUCTIVE_PROCESS	33	20545	0.00950041	0.0182798	TOP2A|RRAGA|PPIA|ITCH|OPRK1|HTATSF1|VAPB|RSF1|WWP1|UBP1|CD81|SMARCB1|APOBEC3F|WWP2|CCL2|CTBP1|DERL1|APOBEC3G|TNIP1|CTBP2|TGFB1|SMAD3|MDFIC
0_creatingPathways/MSigDB/allSets.RData	REGULATION_OF_GENE_EXPRESSION_EPIGENETIC	28	20545	0.00950807	0.0182798	SIRT1|H2AFY2|HELLS|DNMT3A|ARID1A|EPC1|ATRX|DNMT3B|TRIM27|SIRT5|HMGA1|HDAC5|ATF7IP|SLC50A1|CREBZF|FOS|PICK1|H2AFY|GPX1
0_creatingPathways/MSigDB/allSets.RData	REGULATION_OF_MAP_KINASE_ACTIVITY	61	20545	0.00953681	0.0183102	TRIB2|MAP3K9|ADRB2|TRIB3|MAP3K2|SOD1|S1PR2|DUSP22|CXCR4|PIK3CB|KIAA1804|TGFA|MBIP|CD81|PROK2|ADRA2C|MADD|HIPK3|SHC1|NF1|MAP4K5|MAP3K5|ZAK|MAP3K11|SPRED1|TLR6|C5|MAP3K6|LAX1|ERBB2|DUSP2|PAK1|CD24|DUSP6|MDFIC
0_creatingPathways/MSigDB/allSets.RData	COFACTOR_METABOLIC_PROCESS	51	20545	0.00987846	0.0189404	TSPO|GCLM|FECH|MTHFD2|ACLY|ALAS1|SOD1|ALAS2|PDHB|SDHA|NNT|CPOX|NFS1|COQ2|COASY|NFE2L1|MLYCD|OXSM|ACOT4|SDHD|ACO2|COQ7|FTCD|ALAD|PDSS1|ISCU|PPOX|SDHC|MOCS2|CTNS|SDHB|UROS|PGLS|PPT1|GPX1
0_creatingPathways/MSigDB/allSets.RData	PROTEIN_CATABOLIC_PROCESS	67	20545	0.00990728	0.01897	UBE2G1|RNF144B|UBE2I|ARIH1|SMURF1|RNF217|UBE2A|UBE3A|UBE2G2|DERL2|HGS|FZR1|UBE2C|UBR5|SMURF2|UBE2D1|UBB|CDC23|UHRF2|NEDD8|UBE2K|PRKCG|UBE2D2|PRSS2|FBXO22|ANAPC10|CDC20|VCP|MDM2|UBE2E1|AMFR|UBE2L3|FBXO7|USE1|ANAPC5|UBE2D3|RNF11|STUB1|DERL1|FBXL4|SQSTM1|UBE4B|UBE2H|FAF1|KIAA0368|UBE2B|EDEM1
0_creatingPathways/MSigDB/allSets.RData	KEGG_BUTANOATE_METABOLISM	33	20545	0.00997692	0.0190775	BDH2|ABAT|ALDH9A1|ALDH3A2|ACSM3|AACS|BDH1|PDHB|HMGCS1|ACAT2|ALDH1B1|GAD1|OXCT1|L2HGDH|OXCT2|HMGCL|PDHA2|ECHS1|HADH|ALDH2|ALDH7A1|HADHA|ALDH5A1|PDHA1|ACAT1
0_creatingPathways/MSigDB/allSets.RData	GTCNYYATGR_UNKNOWN	98	20545	0.0101271	0.0193324	ODC1|PPM1E|PNMAL1|SKIL|PTPDC1|TP53BP1|TBPL1|ATP1A3|SRSF6|RNF10|C14orf142|AZIN1|PHC1|RRAGB|UBR7|DPH3|RING1|MTF1|RAPGEFL1|MLEC|DNAH12|FBXO15|ZNF287|HOXA2|EPG5|RRAD|CCDC121|C1orf158|AP1S1|CAMK2A|MTX1|GPN1|KIAA1324|COX8A|STX8|KCNMB3|GALNT2|FAM65A|PANK2|STOML2|PKP4|CASZ1|PGS1|FIS1|HBP1|ODF2|PHTF1|THADA|DOC2A|PBXIP1|JMJD1C|ERF|NUP153|EHBP1|SCUBE3|DAAM1|NDST1|ETS2|JUN|ID1
0_creatingPathways/MSigDB/allSets.RData	KEGG_RIG_I_LIKE_RECEPTOR_SIGNALING_PATHWAY	67	20545	0.0101376	0.0193324	MAP3K1|MAPK8|CHUK|DDX58|ATG5|TRIM25|ISG15|ATG12|NFKBIB|OTUD5|SIKE1|MAPK13|NFKB1|MAP3K7|MAPK14|TBK1|FADD|TRAF6|DDX3X|RELA|MAPK9|TRAF3|AZI2|IRF7|IFNA16|IFNA14|IFNA2|IL12B|TANK|NFKBIA|IFNB1|TRADD|TNF|MAVS|NLRX1|IRF3|RNF125|IFIH1|TBKBP1|MAPK11|TMEM173|IL12A|CYLD|DDX3Y|CASP10|CASP8
0_creatingPathways/MSigDB/allSets.RData	SECRETION_BY_CELL	114	20545	0.0102196	0.0194626	DOPEY2|KCNMB4|DNAJC1|CADPS|ABCA1|ARFIP1|YKT6|RAB2A|ARFGEF2|GOSR2|GOSR1|NLGN1|SYTL4|ERGIC1|TMX1|NAPG|SERGEF|ARL4D|LTBP2|SEC22C|VTI1B|VAMP3|BAIAP3|COPE|TMED10|EXOC5|COG2|PDIA4|DPH3|ARFGEF1|ERP44|COPB1|LMAN1|NLRP3|SCIN|SCAMP1|KIF1C|NRBP1|GBF1|NLRP12|RIMS1|STX18|ERGIC2|HRH3|SEC22B|USE1|COPZ1|SNAPIN|RAB14|NAPA|STX7|NLRP2|ERGIC3|CANX|ARFGAP3|RER1|STX16|SNAP23|COG3|CCL5|SYT1|CARD8|KRT18|PYCARD|OPTN|SRGN…
0_creatingPathways/MSigDB/allSets.RData	REACTOME_SIGNALING_BY_FGFR	107	20545	0.0103363	0.0196583	AKT3|FGF9|CAMK4|CHUK|NRAS|ADRBK1|PLCG1|CDK1|AKT1|TRIB3|PRKCD|BRAF|KRAS|FGFR1|PRKAR1A|RAF1|PIK3R1|PRKAR2B|CREB1|FGFR2|YWHAB|PPP2CA|FRS2|PHLPP1|HRAS|ADCY4|PRKAR2A|ADCY1|FGF18|FOXO4|PRKCG|GRB2|ADCY2|RPS6KB2|CALM1|PIK3CA|UBA52|MDM2|PTEN|MAPK3|SHC1|RPS27A|PDE1A|PPP2CB|CBL|SOS1|AKT2|CDKN1A|BAD|FOXO1|MAP2K1|MAP2K2|MAPK1|ADCY3|MAPKAP1|SPRY2|CDKN1B|PRKCE|FOXO3|ADCY6|MKNK1|PRKACB|ADCY7|PRKCA|GAB1
0_creatingPathways/MSigDB/allSets.RData	REACTOME_PRE_NOTCH_TRANSCRIPTION_AND_TRANSLATION	23	20545	0.0105244	0.0199894	NOTCH2|TNRC6A|SNW1|E2F1|TFDP1|CREBBP|EP300|E2F3|MAML1|TNRC6C|RBPJ|TNRC6B|KAT2B|MAML3|MAMLD1|JUN|MAML2
0_creatingPathways/MSigDB/allSets.RData	BIOCARTA_AKT_PATHWAY	22	20545	0.0105816	0.020071	CHUK|AKT1|PIK3R1|GH1|NFKB1|PPP2CA|HSP90AA1|RELA|FOXO4|PIK3CA|YWHAH|PIK3CG|NFKBIA|BAD|GHR|FOXO1|FOXO3
0_creatingPathways/MSigDB/allSets.RData	REACTOME_RIG_I_MDA5_MEDIATED_INDUCTION_OF_IFN_ALPHA_BETA_PATHWAYS	68	20545	0.0107402	0.0203446	MAP3K1|HERC5|CHUK|DDX58|TAX1BP1|RNF135|ATG5|TRIM25|ISG15|ATG12|NFKBIB|OTUD5|CREBBP|SIKE1|EP300|TBK1|FADD|HMGB1|NFKB2|TRAF6|RELA|TRAF3|UBE2D1|UBE2K|UBE2D2|APP|IRF7|IFNA16|IFNA14|UBE2L6|IFNA2|UBA52|IRF2|TANK|UBE2D3|TNFAIP3|RPS27A|NFKBIA|PCBP2|IFNB1|MAVS|NLRX1|IRF3|RNF125|IFIH1|IRF1|CYLD|CASP10|CASP8
0_creatingPathways/MSigDB/allSets.RData	PID_AVB3_INTEGRIN_PATHWAY	73	20545	0.0109965	0.0208022	COL1A1|IGF1R|IRS1|COL9A3|SPP1|RPS6KB1|TGFBR2|AKT1|PIK3C2A|PTK2|EDIL3|SDC1|PIK3R1|ROCK1|HSP90AA1|COL8A2|PTPN11|COL4A1|MFGE8|PI4KB|RAC1|COL4A3|COL7A1|COL12A1|COL6A1|COL6A2|COL3A1|PIK3CA|CSF1R|MAPK3|PXN|ITGAV|RHOA|CBL|ILK|TLN1|F11R|COL5A1|PTK2B|MAPK1|CDKN1B|VAV3|VCL|COL6A3|CASP8
0_creatingPathways/MSigDB/allSets.RData	REGULATION_OF_CYTOKINE_PRODUCTION	24	20545	0.0110739	0.0209207	MALT1|SMAD4|CARD11|TGFB2|SOD1|ATP6AP2|MAP3K7|EREG|TRAF6|IL12B|IFNG|AFAP1L2|IL12A|HIF1A|SMAD3|CD24
0_creatingPathways/MSigDB/allSets.RData	REACTOME_ACTIVATION_OF_THE_PRE_REPLICATIVE_COMPLEX	30	20545	0.0112508	0.0212266	DBF4|CDC7|MCM10|RPA4|ORC6|MCM7|PRIM2|MCM6|CDC6|POLE2|CDK2|POLA1|MCM4|CDC45|ORC5|MCM3|ORC2|MCM2|PRIM1|RPA2|ORC4
0_creatingPathways/MSigDB/allSets.RData	V$PAX3_B	86	20545	0.0116312	0.021915	ZNF711|BCL11B|NR4A3|ZEB2|ZHX2|DLL1|CNNM2|DNAJC27|BAZ1A|GK|BRAF|LRP8|HIVEP1|PVRL1|PRRC2A|INTS7|PPP1R10|ANKMY2|ZNF521|HNRNPD|PTMA|NNT|PHLPP1|TRIM8|NPAS2|BTBD3|AGAP2|RNF212|E4F1|ZNF362|SEMA3A|ZMYM4|PLEC|PRDM12|RPS8|ZMYM2|PURA|AP2B1|PNRC1|NDEL1|FBLN5|LAG3|RAB7A|CANX|JUNB|TNFAIP8|KLF2|XPO1|ELOVL5|PROSC|ACVR2A|BHLHE40
0_creatingPathways/MSigDB/allSets.RData	REACTOME_GAB1_SIGNALOSOME	36	20545	0.0117071	0.0220286	AKT3|CHUK|AKT1|TRIB3|PIK3R1|CREB1|PHLPP1|FOXO4|GRB2|RPS6KB2|PIK3CA|MDM2|PTEN|AKT2|CDKN1A|BAD|FOXO1|CSK|MAPKAP1|CDKN1B|PAG1|FOXO3|GAB1
0_creatingPathways/MSigDB/allSets.RData	KEGG_PATHOGENIC_ESCHERICHIA_COLI_INFECTION	51	20545	0.0119403	0.0224375	TUBB6|TUBB2A|EZR|TUBB|NCK2|YWHAZ|TUBB3|ROCK1|CTNNB1|HCLS1|NCL|TLR4|ARPC4|ARHGEF2|YWHAQ|ARPC3|WASL|RHOA|ROCK2|NCK1|CDC42|ARPC2|ARPC5|LY96|ARPC1B|KRT18|ITGB1|ARPC5L|FYN|PRKCA|TUBA4A
0_creatingPathways/MSigDB/allSets.RData	PID_HIF2PATHWAY	32	20545	0.0119876	0.022468	ETS1|SIRT1|ABCG2|PGK1|CREBBP|EP300|ARNT|MMP14|APEX1|SLC11A2|CITED2|EIF3E|SP1|FLT1|HIF1AN|SERPINE1|EGLN1|EFNA1|BHLHE40|EPAS1
0_creatingPathways/MSigDB/allSets.RData	KEGG_JAK_STAT_SIGNALING_PATHWAY	149	20545	0.0119882	0.022468	CSF2RB|PRL|SOCS7|AKT3|IL10RB|MYC|IFNGR1|EPOR|SOS2|IL12RB2|AKT1|CSF3R|PIK3R1|CREBBP|GH1|IFNAR2|IL3RA|PIK3CB|EP300|CCND3|OSM|PTPN11|PIAS2|IFNAR1|SOCS4|PIK3CD|IL11|IRF9|STAT2|CNTF|GRB2|IL13RA2|IFNA16|IFNA14|IFNA2|IL12B|IFNG|CNTFR|STAT6|STAT1|PIK3CA|IL4R|PIAS3|PIK3CG|PIK3R2|IL2RB|STAT4|SOCS5|IFNB1|CBL|SOS1|AKT2|PIM1|IL21R|IL11RA|STAT5A|STAT5B|JAK1|IL15|GHR|BCL2L1|SPRED1|SOCS1|CBLB|PTPN6|STAM|IL12RB1|…
0_creatingPathways/MSigDB/allSets.RData	COFACTOR_BIOSYNTHETIC_PROCESS	21	20545	0.0122318	0.0228943	TSPO|GCLM|FECH|ALAS1|ALAS2|CPOX|COQ2|COASY|NFE2L1|COQ7|ALAD|PDSS1|PPOX|MOCS2|UROS
0_creatingPathways/MSigDB/allSets.RData	BIOCARTA_MYOSIN_PATHWAY	31	20545	0.0123525	0.0230893	ARHGEF12|GNA12|ARHGEF4|ARHGEF9|GNA13|ARHGEF18|ROCK1|MYLK|GNB1|ARHGEF6|ARHGEF11|ARHGEF2|ARHGEF3|ARHGAP5|PRKCB|ARHGEF10|ARHGEF7|ARHGEF17|GNAQ|PLCB1|PRKCA
0_creatingPathways/MSigDB/allSets.RData	PID_TAP63_PATHWAY	53	20545	0.0123687	0.0230893	JAG1|TRAF4|CHUK|PRKCD|ITCH|CDKN2A|TFAP2C|EP300|TP63|MFGE8|WWP1|TP53I3|PERP|CLCA2|IGFBP3|VDR|SERPINB5|FLOT2|S100A2|CABLES1|MDM2|FDXR|AEN|FAS|YWHAQ|SP1|NOC2L|PML|ADA|CDKN1A|HBP1|BAX|OGG1|PMAIP1|GADD45A|DHRS3
0_creatingPathways/MSigDB/allSets.RData	REGULATION_OF_TRANSPORT	64	20545	0.0125488	0.0233947	STIM2|KCNMB4|TSPO|YRDC|NCBP2|KHDRBS1|STX1A|FAM3D|UHMK1|FLNA|BARD1|TRAT1|STON1|GATA2|GDNF|NLRP3|RAC1|NLRP12|TONSL|PACSIN3|ZFYVE16|NF1|PEA15|CBL|TRIP6|NFKBIL1|ARF6|FAF1|AP2S1|ORAI1|LDLRAP1|STIM1|SYT1|STON2|TGFB1|PPT1|NUDT4|MXI1|SMAD3
0_creatingPathways/MSigDB/allSets.RData	REACTOME_TRANSPORT_OF_RIBONUCLEOPROTEINS_INTO_THE_HOST_NUCLEUS	26	20545	0.0125939	0.0234479	RAE1|NUP155|NUPL2|NUP205|NUP54|SEH1L|TPR|NUP85|NUP62|NUP88|NUP93|NUP210|POM121|KPNA1|RANBP2|KPNB1|NUP37|NUP153|NUP43
0_creatingPathways/MSigDB/allSets.RData	GLYCOPROTEIN_BIOSYNTHETIC_PROCESS	74	20545	0.0128486	0.0238906	ALG2|B3GALNT1|ALG6|TUSC3|FUT4|POMT1|LIPC|SDF2|TSPAN8|DOLPP1|COG2|GALNT7|GCNT1|MAN1A2|ST8SIA4|B3GALT4|MAGT1|DPM1|OGT|GAL3ST1|ST8SIA2|CD37|MGAT4B|TRAK1|RPN1|MPDU1|GALNT2|DPM2|SERP1|POMGNT1|LARGE|GALNT6|GALNT1|STT3A|STT3B|COG3|MAN1C1|FUT8|DPM3|TNIP1|FUT7|LIPA|LDLR|MGAT4A|GYPC|TSPAN7
0_creatingPathways/MSigDB/allSets.RData	PID_FOXM1_PATHWAY	40	20545	0.0128968	0.0239488	MYC|GAS1|CDK1|CKS1B|CCNA2|CCNB1|CCNB2|CDC25B|AURKB|CREBBP|CDKN2A|CENPF|CDK2|CHEK2|EP300|SKP2|BIRC5|TGFA|NEK2|RB1|NFATC3|ETV5|CDK4|CENPB|CCNE1|XRCC1|SP1|FOS|MAP2K1
0_creatingPathways/MSigDB/allSets.RData	GAANYNYGACNY_UNKNOWN	72	20545	0.0129152	0.0239515	BEND4|IGF2BP1|SP4|NFATC4|ZHX2|ARMCX6|TLE3|CDK14|CKS1B|PAPD4|CEP97|SUMO1|UBE2Z|DNAJA2|TP63|DEXI|PAX6|NR2C2|USP37|INTS5|SEC24D|UBE2K|PGAM2|TCF12|LRFN4|STK4|ART1|LRRC16A|APH1A|BRE|FOXN3|SHC1|CDC14A|MID1|TSPAN13|PNKD|SCN4A|ZNF641|CDKN1A|TMEM71|GSPT1|CCDC50|STAT3|SPOCK2|HHEX|NR4A2|NAV1
0_creatingPathways/MSigDB/allSets.RData	KEGG_ALANINE_ASPARTATE_AND_GLUTAMATE_METABOLISM	32	20545	0.0129792	0.0240388	ABAT|GLUL|ASL|GPT2|GFPT1|ADSSL1|ASNS|GOT1|PPAT|GAD1|IL4I1|NIT2|CPS1|GLUD1|GOT2|ADSL|DDO|ALDH5A1|ASS1|ACY3|GLS
0_creatingPathways/MSigDB/allSets.RData	REACTOME_G_ALPHA_Z_SIGNALLING_EVENTS	43	20545	0.0130368	0.0241139	PRKCD|GNAZ|GNAS|RGS19|ADCY4|ADCY1|GNB1|PRKCG|GNAI3|GNG13|ADCY2|GNG8|GNB5|GNAI2|PRKCQ|GNG12|GNB4|GNG7|ADCY3|GNG2|PRKCB|PRKCE|ADCY6|ADCY7|PRKCH|GNG11|PRKCA|GNAI1
0_creatingPathways/MSigDB/allSets.RData	REACTOME_RNA_POL_II_TRANSCRIPTION_PRE_INITIATION_AND_PROMOTER_OPENING	37	20545	0.0130937	0.0241874	POLR2D|TAF5|POLR2B|ERCC3|POLR2G|GTF2E1|GTF2A1|TAF13|POLR2K|TAF11|CDK7|TAF4|TBP|POLR2I|GTF2F1|POLR2J|GTF2H3|POLR2C|TAF4B|CCNH|TAF12|GTF2A2|POLR2L|TAF10|POLR2E|GTF2H1
0_creatingPathways/MSigDB/allSets.RData	REACTOME_DAG_AND_IP3_SIGNALING	30	20545	0.0133598	0.0246468	CAMK4|ADRBK1|PLCG1|PRKCD|PRKAR1A|PRKAR2B|CREB1|ADCY4|PRKAR2A|ADCY1|PRKCG|ADCY2|CALM1|PDE1A|ADCY3|PRKCE|ADCY6|PRKACB|ADCY7|PRKCA
0_creatingPathways/MSigDB/allSets.RData	REACTOME_G_PROTEIN_BETA_GAMMA_SIGNALLING	27	20545	0.0134303	0.0247447	AKT3|AKT1|GNB1|GNG13|GNG8|GNB5|PIK3CG|PLCB2|RHOA|PLCB3|AKT2|GNG12|PIK3R6|GNB4|GNG7|GNG2|PIK3R5|PLCB1|GNG11
0_creatingPathways/MSigDB/allSets.RData	POSITIVE_REGULATION_OF_HYDROLASE_ACTIVITY	54	20545	0.0137488	0.0252985	MOAP1|LCK|DIABLO|CYCS|CDKN2A|LPAR2|APAF1|HIP1|BCL2L10|NLRP3|COL4A3|RALBP1|AVPR1A|VCP|STAT1|ERN1|PLCB2|PPP2R4|ARAP1|IFNB1|NLRP2|S1PR4|BAX|F2R|CARD8|ARHGAP27|PMAIP1|SMAD3|IFT57|GNAQ|GNA15
0_creatingPathways/MSigDB/allSets.RData	REACTOME_ENDOSOMAL_SORTING_COMPLEX_REQUIRED_FOR_TRANSPORT_ESCRT	24	20545	0.0138337	0.025404	CHMP7|CHMP2B|VTA1|VPS25|VPS4B|HGS|VPS37D|CHMP4B|SNF8|UBA52|VPS36|VPS37A|RPS27A|VPS28|CHMP6|VPS37B|CHMP2A|VPS37C|STAM
0_creatingPathways/MSigDB/allSets.RData	V$EGR3_01	85	20545	0.013842	0.025404	RALGPS2|KCNQ5|HRK|IGF2BP1|SIRT1|HDAC9|XK|CGGBP1|MRC2|CMAS|TP53I11|C9orf72|RBBP6|FAM122B|MAN2A2|ENOPH1|YTHDF3|PRR3|SH3GL3|TAF11|MASTL|BMPR2|HMGN2|PCOLCE|GNL1|CLTC|KLF5|FUS|ATXN2L|PTCHD1|ATP6V1C1|MYB|ZCCHC14|USP4|HMG20B|EGR1|ERGIC3|TBC1D10A|UBE2W|CSRNP1|ERF|ANKS1A|SFXN3|EGR3|GPR176|ATP8B2|YME1L1|UBASH3B|SEC14L1
0_creatingPathways/MSigDB/allSets.RData	TTGCWCAAY_V$CEBPB_02	57	20545	0.0141917	0.0260119	SPIB|HOXA5|ZFP36L1|KCNJ2|RAB2A|SLC7A11|TXLNG|STMN1|PPP1R3D|SRPK1|SYNCRIP|MAPK14|B4GALT1|TOB1|KLF5|BNC2|FGA|NRP2|RHOB|NAT9|DCAF6|IDH1|VCAN|SIK3|CITED4|CSDE1|DENND2D|BMF|IP6K2|CUEDC1|SERPINE1|ETV6|LUZP1
0_creatingPathways/MSigDB/allSets.RData	CHROMATIN_REMODELING	25	20545	0.0143691	0.0263031	BPTF|SIRT1|SMARCC1|PBRM1|SUPT4H1|HELLS|ARID1A|ACTL6A|SMARCC2|RSF1|SUV39H2|SIRT5|NPM2|RBBP4|TAF6L|SYCP3|HMGA1|HDAC5|INO80|NASP
0_creatingPathways/MSigDB/allSets.RData	V$XBP1_01	128	20545	0.014391	0.0263092	BCL11B|RGS1|TRIB2|NR4A3|HOXA3|CADPS|MGAT2|CASK|TP53INP2|GLA|GARS|GOSR2|TM9SF1|MORF4L2|EPC1|ITCH|GTF2A1|APLN|QRICH1|SRSF5|PPP1R10|RPRD2|OSBP|SNTB2|SRSF1|ZNF827|PDIA4|ABTB2|SLC30A5|E2F3|LMBRD1|CLSTN3|NPAS2|SRP68|EPB41|ARL1|SEC24D|RBM26|PRRX1|ASXL2|PCYT1B|MMP14|PTCHD1|YIPF5|MANF|WFIKKN2|ELF1|RHEBL1|HOXB5|SEC61A1|XPNPEP1|PURA|SND1|RAB1A|PRDX4|HOXB7|SP1|RUVBL2|ARMCX2|TCF4|PIM1|CDC42|DNAJB4|HBP1|ARFGAP…
0_creatingPathways/MSigDB/allSets.RData	BIOCARTA_PTDINS_PATHWAY	23	20545	0.0144854	0.0264476	PRKCZ|JAG1|RPS6KB1|PLCG1|LYN|BTK|AKT1|RAC1|RAB5A|VAV2|ARHGEF2|BAD|PFKM|AP2M1|PRKCE
0_creatingPathways/MSigDB/allSets.RData	REACTOME_SPHINGOLIPID_METABOLISM	61	20545	0.0146346	0.0266855	GBA3|GLA|PPAP2A|VAPA|CERS5|PPM1L|COL4A3BP|STS|SGPL1|ARSK|GM2A|ACER3|SGPP1|SUMF2|OSBP|SPTLC1|CTSA|VAPB|GALC|ASAH1|CERS4|GAL3ST1|CERS2|ARSB|CSNK1G2|SGMS2|ARSA|SGMS1|GBA2|SMPD2|DEGS1|HEXA|SPTLC2|KDSR|CERS6|UGCG|PSAP|SPHK1
0_creatingPathways/MSigDB/allSets.RData	CELLULAR_PROTEIN_COMPLEX_ASSEMBLY	30	20545	0.01472	0.0268066	ANLN|TGFBR1|EID2|SMAD4|ADRB2|NUP205|NUBP1|COX11|COX18|MAPK8IP2|MIS12|SCO1|NDUFS7|SURF1|AGRN|PXN|PICK1|NDUFS4|PTK2B|SMAD3
0_creatingPathways/MSigDB/allSets.RData	RESPONSE_TO_OXIDATIVE_STRESS	44	20545	0.014775	0.0268722	PRDX2|GCLM|PRNP|ERCC3|IPCEF1|SOD1|OXSR1|NDUFA12|NDUFA6|DHCR24|ERCC6|APTX|PNKP|NUDT1|MSRA|DUSP1|STK25|RNF7|TXNRD2|SOD2|SEPP1|PRDX6|CCL5|PRDX5|PDLIM1|ERCC1|MPO|CYGB
0_creatingPathways/MSigDB/allSets.RData	BIOCARTA_WNT_PATHWAY	26	20545	0.0148306	0.0269388	FRAT1|MYC|SMAD4|CSNK1D|CREBBP|CSNK2A1|NLK|CTNNB1|MAP3K7|PPP2CA|PPARD|APC|HDAC1|CTBP1|DVL1|CSNK1A1|LEF1|TLE1
0_creatingPathways/MSigDB/allSets.RData	REACTOME_FORMATION_OF_THE_HIV1_EARLY_ELONGATION_COMPLEX	27	20545	0.0150048	0.0272203	POLR2D|NCBP2|POLR2B|ERCC3|SUPT4H1|POLR2G|POLR2K|NCBP1|CDK7|SUPT5H|POLR2I|GTF2F1|POLR2J|GTF2H3|POLR2C|CCNH|POLR2L|POLR2E|GTF2H1
0_creatingPathways/MSigDB/allSets.RData	PHOSPHOLIPID_METABOLIC_PROCESS	69	20545	0.0152	0.0275391	PI4K2A|PIGG|PIGH|CHPT1|LPCAT1|IMPA1|PIK3C2A|PIGB|PIGA|PIK3R1|PLAA|SERINC1|PIGT|IP6K1|PIP5K1A|PI4KB|PIGS|CD81|CETP|DPM1|SERINC2|PCYT1B|PIGK|PIGF|PLA2G4C|ETNK1|SGMS2|PTEN|PIGC|PLCB2|AGPAT1|DPM2|SGMS1|LPL|PGS1|SMPD2|PLA2G6|GPAA1|PRDX6|DPM3|PEMT|IP6K2|GPX4|PIGV|SERINC5
0_creatingPathways/MSigDB/allSets.RData	V$ATF6_01	116	20545	0.0157814	0.0285527	IRX3|LMO4|SEC23A|DUSP4|TLE3|RAB2A|COQ10A|GCC1|DHX40|KDELR2|ALKBH5|SLC35E1|SYNCRIP|TNKS2|PPP1R10|NOL4|OSBP|PHC1|SRSF1|ARF4|COPB1|SLC30A5|GFRA1|GDNF|LMBRD1|TBC1D23|TRPC1|GBF1|ADAMTS3|PPAPDC1B|SEC24D|SRP19|YPEL4|GRB2|TOP1|GPBP1|JUND|ERC1|SH2D2A|WFIKKN2|VCP|ELF1|PRDM12|MADD|ZFY|KLF13|XPNPEP1|SEC62|TPT1|SP1|GOLGB1|TSPAN13|EGR1|ICA1|ARMCX2|DNAJB2|KDELR1|SLC39A13|ERF|NANS|NPTX1|DENND5A|ZFAND5|STAT3|TPM4…
0_creatingPathways/MSigDB/allSets.RData	REACTOME_PLATELET_HOMEOSTASIS	75	20545	0.0157998	0.0285527	PPP2R5C|KCNMB4|PLA2G4A|PPP2R1B|PPP2R5E|LRP8|SLC8A3|ATP2A3|ATP2A2|GNAS|ATP2B2|PDE3B|PPP2CA|MAPK14|PDE6G|PDE6B|MRVI1|GNB1|ATP2A1|PPP2R5D|PDE2A|PDE3A|GNG13|GUCY1A2|GNG8|PTGIR|GNB5|SLC8A1|FGR|KCNMB3|NOS2|PDE1A|PPP2CB|GUCY1B3|GNG12|GNB4|GNG7|ORAI1|PTPN6|STIM1|GNG2|P2RX1|KCNMB1|GUCY1A3|PDE9A|GNG11|PECAM1
0_creatingPathways/MSigDB/allSets.RData	POSITIVE_REGULATION_OF_MAP_KINASE_ACTIVITY	42	20545	0.0159564	0.0287782	MAP3K9|ADRB2|MAP3K2|SOD1|S1PR2|CXCR4|PIK3CB|KIAA1804|TGFA|CD81|PROK2|ADRA2C|MADD|SHC1|MAP4K5|MAP3K5|ZAK|MAP3K11|TLR6|C5|MAP3K6|ERBB2|PAK1|CD24|MDFIC
0_creatingPathways/MSigDB/allSets.RData	REACTOME_INTERACTIONS_OF_VPR_WITH_HOST_CELLULAR_PROTEINS	31	20545	0.0159653	0.0287782	RAE1|NUP155|SLC25A4|NUPL2|NUP205|NUP54|SEH1L|TPR|NUP85|NUP62|NUP88|NUP93|NUP210|POM121|KPNA1|HMGA1|RANBP2|NUP37|NUP153|NUP43|PSIP1
0_creatingPathways/MSigDB/allSets.RData	CGGAARNGGCNG_UNKNOWN	48	20545	0.0164296	0.0295774	IRAK1|CTR9|MARCH6|TXNDC12|GTF2A1|XPO5|ATP2A2|UMPS|RAD17|GLYR1|UBXN8|TMEM30A|UBE2F|CCDC6|HNRNPH1|CLTC|CFL1|BIN3|TMED2|PCGF1|WWP2|CDC37|URM1|DCAF10|LMAN2|TPT1|PANK2|EGR1|CHMP2A|CHCHD5|POLH|SPTLC2|IGF2BP2|DUSP6
0_creatingPathways/MSigDB/allSets.RData	REACTOME_TAK1_ACTIVATES_NFKB_BY_PHOSPHORYLATION_AND_ACTIVATION_OF_IKKS_COMPLEX	22	20545	0.0164832	0.0296362	IRAK1|CHUK|TAB3|NFKBIB|MAP3K7|HMGB1|NFKB2|TRAF6|RELA|APP|NFKBIA|IRAK2|TAB2|NOD1|RIPK2
0_creatingPathways/MSigDB/allSets.RData	GGCKCATGS_UNKNOWN	60	20545	0.0169465	0.0304175	BASP1|JAG1|HK2|DHX30|AMMECR1L|PTPN2|ACIN1|CXCR4|FXR2|RDH10|INTS7|CENPO|ESF1|SMAD7|CCAR1|RBBP8|RSF1|C14orf119|CLOCK|GOLGA1|PRPF39|B9D2|KCNK10|SLC7A10|USF2|ZFAND3|ZMYM2|GON4L|NF1|CORO6|MAP3K11|CBFB|SDHB|FUT8|CABP7|SMAP2|SOCS2
0_creatingPathways/MSigDB/allSets.RData	KEGG_PROTEASOME	41	20545	0.0169607	0.0304175	PSMD11|PSMC1|PSMD12|PSMB3|PSMD7|PSMC6|PSMA2|PSMD2|PSMC4|PSME3|PSMC2|PSMD6|PSMA3|PSMB5|PSMD1|PSMB7|IFNG|PSMB4|PSMA7|PSMA1|PSMA5|PSMD4|PSMD13|PSME4|PSMB8|POMP|PSMB9|PSMB2|PSMB10|PSMF1
0_creatingPathways/MSigDB/allSets.RData	KEGG_CITRATE_CYCLE_TCA_CYCLE	29	20545	0.0172288	0.0308592	SUCLG2|ACLY|DLD|SUCLA2|DLAT|IDH2|PDHB|IDH3A|SDHA|PCK2|MDH2|SDHD|ACO2|PDHA2|IDH1|SUCLG1|SDHC|SDHB|PDHA1
0_creatingPathways/MSigDB/allSets.RData	NEUROGENESIS	88	20545	0.0174376	0.0311937	DTX1|NRTN|NTNG2|ROBO1|SLIT2|PARD6B|CDK5R1|FEZ1|NLGN1|YWHAG|TGFB2|SOD1|SERPINF1|NPTN|MDGA2|ATP2B2|PARD3|RACGAP1|NF2|POU4F1|EIF2B5|EIF2B2|GDNF|VWC2|UBB|NTNG1|FEZ2|MAPT|FARP2|LAMB1|SEMA4F|AMIGO1|RTN4RL1|EIF2B1|NRP2|YWHAH|AGRN|RND1|BAIAP2|EIF2B3|NF1|CDK6|PICK1|GLI2|RTN4|CYFIP1|NRP1|ARTN|PPT1|LST1|NRXN3
0_creatingPathways/MSigDB/allSets.RData	MYELOID_CELL_DIFFERENTIATION	35	20545	0.0177503	0.0316795	ETS1|LYN|ACIN1|ALAS2|ZNF675|NCOA6|HCLS1|SCIN|KAT8|PF4|SNRK|MMP9|KAT6A|MYH9|ZBTB16|CDK6|RPS19|CDC42|FOXO3|ACVR1B|ACVR2A|IFI16
0_creatingPathways/MSigDB/allSets.RData	V$GNCF_01	70	20545	0.0177539	0.0316795	BCL11B|RASAL1|KCNJ2|FGF9|RPS6KB1|TNRC6A|PSMC3IP|GK|ARMC8|TUBD1|GNAZ|EXOSC9|ZFYVE1|ABTB2|GPR155|MRVI1|KIAA0586|TRPS1|WFIKKN2|NFIL3|CPNE1|INSR|TIMM9|USP34|SOCS5|CLUAP1|NFE2|FLT1|NOG|AMD1|DRAM2|FOXO1|CHD2|IL2RA|AAK1|MEF2C|BCL11A|BHLHE40
0_creatingPathways/MSigDB/allSets.RData	KEGG_RNA_POLYMERASE	27	20545	0.0179794	0.0320414	POLR1C|POLR2D|POLR2B|POLR2G|POLR1B|POLR3K|POLR2K|ZNRD1|POLR2I|POLR3C|POLR2J|POLR2C|POLR3D|POLR2L|POLR1E|POLR2E|POLR1D|POLR3GL
0_creatingPathways/MSigDB/allSets.RData	REACTOME_PKB_MEDIATED_EVENTS	27	20545	0.0181004	0.0322164	RPS6KB1|PPM1A|EIF4E|PDE3B|PRKAB1|EIF4G1|RHEB|CAB39L|CAB39|TSC1|PRKAG2|PRKAB2|EIF4EBP1|STRADB|AKT2|RPS6|PRKAA1|EIF4B|STK11
0_creatingPathways/MSigDB/allSets.RData	PID_INTEGRIN_A4B1_PATHWAY	33	20545	0.0182067	0.032365	SPP1|MDK|PTK2|CRK|PRKAR1A|YWHAZ|JAM2|RAC1|CD81|PTPRA|IGSF8|THBS2|AMICA1|ABI1|PXN|TLN1|ARF6|PTK2B|THBS1|ITGB1|ITGA4|PRKACB
0_creatingPathways/MSigDB/allSets.RData	REACTOME_METABOLISM_OF_VITAMINS_AND_COFACTORS	50	20545	0.0182649	0.0324276	RFK|QPRT|NADK|PANK3|SLC5A6|AASDHPPT|FASN|PANK1|NFS1|NMNAT3|COASY|SLC25A16|MOCS3|PPCS|PANK4|MTHFD1|CYB5A|SLC19A1|NMNAT1|FLAD1|PANK2|DHFR|NADSYN1|NAMPT|PNPO|SLC2A3|MOCS2|CYB5R3|PPCDC|SLC25A32|FPGS|GSTO1|PDXK
0_creatingPathways/MSigDB/allSets.RData	KEGG_NUCLEOTIDE_EXCISION_REPAIR	43	20545	0.0185246	0.0328476	POLE3|GTF2H5|ERCC3|RPA4|CUL4B|POLD2|RFC3|POLE2|CETN2|CDK7|RFC4|POLD1|ERCC4|RBX1|ERCC6|CUL4A|XPA|POLE4|RFC2|ERCC5|GTF2H3|RAD23A|CCNH|RPA2|XPC|DDB2|RFC5|GTF2H1|ERCC1|POLD4
0_creatingPathways/MSigDB/allSets.RData	V$MYC_Q2	171	20545	0.0189767	0.033607	DCHS1|SLC25A33|SIRT1|NRAS|PSEN2|STMN1|SLC16A1|PLA2G4A|SLC26A10|E2F8|TGFB2|IVNS1ABP|AGMAT|UBR4|MICAL2|TXNDC12|LRP8|POGK|ALDH18A1|SLC43A1|AMPD2|PPRC1|FADS3|SERBP1|UVRAG|HNRNPH3|ALDH3B1|B3GALT6|DNTTIP2|NRIP3|CCDC6|PAX6|NUDC|H3F3A|HMGN2|EPB41|UBIAD1|PLBD1|SHMT2|WEE1|PTPRF|CFL1|RRAGC|CHD4|ATXN7L2|ERCC6|PFDN2|ADK|ATP6V0B|TAF6L|ZNF593|NIT1|HPS5|RHEBL1|IPO13|TIMM10|TSKU|ESYT1|WDR77|UBXN1|FCHSD2|HNRNPA1|B…
0_creatingPathways/MSigDB/allSets.RData	BIOCARTA_PROTEASOME_PATHWAY	27	20545	0.0193074	0.03415	PSMD11|PSMD12|UBE2A|UBE3A|PSMB3|PSMC6|PSMA2|UBA1|PSMC4|PSMC2|PSMD6|PSMA3|PSMB5|PSMB7|PSMB4|PSMA7|RPN2|RPN1|PSMA1|PSMA5|PSMB2
0_creatingPathways/MSigDB/allSets.RData	CELLULAR_MACROMOLECULE_CATABOLIC_PROCESS	100	20545	0.0195767	0.0345831	RNASE6|UBE2G1|RNF144B|GBA3|UBE2I|ARIH1|SMURF1|RNF217|GNPDA1|UBE2A|UBE3A|RNASE2|TKTL1|UBE2G2|DERL2|FZR1|XRN2|UBE2C|HNRNPD|UBR5|RNASE3|RNASEH1|SMURF2|ZFP36|UBE2D1|UBB|CDC23|UHRF2|SMG7|NEDD8|UBE2K|UBE2D2|GNS|PPP1R8|FBXO22|ANAPC10|CDC20|VCP|UBE2E1|AMFR|UBE2L3|FBXO7|ANAPC5|UBE2D3|RNF11|AUH|GBA2|STUB1|DERL1|ALDOA|FBXL4|UPF2|PFKM|SQSTM1|GSPT1|UBE4B|UBE2H|KIAA0368|UBE2B|EDEM1|PGLS|ISG20|RNASET2
0_creatingPathways/MSigDB/allSets.RData	REACTOME_EGFR_DOWNREGULATION	24	20545	0.0196784	0.0347194	EPS15L1|HGS|CLTC|GRB2|CLTA|UBA52|AP2B1|RPS27A|CBL|CDC42|AP2A2|EPS15|AP2M1|AP2S1|STAM|SPRY1|SPRY2
0_creatingPathways/MSigDB/allSets.RData	KEGG_TYPE_I_DIABETES_MELLITUS	39	20545	0.0201825	0.0355644	HSPD1|PTPRN2|GAD1|LTA|IL12B|IFNG|PRF1|FAS|IL1B|IL1A|CD86|HLA-DOA|TNF|ICA1|HLA-DMB|HLA-F|HLA-DOB|HLA-DRA|HLA-DMA|IL12A|GZMB|HLA-DPB1|HLA-DQB1|HLA-DQA1|HLA-DPA1
0_creatingPathways/MSigDB/allSets.RData	PID_CD8_TCR_DOWNSTREAM_PATHWAY	64	20545	0.0206207	0.0362914	MAPK8|NRAS|PPP3R1|BRAF|KRAS|CD247|RAF1|IFNAR2|IFNAR1|HRAS|MAPK9|NFATC3|TNFRSF18|IFNA16|IFNA14|IFNA2|IFNG|PPP3CB|MAPK3|PRF1|IL2RB|STAT4|NFATC2|TNF|EGR1|PRKCQ|FOS|JUNB|B2M|MAP2K1|PPP3CA|MAP2K2|MAPK1|NFATC1|IL2RA|JUN|GZMB|PRKCB|PRKCE|PRKCA
0_creatingPathways/MSigDB/allSets.RData	REACTOME_DOWNSTREAM_SIGNALING_OF_ACTIVATED_FGFR	96	20545	0.020785	0.0365351	AKT3|FGF9|CAMK4|CHUK|NRAS|ADRBK1|PLCG1|CDK1|AKT1|TRIB3|PRKCD|KRAS|FGFR1|PRKAR1A|RAF1|PIK3R1|PRKAR2B|CREB1|FGFR2|YWHAB|FRS2|PHLPP1|HRAS|ADCY4|PRKAR2A|ADCY1|FGF18|FOXO4|PRKCG|GRB2|ADCY2|RPS6KB2|CALM1|PIK3CA|MDM2|PTEN|MAPK3|SHC1|PDE1A|SOS1|AKT2|CDKN1A|BAD|FOXO1|MAP2K1|MAP2K2|MAPK1|ADCY3|MAPKAP1|CDKN1B|PRKCE|FOXO3|ADCY6|PRKACB|ADCY7|PRKCA|GAB1
0_creatingPathways/MSigDB/allSets.RData	PID_INTEGRIN_CS_PATHWAY	25	20545	0.020877	0.0366513	ITGA8|ITGAE|ITGA2|ITGAV|ITGB2|ITGAM|ITGB7|ITGAL|ITGA5|ITGB1|ITGA4|ITGA9|ITGA6
0_creatingPathways/MSigDB/allSets.RData	BIOCARTA_MTOR_PATHWAY	22	20545	0.0210348	0.0368356	RPS6KB1|EIF4E|AKT1|FKBP1A|EIF4G2|PIK3R1|PPP2CA|EIF4G1|PIK3CA|PTEN|TSC1|EIF4EBP1|EIF4G3|RPS6|EIF4B|MKNK1
0_creatingPathways/MSigDB/allSets.RData	PID_ARF6_TRAFFICKING_PATHWAY	48	20545	0.0210581	0.0368356	RALA|ITGA8|ADRB2|SPAG9|KLC1|NME1|EXOC7|CTNNA1|CTNNB1|VAMP3|ASAP2|EXOC5|EXOC2|TSHR|CLTC|PLD1|ITGA2|MAPK8IP3|EXOC3|EDNRB|ITGAV|ARF6|EXOC6|EXOC4|BIN1|ACAP1|IL2RA|ITGA5|ITGB1|ITGA4|ITGA9|ITGA6
0_creatingPathways/MSigDB/allSets.RData	TGTYNNNNNRGCARM_UNKNOWN	80	20545	0.0210601	0.0368356	CAMK2D|RHOBTB1|PPM1E|ZEB2|C21orf59|SEMA4B|BTG2|GNA13|FRMD4A|TP53BP1|NUP62CL|OMA1|SPAG9|TSHZ3|PTK7|OSR2|NLGN2|EXOSC9|TNKS|ZFYVE1|DGKI|KATNAL2|P2RX4|MAX|FOXO4|MGP|POU4F2|B9D2|CAMK2A|MARCH1|RWDD1|CAMK1|NDUFC1|SIDT1|ARAP1|CDK2AP2|RCAN1|ELMO1|SLAIN1|NDST1|FAM53B|ASCC1|FAM49A|TSC22D1|SPARC|SLC44A1
0_creatingPathways/MSigDB/allSets.RData	BIOCARTA_CCR3_PATHWAY	23	20545	0.0211272	0.0369074	LIMK1|PTK2|RAF1|GNAS|HRAS|GNB1|CFL1|MAPK3|RHOA|ROCK2|MAP2K1|MAPK1|PRKCB|GNAQ|PLCB1|PRKCA
0_creatingPathways/MSigDB/allSets.RData	ACTIN_FILAMENT_ORGANIZATION	23	20545	0.0212721	0.0371148	EZR|DBN1|DLG1|SORBS1|NF2|SHROOM1|LIMA1|TSC1|RND1|ARHGEF2|ARAP1|SORBS3|RHOF|KPTN|FSCN1|EVL|SPTA1
0_creatingPathways/MSigDB/allSets.RData	REACTOME_THROMBIN_SIGNALLING_THROUGH_PROTEINASE_ACTIVATED_RECEPTORS_PARS	31	20545	0.0214417	0.0373645	GNA12|GNA13|GNB1|GNG13|GNG8|F2RL2|GNB5|MAPK3|ARRB2|GNG12|GNB4|GNG7|MAPK1|F2R|GNG2|GNA11|GNAQ|ARRB1|GNA15|GNG11
0_creatingPathways/MSigDB/allSets.RData	KEGG_VASOPRESSIN_REGULATED_WATER_REABSORPTION	44	20545	0.0220498	0.0383769	PRKX|DYNC1H1|NSF|DCTN6|GNAS|CREB1|DCTN5|DCTN1|CREB3L4|RAB5A|CREB3L1|DYNC1LI1|VAMP2|DYNC1I2|CREB3L2|CREB3|ARHGDIB|DCTN2|ADCY3|RAB11A|STX4|ADCY6|PRKACB|CREB5|DCTN4
0_creatingPathways/MSigDB/allSets.RData	DNA_RECOMBINATION	46	20545	0.022168	0.0385155	SETMAR|BLM|LIG3|XRCC5|UBE2V2|TSN|SMARCAD1|ATRX|CHEK1|REC8|RAD51C|HMGB1|EXO1|IGHMBP2|RAD51|RAD52|TEP1|ERCC4|KPNA2|RAD51B|KPNA1|RAD51D|UBE2N|RAD54B|RPAIN|RUVBL2|ATM|RAD50|RAG1|TNFSF13|TGFB1|ERCC1
0_creatingPathways/MSigDB/allSets.RData	REACTOME_TRANSPORT_OF_MATURE_MRNA_DERIVED_FROM_AN_INTRONLESS_TRANSCRIPT	31	20545	0.0221838	0.0385155	RAE1|NUP155|NCBP2|EIF4E|CPSF2|NUPL2|NUP205|NUP54|SEH1L|TPR|NUP85|NUP62|NCBP1|NUP88|NUP93|NUP210|POM121|RANBP2|NUP37|NUP153|NUP43
0_creatingPathways/MSigDB/allSets.RData	REACTOME_THE_ROLE_OF_NEF_IN_HIV1_REPLICATION_AND_DISEASE_PATHOGENESIS	27	20545	0.0223387	0.0387368	HCK|LCK|CD247|AP1S2|DOCK2|PAK2|RAC1|AP1G1|AP1S1|AP2B1|AP1M1|PACS1|AP2A2|B2M|AP2M1|AP2S1|ELMO1|AP1B1|FYN
0_creatingPathways/MSigDB/allSets.RData	GENERATION_OF_NEURONS	78	20545	0.0226732	0.0392687	DTX1|NRTN|NTNG2|ROBO1|SLIT2|PARD6B|CDK5R1|FEZ1|NLGN1|YWHAG|TGFB2|SERPINF1|NPTN|MDGA2|ATP2B2|PARD3|RACGAP1|POU4F1|GDNF|VWC2|UBB|NTNG1|FEZ2|MAPT|FARP2|LAMB1|SEMA4F|AMIGO1|RTN4RL1|NRP2|YWHAH|AGRN|RND1|BAIAP2|NF1|PICK1|GLI2|RTN4|CYFIP1|NRP1|ARTN|PPT1|LST1|NRXN3
0_creatingPathways/MSigDB/allSets.RData	BIOCARTA_P53HYPOXIA_PATHWAY	21	20545	0.0229116	0.0396244	MAPK8|CSNK1D|AKT1|NFKBIB|EP300|HSP90AA1|IGFBP3|MDM2|CDKN1A|CSNK1A1|ATM|BAX|HIF1A|GADD45A
0_creatingPathways/MSigDB/allSets.RData	CELL_MIGRATION	90	20545	0.0229345	0.0396244	NRTN|SLIT2|GTPBP4|ARAP3|PARD6B|PPAP2A|HMGCR|CDK5R1|FEZ1|TGFB2|MIA3|CCDC88A|NF2|SYK|DOCK2|GDNF|THBS4|UBB|CD2AP|FEZ2|LAMB1|AMOT|SEMA4F|IL12B|S100A2|NRP2|PF4|PTEN|NF1|ABI2|PARP9|MYH9|ACVRL1|CLIC4|TRIP6|NRD1|LAMC1|GLI2|NEXN|ITGB2|RTN4|IL12A|NRP1|SPHK1|ITGB1|VCL|CD24|CKLF|CD34|NRXN3
0_creatingPathways/MSigDB/allSets.RData	REGULATION_OF_INTRACELLULAR_TRANSPORT	24	20545	0.023219	0.0400669	NCBP2|KHDRBS1|UHMK1|FLNA|BARD1|NLRP3|NLRP12|TONSL|NF1|TRIP6|NFKBIL1|FAF1|TGFB1|NUDT4|MXI1|SMAD3
0_creatingPathways/MSigDB/allSets.RData	REGULATION_OF_CELL_GROWTH	44	20545	0.0234282	0.0403787	APBB2|CAPRIN2|CDKN2AIP|SMAD4|DCBLD2|TGFB2|CDKN2A|DERL2|NDUFS3|RB1|PRSS2|CDKN2D|PML|DLC1|CDKN1A|ENO1|CDKN1B|IP6K2|SERTAD2|TGFB1|SPHK1|ACVR1B|PPT1|SMAD3|BCL6
0_creatingPathways/MSigDB/allSets.RData	V$STAT1_01	63	20545	0.0237114	0.0408171	ASXL1|TRAF4|TDG|CEP44|UBR1|SDC1|BTBD1|SEC14L2|TCEA2|VPS53|APBA1|HNRNPR|CPSF7|SLC38A5|ZNF235|TNIP2|WHSC1L1|RELA|ZFPM1|IFT43|PARN|RAB10|CEP164|LRP5|GABPB2|MUC1|GEN1|PASK|TXN2|ANKS1A|PPP1R7|SMC6|STX12|ARF3|CISH|C11orf74|GREM1|BCL6
0_creatingPathways/MSigDB/allSets.RData	KEGG_OXIDATIVE_PHOSPHORYLATION	117	20545	0.0238007	0.0409211	COX8C|NDUFA4|COX5A|ATP6V0A2|COX1|ATP6V0E2|ATP6AP1|ATP6V1F|NDUFAB1|ATP6|COX2|ATP6V0A4|COX6C|NDUFA10|ATP5B|COX7B|SDHA|COX11|ATP5O|NDUFS1|NDUFS3|ND4|NDUFA6|COX7A2|ATP5J|ATP4B|NDUFV3|ATP5I|NDUFA1|NDUFB8|NDUFS6|ATP6V0E1|ATP6V0A1|ATP6V0B|ATP5E|SDHD|NDUFS7|ATP6V1B2|ATP6V1C1|COX7A1|COX5B|COX8A|NDUFC1|COX4I1|UQCRC2|LHPP|NDUFB9|NDUFV1|ATP6V0C|ATP6V1G1|ATP5H|ATP6V1D|NDUFA3|NDUFV2|NDUFB1|COX6B1|NDUFA11|COX7C…
0_creatingPathways/MSigDB/allSets.RData	ST_GAQ_PATHWAY	28	20545	0.0242341	0.0416156	AKT3|ADRBK1|AKT1|PDK1|DAG1|NFKBIB|ITPKB|PHKA2|NFKB1|PIK3CB|NFKB2|PLD1|TONSL|NFKBIA|NFKBIL1|AKT2|PLD3|GNAQ|ITPR1
0_creatingPathways/MSigDB/allSets.RData	PEPTIDYL_AMINO_ACID_MODIFICATION	59	20545	0.0245027	0.0420259	TPST1|LYN|AKT1|TUSC3|UHMK1|PRMT5|DYRK1A|CREBBP|NAA15|EP300|NF2|TNKS|HCLS1|DPH3|METAP2|MAGT1|CD81|DPM1|P4HB|MAP3K12|STK4|STAT1|NAA16|PRMT7|HIPK3|RPN1|ABI1|ABI2|DPM2|KAT2B|STT3A|SOCS1|STT3B|ITGB2|F2R|DPM3|TNK2|IL12A|TPST2
0_creatingPathways/MSigDB/allSets.RData	BIOCARTA_GSK3_PATHWAY	27	20545	0.0245489	0.0420541	IRAK1|MYD88|AKT1|PIK3R1|NFKB1|CTNNB1|PPP2CA|APC|EIF2AK2|TIRAP|RELA|LBP|GJA1|TLR4|PIK3CA|TOLLIP|DVL1|LEF1|LY96|GNAI1
0_creatingPathways/MSigDB/allSets.RData	PID_PI3KCI_AKT_PATHWAY	35	20545	0.0247202	0.0422963	AKT3|CHUK|AKT1|YWHAG|RAF1|YWHAZ|YWHAB|TBC1D4|HSP90AA1|PRKDC|FOXO4|KPNA1|SFN|YWHAH|YWHAQ|MAP3K5|AKT2|CDKN1A|BAD|BCL2L1|FOXO1|MAPKAP1|CDKN1B|FOXO3
0_creatingPathways/MSigDB/allSets.RData	PID_HEDGEHOG_2PATHWAY	22	20545	0.0248219	0.0424191	PTCH1|ADRBK1|GAS1|AKT1|TGFB2|LRPAP1|PIK3R1|HHAT|SMO|STIL|IHH|PIK3CA|BOC|GLI2|ARRB2|HHIP
0_creatingPathways/MSigDB/allSets.RData	PID_NCADHERIN_PATHWAY	32	20545	0.0253302	0.0432355	CNR1|CDH2|MAPK8|PLCG1|KIF5B|FGFR1|MAPRE1|PIK3R1|ROCK1|CTNNA1|CTNNB1|PTPN11|RAC1|GJA1|DCTN1|PIK3CA|LRP5|FER|RHOA|CAMK2G|CDC42|GSN
0_creatingPathways/MSigDB/allSets.RData	KEGG_ALLOGRAFT_REJECTION	33	20545	0.0259584	0.0442544	IL12B|IFNG|PRF1|FAS|CD86|HLA-DOA|TNF|HLA-DMB|HLA-F|HLA-DOB|CD40|HLA-DRA|HLA-DMA|IL12A|GZMB|HLA-DPB1|HLA-DQB1|HLA-DQA1|HLA-DPA1
0_creatingPathways/MSigDB/allSets.RData	REACTOME_GLYCOSAMINOGLYCAN_METABOLISM	106	20545	0.0269287	0.0458533	B3GNT7|B4GALT5|CHST6|HS6ST1|HS3ST1|CHST7|ST3GAL6|IDS|SGSH|SDC4|NAGLU|EXT1|SDC1|HS2ST1|NDST2|B4GALT1|HS3ST3B1|HMMR|SDC2|B3GALT6|B3GAT2|ST3GAL2|CSPG4|CD44|B4GALT3|B4GALT7|GLCE|GNS|CHST14|HAS3|OMD|PRELP|LUM|B3GAT3|STAB2|ARSB|NDST4|GXYLT1|CHST2|AGRN|UST|CHST13|GXYLT2|SLC9A1|LYVE1|ST3GAL3|EXT2|DCN|HS6ST2|HEXA|VCAN|HSPG2|GPC6|CHST11|B4GALT4|B4GALT6|B3GNT2|NDST1|ST3GAL1|DSE|CHSY1|CHST15|CSGALNACT1
0_creatingPathways/MSigDB/allSets.RData	REACTOME_INSULIN_RECEPTOR_SIGNALLING_CASCADE	83	20545	0.0270083	0.0459251	IRS1|FGF9|PIK3C3|RPS6KB1|NRAS|CDK1|PPM1A|EIF4E|TRIB3|KRAS|FGFR1|CRK|RAF1|PIK3R1|FGFR2|YWHAB|PIK3CB|PDE3B|FRS2|PIK3R4|HRAS|PRKAB1|FGF18|EIF4G1|RHEB|GRB2|CAB39L|PIK3CA|CAB39|TSC1|MAPK3|INSR|PIK3R2|SHC1|PRKAG2|PRKAB2|DOK1|IRS2|SOS1|EIF4EBP1|STRADB|AKT2|RPS6|PRKAA1|EIF4B|MAP2K1|MAP2K2|MAPK1|STK11|GRB10|GAB1
0_creatingPathways/MSigDB/allSets.RData	KEGG_BETA_ALANINE_METABOLISM	22	20545	0.0270358	0.0459251	ABAT|ALDH9A1|ALDH3A2|AOC3|ALDH1B1|GAD1|MLYCD|SMS|CNDP1|ECHS1|ALDH2|HIBCH|ALDH7A1|SRM|ACADM|HADHA|DPYD
0_creatingPathways/MSigDB/allSets.RData	PID_FGF_PATHWAY	53	20545	0.0272253	0.0461917	CDH2|FGF9|SPP1|PLCG1|AKT1|RUNX2|FGFR1|PIK3R1|FGFR2|FRS2|PTPN11|SDC2|SSH1|FGF18|GRB2|CAMK2A|STAT1|PIK3CA|MAPK3|MMP9|SHC1|NCAM1|CBL|SOS1|FOS|STAT5B|PTK2B|MAPK1|PLAU|SPRY2|JUN|HGF|GAB1
0_creatingPathways/MSigDB/allSets.RData	REACTOME_GRB2_EVENTS_IN_ERBB2_SIGNALING	22	20545	0.0276886	0.0469215	NRAS|CDK1|KRAS|RAF1|YWHAB|EREG|ERBB4|HRAS|GRB2|MAPK3|SOS1|MAP2K1|MAP2K2|MAPK1|ERBB2
0_creatingPathways/MSigDB/allSets.RData	KEGG_VIRAL_MYOCARDITIS	65	20545	0.0285685	0.0483012	SGCB|MYH10|BID|DAG1|EIF4G2|CYCS|ICAM1|CASP3|MYH11|RAC1|EIF4G1|PRF1|CD86|MYH9|HLA-DOA|CAV1|HLA-DMB|EIF4G3|ITGB2|HLA-F|CD55|HLA-DOB|RAC2|CD40|HLA-DRA|HLA-DMA|HLA-DPB1|ITGAL|HLA-DQB1|FYN|HLA-DQA1|HLA-DPA1|CASP8
0_creatingPathways/MSigDB/allSets.RData	YRCCAKNNGNCGC_UNKNOWN	60	20545	0.0285711	0.0483012	RAB3IP|TCERG1L|PTPRE|FBXO5|NOL11|DUSP10|HOXA6|FLNA|PATZ1|SRSF6|GNAS|ZNF341|GAD1|FZD5|LHX2|HOXA2|PTPRF|SCAF8|DHCR24|ACBD4|KIAA1324|UBE2D3|CAMTA2|HR|NR6A1|CRBN|GADD45B|HES1|TSC22D3|FUCA1|RASAL2|PSIP1|HHEX|KAZALD1|KIF1B|CHN2
0_creatingPathways/MSigDB/allSets.RData	SULFUR_METABOLIC_PROCESS	37	20545	0.0288324	0.0486847	GCLM|CHST6|HS6ST1|TPST1|CHST7|SOD1|EXT1|HS3ST3B1|CDO1|NFS1|GLCE|SMS|CHST14|MSRA|CHST2|UST|CHST13|CHST11|CTNS|NDST1|TPST2|GPX1|CSGALNACT1
0_creatingPathways/MSigDB/allSets.RData	ONE_CARBON_COMPOUND_METABOLIC_PROCESS	25	20545	0.0297535	0.0501802	HELLS|DNMT3A|PRMT5|ATRX|DNMT3B|NSUN2|ICMT|WHSC1L1|PCMT1|PRMT7|PRMT1|ATF7IP|TST|FOS|PICK1|LCMT1|PRMT2
0_creatingPathways/MSigDB/allSets.RData	ATCMNTCCGY_UNKNOWN	46	20545	0.0298146	0.0502234	WDR78|CCNG2|STK35|CCDC88A|RBL1|ATAD2|KDM5A|PPP1CC|SRSF7|HSP90AB1|NUP62|MBD6|PAX6|IL4I1|CLTC|UBE2D2|AP1G1|TCF12|HOXD8|CALM1|TSC1|FBXO36|UBE2D3|GABPB2|NOTCH1|FOXJ3|MIER1|GIPC1|POGZ|MAML3|UBE2B|HIVEP3
0_creatingPathways/MSigDB/allSets.RData	REACTOME_CD28_DEPENDENT_PI3K_AKT_SIGNALING	21	20545	0.0298793	0.0502725	AKT3|LCK|AKT1|TRIB3|PIK3R1|MAP3K14|PIK3CA|PIK3R2|CD86|AKT2|MAPKAP1|MAP3K8|FYN
0_creatingPathways/MSigDB/allSets.RData	REGULATION_OF_PROTEIN_MODIFICATION_PROCESS	42	20545	0.0304436	0.0511612	GTPBP4|LYN|BCL10|CCDC88A|CCND3|NF2|HCLS1|CD81|NLRP12|UBE2D1|IGFBP3|BMP4|PRKCG|UBE2N|TSC1|PPP2R4|ATG7|STUB1|NDUFS4|SOCS1|ITGB2|TNK2|IL12A|TGFB1|CCDC88C|CCND2
0_creatingPathways/MSigDB/allSets.RData	BIOCARTA_MCALPAIN_PATHWAY	25	20545	0.0310391	0.0520896	EZR|PTK2|PRKAR1A|PRKAR2B|MYLK|HRAS|PRKAR2A|CAPN1|MAPK3|PXN|TLN1|CAPN2|CXCR3|CAPNS1|MAPK1|ITGB1|PRKACB
0_creatingPathways/MSigDB/allSets.RData	REACTOME_ELONGATION_ARREST_AND_RECOVERY	27	20545	0.0310697	0.0520896	POLR2D|SUPT16H|POLR2B|SUPT4H1|POLR2G|POLR2K|ELL|SUPT5H|TCEA1|POLR2I|CCNT1|GTF2F1|POLR2J|POLR2C|POLR2L|POLR2E|CCNT2|CDK9
0_creatingPathways/MSigDB/allSets.RData	PID_LIS1_PATHWAY	28	20545	0.0315433	0.0528211	VLDLR|DYNC1H1|MAP1B|DAB1|CDK5R1|PAFAH1B1|LRP8|LRPAP1|CLIP1|PAFAH1B2|KATNA1|CSNK2A1|NUDC|RAC1|PPP2R5D|IQGAP1|NDEL1|RHOA|CDC42|PAFAH1B3
0_creatingPathways/MSigDB/allSets.RData	REACTOME_MEIOTIC_SYNAPSIS	56	20545	0.0316251	0.0528954	UBE2I|TERF1|LMNB1|DIDO1|TINF2|REC8|STAG2|H2AFZ|SMC1A|TERF2|SMC3|ATR|HIST1H2BL|HIST1H2BO|POT1|HIST1H2BJ|SYCP3|HIST2H2AA3|HIST1H2BM|HIST1H2BD|HIST1H2BC|HIST1H2BH|ACD|HIST1H2BE|HIST1H4A|HIST1H2AJ|HIST1H2BB|HIST1H4E|LMNA|HIST1H4H|HIST1H2BK|HIST1H2AC|HIST2H2BE|SYNE2|STAG3
0_creatingPathways/MSigDB/allSets.RData	KEGG_DNA_REPLICATION	36	20545	0.0318049	0.0531334	POLE3|RPA4|POLD2|DNA2|MCM7|PRIM2|MCM6|RFC3|POLE2|POLA1|MCM4|RNASEH1|MCM3|RFC4|POLD1|MCM2|FEN1|RNASEH2C|POLE4|RFC2|RNASEH2B|PRIM1|SSBP1|RPA2|RFC5|POLD4
0_creatingPathways/MSigDB/allSets.RData	KEGG_FATTY_ACID_METABOLISM	40	20545	0.0318767	0.0531906	ACAA2|ALDH9A1|ALDH3A2|ADH5|ACSL4|ACADSB|ACAT2|ALDH1B1|CPT1A|CPT1C|ACSL6|ECHS1|HADH|ALDH2|ACSL1|ACAA1|ACADVL|ALDH7A1|ECI1|ACSL3|ECI2|ACOX1|ACADM|HADHA|ACSL5|HADHB|ACAT1
0_creatingPathways/MSigDB/allSets.RData	CATRRAGC_UNKNOWN	128	20545	0.0319383	0.0532305	PLXNB1|HOXA3|RORB|BCOR|MAP2|MOSPD1|TCERG1|DHRS11|CEP95|AMMECR1L|SPAG9|SHOX2|EIF4G2|LONRF3|TSPAN17|SRSF6|ANK3|AFF4|TMEM57|GPM6A|C14orf142|ATP2B2|DPP8|NLK|SOBP|JARID2|UBR7|EXOC5|HMGB1|ABTB2|TOB1|RAPGEFL1|ZNF654|KCNH2|PAX6|NFATC3|DRG1|FBXL19|DNAJC14|PCYT1B|TBC1D10B|SART1|SMAD6|HOXB5|RAD54B|DDX5|MNT|SETD2|HNRNPUL1|TFAP2E|STC2|MAP4K5|RAB7A|LZTS2|ANKZF1|CREB3|TLN1|ZNF276|RER1|C19orf60|DIAPH1|RASAL2|HHE…
0_creatingPathways/MSigDB/allSets.RData	KEGG_AMYOTROPHIC_LATERAL_SCLEROSIS_ALS	51	20545	0.0323431	0.0538417	MAP2K6|PPP3R1|BID|SOD1|CYCS|MAPK13|CASP3|APAF1|MAPK14|RAC1|GRIN2C|RAB5A|PPP3CB|TNF|MAP3K5|DERL1|CCS|BAD|CAT|MAPK11|BCL2L1|PPP3CA|BAX|PPP3CC|TNFRSF1A|TNFRSF1B|GPX1|CASP1
0_creatingPathways/MSigDB/allSets.RData	V$EN1_01	106	20545	0.0326012	0.0542076	PEX2|NR4A3|SORBS2|JAKMIP2|BCOR|EYA4|RAPGEF5|NRAS|ARHGAP6|CTCF|PCDH9|SIPA1L1|MORF4L2|TSHZ3|KDM6A|NPR3|RNFT1|RAB2B|AFF4|KLF15|RDH10|HOXA4|SREK1|FNDC3A|ATP9B|MAPK14|ERBB4|GNRH1|PAX6|CDX2|MMP14|UTY|RTKN|RPL38|RNF43|ISL1|CLC|CWC15|PDZD2|CDC14A|RBM4|NOTCH1|MAP3K5|TCF4|NEO1|UBE2H|CD55|MAP4K4|SAT1|FAM53B|LAPTM4B|LINC00173|SAV1|PLCB1|GREM1|FHL1
0_creatingPathways/MSigDB/allSets.RData	REACTOME_SIGNALING_BY_INSULIN_RECEPTOR	104	20545	0.032744	0.0543532	IRS1|FGF9|PIK3C3|RPS6KB1|NRAS|CDK1|PPM1A|EIF4E|TRIB3|KRAS|FGFR1|ATP6V0A2|CRK|RAF1|PIK3R1|ATP6V1F|FGFR2|ATP6V0A4|YWHAB|PIK3CB|PDE3B|FRS2|PIK3R4|HRAS|PRKAB1|FGF18|EIF4G1|RHEB|GRB2|ATP6V0E1|CAB39L|ATP6V0B|ATP6V1B2|ATP6V1C1|PIK3CA|CAB39|TSC1|MAPK3|INSR|PIK3R2|SHC1|PRKAG2|ATP6V0C|ATP6V1G1|ATP6V1D|PRKAB2|DOK1|IRS2|SOS1|EIF4EBP1|STRADB|AKT2|RPS6|PRKAA1|EIF4B|MAP2K1|MAP2K2|MAPK1|ATP6V1A|STK11|TCIRG1|GRB1…
0_creatingPathways/MSigDB/allSets.RData	MEMBRANE_FUSION	28	20545	0.0327656	0.0543532	LRMP|RABIF|GOSR2|VAPA|NAPG|VPS4B|STX6|VTI1B|VAMP3|BNIP1|STX11|CACNA1H|NAPA|ATG7|SNAP23|GCA|CD9|STAP1
0_creatingPathways/MSigDB/allSets.RData	KEGG_HISTIDINE_METABOLISM	28	20545	0.0328146	0.0543708	ALDH9A1|ALDH3A2|WBSCR22|LCMT2|HAL|ALDH3B1|ALDH1B1|METTL2B|CNDP1|ALDH3B2|FTCD|HDC|ALDH2|TRMT11|ALDH7A1|HEMK1|HNMT|LCMT1|ACY3
0_creatingPathways/MSigDB/allSets.RData	ST_INTERLEUKIN_4_PATHWAY	26	20545	0.0331738	0.0548485	AKT3|RPS6KB1|SOS2|AKT1|PPP1R13B|GRB2|STAT6|PIK3CA|IL4R|SHC1|SOS1|AKT2|JAK1|INPP5D|JAK2|CISH|IL13RA1
0_creatingPathways/MSigDB/allSets.RData	POSITIVE_REGULATION_OF_LYMPHOCYTE_ACTIVATION	24	20545	0.0331805	0.0548485	ICOSLG|LCK|NCK2|SART1|IL12B|SOCS5|NCK1|CD47|PTPRC|IL18|TNFSF13|IL12A|TGFB1|CD24
0_creatingPathways/MSigDB/allSets.RData	REACTOME_REGULATION_OF_INSULIN_SECRETION	87	20545	0.0333582	0.0550779	MARCKS|SLC25A4|SPCS3|STX1A|FFAR1|CACNA1A|PRKAR1A|CACNB2|PRKAR2B|GNAS|CTNNB1|PAX6|PRKAR2A|GNB1|CDX2|GNG13|SEC11A|GATA4|GNG8|GNB5|IQGAP1|ISL1|RAP1B|RAPGEF4|PLCB2|SEC11C|SPCS1|VAMP2|GNAI2|PLCB3|GNG12|GNB4|KCNS3|RAP1A|DPP4|GNG7|STXBP1|SPCS2|GNG2|CACNB3|GNA11|ADCY6|GNAQ|GNA15|PRKACB|RAPGEF3|PLCB1|GNG11|PRKCA|GNAI1
0_creatingPathways/MSigDB/allSets.RData	REACTOME_REGULATION_OF_HYPOXIA_INDUCIBLE_FACTOR_HIF_BY_OXYGEN	23	20545	0.0340394	0.0561373	CUL2|CREBBP|EP300|ARNT|UBE2D1|UBE2D2|RBX1|CA9|UBA52|UBE2D3|RPS27A|HIF1AN|HIF1A|EGLN1|EPAS1
0_creatingPathways/MSigDB/allSets.RData	V$HNF3_Q6	176	20545	0.0342993	0.0564999	NPY|KCNQ5|BCL11B|SPIB|BAMBI|CHCHD7|NR4A3|TMEM185A|HOXA10|SNX25|FGF9|AFF3|IRX5|ZHX2|NOVA1|DEPDC7|ALDH9A1|H2AFV|TLE3|FLRT3|NRAS|ING3|SLC39A8|PIK3C2A|ICK|KCTD15|TFDP2|SGK1|TSHZ3|BRIP1|ITPKB|CALD1|METTL18|BDH1|GTF2A1|LUC7L|PVRL1|FGF13|GNAZ|ATP2A2|PLAG1|NDST2|TNR|FBXO11|PATL1|TOB1|TEAD1|GFRA1|SLC10A7|TJP1|CHRDL1|TGFB3|PTPRG|UHRF2|GOLGA1|CLDN8|TMEM88|ARHGAP30|ATXN7L2|REEP4|ATXN7L1|PACSIN3|FAM122A|PPP1C…
0_creatingPathways/MSigDB/allSets.RData	REACTOME_FORMATION_OF_TRANSCRIPTION_COUPLED_NER_TC_NER_REPAIR_COMPLEX	27	20545	0.0344385	0.0566633	POLR2D|POLR2B|ERCC3|POLR2G|POLR2K|CDK7|ERCC4|TCEA1|ERCC6|POLR2I|ERCC5|POLR2J|GTF2H3|POLR2C|CCNH|POLR2L|POLR2E|GTF2H1|ERCC1
0_creatingPathways/MSigDB/allSets.RData	V$PAX8_01	36	20545	0.0344953	0.0566908	TAF5|SUPT16H|PUM2|ACADSB|IKZF5|NOL4|LUC7L3|AHCYL1|DLEU2|UBE2N|SMC4|DLEU1|CITED2|OSBPL7|HR|FAM172A|JMJD1C|MAN1C1|IFT80|CCDC24|TCF7L2|CAMK1D|ACTN1
0_creatingPathways/MSigDB/allSets.RData	RESPONSE_TO_HYPOXIA	27	20545	0.0351325	0.057671	SMAD4|TGFB2|CXCR4|CREBBP|ALAS2|EP300|HSP90B1|NF1|PML|NARFL|PLOD2|HIF1A|SMAD3|CD24|EGLN1|EPAS1
0_creatingPathways/MSigDB/allSets.RData	REACTOME_NUCLEOTIDE_EXCISION_REPAIR	47	20545	0.0353204	0.0579123	POLR2D|POLR2B|ERCC3|POLR2G|POLD2|RFC3|POLE2|POLR2K|CDK7|RFC4|POLD1|ERCC4|TCEA1|ERCC6|POLR2I|XPA|RFC2|ERCC5|POLR2J|GTF2H3|POLR2C|CCNH|RPA2|XPC|POLR2L|DDB2|RFC5|POLR2E|GTF2H1|ERCC1|POLD4
0_creatingPathways/MSigDB/allSets.RData	REACTOME_REGULATION_OF_GLUCOKINASE_BY_GLUCOKINASE_REGULATORY_PROTEIN	26	20545	0.035465	0.0580206	RAE1|NUP155|NUPL2|NUP205|NUP54|SEH1L|TPR|NUP85|NUP62|NUP88|NUP93|NUP210|POM121|RANBP2|NUP37|NUP153|NUP43
0_creatingPathways/MSigDB/allSets.RData	REACTOME_RNA_POL_III_TRANSCRIPTION	33	20545	0.0354684	0.0580206	POLR1C|ZNF143|SSB|SNAPC1|POLR3K|POLR2K|BRF2|SNAPC4|GTF3C4|TBP|POLR3C|SNAPC3|POLR3D|POLR2L|GTF3C3|BRF1|POLR2E|POLR1D|GTF3C5|POLR3GL
0_creatingPathways/MSigDB/allSets.RData	PID_A6B1_A6B4_INTEGRIN_PATHWAY	46	20545	0.0355642	0.0581101	RPS6KB1|LAMA5|AKT1|YWHAG|PIK3R1|YWHAZ|YWHAB|CASP7|RXRA|HRAS|RAC1|LAMB1|GRB2|SFN|MST1|ERBB3|PIK3CA|YWHAH|IL1A|SHC1|YWHAQ|LAMC1|LAMA3|ERBB2|LAMB2|ITGB1|CD9|PRKCA|ITGA6
0_creatingPathways/MSigDB/allSets.RData	V$PAX2_01	52	20545	0.0357182	0.0582945	BEND4|HOXA10|HDAC9|ANKS1B|TAF5|ADRB2|GLA|RBM3|CEP95|ACADSB|IKZF5|NIPBL|MBNL1|TAF11|NPAS2|KRTAP17-1|FLRT1|PCYT1B|CDCA7L|MARCH1|ZCCHC14|ITGB3BP|MAP2K5|JMJD1C|ANKS1A|SFXN3|ACTN4|VCL|UBASH3B|SEC14L1
0_creatingPathways/MSigDB/allSets.RData	REACTOME_DNA_STRAND_ELONGATION	30	20545	0.0359944	0.0586453	GINS4|POLD2|DNA2|MCM7|PRIM2|MCM6|RFC3|GINS1|POLA1|MCM4|CDC45|MCM3|RFC4|POLD1|MCM2|FEN1|RFC2|PRIM1|RPA2|RFC5|POLD4
0_creatingPathways/MSigDB/allSets.RData	RYTGCNWTGGNR_UNKNOWN	107	20545	0.0360161	0.0586453	PPM1E|NFATC4|C14orf132|RUNDC1|PNMAL1|SEMA4B|RRAGD|CRYZL1|KIAA1456|ILF3|E2F1|TP53BP1|CWC25|SLC8A3|CACNB2|SENP1|YWHAZ|ZNF24|ITSN1|TMED10|PPP1R21|KATNAL2|EIF2B2|BTBD3|SMG7|OGT|STX18|TFAP2B|TAF6L|CAMK2A|GYLTL1B|PCSK1N|KIAA1324|NUDT3|IL1A|YWHAQ|POLL|STOML2|STXBP3|ITGB3BP|ARRDC4|TMEM107|MPPED2|JUNB|DPCD|PHF21A|PBXIP1|IER5L|PTK2B|PPP3CA|LPIN2|KLHL18|KATNAL1|DAAM1|AP3M2|PARP8|FAM49A|KIF9|DUSP3|ARF3|FXYD6
0_creatingPathways/MSigDB/allSets.RData	YRTCANNRCGC_UNKNOWN	62	20545	0.0360652	0.05865	GPM6B|ARIH1|TACC1|APPBP2|DHX40|LEMD2|TMEM165|PTPN2|PDPR|SMARCAD1|PELP1|LCLAT1|DNAJA2|PPP2CA|RNF38|PITPNM1|TSC22D2|MLEC|PPHLN1|GNB1|XRCC6|SRRM2|SUV39H2|UCHL1|STYX|BAHD1|ERC1|SLC25A12|FAM98B|ZCRB1|NCAM1|NDEL1|SLC25A28|MMD|UBE2H|KRTCAP2|MAML3|NARS2|ELOVL5|ZFAND5|DPYSL2
0_creatingPathways/MSigDB/allSets.RData	NUCLEOTIDE_METABOLIC_PROCESS	39	20545	0.0361019	0.05865	FIGNL1|ABCA1|ACLY|PPAT|UMPS|NDUFS1|TYMS|ENTPD4|AMPD3|ADK|NT5C|PNKP|REXO2|DCK|CMPK1|OLA1|CTNS|GUK1|PGLS|ADM|NUDT4|NUDT5|ADCY7|FHIT
0_creatingPathways/MSigDB/allSets.RData	BIOCARTA_G2_PATHWAY	24	20545	0.036943	0.0599476	CDK1|CDC25A|CCNB1|CDC25B|CHEK1|CHEK2|EP300|PRKDC|ATR|WEE1|CDKN2D|MDM2|YWHAH|YWHAQ|CDKN1A|ATM|GADD45A
0_creatingPathways/MSigDB/allSets.RData	KEGG_PYRUVATE_METABOLISM	39	20545	0.0377023	0.0611097	ALDH9A1|ALDH3A2|DLD|DLAT|ME2|ACACB|PDHB|ACAT2|AKR1B1|ALDH1B1|PCK2|LDHB|MDH2|PDHA2|HAGH|ALDH2|GRHPR|ALDH7A1|HAGHL|ACSS1|ACYP2|ACSS2|LDHA|PDHA1|ACAT1|ME3
0_creatingPathways/MSigDB/allSets.RData	NUCLEAR_EXPORT	32	20545	0.0379971	0.061517	MALT1|RAE1|DDX39A|NCBP2|KHDRBS1|NUPL2|UHMK1|UPF1|NUP160|AGFG1|BARD1|DDX19B|SMG7|TSC1|ATXN1|STRADB|UPF2|XPO6|NUDT4
0_creatingPathways/MSigDB/allSets.RData	REACTOME_SIGNAL_AMPLIFICATION	30	20545	0.0381165	0.0616399	PLA2G4A|GNA13|MAPK14|GNB1|GNAI3|GNG13|GNG8|GNB5|GNAI2|GNG12|GNB4|GNG7|GNG2|GNA11|GNAQ|GNA15|TBXA2R|GNG11|GNAI1
0_creatingPathways/MSigDB/allSets.RData	ANATOMICAL_STRUCTURE_FORMATION	51	20545	0.038888	0.0628156	C1GALT1|KLF4|SLIT2|TGFB2|SERPINF1|COL4A2|NCL|COL4A3|BTG1|FOXO4|PROK2|AMOT|AGGF1|PF4|RHOB|NF1|MYH9|ACVRL1|PML|CANX|ATPIF1|GLI2|HTATIP2|ERAP1|IL18|SMAD2|SPHK1|NPR1|CD9|STAB1|ROBO4
0_creatingPathways/MSigDB/allSets.RData	REACTOME_PIP3_ACTIVATES_AKT_SIGNALING	27	20545	0.0393748	0.0635294	AKT3|CHUK|AKT1|TRIB3|CREB1|PHLPP1|FOXO4|RPS6KB2|MDM2|PTEN|AKT2|CDKN1A|BAD|FOXO1|MAPKAP1|CDKN1B|FOXO3
0_creatingPathways/MSigDB/allSets.RData	PID_NECTIN_PATHWAY	30	20545	0.0396311	0.0638701	RAPGEF1|PTK2|CRK|PIK3R1|PVRL1|CTNNA1|CTNNB1|MLLT4|RAC1|FARP2|PIK3CA|VAV2|IQGAP1|RAP1B|ITGAV|CDC42|TLN1|F11R|RAP1A|PTPRM|PVRL2
0_creatingPathways/MSigDB/allSets.RData	V$FREAC4_01	143	20545	0.0397513	0.0639911	KCNQ5|PELI2|ROR1|ULK1|LMO4|FGF9|PER2|TLE3|KBTBD2|PLS3|CTCF|PDE7A|SNX13|BRAF|FAM19A1|SIN3A|TAF5L|SHOX2|PUM2|CALD1|OSR2|MBNL2|DIEXF|TSPAN8|DGKI|TET2|ZFX|VASN|PHLPP1|GFRA1|MCC|PTH1R|TGFB3|ZC3H6|BTBD3|PTAFR|PHTF2|ATXN7L2|PTCHD1|TRPS1|NTN5|KLF12|CITED2|NUDT18|PURA|DUSP1|PNRC1|FAM65A|USP34|MYL6B|HR|GOLPH3L|TMEM147|TMEM59|CDKN1A|UBXN10|HSPG2|UBE2H|LEF1|LOX|SH3RF1|NEDD4|SCML1|SLC31A1|FAM53B|MAST4|TMOD3|C…
0_creatingPathways/MSigDB/allSets.RData	LIPID_BIOSYNTHETIC_PROCESS	93	20545	0.0400095	0.0643335	PI4K2A|HPGD|PIGG|PIGH|ST8SIA5|CHPT1|LPCAT1|IMPA1|PIK3C2A|CERS5|PIGB|IDI1|ST6GALNAC6|SOD1|NSDHL|PIGA|PIGT|PI4KB|PIGS|CYP11B2|CD81|DPM1|OXSM|MCAT|NR0B1|CYP39A1|DHCR24|PCYT1B|PIGK|PIGF|PEX7|ETNK1|PTGES3|MIF|SGMS2|FDXR|PIGC|AGPAT1|PTGS1|PDSS1|DPM2|SGMS1|LARGE|PGS1|GBGT1|DEGS1|CNBP|GPAA1|DPM3|CD74|PEMT|LTA4H|PIGV|UGCG|ADM|AGPS
0_creatingPathways/MSigDB/allSets.RData	DOUBLE_STRAND_BREAK_REPAIR	22	20545	0.0401655	0.0645109	UBE2V2|SOD1|XRCC6BP1|POLA1|RAD51|RAD52|XRCC6|ERCC4|FEN1|VCP|UBE2N|RAD54B|NBN|CIB1|RAD50|LIG4
0_creatingPathways/MSigDB/allSets.RData	REACTOME_IL_RECEPTOR_SHC_SIGNALING	27	20545	0.0405914	0.0651212	CSF2RB|PIK3R1|IL3RA|PIK3CB|INPPL1|HRAS|PIK3CD|GRB2|PIK3CA|PIK3R2|SHC1|IL2RB|SOS1|JAK1|GAB2|PTPN6|JAK2|IL2RA
0_creatingPathways/MSigDB/allSets.RData	REACTOME_GLUCOSE_METABOLISM	62	20545	0.0411857	0.0659998	PGM1|GPI|PPP2R1B|PGAM1|ENO3|FBP1|PGK1|GOT1|PHKA2|PPP2CA|PHKG2|PCK2|PPP2R5D|PHKG1|SLC25A13|PGAM2|PHKA1|MDH2|TPI1|SLC25A12|CALM1|PYGM|PGM2|PPP2CB|GAPDH|GOT2|ALDOA|GBE1|PFKM|SLC25A1|ENO1|UGP2|PHKB|PYGL|PRKACB|GYG1|PFKFB2
0_creatingPathways/MSigDB/allSets.RData	GGAMTNNNNNTCCY_UNKNOWN	109	20545	0.0414743	0.0663871	ZEB2|ASXL1|ZFP1|ZNF420|ADO|STMN1|HSPH1|ZNF227|RPIA|DHX30|SYMPK|TPR|NFATC2IP|FNTB|ACBD5|TRUB1|RASSF2|ATL2|CNOT4|BRMS1L|MAX|ST3GAL2|PRUNE|RNF220|RANBP10|ABLIM2|WHSC1L1|GPD1L|GTPBP2|CLSPN|PRKCI|CFL1|FYCO1|NCLN|TTLL4|FEN1|CACNA1G|DAZAP1|KLHDC3|INO80E|TBC1D17|FAM122A|UBE2N|MADD|CLPB|PHF13|BLCAP|SF3A1|USP48|MRPL24|IPO7|MEA1|TIAL1|NAPB|NUTF2|FES|RRAS|SDCCAG8|AAK1|TLE4|C11orf74|FHIT|ITPR1
0_creatingPathways/MSigDB/allSets.RData	GENERATION_OF_PRECURSOR_METABOLITES_AND_ENERGY	117	20545	0.0416426	0.0665811	CYB5R2|ALDH9A1|FECH|AKR1C3|GFPT1|SLC25A4|EPM2A|QPRT|HCCS|GNPDA1|CYCS|PHKA2|POR|PDHB|NRF1|PPARD|AOC3|SDHA|NNT|NDUFS1|PHKG2|CDO1|SLC25A14|DUOX1|XYLB|MTRR|SLC25A13|SCO2|PHKA1|SDHD|SLC25A12|SURF1|ACO2|AVPR1A|WWOX|RETSAT|CYP1B1|ISL1|FDXR|ENOX2|TXNL1|UQCRC2|INSR|PYGM|GRHPR|ACAA1|ECH1|PPP1R2|NCF4|DYRK2|ACADVL|BCS1L|LOXL1|GBE1|ATPIF1|PPOX|POMC|NDUFS4|SDHC|DDO|SDHB|ALDH5A1|UQCRB|SLC25A3|GPX4|PHKB|WFS1|ME3…
0_creatingPathways/MSigDB/allSets.RData	MESODERM_DEVELOPMENT	22	20545	0.0418252	0.0667976	HCK|KLF4|SLIT2|BTK|TIE1|MEST|SNAI2|GDF11|SECTM1|JAK2|SMAD2|IKZF1|IKZF3
0_creatingPathways/MSigDB/allSets.RData	REACTOME_EFFECTS_OF_PIP2_HYDROLYSIS	23	20545	0.041878	0.0668065	RASGRP1|DGKD|PRKCD|DGKI|MGLL|DGKG|PRKCQ|DGKA|PRKCE|RASGRP2|DGKH|PRKCH
0_creatingPathways/MSigDB/allSets.RData	RHO_PROTEIN_SIGNAL_TRANSDUCTION	36	20545	0.0421101	0.0671011	ABCA1|ARAP3|LIMK1|ARHGAP29|ROCK1|RAC1|CFL1|FGD1|RALBP1|RTKN|RHOB|ARHGAP4|TSC1|FGD5|ARAP1|RHOA|ARHGAP5|ARF6|FGD2|FGD6|ARHGDIB|RHOG|ARHGAP27
0_creatingPathways/MSigDB/allSets.RData	YAATNRNNNYNATT_UNKNOWN	96	20545	0.0423373	0.0673872	ZFP36L1|NOTCH2|ASXL1|PHF8|KCNJ16|RBMS1|HOXA7|MN1|SERPINF1|SHOX2|HIVEP1|ACADSB|CORO2A|POLG2|APIP|IKZF5|NPAS3|MAGI1|PDHX|IPO4|BNC2|C14orf166|NOB1|PCGF1|PACSIN3|TGIF1|LRP5|COX8A|FOXN3|NOTCH2NL|LHX6|RCN1|MPPED2|ZDHHC21|NFIX|TAF10|ERF|ROBO3|DDX17|SESN3|ERG|MTUS1|ACVR2A|CELF2|ABLIM1|CREB5|SMAP2|ZNF423|WSB2|BMPR1B
0_creatingPathways/MSigDB/allSets.RData	KEGG_BASAL_TRANSCRIPTION_FACTORS	32	20545	0.0424665	0.0674774	TAF5|GTF2IRD1|TAF5L|TBPL1|GTF2E1|GTF2A1|TAF7|TAF2|TAF13|GTF2I|STON1|TAF9B|TAF11|TAF4|TBP|TAF6L|GTF2F1|GTF2H3|TAF4B|TAF12|GTF2A2|TAF10|GTF2H1
0_creatingPathways/MSigDB/allSets.RData	CELL_PROJECTION_BIOGENESIS	25	20545	0.0424893	0.0674774	VANGL2|PCNT|CCDC88A|THBS4|RAC1|CD2AP|CDC42EP2|FGD1|FGD5|ARFIP2|ARAP1|CDC42EP5|CDC42|FGD2|FGD6|CYFIP1|VCL
0_creatingPathways/MSigDB/allSets.RData	REGULATION_OF_CELL_ADHESION	35	20545	0.0427983	0.0678919	DLL1|GTPBP4|ADAM10|MIA3|CDKN2A|NF2|PRSS2|IL12B|PTEN|TSC1|RND1|NF1|SPN|ACVRL1|RASA1|TGFBI|CDK6|ARHGDIB|CD47|CYTH1|IL18|IL12A|CYTIP
0_creatingPathways/MSigDB/allSets.RData	CELL_MATRIX_ADHESION	36	20545	0.0429327	0.0679642	PPFIA1|SGCE|SORBS1|CDKN2A|NF2|ITGA2|PTEN|TSC1|NF1|ADAM15|FBLN5|TMEM8B|ACVRL1|RASA1|LYVE1|PKD2|CDK6|TESK2|PARVG|ECM2|ACTN1
0_creatingPathways/MSigDB/allSets.RData	NEURON_DIFFERENTIATION	72	20545	0.0429399	0.0679642	DTX1|NRTN|NTNG2|ROBO1|SLIT2|PARD6B|CDK5R1|FEZ1|NLGN1|YWHAG|TGFB2|MDGA2|ATP2B2|PARD3|POU4F1|GDNF|VWC2|UBB|NTNG1|FEZ2|MAPT|FARP2|LAMB1|SEMA4F|AMIGO1|RTN4RL1|NRP2|YWHAH|AGRN|RND1|BAIAP2|PICK1|GLI2|RTN4|CYFIP1|NRP1|PPT1|LST1|NRXN3
0_creatingPathways/MSigDB/allSets.RData	REACTOME_G_BETA_GAMMA_SIGNALLING_THROUGH_PI3KGAMMA	24	20545	0.0439035	0.0694117	AKT3|AKT1|GNB1|GNG13|GNG8|GNB5|PIK3CG|RHOA|AKT2|GNG12|PIK3R6|GNB4|GNG7|GNG2|PIK3R5|GNG11
0_creatingPathways/MSigDB/allSets.RData	REACTOME_THROMBOXANE_SIGNALLING_THROUGH_TP_RECEPTOR	22	20545	0.04396	0.0694235	GNA13|GNB1|GNG13|GNG8|GNB5|GNG12|GNB4|GNG7|GNG2|GNA11|GNAQ|GNA15|TBXA2R|GNG11
0_creatingPathways/MSigDB/allSets.RData	RESPONSE_TO_UV	24	20545	0.0440284	0.069454	MAPK8|ERCC3|POLD1|RELA|ERCC4|ERCC6|FEN1|IL12B|CDKN2D|RPAIN|ERCC5|ELANE|REV1|DDB2|UBE4B|IL12A|GPX1
0_creatingPathways/MSigDB/allSets.RData	REACTOME_DOUBLE_STRAND_BREAK_REPAIR	22	20545	0.0441074	0.0695011	TDP1|XRCC5|TP53BP1|BRIP1|MDC1|PRKDC|RAD51|RAD52|XRCC6|RPA2|ATM|NBN|RAD50|LIG4
0_creatingPathways/MSigDB/allSets.RData	ORGANELLE_LOCALIZATION	24	20545	0.0442824	0.0696992	YKT6|LRMP|CENPE|PAFAH1B1|NLGN1|PEX1|NUSAP1|CENPF|HOOK3|TMED10|BIRC5|CDC23|CDCA5|SNAP23|NIN
0_creatingPathways/MSigDB/allSets.RData	REACTOME_RNA_POL_III_TRANSCRIPTION_INITIATION_FROM_TYPE_2_PROMOTER	23	20545	0.0446156	0.0700933	POLR1C|POLR3K|POLR2K|GTF3C4|TBP|POLR3C|POLR3D|POLR2L|GTF3C3|BRF1|POLR2E|POLR1D|GTF3C5|POLR3GL
0_creatingPathways/MSigDB/allSets.RData	REACTOME_METABOLISM_OF_AMINO_ACIDS_AND_DERIVATIVES	184	20545	0.0446318	0.0700933	ODC1|GLUL|ASL|GPT2|ALDH9A1|GCLM|PSAT1|PSMD11|PSMD5|ACAD8|OAT|PSMD10|PHGDH|PSMC1|ALDH6A1|DLD|ASNS|PSMD12|AGMAT|PSMB3|AASS|PSMD7|PSMC6|ALDH18A1|KMO|ACADSB|OAZ2|PSMA2|ENOPH1|GOT1|APIP|PSMD2|BCKDHB|HIBADH|PAOX|KYNU|AADAT|AZIN1|PSMC4|HAL|PSPH|PSMC2|PCBD1|CDO1|PSMD6|HSD17B10|PSMA3|FAH|PSMB5|CKB|DBT|SMS|PSMD1|PSMB7|CCBL2|FTCD|IDO1|CPS1|PSMB4|PSMA7|MTAP|HDC|GLUD1|GRHPR|HAAO|MCCC1|CNDP2|HIBCH|PSMA1|OAZ1|A…
0_creatingPathways/MSigDB/allSets.RData	REACTOME_SMOOTH_MUSCLE_CONTRACTION	22	20545	0.0454349	0.0712753	SORBS1|CALD1|MYLK|MYH11|ACTA2|MYL6|CALM1|TPM1|MYL6B|TPM3|SORBS3|TLN1|TPM4|MYL9|TPM2|VCL
0_creatingPathways/MSigDB/allSets.RData	NEURON_DEVELOPMENT	57	20545	0.0456233	0.0714917	NRTN|NTNG2|ROBO1|SLIT2|PARD6B|CDK5R1|FEZ1|TGFB2|PARD3|POU4F1|GDNF|UBB|NTNG1|FEZ2|MAPT|FARP2|LAMB1|SEMA4F|AMIGO1|RTN4RL1|NRP2|YWHAH|AGRN|RND1|BAIAP2|PICK1|GLI2|RTN4|CYFIP1|NRP1|PPT1|LST1|NRXN3
0_creatingPathways/MSigDB/allSets.RData	SECONDARY_METABOLIC_PROCESS	26	20545	0.0460239	0.0720396	AS3MT|TSPO|FECH|RDH11|ALAS1|ALAS2|CPOX|NFE2L1|AP3D1|RETSAT|ALAD|GMPS|PPOX|ALDH8A1|PAICS|DHRS3
0_creatingPathways/MSigDB/allSets.RData	PID_MYC_PATHWAY	24	20545	0.0465041	0.0727109	MYC|CDKN2A|PPP2CA|SKP2|ACTL6A|TRRAP|MAX|PAK2|SUPT7L|RUVBL2|TAF12|PML|HBP1|TAF10|SUPT3H|FBXW7
0_creatingPathways/MSigDB/allSets.RData	REACTOME_TRANSCRIPTION_COUPLED_NER_TC_NER	42	20545	0.0467855	0.0730701	POLR2D|POLR2B|ERCC3|POLR2G|POLD2|RFC3|POLE2|POLR2K|CDK7|RFC4|POLD1|ERCC4|TCEA1|ERCC6|POLR2I|RFC2|ERCC5|POLR2J|GTF2H3|POLR2C|CCNH|RPA2|POLR2L|RFC5|POLR2E|GTF2H1|ERCC1|POLD4
0_creatingPathways/MSigDB/allSets.RData	MUSCLE_DEVELOPMENT	91	20545	0.0469122	0.0731795	SGCB|AEBP1|HDAC4|HDAC9|SGCE|MEF2A|IFRD1|SVIL|SOD1|SMTN|MYEF2|ITGB1BP2|CACNB2|SRI|CENPF|EMD|EVC|MBNL1|MEF2D|MYH11|UBB|IGFBP3|TAGLN|BMP4|MTM1|UTRN|SIRT2|TCF12|MYL6|GYLTL1B|TEAD4|CACNA1H|MSTN|BOC|NF1|HDAC5|MYL6B|NOTCH1|LARGE|NRD1|FKTN|FHL3|CAPN3|HDAC7|EGR3|TGFB1|MEF2C|CHRNA1|TTN|COL6A3|VAMP5
0_creatingPathways/MSigDB/allSets.RData	REACTOME_SIGNALING_BY_FGFR_MUTANTS	42	20545	0.046959	0.0731795	CUX1|FGF9|TRIM24|NRAS|PLCG1|KRAS|FGFR1|PIK3R1|FGFR2|FRS2|HRAS|FGF18|GRB2|STAT1|PIK3CA|ZMYM2|BCR|SOS1|CPSF6|STAT5A|STAT5B|FGFR1OP|GAB2|FGFR1OP2|STAT3|GAB1
0_creatingPathways/MSigDB/allSets.RData	POSITIVE_REGULATION_OF_CELLULAR_COMPONENT_ORGANIZATION_AND_BIOGENESIS	35	20545	0.0472111	0.0734877	ROBO1|SLIT2|NCK2|NF2|GATA2|EIF2B5|MAPT|CDC42EP2|AMIGO1|DAZL|UBE2N|TPPP|ARAP1|CBL|CDC42EP5|NCK1|KATNB1|SORBS3|CDC42|ARF6|FAF1|LDLRAP1|PPT1
0_creatingPathways/MSigDB/allSets.RData	CAGNYGKNAAA_UNKNOWN	70	20545	0.0472784	0.0734877	TBL1X|RHOBTB1|TRIB2|AFF3|ETS1|HOXA7|ACVR2B|APPBP2|DHX30|CHMP2B|SYTL4|ERGIC1|SAP30L|TRAM1|SYNCRIP|CLIP1|SOBP|CACNA2D2|HNRNPD|TET2|PLAGL2|UBR5|MEF2D|GFRA1|MED27|CBFA2T2|BNC2|TPI1|GPBP1|TGIF1|PPP1CB|WDTC1|CDH5|HOXB2|AKT2|SOD2|MPPED2|YPEL5|SRSF8|HECTD2|FAM117A|NR3C1
0_creatingPathways/MSigDB/allSets.RData	PID_TCPTP_PATHWAY	42	20545	0.0473126	0.0734877	PTPN2|PIK3R1|CREBBP|PIK3CB|LMAN1|EIF2AK2|ATR|PIK3CD|KPNA2|GRB2|STAT6|STAT1|PIK3CA|CSF1R|INSR|PIK3R2|SHC1|SOS1|STAT5A|STAT5B|JAK1|EIF2A|KPNB1|STAT3|ITGB1|HGF|GAB1
0_creatingPathways/MSigDB/allSets.RData	REACTOME_SIGNALING_BY_FGFR1_MUTANTS	28	20545	0.0473798	0.0735115	CUX1|FGF9|TRIM24|PLCG1|FGFR1|PIK3R1|GRB2|STAT1|PIK3CA|ZMYM2|BCR|CPSF6|STAT5A|STAT5B|FGFR1OP|GAB2|FGFR1OP2|STAT3
0_creatingPathways/MSigDB/allSets.RData	PID_PRL_SIGNALING_EVENTS_PATHWAY	23	20545	0.0475618	0.0736348	PTP4A1|CCNA2|ROCK1|CDK2|RABGGTB|PTP4A2|RAC1|MAPK3|CCNE1|RABGGTA|RHOA|EGR1|CDKN1A|MAPK1|ITGB1|PTP4A3
0_creatingPathways/MSigDB/allSets.RData	V$ARP1_01	146	20545	0.0475634	0.0736348	ZNF711|ARL4C|PPM1E|HOXA3|FCHSD1|IRAK1|ZHX2|TRAF4|MYOCD|CASK|FAM179B|SKIL|KLHL28|RRAGD|ENSA|SORBS1|CDK5R1|FBXL20|RBBP6|TXNDC12|CFL2|PITPNC1|NDST2|TRIM69|RNF34|NLK|ZNF644|AZIN1|PMF1|ZFX|SMARCC2|HOXA1|CCDC6|MED8|STAR|TGFB3|CLDN15|PPFIA3|ASB12|BAHD1|OMD|CACNA1G|CPNE1|ZNF205|TMEM150A|PKP3|PIK3CG|FCHSD2|PARP16|ATF7IP|NR6A1|TRERF1|RASIP1|NFE2|ALDOA|IL11RA|NFIX|POMP|LTBP3|ATP2C1|CHD2|PLK3|AP1B1|ZBTB20|RU…
0_creatingPathways/MSigDB/allSets.RData	POSITIVE_REGULATION_OF_CELL_DIFFERENTIATION	23	20545	0.0478939	0.0740654	ETS1|TGFB2|ACIN1|VWC2|SCIN|BTG1|IGFBP3|BMP4|SART1|BOC|SOCS5|FOXO3|ACVR1B|ACVR2A|BMPR1B
0_creatingPathways/MSigDB/allSets.RData	KEGG_ARGININE_AND_PROLINE_METABOLISM	48	20545	0.0480051	0.0741564	ODC1|GLUL|ASL|ALDH9A1|ALDH3A2|OAT|AGMAT|ALDH18A1|GOT1|SAT2|P4HA2|ALDH1B1|CKB|PRODH2|SMS|CPS1|ALDH2|GLUD1|NOS2|LAP3|ALDH7A1|CKMT2|SRM|GOT2|AMD1|ASS1|SAT1|GLS
0_creatingPathways/MSigDB/allSets.RData	KEGG_HEMATOPOIETIC_CELL_LINEAGE	83	20545	0.0489971	0.0756063	CD38|KIT|EPOR|GYPA|CSF3R|CD22|TFRC|IL3RA|GP5|CD44|ANPEP|CD1B|IL11|GP1BA|ITGA2|CD37|IL4R|CSF1R|IL1B|IL1A|TNF|FLT3LG|IL11RA|CD33|CR1|IL1R1|CD55|CD59|HLA-DRA|FLT3|CR2|IL2RA|ITGAM|IL6R|ITGA5|CD1C|CD36|ITGA4|CD9|MME|MS4A1|DNTT|CD34|ITGA6
0_creatingPathways/MSigDB/allSets.RData	V$MYOGNF1_01	42	20545	0.0491126	0.0757019	HOXA3|PPM1L|HOXA6|APLN|TUSC2|FBLN2|TFAP2A|MYLK|SEZ6|PTCHD1|ZNF593|GBA2|NOV|ROCK2|DNAJB4|IER5L|B2M|BMF|BCL11A|MTSS1|KLF7|IL13RA1|EMP1
0_creatingPathways/MSigDB/allSets.RData	PID_S1P_S1P1_PATHWAY	21	20545	0.0492991	0.0759067	PLCG1|GNAZ|S1PR1|RAC1|GNAI3|MAPK3|PLCB2|ITGAV|RHOA|GNAI2|ABCC1|MAPK1|SPHK1|GNAI1
0_creatingPathways/MSigDB/allSets.RData	ST_G_ALPHA_I_PATHWAY	35	20545	0.0496221	0.0763209	PLCB4|AKT3|SOS2|AKT1|BRAF|DAG1|ITPKB|RAF1|PIK3CB|ASAH1|GRB2|DRD2|SHC1|PLCB2|PLCB3|SOS1|AKT2|MAPK1|STAT3|PLCB1|ITPR1
0_creatingPathways/MSigDB/allSets.RData	ST_GRANULE_CELL_SURVIVAL_PATHWAY	27	20545	0.0497583	0.0764474	MAPK8|MAP2K4|DAG1|ITPKB|CREB1|CASP3|APC|MAPK8IP2|ASAH1|MAPK9|MAP2K7|MAPK8IP3|CREB3|FOS|MAPK1|JUN|GNAQ|CREB5
0_creatingPathways/MSigDB/allSets.RData	RESPONSE_TO_RADIATION	57	20545	0.051294	0.0787113	MAPK8|FECH|BRCC3|UNC119|ERCC3|TOPBP1|PPM1D|SAG|SMC1A|PITPNM1|POLD1|CLOCK|RELA|PDE6B|ERCC4|ERCC6|FEN1|IL12B|GRM6|CDKN2D|PNKP|RPAIN|ERCC5|NF1|ELANE|REV1|PML|ZAK|ATM|DDB2|UBE4B|IL12A|GPX1|LIG4
0_creatingPathways/MSigDB/allSets.RData	NEGATIVE_REGULATION_OF_CELLULAR_PROTEIN_METABOLIC_PROCESS	44	20545	0.0513431	0.0787113	DNAJC1|GTPBP4|EIF2AK1|EIF4A3|MAPRE1|MID1IP1|CAPG|TRAT1|NF2|APC|CLASP1|NLRP12|IGFBP3|PRKCG|LIMA1|TSC1|ARHGEF2|EIF2AK3|PPP2R4|ELANE|KATNB1|SOCS1|SIGIRR|TIMP1|GSN
0_creatingPathways/MSigDB/allSets.RData	REACTOME_PACKAGING_OF_TELOMERE_ENDS	33	20545	0.0523075	0.0801029	TERF1|TINF2|H2AFZ|TERF2|HIST1H2BL|HIST1H2BO|POT1|HIST1H2BJ|HIST2H2AA3|HIST1H2BM|HIST1H2BD|HIST1H2BC|HIST1H2BH|ACD|HIST1H2BE|HIST1H4A|HIST1H2AJ|HIST1H2BB|HIST1H4E|HIST1H4H|HIST1H2BK|HIST1H2AC|HIST2H2BE
0_creatingPathways/MSigDB/allSets.RData	REGULATION_OF_LYMPHOCYTE_ACTIVATION	35	20545	0.0545802	0.083493	ICOSLG|LCK|NCK2|LAT|SIT1|SART1|SLA2|IL12B|SOCS5|NCK1|CD47|PTPRC|IL18|LAX1|TNFSF13|IL12A|TGFB1|CD24|LST1
0_creatingPathways/MSigDB/allSets.RData	NITROGEN_COMPOUND_METABOLIC_PROCESS	153	20545	0.0546568	0.0835198	UAP1|ASL|GCLM|CHST6|GNE|GLA|ASRGL1|SLC7A7|CHST7|ST3GAL6|AKT1|ALDH6A1|TGFB2|GNPDA1|GLDC|EXT1|SULT1A1|ALDH18A1|OAZ2|GOT1|BCKDHB|HSP90AB1|HSP90AA1|WARS|SULT1A2|AOC3|RARS|B3GALT6|CDO1|NFS1|ST3GAL2|GAD1|DDAH2|FAH|B4GALT7|ASMTL|P4HB|GLCE|GNS|SMS|NANP|GGT1|YARS|SDS|BCKDK|ETNK1|IDO1|AMT|GALNT5|B3GNT8|MSRA|SLC35A3|CHST2|HDC|PTS|CLN6|GLUD1|CHST13|GCH1|KARS|OAZ1|DIO2|EXTL2|NAGK|QDPR|ISCU|LARGE|TST|EXT2|FARS…
0_creatingPathways/MSigDB/allSets.RData	KEGG_PENTOSE_PHOSPHATE_PATHWAY	26	20545	0.0550984	0.0841038	PGM1|PRPS1|GPI|RPIA|FBP1|TKTL1|H6PD|PRPS2|PGM2|G6PD|ALDOA|PFKM|TKT|TALDO1|DERA|PGLS
0_creatingPathways/MSigDB/allSets.RData	REGULATION_OF_ANATOMICAL_STRUCTURE_MORPHOGENESIS	25	20545	0.0553985	0.0844708	ROBO1|SLIT2|ARAP3|MAPT|CDC42EP2|AMIGO1|FGD1|YWHAH|FGD5|MYH9|ARAP1|CDC42EP5|CDC42|FGD2|FGD6|RTN4
0_creatingPathways/MSigDB/allSets.RData	REACTOME_GLYCEROPHOSPHOLIPID_BIOSYNTHESIS	79	20545	0.055629	0.0847309	CHPT1|LPCAT1|PLA2G4A|PLD4|LPCAT2|AGPAT5|SLC44A5|LPGAT1|GPAM|LCLAT1|PNPLA2|GPD1L|PLBD1|LPCAT3|PLA2G12A|SLC44A2|PLD1|PCYT1B|PLA2G4F|CEPT1|PLA2G4C|PNPLA8|CHKB|ETNK1|LPCAT4|PTDSS1|GPAT2|MGLL|EPT1|PCYT1A|AGPAT1|PGS1|CDIPT|PLA2G6|GPCPD1|HADHA|MBOAT7|AGPAT3|MBOAT2|HADHB|PLD3|LPIN2|DGAT1|PEMT|CHKA|LPIN1|CDS2|AGPAT4|SLC44A1
0_creatingPathways/MSigDB/allSets.RData	REGULATION_OF_PHOSPHORYLATION	47	20545	0.0559314	0.0850999	LYN|BCL10|PSEN1|MCM7|CCDC88A|CDKN2A|BARD1|RAD17|CCND3|NF2|HCLS1|EREG|CD81|NLRP12|IGFBP3|BMP4|CDKN2D|CDKN2B|CDKN1A|NDUFS4|SOCS1|ITGB2|TNK2|CDKN1B|IL12A|CCDC88C|CD24|CCND2
0_creatingPathways/MSigDB/allSets.RData	REACTOME_PREFOLDIN_MEDIATED_TRANSFER_OF_SUBSTRATE_TO_CCT_TRIC	23	20545	0.0562356	0.0854708	TUBB6|TUBB2A|VBP1|CCT2|CCT8|TUBB3|CCT6A|CCT5|PFDN2|CCT3|PFDN1|PFDN4|CCT4|PFDN5|TUBA4A
0_creatingPathways/MSigDB/allSets.RData	PROTEIN_HOMOOLIGOMERIZATION	22	20545	0.056551	0.085858	DGKD|BCL10|TP63|GOPC|RAD51|EIF2AK3|ATPIF1|ALDH5A1|BAX|SCUBE3|SYT1|CCDC88C|STOM
0_creatingPathways/MSigDB/allSets.RData	CHROMATIN_ASSEMBLY_OR_DISASSEMBLY	26	20545	0.0568146	0.0861658	SIRT1|SUPT16H|TLK2|CHAF1B|HELLS|ASF1A|ARID1A|SMARCE1|CHAF1A|RSF1|SUV39H2|TLK1|SIRT5|HDAC8|SMARCA5|NAP1L4|HMGA1|HDAC5|NAP1L1
0_creatingPathways/MSigDB/allSets.RData	CELL_SUBSTRATE_ADHESION	37	20545	0.0571627	0.0865282	PPFIA1|SGCE|SORBS1|CDKN2A|NF2|ITGA2|PTEN|TSC1|NF1|ADAM15|FBLN5|TMEM8B|ACVRL1|RASA1|LYVE1|PKD2|CDK6|TESK2|PARVG|ECM2|ACTN1
0_creatingPathways/MSigDB/allSets.RData	KEGG_ALDOSTERONE_REGULATED_SODIUM_REABSORPTION	42	20545	0.0571759	0.0865282	IRS1|NEDD4L|KRAS|SGK1|ATP1B1|ATP1A3|ATP1B3|PIK3R1|PIK3CB|PIK3CD|PRKCG|SCNN1A|FXYD4|SFN|PIK3CA|PIK3CG|MAPK3|INSR|PIK3R2|IRS2|ATP1A1|MAPK1|FXYD2|PRKCB|NR3C2|PIK3R5|PRKCA
0_creatingPathways/MSigDB/allSets.RData	INDUCTION_OF_APOPTOSIS_BY_INTRACELLULAR_SIGNALS	22	20545	0.0575683	0.0870123	PCBP4|AIFM1|CUL2|CHEK2|CUL5|CUL3|SFN|CUL4A|RNF7|DYRK2|PML|CDKN1A|BAX|CUL1|IFI16
0_creatingPathways/MSigDB/allSets.RData	BIOCARTA_PGC1A_PATHWAY	21	20545	0.0576187	0.0870123	CAMK2D|CAMK4|MEF2A|MEF2D|CAMK2B|PPARA|CAMK2A|CALM1|CAMK1|PPP3CB|YWHAH|HDAC5|CAMK2G|PPP3CA|PPP3CC|MEF2C
0_creatingPathways/MSigDB/allSets.RData	ST_WNT_BETA_CATENIN_PATHWAY	33	20545	0.0578965	0.0873385	AXIN2|FRAT1|AKT3|FSTL1|DACT1|ANKRD6|PSEN1|AKT1|CTNNB1|APC|PTPRA|NKD2|CXXC4|LRP1|SFRP1|DVL1|AKT2|CSNK1A1|DKK1|MVP
0_creatingPathways/MSigDB/allSets.RData	REACTOME_TELOMERE_MAINTENANCE	59	20545	0.0581353	0.0875371	TERF1|POLD2|DNA2|PRIM2|TINF2|RFC3|POLE2|POLA1|H2AFZ|TERF2|RFC4|POLD1|HIST1H2BL|FEN1|HIST1H2BO|POT1|HIST1H2BJ|HIST2H2AA3|HIST1H2BM|HIST1H2BD|HIST1H2BC|NHP2|HIST1H2BH|RFC2|ACD|PRIM1|RUVBL2|RPA2|HIST1H2BE|HIST1H4A|HIST1H2AJ|HIST1H2BB|HIST1H4E|RFC5|HIST1H4H|HIST1H2BK|HIST1H2AC|HIST2H2BE|POLD4
0_creatingPathways/MSigDB/allSets.RData	REACTOME_MEIOSIS	87	20545	0.0581539	0.0875371	UBE2I|TERF1|LMNB1|BLM|DIDO1|TINF2|REC8|STAG2|CDK2|RAD51C|H2AFZ|SMC1A|MLH3|RBBP8|TERF2|SMC3|HIST1H3E|ATR|TOP3A|H3F3A|RAD51|HIST1H2BL|HIST1H2BO|POT1|HIST1H2BJ|SYCP3|HIST1H3B|HIST2H2AA3|CDK4|HIST1H2BM|HIST1H2BD|HIST1H2BC|MLH1|HIST1H2BH|ACD|RPA2|HIST1H3A|HIST1H2BE|HIST1H4A|HIST1H2AJ|HIST1H2BB|HIST1H4E|LMNA|ATM|NBN|RAD50|HIST1H4H|HIST1H2BK|HIST1H2AC|HIST2H2BE|SYNE2|STAG3
0_creatingPathways/MSigDB/allSets.RData	KEGG_DORSO_VENTRAL_AXIS_FORMATION	23	20545	0.0582137	0.0875371	NOTCH2|ETS1|SOS2|KRAS|PIWIL4|SPIRE1|FMN2|GRB2|MAPK3|NOTCH1|SOS1|MAP2K1|MAPK1|ETS2|ETV6
0_creatingPathways/MSigDB/allSets.RData	KEGG_NICOTINATE_AND_NICOTINAMIDE_METABOLISM	21	20545	0.058323	0.0876083	CD38|PNP|QPRT|NADK|AOX1|NNT|NMNAT3|NT5C|NMNAT1|NADSYN1|NAMPT|BST1|NNMT|NT5E
0_creatingPathways/MSigDB/allSets.RData	V$MIF1_01	166	20545	0.0585381	0.0878382	E2F5|CPEB2|ARL4A|PTCH1|MYO1C|MAGED1|SLC25A37|DNAJC1|RNF41|KIAA0355|NCOA5|CBX4|DHX30|TUSC3|TP53BP1|TBPL1|ARID1A|EFTUD2|AKIRIN1|NRGN|FGF13|KIF3B|KCNRG|HMGCS1|NAA60|RFX2|SPA17|CCDC151|FAM167A|NEK2|SMAD5|RASGEF1A|SHANK2|WWP1|SALL2|CD44|CCDC6|TGFB3|NAT14|GTF3C4|UBB|PLA2G12A|CDK20|NEDD8|TTC16|MAP9|CHCHD4|ADK|LRRC46|APH1A|MED25|REEP4|CYTH2|KIF17|DCTN1|STK36|DPAGT1|KIAA1324|MADD|PRKCSH|ZBTB48|FGR|WARS2|M…
0_creatingPathways/MSigDB/allSets.RData	REACTOME_PI3K_EVENTS_IN_ERBB2_SIGNALING	42	20545	0.0595342	0.0892382	AKT3|CHUK|AKT1|TRIB3|PIK3R1|CREB1|EREG|PHLPP1|ERBB4|FOXO4|GRB2|RPS6KB2|ERBB3|PIK3CA|MDM2|PTEN|AKT2|CDKN1A|BAD|FOXO1|MAPKAP1|ERBB2|CDKN1B|FOXO3|GAB1
0_creatingPathways/MSigDB/allSets.RData	VIRAL_INFECTIOUS_CYCLE	29	20545	0.0614535	0.0920176	TOP2A|PPIA|ITCH|OPRK1|HTATSF1|VAPB|RSF1|WWP1|UBP1|CD81|SMARCB1|APOBEC3F|WWP2|CCL2|CTBP1|APOBEC3G|TNIP1|CTBP2|MDFIC
0_creatingPathways/MSigDB/allSets.RData	CELLULAR_LIPID_CATABOLIC_PROCESS	32	20545	0.0623906	0.0933221	CYP46A1|BDH2|GLA|STS|PLA2G15|PPARD|CPT1A|HSD17B14|PPARA|PLA2G4C|ECHS1|YWHAH|ECH1|ACADVL|ACADM|CEL|PRDX6|HADHB|HSD17B11|ALDH5A1|PPT1
0_creatingPathways/MSigDB/allSets.RData	STRIATED_MUSCLE_DEVELOPMENT	40	20545	0.0624984	0.0933846	HDAC4|HDAC9|IFRD1|SVIL|MYEF2|CACNB2|CENPF|MBNL1|MYH11|UBB|IGFBP3|BMP4|SIRT2|MYL6|CACNA1H|BOC|HDAC5|MYL6B|NOTCH1|NRD1|HDAC7|TGFB1|CHRNA1|TTN
0_creatingPathways/MSigDB/allSets.RData	PID_DELTA_NP63_PATHWAY	45	20545	0.0628269	0.0937765	TOP2A|CEBPD|HELLS|ITCH|CCNB2|SEC14L2|CDKN2A|TCF7L1|FASN|BDKRB2|TP63|WWP1|PERP|IGFBP3|VDR|RRAD|SFN|YAP1|MDM2|POU2F2|IL1A|NOTCH1|ADA|HES1|HBP1|ATM|COL5A1|FOSL2|FBXW7
0_creatingPathways/MSigDB/allSets.RData	REACTOME_NETRIN1_SIGNALING	38	20545	0.0629543	0.0938676	RGMA|EZR|RGMB|PITPNA|ROBO1|SLIT2|PLCG1|MYO10|PTK2|RAC1|UNC5D|NTN1|WASL|NCK1|PRKCQ|CDC42|NEO1|ABLIM1|FYN
0_creatingPathways/MSigDB/allSets.RData	RESPONSE_TO_ABIOTIC_STIMULUS	83	20545	0.0639409	0.0952382	SNN|MAPK8|FECH|BRCC3|UNC119|ERCC3|TIMELESS|AKT1|TOPBP1|SOD1|PPM1D|HVCN1|POLA1|SAG|SMC1A|MBIP|EIF2B5|PITPNM1|EIF2B2|POLD1|CLOCK|RELA|PDE6B|ERCC4|ERCC6|FEN1|EIF2B1|IL12B|GRM6|CDKN2D|PNKP|RPAIN|EIF2B3|ERCC5|NF1|ELANE|REV1|PML|ZAK|DNAJB4|ATPIF1|ATM|DDB2|UBE4B|CIRBP|IL12A|GPX1|LIG4
0_creatingPathways/MSigDB/allSets.RData	REGULATION_OF_GROWTH	55	20545	0.06414	0.0953896	APBB2|PTCH1|CAPRIN2|CDKN2AIP|SMAD4|DCBLD2|TGFB2|SOD1|ING5|CDKN2A|DERL2|NDUFS3|RB1|UBB|PRSS2|CDKN2D|PML|DLC1|CDKN1A|ENO1|CDKN1B|IP6K2|SERTAD2|TGFB1|SPHK1|ACVR1B|PPT1|SMAD3|BCL6
0_creatingPathways/MSigDB/allSets.RData	SIG_REGULATION_OF_THE_ACTIN_CYTOSKELETON_BY_RHO_GTPASES	34	20545	0.0641773	0.0953896	WASF1|PFN2|ACTR2|LIMK1|AKT1|ANGPTL2|FLNA|CFL2|GDI1|ROCK1|MYLK|PAK2|CFL1|ACTR3|WASL|VASP|ROCK2|PFN1|CDC42|GDI2|FSCN1|PAK1
0_creatingPathways/MSigDB/allSets.RData	POSITIVE_REGULATION_OF_MULTICELLULAR_ORGANISMAL_PROCESS	64	20545	0.0645657	0.0958662	MALT1|ICOSLG|CARD11|LCK|NCK2|TGFB2|SOD1|MIA3|ATP6AP2|TRAT1|MAP3K7|EREG|TRAF6|ATP2A1|BMP4|PROK2|FST|SART1|SLA2|IL12B|IFNG|UBE2N|SOCS5|NCK1|CD47|PTPRC|IL18|TNFSF13|AFAP1L2|IL12A|LAT2|TGFB1|SPHK1|FYN|CD24
0_creatingPathways/MSigDB/allSets.RData	POSITIVE_REGULATION_OF_DNA_BINDING	25	20545	0.0657852	0.0975745	CARD11|BCL10|NME1|EP300|RELA|ERC1|CAMK2A|UBE2N|EDF1|JMY|TNF|PRKCQ|NPM1|MAP3K13|NLRC3|PYCARD
0_creatingPathways/MSigDB/allSets.RData	KEGG_TYPE_II_DIABETES_MELLITUS	45	20545	0.0668998	0.0990518	PRKCZ|IRS1|MAPK8|HK2|PRKCD|CACNA1A|PIK3R1|PIK3CB|SOCS4|PIK3CD|MAPK9|CACNA1D|CACNA1G|PIK3CA|PIK3CG|MAPK3|INSR|PIK3R2|TNF|IRS2|SOCS1|MAPK1|PRKCE|PIK3R5|SOCS3|SOCS2
0_creatingPathways/MSigDB/allSets.RData	BIOCARTA_MPR_PATHWAY	34	20545	0.0669212	0.0990518	CDK1|ACTR2|CCNB1|PRKAR1A|PRKAR2B|GNAS|HRAS|PRKAR2A|ADCY1|GNB1|ACTR3|ARPC4|MAPK3|ARPC3|PAQR7|ARPC2|ARPC5|CAP1|MAPK1|ARPC1B|PRKACB|GNAI1
0_creatingPathways/MSigDB/allSets.RData	REACTOME_KERATAN_SULFATE_KERATIN_METABOLISM	28	20545	0.0670225	0.099098	B3GNT7|B4GALT5|CHST6|ST3GAL6|B4GALT1|ST3GAL2|B4GALT3|GNS|OMD|PRELP|LUM|CHST2|ST3GAL3|HEXA|B4GALT4|B4GALT6|B3GNT2|ST3GAL1
0_creatingPathways/MSigDB/allSets.RData	EMBRYONIC_DEVELOPMENT	52	20545	0.0670944	0.0991008	PTCH1|KLF4|PBX1|LMO4|VANGL2|SLIT2|ADAM10|BCL10|CDK5R1|TGFB2|SOD1|NCOA6|PTPRR|RACGAP1|SMAD5|MBNL1|CELSR1|NPM2|ZIC1|KIAA1217|DSCAML1|RASA1|NANOG|GLI2|LSR|NASP|SMAD2|SMAD1|PBX3
0_creatingPathways/MSigDB/allSets.RData	REACTOME_MYOGENESIS	26	20545	0.0674007	0.0994494	MAP2K6|CDH2|MEF2A|CDH4|CTNNA1|CTNNB1|MAPK14|MEF2D|TCF12|BOC|BNIP2|TCF4|CDC42|NEO1|MAPK11|MEF2C
0_creatingPathways/MSigDB/allSets.RData	REACTOME_TRNA_AMINOACYLATION	39	20545	0.0681089	0.100339	EEF1E1|GARS|AIMP2|NARS|VARS2|WARS|RARS|VARS|RARS2|LARS|HARS2|YARS|SARS|TARS|WARS2|FARSB|IARS2|KARS|CARS|CARS2|FARS2|EPRS|DARS|NARS2|PPA1
0_creatingPathways/MSigDB/allSets.RData	V$FXR_IR1_Q6	99	20545	0.0681455	0.100339	SSBP3|ADO|TNRC6A|IQSEC1|EIF5|KCTD5|MED26|NONO|ZNF148|FLI1|KLHL13|INSM1|TBCC|R3HDM1|DLGAP4|ZIC2|SERTAD4|GDNF|NPTX2|NPAS2|DDAH2|ABR|AGAP2|RARA|APP|OVGP1|PPCS|SCNN1A|SOX15|CLDN7|HES7|WFIKKN2|CLC|CITED2|FCHSD2|EEF1A1|IFRD2|GPR12|NR6A1|VAMP2|SPATA20|ARF6|FHL3|HES1|ATG3|MACF1|BCL9L|ERF|DAB2|GPRIN3|VAMP1|ARF3|SMAD3|ID3
0_creatingPathways/MSigDB/allSets.RData	REGULATION_OF_CELL_MIGRATION	27	20545	0.0689463	0.101413	GTPBP4|ARAP3|PARD6B|MIA3|NF2|LAMB1|AMOT|PTEN|NF1|ACVRL1|CLIC4|TRIP6|NEXN|RTN4|SPHK1|VCL
0_creatingPathways/MSigDB/allSets.RData	NUCLEAR_ORGANIZATION_AND_BIOGENESIS	29	20545	0.0697434	0.102479	MOAP1|TOP2A|SOD1|AIFM1|ACIN1|CYCS|CDKN2A|CASP3|CECR2|ATXN7|H1FNT|SYCP3|DFFA|PML|NUMA1|BAX|PPT1
0_creatingPathways/MSigDB/allSets.RData	KRCTCNNNNMANAGC_UNKNOWN	53	20545	0.0709237	0.104105	PHACTR3|PLXNB1|ZBTB9|TMTC4|UBE2C|PRRC2C|ABTB2|HIST3H2A|HIST1H3E|DSCAM|C17orf62|HIST1H2BL|CDK15|SEZ6|HIST1H2BO|HIST1H2BJ|PCGF1|HIST1H3B|HIST1H2BM|HIST1H2BD|HIST1H2BC|HIST1H2AL|HIST1H1D|HIST1H2BH|HIST1H2AK|HIST1H3A|HIST1H2BE|HIST1H4A|HIST1H2AJ|HIST1H2BB|HIST1H1C|HIST1H2AM|HIST1H2BK|HIST1H2AC|HIST2H2BE
0_creatingPathways/MSigDB/allSets.RData	BIOCARTA_NFAT_PATHWAY	52	20545	0.0715549	0.104854	NFATC4|MAPK8|RPS6KB1|CAMK4|AKT1|FKBP1A|PRKAR1A|RAF1|PIK3R1|CREBBP|PRKAR2B|MAPK14|EDN1|HRAS|PRKAR2A|NFATC3|NPPA|GATA4|CALM1|PIK3CA|CAMK1|PPP3CB|PIK3CG|MAPK3|NFATC2|CSNK1A1|MAP2K1|PPP3CA|PPP3CC|MAPK1|NFATC1|MEF2C|PRKACB
0_creatingPathways/MSigDB/allSets.RData	REACTOME_CHONDROITIN_SULFATE_DERMATAN_SULFATE_METABOLISM	47	20545	0.0715824	0.104854	CHST7|IDS|SDC4|SDC1|SDC2|B3GALT6|B3GAT2|CSPG4|B4GALT7|CHST14|B3GAT3|ARSB|GXYLT1|AGRN|UST|CHST13|GXYLT2|DCN|HEXA|VCAN|HSPG2|GPC6|CHST11|DSE|CHSY1|CHST15|CSGALNACT1
0_creatingPathways/MSigDB/allSets.RData	CARBOHYDRATE_BIOSYNTHETIC_PROCESS	48	20545	0.0725014	0.10609	UAP1|CHST6|HS6ST1|CHST7|EXT1|B4GALT1|ARPP19|COG2|HS3ST3B1|B3GALT6|B3GAT2|PMM2|B4GALT7|GLCE|NANP|ST8SIA2|GALNT5|B3GNT8|MPDU1|CHST13|DYRK2|EXT2|CHST11|FUT8|NDST1|TSTA3|CHST15|CSGALNACT1
0_creatingPathways/MSigDB/allSets.RData	REGULATION_OF_SMALL_GTPASE_MEDIATED_SIGNAL_TRANSDUCTION	23	20545	0.0731579	0.106937	NOTCH2|ARAP3|DMPK|RAC1|FGD1|RALBP1|TSC1|FGD5|NF1|ARAP1|ARF6|FGD2|FGD6|ARHGAP27|CDC42BPA
0_creatingPathways/MSigDB/allSets.RData	V$MSX1_01	167	20545	0.0732762	0.106937	COL27A1|SYTL2|IGF2BP3|MORC4|BCAR3|KCNJ2|AFF3|RAP2C|SPAG5|RAB2A|SKIL|DLL1|CHERP|ING3|FUT11|GNA13|KCTD5|FLNA|SHOX2|ARNTL|SOX4|CEP41|BNIP3L|NOL4|CIRH1A|VAV1|KDM4A|GAD1|C14orf37|CCKAR|HMGN2|NPEPL1|GTPBP2|CBFA2T2|BTBD9|ADAM11|MAP2K7|ZNF770|POU4F2|RTN4RL1|ZIC1|ETV5|WNT6|CALM1|CACNA1H|SLC4A2|EHD4|HNRNPA1|GRK6|DPY30|PDZD2|SND1|CDC14A|HOXB7|CDH5|GPR12|NR6A1|TRERF1|C12orf42|MCTS1|LHX6|PCDH12|NT5DC2|NQO2|NO…
0_creatingPathways/MSigDB/allSets.RData	KEGG_GLUTATHIONE_METABOLISM	47	20545	0.0733066	0.106937	ODC1|GCLM|TXNDC12|GGCT|IDH2|MGST3|RRM1|ANPEP|GSTA4|SMS|GGT1|GSTT2|LAP3|GSTT1|SRM|IDH1|G6PD|RRM2|GSTP1|GGT5|GSTK1|MGST2|GPX4|GSTO1|GPX1
0_creatingPathways/MSigDB/allSets.RData	NEGATIVE_REGULATION_OF_PROTEIN_METABOLIC_PROCESS	47	20545	0.0737219	0.107432	DNAJC1|GTPBP4|EIF2AK1|EIF4A3|MAPRE1|MID1IP1|CAPG|TRAT1|NF2|APC|CLASP1|NLRP12|IGFBP3|PRKCG|LIMA1|TSC1|ARHGEF2|EIF2AK3|PPP2R4|ELANE|KATNB1|CDC42|SOCS1|SIGIRR|TIMP1|GSN
0_creatingPathways/MSigDB/allSets.RData	REGULATION_OF_CELL_DIFFERENTIATION	57	20545	0.074115	0.107894	TCFL5|DTX1|NOTCH2|ETS1|NLGN1|YWHAG|TGFB2|ACIN1|ZNF675|EREG|VWC2|SCIN|BTG1|IGFBP3|BMP4|FOXO4|TAF8|IQCB1|SART1|PF4|YWHAH|BOC|NF1|SOCS5|NOTCH1|ZBTB16|CDK6|NANOG|FOXO3|ACVR1B|ACVR2A|BMPR1B
0_creatingPathways/MSigDB/allSets.RData	BIOCARTA_ALK_PATHWAY	37	20545	0.0742149	0.107928	TGFBR1|SMAD4|TGFBR2|TGFBR3|TGFB2|BMPR1A|CTNNB1|MAP3K7|APC|SMAD5|BMPR2|TGFB3|BMP4|NPPA|SMAD6|GATA4|DVL1|NOG|ACVR1|SMAD1|TGFB1|MEF2C|BMP2
0_creatingPathways/MSigDB/allSets.RData	REACTOME_GLOBAL_GENOMIC_NER_GG_NER	31	20545	0.0754136	0.109559	ERCC3|POLD2|RFC3|POLE2|CDK7|RFC4|POLD1|ERCC4|XPA|RFC2|ERCC5|GTF2H3|CCNH|RPA2|XPC|DDB2|RFC5|GTF2H1|ERCC1|POLD4
0_creatingPathways/MSigDB/allSets.RData	KEGG_AMINOACYL_TRNA_BIOSYNTHESIS	38	20545	0.0764109	0.110894	PSTK|GARS|NARS|VARS2|WARS|RARS|VARS|RARS2|MTFMT|LARS|SEPSECS|HARS2|YARS|SARS|TARS|WARS2|FARSB|TARSL2|IARS2|KARS|CARS|CARS2|FARS2|EPRS|DARS|NARS2
0_creatingPathways/MSigDB/allSets.RData	BIOCARTA_CSK_PATHWAY	21	20545	0.0772702	0.112026	LCK|CD247|PRKAR1A|CREBBP|PRKAR2B|GNAS|PRKAR2A|ADCY1|GNB1|PTPRC|CSK|HLA-DRA|PRKACB
0_creatingPathways/MSigDB/allSets.RData	REACTOME_INTEGRIN_ALPHAIIB_BETA3_SIGNALING	27	20545	0.0774201	0.112128	RASGRP1|AKT1|PTK2|CRK|SYK|APBB1IP|FGA|GRB2|RAP1B|RAPGEF4|SHC1|SOS1|TLN1|RAP1A|CSK|RASGRP2|RAPGEF3
0_creatingPathways/MSigDB/allSets.RData	POSITIVE_REGULATION_OF_BINDING	27	20545	0.0788091	0.114023	CARD11|BCL10|NME1|EP300|DPH3|RELA|ERC1|CAMK2A|UBE2N|EDF1|JMY|TNF|PRKCQ|NPM1|MAP3K13|NLRC3|PYCARD
0_creatingPathways/MSigDB/allSets.RData	V$CDP_02	99	20545	0.0795394	0.114962	PHACTR3|MEIS1|MARCKS|FGF9|CDCA7|SRPK2|HOXA7|MYH10|EPHA3|A1BG|CCDC91|GTF2IRD1|ZNF689|HNRNPA2B1|DUSP10|PPM1L|DACH1|TFR2|UCKL1|STAG2|GPM6A|JARID2|PTMA|MBNL1|TOB1|DOCK4|WDR12|HOXA2|ATXN7L1|NDST4|LSAMP|GINS3|HOXB7|SLC1A3|SREBF2|TCF4|C9orf9|SYT1|OGG1|ERG|LCP1|ACVR2A|MEF2C|KIF1B|CPEB4|GPX1|GNAQ|SEMA6A|NRXN3|CCND2
0_creatingPathways/MSigDB/allSets.RData	REACTOME_INHIBITION_OF_INSULIN_SECRETION_BY_ADRENALINE_NORADRENALINE	24	20545	0.0809566	0.116891	CACNB2|GNB1|GNG13|GNG8|GNB5|GNAI2|GNG12|GNB4|GNG7|GNG2|CACNB3|ADCY6|GNG11|GNAI1
0_creatingPathways/MSigDB/allSets.RData	REACTOME_RNA_POL_I_PROMOTER_OPENING	37	20545	0.0822642	0.118658	MBD2|H2AFZ|HIST1H3E|H3F3A|UBTF|HIST1H2BL|HIST1H2BO|HIST1H2BJ|HIST1H3B|HIST2H2AA3|HIST1H2BM|HIST1H2BD|HIST1H2BC|MAPK3|HIST1H2BH|HIST1H3A|HIST1H2BE|HIST1H4A|HIST1H2AJ|HIST1H2BB|HIST1H4E|HIST1H4H|HIST1H2BK|HIST1H2AC|HIST2H2BE
0_creatingPathways/MSigDB/allSets.RData	ACTIVATION_OF_MAPK_ACTIVITY	36	20545	0.0826172	0.119046	MAP3K9|ADRB2|MAP3K2|SOD1|S1PR2|CXCR4|PIK3CB|KIAA1804|TGFA|CD81|PROK2|ADRA2C|MADD|SHC1|MAP4K5|MAP3K5|ZAK|MAP3K11|C5|MAP3K6|MDFIC
0_creatingPathways/MSigDB/allSets.RData	KEGG_ASTHMA	26	20545	0.0828967	0.119255	RNASE3|PRG2|HLA-DOA|TNF|HLA-DMB|HLA-DOB|CD40|HLA-DRA|HLA-DMA|HLA-DPB1|HLA-DQB1|HLA-DQA1|HLA-DPA1
0_creatingPathways/MSigDB/allSets.RData	COENZYME_METABOLIC_PROCESS	35	20545	0.0829309	0.119255	GCLM|MTHFD2|ACLY|SOD1|PDHB|SDHA|NNT|COQ2|COASY|MLYCD|OXSM|ACOT4|SDHD|ACO2|COQ7|FTCD|PDSS1|SDHC|MOCS2|CTNS|SDHB|PGLS|GPX1
0_creatingPathways/MSigDB/allSets.RData	KEGG_NITROGEN_METABOLISM	22	20545	0.0833115	0.119681	GLUL|CA2|CA1|ASNS|HAL|CA8|CA9|CA3|AMT|CPS1|GLUD1|GLS|CA6
0_creatingPathways/MSigDB/allSets.RData	REACTOME_NUCLEAR_SIGNALING_BY_ERBB4	38	20545	0.0841732	0.120796	PRL|APH1B|PSEN2|NCOR1|PSEN1|GH1|EREG|SKP1|ERBB4|RBX1|APH1A|YAP1|WWOX|SH2B1|CXCL12|STAT5A|STAT5B|GHR|PSENEN|CUL1|JAK2|TAB2
0_creatingPathways/MSigDB/allSets.RData	CTCNANGTGNY_UNKNOWN	78	20545	0.0846798	0.1214	PHF8|ZHX2|ABCA1|PRDM10|TAF5|ARHGAP6|CTCF|HSPH1|CAPRIN1|SHOX2|ALDH18A1|RBM15B|CYFIP2|CLINT1|FXR2|TMPRSS3|REPS2|CIRH1A|SREK1|TEF|MAX|ABR|PRR7|CKB|IPO4|MAP2K7|ATXN7L2|BAHD1|CITED2|EMILIN1|INPP5A|HRSP12|SPRED1|RPS6KA3|FES|SLC31A1|HDAC7|IKZF3|RUNX3|C1orf21|HHIP|C15orf52
0_creatingPathways/MSigDB/allSets.RData	COVALENT_CHROMATIN_MODIFICATION	24	20545	0.0852821	0.12214	HELLS|KAT6B|CREBBP|HDAC6|KDM4A|WHSC1L1|KAT8|PHB|SIRT2|RPS6KA5|MAP3K12|HDAC10|HUWE1|UBE2N|PRMT7|KAT6A|HDAC11|RBM14
0_creatingPathways/MSigDB/allSets.RData	REACTOME_TRAFFICKING_OF_AMPA_RECEPTORS	27	20545	0.0857687	0.122713	CAMK2D|DLG1|NSF|MYO6|CAMK2B|PRKCG|CAMK2A|MDM2|AP2B1|PICK1|AP2A2|AP2M1|AP2S1|PRKCB|PRKCA
0_creatingPathways/MSigDB/allSets.RData	V$HFH4_01	182	20545	0.08724	0.124692	KCNQ5|BCL11B|BAMBI|CHCHD7|NR4A3|HOXA3|HOXA10|FSTL1|ZHX2|NOVA1|ALDH9A1|MYOCD|RPS6KB1|ANKS1B|NRAS|MYO10|EIF4E|PIK3C2A|ICK|KCTD15|TIMM8A|MSL3|SGK1|TXNDC12|UBE3A|UBR1|TFR2|LUC7L|TSPAN17|TBCC|GNAZ|RNF146|ATP2A2|PLAG1|TNR|CDAN1|HN1L|NPAS3|HOXA4|FBXO11|MAGI1|TEAD1|GFRA1|SLC10A7|GOLGA1|CHD6|EIF4G1|DRG1|PHTF2|CACNA1D|REEP4|ATXN7L1|MYO1E|PF4|TGIF1|CITED2|FBXO36|MGLL|PPP1CB|NTN1|HESX1|TSPAN13|ADA|TLR1|PCDH1…
0_creatingPathways/MSigDB/allSets.RData	KEGG_GLYCOLYSIS_GLUCONEOGENESIS	60	20545	0.0876906	0.125209	PGM1|ALDH9A1|ALDH3A2|ADH5|BPGM|GPI|HK2|DLD|PGAM1|ENO3|GALM|FBP1|DLAT|PGK1|PDHB|ALDH3B1|ALDH1B1|PCK2|LDHB|PGAM2|ALDH3B2|TPI1|PDHA2|ALDH2|PGM2|ALDH7A1|GAPDH|ACSS1|ALDOA|PFKM|AKR1A1|ACSS2|LDHA|PDHA1|ENO1
0_creatingPathways/MSigDB/allSets.RData	REACTOME_KERATAN_SULFATE_BIOSYNTHESIS	25	20545	0.0883145	0.125973	B3GNT7|B4GALT5|CHST6|ST3GAL6|B4GALT1|ST3GAL2|B4GALT3|OMD|PRELP|LUM|CHST2|ST3GAL3|B4GALT4|B4GALT6|B3GNT2|ST3GAL1
0_creatingPathways/MSigDB/allSets.RData	AMINE_METABOLIC_PROCESS	140	20545	0.0886321	0.126299	UAP1|ASL|GCLM|CHST6|GNE|ASRGL1|SLC7A7|CHST7|ST3GAL6|ALDH6A1|TGFB2|GNPDA1|GLDC|EXT1|SULT1A1|ALDH18A1|OAZ2|GOT1|BCKDHB|WARS|SULT1A2|AOC3|RARS|B3GALT6|CDO1|NFS1|ST3GAL2|GAD1|DDAH2|FAH|B4GALT7|ASMTL|P4HB|GLCE|GNS|SMS|NANP|GGT1|YARS|SDS|BCKDK|ETNK1|IDO1|AMT|GALNT5|B3GNT8|MSRA|SLC35A3|CHST2|HDC|PTS|CLN6|GLUD1|CHST13|KARS|OAZ1|DIO2|EXTL2|NAGK|QDPR|LARGE|EXT2|FARS2|GOT2|PEPD|DDO|DARS|SLC6A6|CHST11|SLC7A6…
0_creatingPathways/MSigDB/allSets.RData	PID_INSULIN_GLUCOSE_PATHWAY	26	20545	0.0887767	0.126377	PRKCZ|AKT1|YWHAG|RHOQ|YWHAZ|PPP1CC|YWHAB|LNPEP|TBC1D4|PRKCI|SFN|YWHAH|INSR|YWHAQ|VAMP2|AKT2|STX4
0_creatingPathways/MSigDB/allSets.RData	VASCULATURE_DEVELOPMENT	50	20545	0.0891542	0.126787	C1GALT1|TGFB2|SERPINF1|COL4A2|CCM2|NCL|FOXC2|COL4A3|BTG1|FOXO4|PROK2|AMOT|AGGF1|PF4|RHOB|NF1|MYH9|ACVRL1|RASA1|PML|CANX|ATPIF1|HTATIP2|ERAP1|IL18|SPHK1|EGFL7|NPR1|STAB1|ROBO4
0_creatingPathways/MSigDB/allSets.RData	NEGATIVE_REGULATION_OF_TRANSFERASE_ACTIVITY	34	20545	0.0893334	0.126914	TRIB3|DUSP22|CDKN2A|CDK5RAP1|APC|LATS1|MBIP|PAK2|RB1|PIF1|SFN|HIPK3|NF1|HEXIM1|CRIPAK|SPRED1|PTPRC|LAX1|DUSP2|LATS2|DUSP6
0_creatingPathways/MSigDB/allSets.RData	GTTRYCATRR_UNKNOWN	150	20545	0.089892	0.127481	NR4A3|PPM1E|JAKMIP2|IQCE|HDAC4|GPR17|RUNDC1|PNMAL1|SEMA4B|DNAAF2|HSPH1|XPR1|DHX30|SPATA6|E2F1|TP53BP1|ATP1A3|TSPYL4|SMARCAD1|SPATA2|CHL1|YWHAZ|ZNF24|CLIP1|PHC1|NUMB|C17orf58|PITPNM1|KIF3A|C7orf60|WDR47|AGAP2|STRN4|ZNF287|PRKCG|RRAD|DNAJC24|FKRP|AP1S1|TAF6L|CAMK2A|VRK3|PCSK1N|STX8|SPATA2L|YWHAQ|CHCHD3|PANK2|MZF1|ABHD8|POLL|STOML2|LRRC6|OSBPL2|GAPDH|PIM2|MPPED2|DPCD|PHTF1|DOC2A|NUDT2|PBXIP1|TBC1D16…
0_creatingPathways/MSigDB/allSets.RData	KEGG_PEROXISOME	77	20545	0.0899125	0.127481	PHYH|PEX2|SLC27A2|PEX1|SOD1|ACSL4|IDH2|PAOX|SLC25A17|PEX26|ABCD3|FAR1|MLYCD|PEX12|ACOX2|PEX7|ACSL6|HMGCL|PXMP2|PEX3|ACSL1|ACOT8|PEX16|NOS2|PEX5|ACAA1|ECH1|NUDT19|ACSL3|ECI2|IDH1|ACOX1|MPV17|SOD2|PEX10|CAT|ACSL5|DDO|PRDX5|GSTK1|FAR2|AGPS
0_creatingPathways/MSigDB/allSets.RData	KEGG_GRAFT_VERSUS_HOST_DISEASE	35	20545	0.0906315	0.128372	IFNG|KLRD1|PRF1|FAS|IL1B|IL1A|CD86|HLA-DOA|TNF|HLA-DMB|HLA-F|HLA-DOB|HLA-DRA|HLA-DMA|GZMB|HLA-DPB1|HLA-DQB1|HLA-DQA1|HLA-DPA1
0_creatingPathways/MSigDB/allSets.RData	V$AP2REP_01	168	20545	0.0923292	0.130646	NUDT11|BCL2L11|DDIT4L|TMEM185A|MYO1C|PBX1|PCBP4|IRAK1|ZHX2|COBL|RAP2C|EYA4|ARHGAP6|TXLNG|ADNP|CHMP2B|RTF1|NKX3-1|PUM1|YWHAG|MORF4L2|TNPO1|FANCI|SERPINF1|DNMT3A|ARID1A|AKIRIN1|ARHGAP44|CALD1|ATL2|BRD4|ATP2B2|PTMA|PANK1|SHANK2|SMURF2|CBLL1|CLPTM1|NKAIN1|MRVI1|ZBTB4|BTBD9|ANKRD39|MAPT|TNPO2|RORA|SMARCA5|ATN1|RHOJ|IKZF4|TEX2|CPNE1|EFNB1|AMFR|WDTC1|ECH1|TICAM1|ATP5H|NT5DC2|EED|ITSN2|MSN|PPOX|TBC1D10A|…
0_creatingPathways/MSigDB/allSets.RData	V$PBX1_02	121	20545	0.092457	0.130696	TBL1X|PHACTR3|TRIB2|CYB5R2|ZFP36L1|PRL|ZHX2|ABHD3|TAB3|FUT11|ZNF503|AKAP12|KHDRBS1|DUSP10|MGAT5B|TFDP2|BCL9|FAM19A1|MR1|CNOT7|LIPC|PPM1D|TFR2|SIKE1|FGF13|STAG2|USP47|HIBADH|LUC7L3|KATNAL2|RC3H2|COL4A3|FAM96A|ABCB5|HOXA2|TLK1|ZIC1|NDST4|THRA|SNX1|RHOB|VPS37A|MCTS1|GEN1|NOG|HES1|CCNG1|ZFPM2|SLC43A3|C9orf9|TLE1|WDR1|EGR3|SMAD1|HHEX|SMC6|MEF2C|TLE4|MTSS1|CCND2|KLF9
0_creatingPathways/MSigDB/allSets.RData	V$GRE_C	119	20545	0.0938786	0.1325	HOXA3|LRR1|ARPP21|MED13|RRAGD|ADNP|KIAA1456|BTK|ANGPTL2|KCTD15|LRRC8A|RBM24|DCHS2|ATP1A3|UBE3A|MCM7|PIK3R1|LUC7L|SRSF6|MBNL2|CUZD1|NCKAP5|SREK1|GLYR1|PATL1|NDUFS1|OPA3|MAPK6|SALL2|CHD6|XPNPEP3|PRRX1|TCF12|SCNN1A|SEMA3A|ADK|MYOM3|RAB10|LSAMP|RTKN|TGIF1|GNB1L|TANK|ST13|LHX6|EGR1|LOXL1|LZTS2|NPR2|MEA1|TIAL1|GAB2|ATF7|SF3B1|RAB11A|TMOD3|MT2A|MEF2C|KCNA5|JPH1|SORL1|TXNIP|CTGF
0_creatingPathways/MSigDB/allSets.RData	REACTOME_CELL_CELL_COMMUNICATION	115	20545	0.0939203	0.1325	FYB|SKAP2|CDH2|CDH11|MAPK8|TYROBP|PARD6B|NCK2|CDH4|PTK2|PIK3R1|PVRL1|MAPK13|INADL|CTNNA1|PIK3CB|CTNNB1|PARD3|MAPK14|MPP5|RAC1|CD2AP|PRKCI|CLDN8|PARD6G|CLDN6|DSCAM|CDH6|CLDN15|GRB2|PARVA|ARHGEF6|PLEC|FBLIM1|CLDN7|CLDN19|CLDN20|SIRPA|DSCAML1|PIK3CA|PARVB|IQGAP1|NTN1|PIK3R2|CDH5|WASL|VASP|NCK1|ILK|CLDN12|F11R|CD47|MAPK11|RSU1|PTK2B|SPTAN1|PTPN6|LAMA3|ACTN4|SPTBN1|PVRL2|ITGB1|PAK1|FYN|FERMT2|ACTN1
0_creatingPathways/MSigDB/allSets.RData	LYMPHOCYTE_ACTIVATION	60	20545	0.0944889	0.133169	HDAC4|ICOSLG|HDAC9|LCK|NCK2|HELLS|LAT|SIT1|SART1|SLA2|IL12B|HDAC5|SOCS5|NCK1|CD47|PTPRC|IL18|NLRC3|LAX1|HDAC7|TNFSF13|IL12A|LAT2|TGFB1|CD24|LST1|TPD52
0_creatingPathways/MSigDB/allSets.RData	V$MEIS1BHOXA9_01	135	20545	0.0947481	0.133402	TBL1X|IRS1|MYO1C|IRX3|HRK|UNC79|HOXA3|NOVA1|MDK|ANKS1B|NRAS|ADNP|CDK14|TFDP2|FAM19A1|HOXA6|KDM6A|ATG12|UBR1|GNL2|PIK3R1|WDR82|INSM1|LONRF3|PPP1R10|NIPBL|NFKB2|MBNL1|NMNAT3|KLRC3|LARP4|BAIAP2L1|PTH1R|GBF1|CLPX|ZNF362|ZC3H18|AMOT|ST8SIA2|SAMD11|UTY|RAB10|NFIL3|DSPP|WNT6|GNB1L|PIK3CG|CD79B|HOXB7|NECAP1|ITGB3BP|NOG|RPLP0|AP3S1|ARPC5|SCML1|ARMCX4|HIPK1|CACNB3|NRP1|CYLD|ARF3|TPM2|PDLIM1|TLE4|CISH|SLC44…
0_creatingPathways/MSigDB/allSets.RData	KEGG_ECM_RECEPTOR_INTERACTION	81	20545	0.0953131	0.134064	COL1A1|ITGA8|SPP1|LAMA5|DAG1|SDC4|SDC1|COL4A2|LAMB4|TNR|COL4A1|HMMR|SDC2|GP5|THBS4|CD44|THBS2|LAMB1|COL6A1|GP1BA|ITGA2|COL6A2|COL3A1|SV2B|AGRN|ITGAV|LAMC1|COL5A1|CD47|HSPG2|LAMA3|LAMB2|ITGB7|THBS1|ITGA5|CD36|ITGB1|SV2C|ITGA4|COL6A3|SV2A|ITGA9|ITGA6
0_creatingPathways/MSigDB/allSets.RData	ADAPTIVE_IMMUNE_RESPONSE	25	20545	0.0978185	0.137451	MALT1|BCL10|MAP3K7|TRAF6|SLA2|IL12B|SOCS5|PTPRC|CD74|IL18|TNFSF13|IL12A|IL18BP|TGFB1
0_creatingPathways/MSigDB/allSets.RData	NEURITE_DEVELOPMENT	49	20545	0.099725	0.139991	NRTN|NTNG2|ROBO1|SLIT2|PARD6B|CDK5R1|FEZ1|PARD3|POU4F1|GDNF|UBB|NTNG1|FEZ2|MAPT|LAMB1|SEMA4F|AMIGO1|RTN4RL1|NRP2|YWHAH|BAIAP2|GLI2|RTN4|CYFIP1|NRP1|LST1|NRXN3
0_creatingPathways/MSigDB/allSets.RData	POSITIVE_REGULATION_OF_TRANSCRIPTION_FACTOR_ACTIVITY	23	20545	0.101549	0.14241	CARD11|BCL10|EP300|RELA|ERC1|CAMK2A|UBE2N|JMY|TNF|PRKCQ|NPM1|MAP3K13|NLRC3|PYCARD
0_creatingPathways/MSigDB/allSets.RData	KEGG_ARRHYTHMOGENIC_RIGHT_VENTRICULAR_CARDIOMYOPATHY_ARVC	72	20545	0.102377	0.14343	DSG2|SGCB|CDH2|DSC2|ITGA8|CACNA2D4|DAG1|CACNB2|ATP2A2|CTNNA1|EMD|TCF7L1|CTNNB1|CACNA2D2|CACNA2D1|CACNA1D|ITGA2|GJA1|TCF7|SLC8A1|ITGAV|LMNA|LEF1|ACTN4|CACNB3|ITGB7|ITGA5|TCF7L2|ITGB1|ITGA4|ITGA9|ITGA6|ACTN1
0_creatingPathways/MSigDB/allSets.RData	YGTCCTTGR_UNKNOWN	91	20545	0.102501	0.143461	SEMA6D|KCNJ16|ZNF655|ARMCX6|ST8SIA5|IGSF3|GPI|DIRC2|CBX4|PPTC7|GK|YWHAG|PANK3|TRIM2|CYCS|ATP2A2|NDUFA12|HMGCS1|H2AFZ|ATP5B|SYNPO2L|RELL2|SNTA1|LDHB|NPTX2|EIF4H|ADAM11|CHD6|KCNAB3|CXXC4|KRT10|CTRL|HRH3|ATN1|MANF|THRA|CITED2|PAM|PPP2R4|SOCS5|TMEM8B|VAMP2|ALDOA|SLC38A2|MCAM|ARPC5|STIM1|RGL1|PRKCE|AAK1|GAS6|ID2
0_creatingPathways/MSigDB/allSets.RData	CELLULAR_MORPHOGENESIS_DURING_DIFFERENTIATION	46	20545	0.103665	0.144947	RORB|NTNG2|ROBO1|SLIT2|PARD6B|CDK5R1|FEZ1|NRL|PARD3|POU4F1|UBB|NTNG1|FEZ2|MAPT|SEMA4F|AMIGO1|RTN4RL1|NRP2|YWHAH|BAIAP2|GLI2|RTN4|CYFIP1|NRP1|NRXN3
0_creatingPathways/MSigDB/allSets.RData	ANGIOGENESIS	43	20545	0.10424	0.145606	C1GALT1|TGFB2|SERPINF1|COL4A2|NCL|COL4A3|BTG1|FOXO4|PROK2|AMOT|AGGF1|PF4|RHOB|NF1|MYH9|ACVRL1|PML|CANX|ATPIF1|HTATIP2|ERAP1|IL18|SPHK1|NPR1|STAB1|ROBO4
0_creatingPathways/MSigDB/allSets.RData	V$HSF_Q6	186	20545	0.10593	0.147722	CYP46A1|GEMIN4|REM2|CBX3|FAM24B|SPIN1|ATP8B4|ROBO1|LGALS8|HSPD1|JMJD6|CCDC91|HSPH1|HNRNPA2B1|RAI1|PSEN1|CKS1B|YWHAG|MORF4L2|MARCH6|PPID|SIN3A|DPF2|FAM46A|ALKBH5|GRAMD3|GTF2A1|LUC7L|RHOQ|TSPAN17|INPP5E|ANK3|STAG2|AMPD2|THAP3|NCKAP5|HN1L|HSP90AB1|HSPE1|EDN1|MAX|ANKRD17|DALRD3|ZNF428|TSC22D2|TSPAN6|CLSTN3|PRKAB1|UBB|UCHL1|MXRA8|PTPRA|UBE2K|XPNPEP3|DNAJB5|BAHD1|IFT43|GPBP1|CACNA1G|KIAA1468|IL17RE|SH2…
0_creatingPathways/MSigDB/allSets.RData	REACTOME_AMYLOIDS	56	20545	0.105963	0.147722	PRL|H2AFZ|MFGE8|HIST1H3E|H3F3A|NPPA|APP|HIST1H2BL|FGA|HIST1H2BO|HIST1H2BJ|SNCA|HIST1H3B|LYZ|HIST2H2AA3|HIST1H2BM|HIST1H2BD|TTR|HIST1H2BC|HIST1H2BH|TGFBI|HIST1H3A|HIST1H2BE|HIST1H4A|HIST1H2AJ|HIST1H2BB|HIST1H4E|HSPG2|LTF|B2M|HIST1H4H|HIST1H2BK|HIST1H2AC|ITM2B|HIST2H2BE|GSN
0_creatingPathways/MSigDB/allSets.RData	GROWTH	74	20545	0.109721	0.15281	APBB2|PTCH1|NOTCH2|CAPRIN2|CDKN2AIP|SMAD4|DCBLD2|TGFB2|SOD1|ING5|CDKN2A|DERL2|XRN2|EREG|NDUFS3|NOP58|RB1|UBB|BIN3|PRSS2|RTN4RL1|CDKN2D|PML|SGMS1|DLC1|CDKN1A|GLI2|GHR|ENO1|CDKN1B|IP6K2|SERTAD2|TGFB1|SPHK1|ACVR1B|PPT1|SMAD3|BCL6|BMPR1B
0_creatingPathways/MSigDB/allSets.RData	KEGG_GLYCOSAMINOGLYCAN_BIOSYNTHESIS_CHONDROITIN_SULFATE	22	20545	0.110005	0.153055	CHST7|B3GALT6|B3GAT2|B4GALT7|CHST14|B3GAT3|UST|CHST13|CHST11|DSE|CHSY1|CHST15|CSGALNACT1
0_creatingPathways/MSigDB/allSets.RData	REACTOME_PI3K_EVENTS_IN_ERBB4_SIGNALING	36	20545	0.110574	0.153695	AKT3|CHUK|AKT1|TRIB3|PIK3R1|CREB1|EREG|PHLPP1|ERBB4|FOXO4|RPS6KB2|PIK3CA|MDM2|PTEN|AKT2|CDKN1A|BAD|FOXO1|MAPKAP1|CDKN1B|FOXO3
0_creatingPathways/MSigDB/allSets.RData	REACTOME_DARPP_32_EVENTS	22	20545	0.110893	0.153864	PPP2R1B|PPP3R1|PRKAR1A|PRKAR2B|PPP2CA|PRKAR2A|PPP2R5D|CALM1|PPP1R1B|PPP3CB|PPP1CA|PPP2CB|PPP3CA|PRKACB|PDE4B
0_creatingPathways/MSigDB/allSets.RData	PROTEOGLYCAN_METABOLIC_PROCESS	21	20545	0.110913	0.153864	HS6ST1|CHST7|SGSH|EXT1|HS3ST3B1|B4GALT7|GLCE|CHST14|CHST13|CHST11|NDST1|CSGALNACT1
0_creatingPathways/MSigDB/allSets.RData	POSITIVE_REGULATION_OF_PROTEIN_METABOLIC_PROCESS	71	20545	0.111122	0.154003	IRF4|LYN|BCL10|NCK2|CCND3|HCLS1|EREG|EIF2B5|CD81|UBE2D1|BMP4|MAPT|CDC42EP2|DAZL|IL12B|AURKAIP1|TLR4|UBE2N|TLR7|TPPP|CLN6|PPP2R4|ELANE|SPN|ATG7|STUB1|CDC42EP5|NCK1|KATNB1|TLR1|ARF6|SAMD4A|TLR6|FAF1|TNK2|TPP1|IL12A|TGFB1|LTB|CCND2
0_creatingPathways/MSigDB/allSets.RData	MITOCHONDRIAL_TRANSPORT	21	20545	0.111275	0.154065	TSPO|TIMM17A|MTX2|TIMM17B|HSP90AA1|TRNT1|TOMM34|TAMM41|TOMM22|SLC25A1|BCL2L1|STARD3
0_creatingPathways/MSigDB/allSets.RData	REACTOME_MITOCHONDRIAL_PROTEIN_IMPORT	47	20545	0.111484	0.154203	GRPEL1|HSPD1|TIMM17A|MTX2|SLC25A4|TIMM17B|TIMM22|TIMM8A|TOMM5|HSPA9|TOMM70A|GRPEL2|ATP5B|TOMM20|COQ2|TIMM8B|SLC25A13|PMPCB|CHCHD4|PMPCA|TOMM22|SLC25A12|ACO2|TIMM10|MTX1|TIMM9|BCS1L|VDAC1|SAMM50
0_creatingPathways/MSigDB/allSets.RData	REGULATION_OF_PROTEIN_AMINO_ACID_PHOSPHORYLATION	28	20545	0.111714	0.154371	LYN|CCDC88A|CCND3|NF2|HCLS1|CD81|NLRP12|IGFBP3|BMP4|NDUFS4|SOCS1|ITGB2|TNK2|IL12A|CCDC88C|CCND2
0_creatingPathways/MSigDB/allSets.RData	V$LXR_DR4_Q3	86	20545	0.112195	0.154884	DTX3|HDAC4|ABCA1|SKA2|TP53INP2|BRWD3|BZW1|RINT1|CTCF|CHMP2B|SGK1|KDM6A|PUM2|NELL2|PTK7|OAZ2|YWHAZ|STAG2|PLAG1|POLA1|PODXL2|JARID2|PPARD|ABCG1|RB1CC1|TAF11|SALL2|LPCAT3|RARA|PRKCG|PRDM12|FKBP2|KDM2A|NACC1|ACSL3|PRR11|TTC9C|RNF145|FOXP1|MRI1|SPOP|CIC|MEF2C|C15orf52|ETV6
0_creatingPathways/MSigDB/allSets.RData	KEGG_SPHINGOLIPID_METABOLISM	34	20545	0.115424	0.159186	UGT8|GLA|PPAP2A|SGPL1|ACER3|SGPP1|SPTLC1|GALC|ASAH1|GAL3ST1|SGMS2|ARSA|SGMS1|SMPD2|DEGS1|SPTLC2|B4GALT6|KDSR|UGCG|SPHK1
0_creatingPathways/MSigDB/allSets.RData	WNT_SIGNALING	85	20545	0.116606	0.16066	FRAT1|WNT16|MYC|FZD2|CSNK1D|BCL9|FBXW2|FZD3|CSNK2A1|TCF7L1|NLK|CTNNB1|PPP2CA|EP300|CCND3|APC|KREMEN1|FZD7|FBXW11|FRZB|FZD5|CXXC4|DVL2|WNT6|LRP5|TCF7|SFRP1|CTBP1|DVL1|GAPDH|LRP6|SLC9A3R1|CSNK1A1|RHOU|B2M|LEF1|TLE1|DAAM1|CTBP2|JUN|CTNNBIP1|DKK1|WNT9A|FZD6|CCND2
0_creatingPathways/MSigDB/allSets.RData	ST_ADRENERGIC	35	20545	0.117668	0.161965	AKT1|BRAF|DAG1|ITPKB|RAF1|PIK3R1|PHKA2|MAPK14|APC|PIK3CD|ASAH1|AR|PIK3CA|PTX3|MAPK1|GNA11|GNAQ|GNA15|ITPR1|GNAI1
0_creatingPathways/MSigDB/allSets.RData	REGULATION_OF_IMMUNE_SYSTEM_PROCESS	64	20545	0.117798	0.161987	MALT1|ICOSLG|LCK|NCK2|TGFB2|MIA3|LAT|SIT1|TRAT1|MAP3K7|EREG|TRAF6|SART1|SLA2|NCR1|IL12B|APOBEC3F|UBE2N|SOCS5|NCK1|CD47|PTPRC|IL18|LAX1|TNFSF13|APOBEC3G|IL12A|LAT2|TGFB1|FYN|CD24|LST1
0_creatingPathways/MSigDB/allSets.RData	CELL_CELL_ADHESION	82	20545	0.11872	0.163096	LMO4|VANGL2|TRO|ROBO1|GTPBP4|DLG1|BCL10|CDK5R1|NLGN1|CD84|PVRL1|NPTN|CDKN2A|CYFIP2|NCAM2|NF2|SYK|CELSR1|CLDN8|CLDN6|MGP|CLDN15|AMIGO1|CLDN7|CLDN19|CLDN20|PTEN|CDH5|ACVRL1|RASA1|TNF|CLDN12|CD47|CD164|ATP2C1|ITGB2|AMIGO2|PVRL2|ITGB1|CD34
0_creatingPathways/MSigDB/allSets.RData	DNA_PACKAGING	35	20545	0.118888	0.163168	SIRT1|TOP2A|CHAF1B|HELLS|ASF1A|ACIN1|AIFM2|NUSAP1|NCAPH|CHAF1A|RSF1|H1FNT|CHMP1A|SIRT5|CDCA5|SMARCA5|SYCP3|SMC4|NAP1L4|HAT1|PAM|KAT6A|HDAC5|ASH1L|NAP1L1
0_creatingPathways/MSigDB/allSets.RData	KEGG_MELANOMA	71	20545	0.119524	0.163883	IGF1R|AKT3|FGF9|NRAS|AKT1|E2F1|ARAF|BRAF|KRAS|FGFR1|PDGFC|RAF1|PIK3R1|FGF13|CDKN2A|PDGFA|PIK3CB|FGF11|E2F2|E2F3|RB1|HRAS|PIK3CD|FGF18|PIK3CA|CDK4|MDM2|PTEN|PIK3CG|MAPK3|PIK3R2|CDK6|AKT2|CDKN1A|BAD|MAP2K1|MAP2K2|MAPK1|PIK3R5|HGF
0_creatingPathways/MSigDB/allSets.RData	LIPID_TRANSPORT	28	20545	0.119789	0.164086	TSPO|ABCA1|PPARD|ABCG1|ABCD3|CETP|NPC2|PPARA|ATP11B|CAV1|GOT2|GLTP|PSAP|STX12|CHKA|LDLR
0_creatingPathways/MSigDB/allSets.RData	HISTONE_MODIFICATION	23	20545	0.120057	0.164294	KAT6B|CREBBP|HDAC6|KDM4A|WHSC1L1|KAT8|PHB|SIRT2|RPS6KA5|MAP3K12|HDAC10|HUWE1|UBE2N|PRMT7|KAT6A|HDAC11|RBM14
0_creatingPathways/MSigDB/allSets.RData	EXOCYTOSIS	23	20545	0.120388	0.164507	CADPS|YKT6|ARFGEF2|NLGN1|SYTL4|VTI1B|VAMP3|ARFGEF1|SCIN|RIMS1|CCL5|SYT1
0_creatingPathways/MSigDB/allSets.RData	RNA_CATABOLIC_PROCESS	21	20545	0.120445	0.164507	RNASE6|RNASE2|XRN2|HNRNPD|RNASE3|RNASEH1|ZFP36|SMG7|PPP1R8|AUH|UPF2|GSPT1|ISG20|RNASET2
0_creatingPathways/MSigDB/allSets.RData	V$NCX_01	153	20545	0.12113	0.165283	CHCHD7|KLF4|BCOR|PLAGL1|ATP8B4|SYNRG|NRAS|ING3|ARHGAP6|CTCF|APPBP2|PCDH9|NUFIP2|MORF4L2|LRRC8A|PPP1R16A|ATP1A3|PAK1IP1|DNAJC7|MAP4|TRIM62|NKIRAS2|GNAS|PLAG1|IMMP2L|PEG3|HOXA4|SREK1|CACNA2D2|UBR5|CNOT1|SSR1|DHX38|CCDC6|PRKAB1|PLXNC1|LPAR4|UBE2K|CDH6|RAB35|CDX2|PITPNM2|MMP14|ZCWPW1|MSRB3|GATA4|KLF12|THRA|RNF43|PAN2|ISL1|AMICA1|PDZD2|SETD2|RNF11|CDC14A|RBM4|HBP1|MEPCE|PTK2B|NUP153|SPTLC2|MAP4K4|SLAI…
0_creatingPathways/MSigDB/allSets.RData	HETEROCYCLE_METABOLIC_PROCESS	27	20545	0.121735	0.165949	TSPO|FECH|PRPS1|MTHFD2|ALAS1|ALDH6A1|ALAS2|CPOX|NFE2L1|ASMTL|P4HB|FTCD|IDO1|ALAD|GMPS|PPOX|PAICS|UROS
0_creatingPathways/MSigDB/allSets.RData	PID_INTEGRIN1_PATHWAY	65	20545	0.122916	0.167365	COL1A1|ITGA8|SPP1|MDK|LAMA5|JAM2|COL18A1|COL4A1|CSPG4|COL4A3|CD81|COL7A1|IGSF8|THBS2|LAMB1|FGA|COL6A1|ITGA2|COL6A2|COL3A1|ITGAV|TGFBI|LAMC1|COL5A1|F13A1|LAMA3|PLAU|LAMB2|THBS1|ITGA5|ITGB1|ITGA4|COL6A3|ITGA9|ITGA6
0_creatingPathways/MSigDB/allSets.RData	CYTOKINE_PRODUCTION	71	20545	0.12301	0.167365	IRF4|MALT1|ABCA1|SMAD4|CARD11|BCL10|TGFB2|SOD1|ATP6AP2|MAP3K7|EREG|TRAF6|NLRP3|NLRP12|IL12B|IFNG|TLR4|TLR7|ELANE|SPN|NLRP2|TLR1|TLR6|SIGIRR|IL18|CARD8|AFAP1L2|IL12A|NOD1|HIF1A|PYCARD|SMAD3|LTB|SRGN|CD24
0_creatingPathways/MSigDB/allSets.RData	REACTOME_POST_NMDA_RECEPTOR_ACTIVATION_EVENTS	32	20545	0.123529	0.167763	CAMK2D|CAMK4|BRAF|AKAP9|RAF1|CREB1|HRAS|ADCY1|RASGRF2|CAMK2B|GRIN2C|CAMK2A|CALM1|RPS6KA3|MAPK1|ADCY3|RRAS|PRKACB|RPS6KA2
0_creatingPathways/MSigDB/allSets.RData	POSITIVE_REGULATION_OF_CELLULAR_PROTEIN_METABOLIC_PROCESS	69	20545	0.12354	0.167763	IRF4|LYN|BCL10|NCK2|CCND3|HCLS1|EREG|EIF2B5|CD81|UBE2D1|BMP4|MAPT|CDC42EP2|DAZL|IL12B|AURKAIP1|TLR4|UBE2N|TLR7|TPPP|CLN6|PPP2R4|ELANE|SPN|ATG7|STUB1|CDC42EP5|NCK1|KATNB1|TLR1|ARF6|SAMD4A|TLR6|TNK2|TPP1|IL12A|TGFB1|LTB|CCND2
0_creatingPathways/MSigDB/allSets.RData	BIOCARTA_AGR_PATHWAY	36	20545	0.125312	0.169982	NRG3|MAPK8|DAG1|PTK2|GIT2|PAK2|RAC1|UTRN|MAPK3|SP1|PXN|DVL1|CDC42|MAPK1|LAMA3|JUN|ITGB1|CHRNA1|PAK1
0_creatingPathways/MSigDB/allSets.RData	POSITIVE_REGULATION_OF_IMMUNE_SYSTEM_PROCESS	49	20545	0.125414	0.169982	MALT1|ICOSLG|LCK|NCK2|TGFB2|MIA3|TRAT1|MAP3K7|EREG|TRAF6|SART1|SLA2|IL12B|UBE2N|SOCS5|NCK1|CD47|PTPRC|IL18|TNFSF13|IL12A|LAT2|TGFB1|FYN|CD24
0_creatingPathways/MSigDB/allSets.RData	REACTOME_HEPARAN_SULFATE_HEPARIN_HS_GAG_METABOLISM	50	20545	0.127322	0.172403	HS6ST1|HS3ST1|IDS|SGSH|SDC4|NAGLU|EXT1|SDC1|HS2ST1|NDST2|HS3ST3B1|SDC2|B3GALT6|B3GAT2|CSPG4|B4GALT7|GLCE|B3GAT3|NDST4|GXYLT1|AGRN|GXYLT2|EXT2|DCN|HS6ST2|VCAN|HSPG2|GPC6|NDST1
0_creatingPathways/MSigDB/allSets.RData	V$HMEF2_Q6	131	20545	0.129128	0.17468	ARPP21|KCNN1|HDAC9|CCDC91|LYN|KCNK9|AKAP12|SSH3|ZNF143|ENO3|KLHL20|PENK|MBNL2|ATL2|S1PR1|AFF4|USP47|DNAJA2|EP300|SYNPO2L|MYO9A|MBNL1|MTF1|TIMP2|BMP4|ZNF362|DDX6|PRICKLE2|GATA4|MARCH1|HOXB5|CAPN1|TSC1|FOXN3|FAM65A|MYL6B|DYRK2|CRTAP|ITGB3BP|CKMT2|GEN1|EHD1|FOS|UBXN10|GTF3C3|MAP2K5|NFIX|ZFPM2|TBC1D16|LMCD1|NEDD4|SCML1|HDAC7|PPP1R16B|JUN|STARD13|DKK1|TPM2|PDLIM1|COLQ|TSC22D1|LUZP1|GNG11|SLC44A1|CDC42…
0_creatingPathways/MSigDB/allSets.RData	HUMORAL_IMMUNE_RESPONSE	30	20545	0.129472	0.174979	PAX5|ST6GAL1|GPI|LY86|YTHDF2|POU2F2|CCL2|CD83|TREM1|BST1|LTF|POU2AF1|PSMB10|BST2|CCR6|BLNK
0_creatingPathways/MSigDB/allSets.RData	YWATTWNNRGCT_UNKNOWN	64	20545	0.130434	0.17611	VLDLR|PTCH1|MAP2|SPTSSA|HDAC9|TLK2|PSMC3IP|TSHZ3|ARNTL|ASAP1|PBX2|CYTH3|AP1S2|PCDH18|SMAD5|IMMP1L|CUL3|PRRX1|CHD4|MYOZ3|HEY1|FBXO36|TANK|ZDHHC8|NFKBIA|ELP4|LZTS2|POC1B|CMTM4|DDX17|CPEB4|ATF3|TSC22D1|ZFHX3
0_creatingPathways/MSigDB/allSets.RData	REACTOME_GLYCOLYSIS	26	20545	0.130606	0.176175	GPI|PPP2R1B|PGAM1|ENO3|PGK1|PPP2CA|PPP2R5D|PGAM2|TPI1|PPP2CB|GAPDH|ALDOA|PFKM|ENO1|PFKFB2
0_creatingPathways/MSigDB/allSets.RData	AXONOGENESIS	40	20545	0.131037	0.176588	NTNG2|ROBO1|SLIT2|PARD6B|CDK5R1|FEZ1|PARD3|POU4F1|UBB|NTNG1|FEZ2|MAPT|SEMA4F|AMIGO1|RTN4RL1|NRP2|BAIAP2|GLI2|RTN4|CYFIP1|NRP1|NRXN3
0_creatingPathways/MSigDB/allSets.RData	KEGG_GLYCEROPHOSPHOLIPID_METABOLISM	68	20545	0.131867	0.177538	DGKD|CHPT1|LPCAT1|PLA2G4A|PPAP2A|LPCAT2|LPGAT1|PLA2G15|GPAM|LCLAT1|DGKI|GPD1L|LPCAT3|PLA2G12A|LYPLA2|PLD1|PCYT1B|CHKB|ETNK1|LPCAT4|PTDSS1|GPAT2|DGKG|PCYT1A|AGPAT1|PGS1|CDIPT|PLA2G6|MBOAT7|AGPAT3|DGKZ|MBOAT2|PEMT|DGKA|CHKA|CDS2|AGPAT4|DGKH
0_creatingPathways/MSigDB/allSets.RData	BIOCARTA_CHREBP2_PATHWAY	41	20545	0.133044	0.178858	PPP2R5C|PPP2R1B|PPP2R5E|YWHAG|PRKAR1A|PRKAR2B|YWHAZ|YWHAB|FASN|PPP2CA|PPP2R2D|PRKAB1|PRKAR2A|PPP2R2C|PPP2R5D|PPP2R2A|YWHAH|PRKAG2|YWHAQ|PPP2R4|MLX|PRKAB2|PPP2CB|PRKAA1|PRKACB
0_creatingPathways/MSigDB/allSets.RData	V$TFIII_Q6	197	20545	0.133101	0.178858	JAG1|IRS1|PBX1|LMO4|NFATC4|UNC119|UTP18|ADAM10|APPBP2|CBX4|PCDH9|CDK12|ZNF143|PAFAH1B1|MRC2|PSMC3IP|PPP2R5E|SIN3A|FLI1|MICAL2|ARHGAP44|S1PR1|NPTN|GNAS|NCOA6|NLGN2|TCF7L1|FGF11|PSME3|ZIC2|SIX5|PI4KB|NODAL|MAX|PHF23|ST3GAL2|SHANK2|CD44|PPIG|TGFB3|PLXNC1|IL11|CBFA2T2|UBTF|SMG7|ADAM11|SH3BP5L|PRRX1|RAB35|CELF1|TCF12|RPS6KA5|CDK15|YPEL4|ATXN7L2|BAHD1|LRP1|ANP32A|ZNF579|ADIPOR2|CRTC2|JPH3|TSEN54|THRA|P…
0_creatingPathways/MSigDB/allSets.RData	REACTOME_SULFUR_AMINO_ACID_METABOLISM	24	20545	0.134068	0.179987	GCLM|ENOPH1|GOT1|APIP|CDO1|MTAP|CNDP2|TST|AHCY|MRI1|CSAD|ETHE1|SQRDL
0_creatingPathways/MSigDB/allSets.RData	PID_INTEGRIN3_PATHWAY	42	20545	0.136007	0.182417	COL1A1|SPP1|TGFBR2|EDIL3|SDC4|SDC1|COL4A1|HMGB1|COL4A3|LAMB1|FGA|ITGAV|TGFBI|LAMC1|F11R|CD47|PLAU|SPHK1|THBS1|PECAM1
0_creatingPathways/MSigDB/allSets.RData	V$DR3_Q4	134	20545	0.137362	0.18406	SLC7A3|SSBP3|PTCH1|ASXL1|MAGEH1|PCBP4|MEX3B|ARMCX6|CDC27|NBEA|TMPO|YWHAG|BCL9|RBM24|SGK1|DCHS2|FLI1|RBBP6|PATZ1|ARNTL|SLC35E1|GPR173|PPP4R1|ATP2A2|ROCK1|SREK1|ARID4A|NIPBL|ZFX|UBR5|TMEM38A|TRIM8|RSF1|DDAH2|PAX6|TGFB3|IL11|TMEM88|COL12A1|ASXL2|ST8SIA2|BAHD1|SIGMAR1|SIGLEC7|KCNK3|MYO1E|SARNP|PKP3|ZMYM2|FGR|PRKAG2|HOXB7|SLC25A28|ZNF385A|NR6A1|SLC50A1|CTDSP1|FKBP11|NT5DC2|SPATA20|ZBTB10|PTPN22|TSC22D…
0_creatingPathways/MSigDB/allSets.RData	KEGG_HOMOLOGOUS_RECOMBINATION	28	20545	0.138994	0.18607	BLM|RPA4|POLD2|RAD51C|POLD1|TOP3A|RAD51|RAD52|EME1|RAD51B|RAD51D|RAD54B|SSBP1|RPA2|MUS81|NBN|RAD50|POLD4
0_creatingPathways/MSigDB/allSets.RData	CELLULAR_DEFENSE_RESPONSE	52	20545	0.140574	0.188008	TYROBP|MICB|ITK|ZNF148|TRAT1|BECN1|VEZF1|GAGE1|KLRC4|KLRC3|LBP|CLEC5A|NCR1|LILRB2|CD160|PRF1|CCR2|MICA|CXCL9|SPN|MNDA|LYST|LY96|CCL5|GNLY|LGALS3BP|TCIRG1|ITGB1|LSP1|CCR6|NCF2
0_creatingPathways/MSigDB/allSets.RData	REACTOME_RNA_POL_III_TRANSCRIPTION_INITIATION_FROM_TYPE_3_PROMOTER	26	20545	0.141931	0.189644	POLR1C|ZNF143|SNAPC1|POLR3K|POLR2K|BRF2|SNAPC4|TBP|POLR3C|SNAPC3|POLR3D|POLR2L|POLR2E|POLR1D|POLR3GL
0_creatingPathways/MSigDB/allSets.RData	ADAPTIVE_IMMUNE_RESPONSE_GO_0002460	24	20545	0.142209	0.189835	MALT1|MAP3K7|TRAF6|SLA2|IL12B|SOCS5|PTPRC|CD74|IL18|TNFSF13|IL12A|IL18BP|TGFB1
0_creatingPathways/MSigDB/allSets.RData	REACTOME_GLUCAGON_SIGNALING_IN_METABOLIC_REGULATION	32	20545	0.142899	0.190578	PRKAR1A|PRKAR2B|GNAS|ADCY4|PRKAR2A|ADCY1|GNB1|GNG13|ADCY2|GNG8|GNG12|GNB4|GNG7|ADCY3|GNG2|ADCY6|PRKACB|ADCY7|GNG11
0_creatingPathways/MSigDB/allSets.RData	V$PPARG_01	43	20545	0.144648	0.192727	ASXL1|GRPEL1|NOVA1|NR2F6|GOLGA4|NR2C1|PPTC7|TP53BP1|RPRD1B|ATAT1|SRSF6|DNAJA2|NDUFS1|USP37|TTI1|CNTFR|FAM170A|SNRPF|ACOT8|LOC100130691|AP1B1|AGPS
0_creatingPathways/MSigDB/allSets.RData	ACTIVATION_OF_PROTEIN_KINASE_ACTIVITY	28	20545	0.144889	0.192825	MALT1|IRAK1|PPAP2A|MAP3K4|CCDC88A|MAP3K7|PARD3|TRAF6|GADD45G|GADD45B|STRADB|ZAK|PICK1|PRKD3|MAP3K13
0_creatingPathways/MSigDB/allSets.RData	V$TAXCREB_02	26	20545	0.144993	0.192825	JAG1|SSBP3|ARIH1|RAPGEFL1|VPRBP|S100A10|ZNF362|NOL10|ADIPOR2|DLK1|EMP3|ZMYM5|EEF1A1|DIAPH1|SERTAD1|STX12|BCL11A
0_creatingPathways/MSigDB/allSets.RData	REACTOME_METAL_ION_SLC_TRANSPORTERS	22	20545	0.145257	0.192994	SLC39A6|SLC39A8|SLC40A1|SLC39A7|SLC30A1|SLC30A5|SLC30A8|SLC11A1|SLC39A4|SLC41A1|SLC31A1|SLC39A10
0_creatingPathways/MSigDB/allSets.RData	KEGG_GLYCOSAMINOGLYCAN_BIOSYNTHESIS_HEPARAN_SULFATE	26	20545	0.145469	0.193094	HS6ST1|HS3ST1|EXT1|HS2ST1|NDST2|EXTL3|HS3ST3B1|B3GALT6|B3GAT2|B4GALT7|GLCE|B3GAT3|NDST4|EXTL2|EXT2|HS6ST2|NDST1
0_creatingPathways/MSigDB/allSets.RData	POSITIVE_REGULATION_OF_PROTEIN_MODIFICATION_PROCESS	27	20545	0.148616	0.197086	LYN|BCL10|CCND3|HCLS1|CD81|UBE2D1|BMP4|UBE2N|PPP2R4|ATG7|STUB1|TNK2|IL12A|TGFB1|CCND2
0_creatingPathways/MSigDB/allSets.RData	RESPONSE_TO_WOUNDING	182	20545	0.150245	0.199061	GNA12|TFPI|HDAC4|NFATC4|IL10RB|S1PR3|ABCF1|MDK|TPST1|HDAC9|DCBLD2|ALOX5AP|AOX1|TGFB2|SOD1|MIA3|CXCR4|NFKB1|NFX1|ELF3|ENTPD1|AOC3|NFRKB|EREG|CDO1|LMAN1|NLRP3|IL17C|RELA|RAC1|F12|NFE2L1|AOAH|NFATC3|F8|THBD|PTAFR|ADORA3|GP1BA|RTN4RL1|LBP|ITGA2|LY75|IFNA2|PROS1|CCL20|LYZ|PF4|LTB4R|F2RL2|IL18RAP|GPR68|CHST2|MGLL|CCR2|TNFAIP6|IL1A|C3AR1|NF1|PARP4|HDAC5|GGCX|CXCL9|ACVRL1|LYVE1|PTX3|FOS|S100A8|NMI|F11R|A…
0_creatingPathways/MSigDB/allSets.RData	PID_RXR_VDR_PATHWAY	26	20545	0.151514	0.200555	ABCA1|RPS6KB1|MED1|RXRA|PPARD|VDR|RARA|THRB|PPARA|THRA|TNF|NR1H3|SREBF1|NCOA1|TGFB1|NCOR2
0_creatingPathways/MSigDB/allSets.RData	ACAWYAAAG_UNKNOWN	95	20545	0.151757	0.200688	REM2|PBX1|NARF|ROBO1|MYH10|SMARCC1|CASK|CHMP2B|ANKH|MESDC1|SPAG9|TBPL1|SHOX2|PAPD5|PTK7|OAZ2|ATAT1|HNRNPA0|PDGFA|NOL4|RPRD2|NUMB|EXOC5|SIX5|EML4|SAAL1|DOCK4|GAD1|AKIRIN2|ABR|CLASP1|MMRN2|EPHB3|ZC3H6|DDX6|C14orf166|RAG2|HEY1|LCOR|CLC|EYA3|PAM|HOXB7|REV1|RNF44|ZNF277|DOCK11|GABARAP|LIX1L|DKK1|CHN2
0_creatingPathways/MSigDB/allSets.RData	CELLULAR_CARBOHYDRATE_METABOLIC_PROCESS	125	20545	0.155401	0.205315	UAP1|GBA3|CHST6|HS6ST1|GNE|GFPT1|EPM2A|CHST7|ST3GAL6|ACLY|PDK1|SGSH|GNPDA1|PDK3|EXT1|FBP1|TKTL1|PDHB|IPPK|ARPP19|SDHA|HS3ST3B1|NNT|B3GALT6|ST3GAL2|GAD1|PMM2|B4GALT7|ACOT4|GLCE|GNS|NANP|CHST14|SDHD|ACO2|GALNT5|B3GNT8|PTEN|SLC35A3|CHST2|CLN6|PYGM|CHST13|DYRK2|EXTL2|NAGK|LARGE|GBA2|IRS2|GALT|IDH1|G6PD|EXT2|ALDOA|PFKM|AKR1A1|SDHC|CHST11|SDHB|PDK4|NDST1|UGP2|PGLS|TSTA3|CHST15|ME3|CSGALNACT1
0_creatingPathways/MSigDB/allSets.RData	NUCLEOBASENUCLEOSIDENUCLEOTIDE_AND_NUCLEIC_ACID_TRANSPORT	29	20545	0.156438	0.206493	CKAP5|RAE1|DDX39A|NCBP2|HNRNPA2B1|KHDRBS1|UPF1|NUP160|AGFG1|VDAC3|DDX19B|SMG7|SLC28A1|SLC29A2|TSC1|UPF2|NUDT4
0_creatingPathways/MSigDB/allSets.RData	ORGAN_MORPHOGENESIS	137	20545	0.156878	0.20688	C1GALT1|PTCH1|NOTCH2|RORB|PAX5|VANGL2|TLE3|LY6H|TGFB2|HCCS|BRAF|SOD1|SERPINF1|FLI1|COL4A2|DGCR2|COL18A1|STX2|CCM2|SYK|EREG|NCL|LHX3|PROX1|HTT|HRAS|PAX6|TGFB3|COL4A3|BTG1|FOXO4|PROK2|LAMB1|AMOT|AGGF1|FGD1|ITGA2|ZIC1|DSCAML1|PF4|HEY1|HEY2|RHOB|CCL2|NF1|MYH9|EPHB4|ACVRL1|RASA1|PML|PKD2|DCN|CANX|ATPIF1|GLI2|HTATIP2|LSR|ERAP1|BAX|TLE1|IL18|SPRY2|NRP1|TGFB1|SPHK1|EGFL7|NPR1|ABLIM1|STAB1|ENG|ROBO4|GYPC
0_creatingPathways/MSigDB/allSets.RData	MAINTENANCE_OF_LOCALIZATION	22	20545	0.157599	0.207637	LCK|TAF3|SRI|PDIA3|TONSL|SUPT7L|FTH1|NFKBIL1|PTPRC|FAF1|MXI1|SRGN
0_creatingPathways/MSigDB/allSets.RData	PEPTIDYL_TYROSINE_MODIFICATION	27	20545	0.157851	0.207776	TPST1|LYN|DYRK1A|NF2|HCLS1|CD81|STAT1|ABI1|ABI2|SOCS1|ITGB2|F2R|TNK2|IL12A|TPST2
0_creatingPathways/MSigDB/allSets.RData	ELECTRON_TRANSPORT_GO_0006118	49	20545	0.161808	0.212786	CYB5R2|ALDH9A1|AKR1C3|HCCS|POR|AOC3|SDHA|NNT|CDO1|DUOX1|MTRR|SLC25A13|SCO2|SLC25A12|SURF1|WWOX|RETSAT|CYP1B1|FDXR|ENOX2|TXNL1|GRHPR|NCF4|LOXL1|PPOX|SDHC|DDO|ALDH5A1|GPX4|ME3
0_creatingPathways/MSigDB/allSets.RData	REACTOME_ADP_SIGNALLING_THROUGH_P2RY1	24	20545	0.162783	0.213698	PLA2G4A|MAPK14|GNB1|GNG13|GNG8|GNB5|GNG12|GNB4|GNG7|GNG2|GNA11|GNAQ|GNA15|GNG11
0_creatingPathways/MSigDB/allSets.RData	POSITIVE_REGULATION_OF_T_CELL_ACTIVATION	21	20545	0.162803	0.213698	ICOSLG|LCK|NCK2|SART1|IL12B|SOCS5|NCK1|CD47|PTPRC|IL18|CD24
0_creatingPathways/MSigDB/allSets.RData	REACTOME_NCAM1_INTERACTIONS	39	20545	0.163391	0.214271	COL1A1|NRTN|COL9A3|PRNP|CACNB2|COL4A2|COL4A1|ST8SIA4|GFRA1|GDNF|COL4A3|CACNA1I|ST8SIA2|COL6A1|CACNA1G|COL6A2|COL3A1|CACNA1H|AGRN|NCAM1|COL5A1|CACNB3|ARTN|COL6A3
0_creatingPathways/MSigDB/allSets.RData	REACTOME_GLUCONEOGENESIS	31	20545	0.163962	0.21482	GPI|PGAM1|ENO3|FBP1|PGK1|GOT1|PCK2|SLC25A13|PGAM2|MDH2|TPI1|SLC25A12|GAPDH|GOT2|ALDOA|SLC25A1|ENO1|PRKACB
0_creatingPathways/MSigDB/allSets.RData	YGACNNYACAR_UNKNOWN	91	20545	0.165703	0.216901	TBL1X|ZHX2|DUSP4|HOXA7|PDP1|G3BP2|TLE3|TP53INP2|BAG5|RAI1|FAM19A1|AKIRIN1|SEH1L|USP3|FGF13|ISCA1|FAM76B|BNIP3L|AZIN1|TMTC2|ST8SIA4|MYBPH|APOPT1|SMAD6|STAT6|NDST4|CPS1|SLC4A2|ITPRIPL1|MAPK3|SAMD8|RPL41|C3AR1|PCBP1|PDS5A|NR6A1|ECI1|RNF44|SPATA20|VCAN|UBE2H|CEP57|SPTAN1|ELOVL5|EGR3|DUSP3|TNFRSF21|TSC22D1|EPAS1
0_creatingPathways/MSigDB/allSets.RData	PID_IL23_PATHWAY	37	20545	0.16624	0.217218	PIK3R1|NFKB1|RELA|IL12B|IFNG|STAT1|PIK3CA|IL18RAP|CCL2|IL1B|STAT4|NFKBIA|NOS2|CXCL9|TNF|STAT5A|IL18R1|IL12RB1|IL18|JAK2|STAT3|SOCS3|MPO
0_creatingPathways/MSigDB/allSets.RData	ARGGGTTAA_UNKNOWN	117	20545	0.166252	0.217218	CRMP1|DSTN|B3GNT7|FGF9|TGFB1I1|LAMA5|TLK2|ELOVL6|ACTR1A|DUSP10|SLC16A6|FLI1|ATP1B1|DMPK|HIVEP1|WDR82|PVRL1|YWHAZ|S1PR1|CREB1|PPP1R10|NUMB|TP63|ZNF827|PLAGL2|TNS1|CELSR3|IL11|CCDC80|CRABP2|PLEC|TRPS1|HYAL3|SMAD6|WFIKKN2|NTN5|RTKN|KLF12|RHEBL1|PKP3|ISL1|ARHGAP18|NAT6|SFRP1|ATXN1|CD86|ABI2|CDH5|MYL6B|SREBF2|HES1|TUBA4B|HADHA|MAF|ZNRF1|HADHB|GAS7|PVRL2|TCF7L2|CORO2B|DHRS3|TUBA4A
0_creatingPathways/MSigDB/allSets.RData	V$MEF2_01	135	20545	0.168744	0.220155	BEST3|HOXA3|HOXA10|KCNN1|HDAC9|LYN|ZNF281|KCNK9|AKAP12|ACAP2|FAM46A|DPYSL3|UBE3A|CDC25B|KLHL20|MBNL2|ATL2|S1PR1|ANK3|GNAS|USP47|SOBP|SYNPO2L|MYO9A|TRIM8|TIMP2|LHFPL3|ZNF362|AGGF1|ANP32A|RAB20|GATA4|CAPN1|TSC1|SH3BGRL|FAM65A|MLF1|ITGB3BP|C12orf42|CKMT2|AGTPBP1|S100PBP|FOS|UBXN10|GTF3C3|NFIX|ZFPM2|ASCL2|TBC1D16|AKAP13|LMCD1|ARRDC3|NEDD4|EHBP1|ASPH|SESN3|SMAD1|JUN|SMARCA2|DKK1|MEF2C|TPM2|TSC22D1|LUZ…
0_creatingPathways/MSigDB/allSets.RData	REACTOME_HS_GAG_BIOSYNTHESIS	30	20545	0.168811	0.220155	HS6ST1|HS3ST1|SDC4|EXT1|SDC1|HS2ST1|NDST2|HS3ST3B1|SDC2|GLCE|NDST4|AGRN|EXT2|HS6ST2|HSPG2|GPC6|NDST1
0_creatingPathways/MSigDB/allSets.RData	GGARNTKYCCA_UNKNOWN	69	20545	0.170617	0.222305	SKIL|ZNF503|MED1|PELO|SPAG9|ATP1B3|PPM1D|NELL2|STIP1|GPM6A|DLGAP4|FAM175B|RASGEF1A|UBR5|MEF2D|SCAMP1|OGT|PPFIA3|DNAJB5|TNFSF18|CD86|IFNB1|RAB37|HSPG2|MRPL45|XPO1|MAP3K8|FXYD2|DDX17|MAP4K2|SKI|PIK3IP1|NPDC1|SOCS2
0_creatingPathways/MSigDB/allSets.RData	REGULATION_OF_TRANSLATION	89	20545	0.172843	0.224998	IRF4|EIF3F|EIF2AK1|BCL10|EIF5|EIF4A3|EIF1B|UPF1|EIF4G2|EREG|EIF2B5|EIF2B2|EIF4H|NLRP12|SEPSECS|DAZL|IL12B|TLR4|EIF3G|MTRF1|TSC1|TLR7|EIF3E|EIF2AK3|EIF3I|ELANE|SPN|HRSP12|EIF3D|EIF3J|MTIF2|TLR1|EIF4G3|SAMD4A|EIF2A|TLR6|SIGIRR|EIF4B|EIF3H|MTIF3|EIF2AK4|IGF2BP2|LTB|HSPB1
0_creatingPathways/MSigDB/allSets.RData	INFLAMMATORY_RESPONSE	121	20545	0.174477	0.226917	HDAC4|NFATC4|IL10RB|S1PR3|ABCF1|TPST1|HDAC9|ALOX5AP|AOX1|CXCR4|NFKB1|NFX1|ELF3|AOC3|NFRKB|CDO1|NLRP3|IL17C|RELA|RAC1|NFE2L1|AOAH|NFATC3|PTAFR|ADORA3|LBP|LY75|IFNA2|CCL20|LYZ|LTB4R|IL18RAP|GPR68|CHST2|MGLL|CCR2|TNFAIP6|IL1A|C3AR1|PARP4|HDAC5|CXCL9|PTX3|FOS|S100A8|NMI|F11R|ANXA1|C5|SIGIRR|HRH1|IRAK2|CCL5|CD40|PRDX5|HDAC7|AFAP1L2|VPS45|AIF1|APOL3|NOD1|RIPK2|TNFRSF1A|TGFB1|IL1RAP|CYBB|BLNK
0_creatingPathways/MSigDB/allSets.RData	V$PAX3_01	21	20545	0.17516	0.227595	NOTCH2|PLCXD2|RTF1|SRSF6|FBXO11|ZCCHC12|CLPTM1|CACNA1G|AP1S1|ZIC1|YARS|NOTCH2NL|FAM162A|STXBP1
0_creatingPathways/MSigDB/allSets.RData	REACTOME_BIOSYNTHESIS_OF_THE_N_GLYCAN_PRECURSOR_DOLICHOL_LIPID_LINKED_OLIGOSACCHARIDE_LLO_AND_TRANSFER_TO_A_NASCENT_PROTEIN	25	20545	0.17894	0.232293	ALG2|ALG6|PGM3|PMM1|ALG13|DOLPP1|PMM2|DOLK|DPM1|ALG9|ALG3|DPAGT1|DPM2|MPI|GMPPA|DPM3
0_creatingPathways/MSigDB/allSets.RData	REACTOME_GLUCOSE_TRANSPORT	37	20545	0.181439	0.235141	RAE1|NUP155|HK2|NUPL2|NUP205|NUP54|SEH1L|TPR|NUP85|NUP62|NUP88|NUP93|NUP210|POM121|SLC37A4|G6PC3|RANBP2|SLC2A3|NUP37|NUP153|NUP43
0_creatingPathways/MSigDB/allSets.RData	MEIOTIC_CELL_CYCLE	33	20545	0.181466	0.235141	CCNA1|LIG3|TUBG1|CHEK1|REC8|SMC1A|EREG|SMC3|TOP3A|RAD51|RAD52|NPM2|RAD51B|RAD51D|RAD54B|PIM2|ATM|RAD50|STAG3
0_creatingPathways/MSigDB/allSets.RData	V$PPARA_02	119	20545	0.182071	0.235515	HOXA5|WDR20|ANKS1B|LAMA5|SUPT16H|ZNF689|DNAJC27|NUFIP2|PPTC7|ASB7|CHMP2B|ADAP2|LOXL4|SLITRK5|DNAJC7|NRGN|SASS6|NKIRAS2|OSM|CTAGE5|PLAGL2|PHKG2|GIGYF1|KIF1C|HMGN2|UBE2K|PTCHD1|BAHD1|SEMA3A|HRH3|SMARCA5|RTN2|YARS|RFX1|DCTN1|LCOR|PKP3|AHCYL2|MNT|PURA|ACOT8|BIN2|HR|ST13|CTDSP1|CORO6|CREB3L2|ATP5G2|ARF6|NXPH3|MAP3K11|TTC9C|KPNB1|ERF|ADD3|CHD2|POGZ|CBX6|RTN4|DDX17|PAK1|PRX
0_creatingPathways/MSigDB/allSets.RData	PATTERN_SPECIFICATION_PROCESS	28	20545	0.182087	0.235515	SHROOM3|PTCH1|ACVR2B|KIF3B|SMAD5|ZIC1|DVL2|MFNG|CITED2|MID1|GLI2|SMAD2|SMAD1|TRIM14|PBX3
0_creatingPathways/MSigDB/allSets.RData	REGULATION_OF_T_CELL_ACTIVATION	28	20545	0.184091	0.237889	ICOSLG|LCK|NCK2|LAT|SIT1|SART1|IL12B|SOCS5|NCK1|CD47|PTPRC|IL18|LAX1|CD24
0_creatingPathways/MSigDB/allSets.RData	REACTOME_BASIGIN_INTERACTIONS	23	20545	0.188157	0.242823	SLC7A11|SLC16A1|SLC7A7|PPIA|ATP1B1|ATP1B3|SLC7A10|SPN|CAV1|SLC7A6|SLC7A5|ITGB1
0_creatingPathways/MSigDB/allSets.RData	REACTOME_LIPOPROTEIN_METABOLISM	28	20545	0.188252	0.242823	ABCA1|AMN|SDC1|LIPC|SAR1B|ABCG1|PLTP|CETP|P4HB|CUBN|LPL|HSPG2|LDLRAP1|LDLR|A2M
0_creatingPathways/MSigDB/allSets.RData	KEGG_MISMATCH_REPAIR	22	20545	0.196662	0.253335	RPA4|POLD2|RFC3|EXO1|MLH3|RFC4|POLD1|MSH2|MLH1|RFC2|SSBP1|RPA2|RFC5|POLD4
0_creatingPathways/MSigDB/allSets.RData	PID_LKB1_PATHWAY	46	20545	0.196952	0.253335	EZR|MAP2|MYC|SMAD4|PSEN2|YWHAG|YWHAZ|CREB1|YWHAB|HSP90AA1|MARK4|PRKAB1|MAPT|SFN|CRTC2|CAB39|CDC37|YWHAH|TSC1|YWHAQ|STRADB|SIK3|PRKAA1|STK11
0_creatingPathways/MSigDB/allSets.RData	NEGATIVE_REGULATION_OF_CATALYTIC_ACTIVITY	67	20545	0.197074	0.253335	FBXO5|GLA|TRIB3|DUSP22|CDKN2A|BIRC5|CDK5RAP1|APC|LATS1|MBIP|PAK2|RB1|PIF1|GNAI3|DHCR24|IFI6|GRM2|GABBR1|SFN|CDKN2D|CAND1|HIPK3|CCR2|NF1|EDNRB|PPP2R4|HEXIM1|GNAI2|ATPIF1|CRIPAK|SPRED1|PTPRC|LAX1|DUSP2|DNAJB6|LATS2|GPX1|DUSP6
0_creatingPathways/MSigDB/allSets.RData	YTCCCRNNAGGY_UNKNOWN	66	20545	0.197118	0.253335	BACH2|COQ10A|TDG|POLR1B|COL4A3BP|BTBD1|CCT8|ATL2|SKP2|LUC7L3|OSM|PTPN23|PHLPP1|RANBP3|WHSC1L1|TGFB3|ZC4H2|ADAM11|HOXD8|RPS6KB2|APH1A|APBA3|PABPC1|SNAPC3|IER3|GTPBP8|SLC9A1|POLK|IL17RC|HS6ST2|ATL3|GSPT1|WNK1|MIB2|SAMM50|CDK9|ST3GAL1|RUNX3|ORMDL3
0_creatingPathways/MSigDB/allSets.RData	LIPID_CATABOLIC_PROCESS	35	20545	0.198202	0.254497	CYP46A1|BDH2|GLA|STS|PLA2G15|PPARD|CPT1A|HSD17B14|PPARA|PLA2G4C|ECHS1|YWHAH|ECH1|ACADVL|ACADM|CEL|PRDX6|HADHB|HSD17B11|ALDH5A1|PPT1
0_creatingPathways/MSigDB/allSets.RData	AMINE_CATABOLIC_PROCESS	27	20545	0.198972	0.255254	ASL|ASRGL1|GLDC|GOT1|BCKDHB|GAD1|DDAH2|FAH|BCKDK|IDO1|AMT|GLUD1|GOT2|DDO|COLQ
0_creatingPathways/MSigDB/allSets.RData	KEGG_BASAL_CELL_CARCINOMA	52	20545	0.199346	0.255502	AXIN2|PTCH1|WNT16|FZD2|GLI3|DVL3|FZD3|TCF7L1|CTNNB1|APC|FZD7|SMO|FZD5|BMP4|STK36|DVL2|WNT6|TCF7|DVL1|GLI2|LEF1|HHIP|TCF7L2|WNT9A|BMP2|FZD6
0_creatingPathways/MSigDB/allSets.RData	CYTOSKELETON_DEPENDENT_INTRACELLULAR_TRANSPORT	26	20545	0.202602	0.259441	MYH10|KIF4A|KIF5B|LRPPRC|MYO6|KIF3B|OPA1|APBA1|MYL6|MYO1E|MYL6B|MYH9|UXT|KIF1B
0_creatingPathways/MSigDB/allSets.RData	PID_INTEGRIN_A9B1_PATHWAY	24	20545	0.203802	0.260597	SPP1|PAOX|RAC1|NOS2|ADAM15|PXN|ADAM8|F13A1|SAT1|ITGB1|ITGA9
0_creatingPathways/MSigDB/allSets.RData	CCAWWNAAGG_V$SRF_Q4	86	20545	0.203873	0.260597	PTCH1|RUNDC1|RAB30|SCOC|MAPKAPK2|SVIL|KCTD15|FLNA|CFL2|ATRX|SRF|CALD1|INSM1|RASSF2|PPP1R12A|ZNF644|SREK1|UBE2C|ANP32E|FGFRL1|MBNL1|MYLK|NPAS2|MYH11|H3F3A|MRVI1|TAGLN|NPPA|KCNK3|LIN37|PLCB3|EGR1|PFN1|TCF4|ZAK|CSRP1|PSENEN|PICALM|DUSP2|KLF6|THBS1|TPM2|LSP1|FOSB
0_creatingPathways/MSigDB/allSets.RData	REACTOME_MEIOTIC_RECOMBINATION	59	20545	0.20426	0.260856	BLM|CDK2|RAD51C|H2AFZ|MLH3|RBBP8|HIST1H3E|TOP3A|H3F3A|RAD51|HIST1H2BL|HIST1H2BO|HIST1H2BJ|HIST1H3B|HIST2H2AA3|CDK4|HIST1H2BM|HIST1H2BD|HIST1H2BC|MLH1|HIST1H2BH|RPA2|HIST1H3A|HIST1H2BE|HIST1H4A|HIST1H2AJ|HIST1H2BB|HIST1H4E|ATM|NBN|RAD50|HIST1H4H|HIST1H2BK|HIST1H2AC|HIST2H2BE
0_creatingPathways/MSigDB/allSets.RData	AGCYRWTTC_UNKNOWN	112	20545	0.208367	0.26586	TCERG1L|ZEB2|FSTL1|SIRT1|PDP1|PFN2|DIDO1|MPP6|HIP1R|NUFIP2|OMA1|HOXA6|ALKBH5|HELQ|THAP3|TNR|FGFR2|PDE3B|KDM3B|GDNF|CLCN5|ELL|PTH1R|CMKLR1|PPP2R5D|UBE2K|CLTC|HOXA2|POLR3C|NDST4|MYB|MSTN|XRCC1|PSMA1|XPNPEP2|STC2|ZMAT3|CHMP2A|CREBZF|CSNK1A1|KPNA4|TSC22D3|NAV2|CTTNBP2NL|RNF115|RPLP0|UBE2W|RAB8A|ACVR1|SPTLC2|ATP6V1A|PCMTD1|STK40|KLF10|ROBO4|C1QTNF4
0_creatingPathways/MSigDB/allSets.RData	CARBOXYLIC_ACID_METABOLIC_PROCESS	172	20545	0.208678	0.266018	AS3MT|BDH2|ASL|SLC27A2|HPGD|GCLM|MTHFD2|GNE|AKR1C3|ASRGL1|SLC7A7|ACLY|ALDH6A1|GLDC|ALDH18A1|PLA2G15|ACADSB|GOT1|MSMO1|BCKDHB|AKR1C2|WARS|PPARD|ARPP19|RARS|CDO1|NFS1|CPT1A|GAD1|DDAH2|FAH|MLYCD|OXSM|MCAT|ACOT4|ADIPOR1|SMS|CYP39A1|NANP|GGT1|ACOX2|PPARA|ADIPOR2|YARS|SDS|PNPLA8|ACO2|BCKDK|FTCD|ECHS1|IDO1|AMT|PTGES3|MIF|MSRA|HDC|PTS|GLUD1|KARS|ECH1|AGPAT1|PTGS1|ACADVL|QDPR|GBA2|ECI2|IDH1|FARS2|GOT2|ACA…
0_creatingPathways/MSigDB/allSets.RData	KEGG_O_GLYCAN_BIOSYNTHESIS	26	20545	0.209295	0.266564	C1GALT1|B4GALT5|GALNT12|C1GALT1C1|GALNT7|GCNT1|ST3GAL2|GALNT11|GALNT5|GALNT2|GALNT10|GALNT6|GALNT1|ST3GAL1|GALNT14
0_creatingPathways/MSigDB/allSets.RData	REACTOME_G_PROTEIN_ACTIVATION	26	20545	0.211989	0.269752	GNAZ|GNB1|GNAI3|GNG13|GNAT1|GNG8|GNB5|GNAI2|POMC|GNG12|GNB4|GNG7|GNG2|GNG11|GNAI1
0_creatingPathways/MSigDB/allSets.RData	REGULATION_OF_ANGIOGENESIS	23	20545	0.216108	0.274475	SERPINF1|COL4A2|COL4A3|BTG1|FOXO4|AMOT|AGGF1|PF4|RHOB|NF1|PML|HTATIP2|SPHK1|NPR1|STAB1
0_creatingPathways/MSigDB/allSets.RData	RNTCANNRNNYNATTW_UNKNOWN	59	20545	0.216169	0.274475	GPM6B|JAKMIP2|ZEB2|MAP2|SRPK2|ZHX2|UBE2R2|USP3|SULF2|NOL4|CPSF7|MYO18B|ZNF827|CHRDL1|GTPBP2|MYOZ3|SAMD11|PDHA2|MYB|HEY1|SLC4A2|CDC14A|GTPBP1|NFAT5|SLC39A13|SLC43A3|FAR2|MTUS1|SMARCA2|INPP4B|ELK3
0_creatingPathways/MSigDB/allSets.RData	PID_TCR_CALCIUM_PATHWAY	28	20545	0.216283	0.274475	PPP3R1|FKBP1A|NFATC3|IFNG|PPP3CB|BATF3|NFATC2|FOS|JUNB|RCAN1|PPP3CA|NFATC1|IL2RA|JUN|CABIN1
0_creatingPathways/MSigDB/allSets.RData	IMMUNE_EFFECTOR_PROCESS	34	20545	0.217509	0.275784	MALT1|RSAD2|BNIP3L|MAP3K7|TRAF6|SLA2|NCR1|IL12B|FCN1|APOBEC3F|TLR7|PTPRC|CD74|TNFSF13|APOBEC3G|IL12A|TGFB1
0_creatingPathways/MSigDB/allSets.RData	ORGANIC_ACID_METABOLIC_PROCESS	174	20545	0.21894	0.27735	AS3MT|BDH2|ASL|SLC27A2|HPGD|GCLM|MTHFD2|GNE|AKR1C3|ASRGL1|SLC7A7|ACLY|ALDH6A1|GLDC|ALDH18A1|PLA2G15|ACADSB|GOT1|MSMO1|BCKDHB|AKR1C2|WARS|PPARD|ARPP19|RARS|CDO1|NFS1|CPT1A|GAD1|DDAH2|FAH|MLYCD|OXSM|MCAT|ACOT4|ADIPOR1|SMS|CYP39A1|NANP|GGT1|ACOX2|PPARA|ADIPOR2|YARS|SDS|PNPLA8|ACO2|BCKDK|FTCD|ECHS1|IDO1|AMT|PTGES3|MIF|MSRA|HDC|PTS|GLUD1|KARS|ECH1|AGPAT1|PTGS1|ACADVL|QDPR|GBA2|ECI2|TST|IDH1|FARS2|GOT2…
0_creatingPathways/MSigDB/allSets.RData	REACTOME_ACTIVATION_OF_KAINATE_RECEPTORS_UPON_GLUTAMATE_BINDING	29	20545	0.221053	0.279658	DLG1|NCALD|GNB1|DLG3|GNG13|GNG8|CALM1|GNB5|PLCB2|PLCB3|GRIK5|GNG12|GNB4|GNG7|GNG2|PLCB1|GNG11
0_creatingPathways/MSigDB/allSets.RData	RESPONSE_TO_LIGHT_STIMULUS	44	20545	0.221157	0.279658	MAPK8|FECH|UNC119|ERCC3|SAG|PITPNM1|POLD1|CLOCK|RELA|PDE6B|ERCC4|ERCC6|FEN1|IL12B|GRM6|CDKN2D|RPAIN|ERCC5|NF1|ELANE|REV1|DDB2|UBE4B|IL12A|GPX1
0_creatingPathways/MSigDB/allSets.RData	INTRACELLULAR_RECEPTOR_MEDIATED_SIGNALING_PATHWAY	21	20545	0.222442	0.281031	MED13|MED1|DDX54|ARID1A|UBR5|MED14|MED30|THRAP3|SLA2|YWHAH|MED17|MED16
0_creatingPathways/MSigDB/allSets.RData	V$NKX22_01	174	20545	0.227698	0.287416	SYTL2|BAMBI|TMEM185A|PPM1E|HOXA3|LMO4|NDFIP1|SRPK2|TIAM1|ZHX2|PPP2R3C|CCDC126|FZD2|PBK|GLA|C16orf74|SEL1L|TRA2A|LRRC8A|FNBP1L|RBBP7|CRK|ZRANB1|SAP30L|ACIN1|PIK3R1|ZNF407|HNRNPA0|SRSF6|STAG2|CYTH3|NLGN2|TBRG1|POLA1|PIP4K2C|NTRK1|LUC7L3|RRAGB|NIPBL|PLRG1|MAPK6|C14orf119|ZNF654|EPB41|GIGYF2|AEBP2|GOLGA1|PITPNM2|IFT43|KIAA1468|IL12B|NRP2|PRADC1|COQ7|ETV5|PRDM12|SDF2L1|THRA|TTYH1|CWC15|R3HDM2|CLDND1|H…
0_creatingPathways/MSigDB/allSets.RData	NITROGEN_COMPOUND_CATABOLIC_PROCESS	29	20545	0.229354	0.289248	ASL|ASRGL1|GLDC|GOT1|BCKDHB|GAD1|DDAH2|FAH|BCKDK|IDO1|AMT|GLUD1|TST|GOT2|DDO|COLQ
0_creatingPathways/MSigDB/allSets.RData	AMINO_ACID_METABOLIC_PROCESS	77	20545	0.230579	0.290534	ASL|GCLM|ASRGL1|SLC7A7|ALDH6A1|GLDC|ALDH18A1|GOT1|BCKDHB|WARS|RARS|CDO1|NFS1|GAD1|DDAH2|FAH|SMS|GGT1|YARS|SDS|BCKDK|IDO1|AMT|MSRA|HDC|PTS|GLUD1|KARS|QDPR|FARS2|GOT2|PEPD|DDO|DARS|SLC6A6|SLC7A6|GGT5|FPGS|SLC7A5|BCAT1
0_creatingPathways/MSigDB/allSets.RData	LEUKOCYTE_DIFFERENTIATION	35	20545	0.231363	0.291263	HDAC4|HDAC9|LCK|ACIN1|ZNF675|SART1|IL12B|MMP9|HDAC5|MYH9|SOCS5|CDC42|PTPRC|HDAC7|IFI16|TPD52
0_creatingPathways/MSigDB/allSets.RData	ENERGY_DERIVATION_BY_OXIDATION_OF_ORGANIC_COMPOUNDS	36	20545	0.234361	0.294774	GFPT1|EPM2A|CYCS|PDHB|SDHA|NNT|NDUFS1|SLC25A14|SDHD|SURF1|ACO2|UQCRC2|PYGM|DYRK2|ACADVL|BCS1L|NDUFS4|SDHC|SDHB|UQCRB|ME3
0_creatingPathways/MSigDB/allSets.RData	CTGYNNCTYTAA_UNKNOWN	80	20545	0.235355	0.295761	PELI2|SSBP3|DPF3|PLXDC2|LIG3|TUG1|GJC1|IVNS1ABP|TXNDC12|OSR2|NRGN|TBCC|PLAG1|QRICH1|NLGN2|PTMA|MEF2D|INPPL1|ADAMTS5|DAB2IP|MRVI1|BTBD3|DLG3|DSCAM|PLP1|BRPF1|CDK15|NRP2|FXYD3|CDC14A|ABI1|MECOM|KTN1|HDLBP|LDB2|MSI2|ZNF462|HIVEP3|NR3C2|BCL11A|GIMAP1|STAG3
0_creatingPathways/MSigDB/allSets.RData	PID_HNF3A_PATHWAY	40	20545	0.2383	0.299196	XBP1|NCOA3|PRDM15|NKX3-1|SOD1|CREBBP|EP300|COL18A1|ATP5J|NDUFV3|DSCAM|AR|SP1|FOS|AP1B1|CDKN1B|JUN|NFIC|NRIP1
0_creatingPathways/MSigDB/allSets.RData	KEGG_SELENOAMINO_ACID_METABOLISM	25	20545	0.241535	0.302989	WBSCR22|SEPHS1|LCMT2|AHCYL1|SEPHS2|METTL2B|GGT1|PAPSS1|AHCYL2|TRMT11|HEMK1|AHCY|LCMT1|GGT5
0_creatingPathways/MSigDB/allSets.RData	V$NKX25_01	119	20545	0.242597	0.304051	BCL11B|RGS1|BEST3|PCBP4|SLC39A6|IRAK1|NRAS|RINT1|PGM2L1|CTCF|MBP|EBF1|BCL9|CFL2|PDGFC|LUC7L|STAG2|GPM6A|ELP2|GPR27|LRRC4|TEAD1|ADAMTS5|PSMA3|ZNF654|PAX6|CLPX|KLF5|STARD3NL|BNC2|CRABP2|CDCA7L|DCTN1|TGIF1|SDF2L1|KCP|STC2|TCF4|PCDH17|MAP2K5|TTC9C|FOXO1|USP32|MAML3|PPP3CC|NEDD4|MAP4K4|CMTM4|CUEDC1|MEF2C|BCL11A|RFTN1|JPH1|CREB5|RAB27A|TPD52|CDC42EP3
0_creatingPathways/MSigDB/allSets.RData	YAATNANRNNNCAG_UNKNOWN	61	20545	0.242957	0.304234	PGM1|IRAK1|LRR1|NAP1L5|MARK3|CALD1|RHOQ|STAG2|GNAS|NUSAP1|FGFR2|FAM107B|GPR65|FSD1L|TEAD1|RSF1|CBFA2T2|STRN4|HOXA2|FKRP|PITX1|HIST1H2BD|NFYC|AKR7A2|SP1|RFX5|TRERF1|PDE1A|DCN|ORC4|CD55|RAG1|LDB2|TMOD3|AGAP3
0_creatingPathways/MSigDB/allSets.RData	REACTOME_TRANSMISSION_ACROSS_CHEMICAL_SYNAPSES	178	20545	0.245235	0.306815	CAMK2D|KCNJ2|ABAT|GLUL|KCNJ16|ARHGEF9|CAMK4|DLG1|SLC32A1|STX1A|NSF|BRAF|AKAP9|MYO6|CACNA1A|RAF1|CACNB2|SLC6A3|CREB1|GABRB1|GAD1|HRAS|ADCY4|NCALD|SLC17A7|ADCY1|RASGRF2|CHRNA3|GNB1|RIMS1|DLG3|CAMK2B|PRKCG|GABRA4|GNAL|GNAI3|GNG13|ADCY2|DNAJC5|GABBR1|GRIN2C|CAMK2A|GNG8|CHRNA5|CALM1|MDM2|GNB5|SLC18A2|ALDH2|AP2B1|SLC1A3|PLCB2|VAMP2|GNAI2|PLCB3|SLC38A2|PICK1|GRIK5|GNG12|UNC13B|GNB4|AP2A2|RPS6KA3|AP2M1|G…
0_creatingPathways/MSigDB/allSets.RData	REACTOME_CREB_PHOSPHORYLATION_THROUGH_THE_ACTIVATION_OF_RAS	26	20545	0.245872	0.307339	CAMK2D|BRAF|AKAP9|RAF1|CREB1|HRAS|RASGRF2|CAMK2B|GRIN2C|CAMK2A|CALM1|RPS6KA3|MAPK1|RRAS|RPS6KA2
0_creatingPathways/MSigDB/allSets.RData	KEGG_REGULATION_OF_AUTOPHAGY	32	20545	0.247386	0.308959	ULK2|ULK1|PIK3C3|ATG5|ATG12|ATG4D|ATG4B|BECN1|PIK3R4|ATG4A|IFNA16|IFNA14|IFNA2|IFNG|GABARAPL2|ATG7|ATG4C|ATG3|GABARAP|PRKAA1
0_creatingPathways/MSigDB/allSets.RData	REACTOME_ACTIVATION_OF_NMDA_RECEPTOR_UPON_GLUTAMATE_BINDING_AND_POSTSYNAPTIC_EVENTS	36	20545	0.248036	0.309498	CAMK2D|CAMK4|BRAF|AKAP9|RAF1|CREB1|HRAS|ADCY1|RASGRF2|CAMK2B|GRIN2C|CAMK2A|CALM1|RPS6KA3|MAPK1|ADCY3|RRAS|PRKACB|RPS6KA2
0_creatingPathways/MSigDB/allSets.RData	REACTOME_GLYCOSPHINGOLIPID_METABOLISM	32	20545	0.249351	0.310864	GBA3|GLA|STS|ARSK|GM2A|SUMF2|CTSA|GALC|ASAH1|GAL3ST1|ARSB|ARSA|GBA2|SMPD2|HEXA|UGCG|PSAP
0_creatingPathways/MSigDB/allSets.RData	V$PAX8_B	100	20545	0.24987	0.311238	BEND4|RHOBTB1|PTCH1|SRPK2|TAF5|SUPT16H|PPM1A|TIA1|PUM2|PAK1IP1|HIVEP1|KLHL13|CALD1|HNRNPA0|NRGN|RHOQ|GPR27|RGS12|NOL4|LUC7L3|TMTC2|AHCYL1|SH3GL3|RNF220|CLTC|PAPPA|BNC2|KIAA1468|HOXD8|MARCH1|HOXB5|TANK|MNT|PURA|HOXB7|OSBPL7|SLC25A28|DIO2|C16orf13|HR|TRERF1|FAM172A|MAP2K5|JMJD1C|MAN1C1|SFXN3|ALCAM|ELK4|CCDC24|TCF7L2|CAMK1D|ACTN1
0_creatingPathways/MSigDB/allSets.RData	KEGG_CYTOSOLIC_DNA_SENSING_PATHWAY	51	20545	0.252225	0.313894	POLR1C|CHUK|DDX58|POLR3K|NFKBIB|NFKB1|TBK1|ZBP1|RELA|ADAR|IRF7|IFNA16|IFNA14|IFNA2|POLR3C|IL1B|NFKBIA|IFNB1|POLR3D|MAVS|IRF3|TMEM173|CCL5|POLR1D|IL18|POLR3GL|PYCARD|CASP1
0_creatingPathways/MSigDB/allSets.RData	RHYTHMIC_PROCESS	23	20545	0.254209	0.316086	PER2|TIMELESS|SOD1|ARNTL|EREG|EIF2B5|EIF2B2|CLOCK|ENOX2|EGR3|HEBP1|BMPR1B
0_creatingPathways/MSigDB/allSets.RData	REACTOME_LATENT_INFECTION_OF_HOMO_SAPIENS_WITH_MYCOBACTERIUM_TUBERCULOSIS	31	20545	0.255189	0.316778	ATP6V0A2|ATP6V1F|ATP6V0A4|ATP6V0E1|ATP6V0B|ATP6V1B2|ATP6V1C1|SLC11A1|NOS2|ATP6V0C|NCF4|ATP6V1G1|ATP6V1D|LTF|ATP6V1A|CYBB|TCIRG1|NCF2
0_creatingPathways/MSigDB/allSets.RData	CARBOHYDRATE_METABOLIC_PROCESS	178	20545	0.255214	0.316778	UAP1|GBA3|ST6GAL1|CHST6|HS6ST1|GNE|ST8SIA5|GLA|GFPT1|EPM2A|CHST7|ST3GAL6|ACLY|PDK1|SGSH|GNPDA1|FUT4|ST6GALNAC6|PDK3|POMT1|CNOT7|EXT1|FBP1|TKTL1|PHKA2|PDHB|B4GALT1|IPPK|ARPP19|COG2|GALNT7|SDHA|HS3ST3B1|AKR1B1|NNT|B3GALT6|ST8SIA4|B3GAT2|ST3GAL2|GAD1|SLC2A8|PMM2|B4GALT7|FUT3|XYLB|ACOT4|GLCE|GNS|NANP|CHST14|ST8SIA2|HAS3|SDHD|ACO2|ST3GAL5|GALNT5|B3GNT8|PTEN|SLC35A3|CHST2|ALDH2|MAN1B1|AKR7A2|MPDU1|CLN6…
0_creatingPathways/MSigDB/allSets.RData	REACTOME_REGULATION_OF_WATER_BALANCE_BY_RENAL_AQUAPORINS	42	20545	0.255723	0.317133	RAB11FIP2|PRKAR1A|PRKAR2B|GNAS|ADCY4|PRKAR2A|ADCY1|GNB1|GNG13|ADCY2|GNG8|GNB5|GNG12|GNB4|GNG7|ADCY3|RAB11A|GNG2|ADCY6|PRKACB|ADCY7|GNG11
0_creatingPathways/MSigDB/allSets.RData	LEUKOCYTE_ACTIVATION	67	20545	0.256759	0.318138	HDAC4|ICOSLG|HDAC9|LCK|NCK2|HELLS|LAT|SIT1|SART1|SLA2|IL12B|TLR4|HDAC5|SOCS5|NCK1|CD47|PTPRC|IL18|NLRC3|LAX1|HDAC7|TNFSF13|IL12A|LAT2|TGFB1|PREX1|CD24|LST1|TPD52
0_creatingPathways/MSigDB/allSets.RData	REGULATION_OF_BODY_FLUID_LEVELS	56	20545	0.257492	0.318767	GNA12|TFPI|GPI|FLI1|ENTPD1|LMAN1|F12|F8|THBD|GP1BA|ITGA2|PROS1|COPA|PF4|F2RL2|GGCX|NFE2|SLC22A4|CEL|F2R|CD59|F13A1|MMRN1|SERPINE1|CD36|GNAQ|NPR1|HPS4
0_creatingPathways/MSigDB/allSets.RData	REACTOME_NITRIC_OXIDE_STIMULATES_GUANYLATE_CYCLASE	25	20545	0.261888	0.323927	KCNMB4|PDE3B|PDE6G|PDE6B|MRVI1|PDE2A|PDE3A|GUCY1A2|KCNMB3|NOS2|PDE1A|GUCY1B3|KCNMB1|GUCY1A3|PDE9A
0_creatingPathways/MSigDB/allSets.RData	TISSUE_REMODELING	30	20545	0.264209	0.326512	ANKH|RUNX2|ZNF675|ATP6V0A4|ELF3|BMP4|MGP|DSPP|NF1|CDK6|GLI2|OSTF1|ACVR1|TPP1|SRGN|SPARC
0_creatingPathways/MSigDB/allSets.RData	REACTOME_A_TETRASACCHARIDE_LINKER_SEQUENCE_IS_REQUIRED_FOR_GAG_SYNTHESIS	25	20545	0.268489	0.331511	SDC4|SDC1|SDC2|B3GALT6|B3GAT2|CSPG4|B4GALT7|B3GAT3|GXYLT1|AGRN|GXYLT2|DCN|VCAN|HSPG2|GPC6
0_creatingPathways/MSigDB/allSets.RData	DI__TRI_VALENT_INORGANIC_CATION_TRANSPORT	31	20545	0.27401	0.338033	NPY|STIM2|SLC40A1|ATP2A3|SLC30A5|TRPC1|RYR3|ATP2A1|CACNA2D1|CACNA1D|HFE|SLC11A2|SLC8A1|TRPM2|ATP2C1|ORAI1|STIM1|CACNB3
0_creatingPathways/MSigDB/allSets.RData	ALCOHOL_METABOLIC_PROCESS	87	20545	0.275029	0.338767	CYP46A1|MBTPS2|ADH5|SOAT1|GFPT1|PDK1|TGFB2|SOD1|PDK3|NSDHL|FBP1|TKTL1|PPARD|IPPK|ABCG1|ARPP19|ALDH3B1|COQ2|PMM2|ALDH3B2|DHCR24|SOAT2|ETNK1|PTEN|ALDH2|CLN6|IRS2|GALT|G6PD|ALDOA|HDLBP|PFKM|CNBP|APOL2|AKR1A1|CEL|STARD3|PDK4|UGP2|PGLS|TSTA3|SPHK1|CHST15
0_creatingPathways/MSigDB/allSets.RData	REACTOME_GLUTATHIONE_CONJUGATION	21	20545	0.275084	0.338767	GCLM|GGCT|MGST3|GSTA4|GGT1|CNDP2|GSTP1|GGT5|MGST2|GSTO1
0_creatingPathways/MSigDB/allSets.RData	AMINO_ACID_CATABOLIC_PROCESS	25	20545	0.276603	0.340342	ASL|ASRGL1|GLDC|GOT1|BCKDHB|GAD1|DDAH2|FAH|BCKDK|IDO1|AMT|GLUD1|GOT2|DDO
0_creatingPathways/MSigDB/allSets.RData	REACTOME_O_LINKED_GLYCOSYLATION_OF_MUCINS	52	20545	0.279129	0.343152	C1GALT1|B3GNT7|B4GALT5|ST6GAL1|ST6GALNAC3|GALNT12|ST6GALNAC4|C1GALT1C1|GALNT7|GCNT1|ST3GAL2|ST6GALNAC2|MUC3B|MUC12|GALNT11|GALNT5|B3GNT8|GALNT2|GALNT10|ST3GAL3|GALNT6|GALNT1|MUC19|B3GNT2|ST3GAL1|GALNT14|B3GNTL1|MUC4
0_creatingPathways/MSigDB/allSets.RData	NITROGEN_COMPOUND_BIOSYNTHETIC_PROCESS	24	20545	0.280853	0.344971	GLA|AKT1|TGFB2|ALDH18A1|HSP90AB1|HSP90AA1|SULT1A2|CDO1|DDAH2|ASMTL|ETNK1|GCH1|OAZ1|BCAT1
0_creatingPathways/MSigDB/allSets.RData	V$MEF2_04	23	20545	0.283224	0.347582	CYP46A1|CUX1|RAP2C|TMEM57|MGST3|DGKI|PREP|SLCO5A1|ADCY2|TMEM163|NFAT5|SCML1|CTHRC1
0_creatingPathways/MSigDB/allSets.RData	V$HOX13_01	44	20545	0.289584	0.355079	LMO4|NDFIP1|SON|TNRC6A|SVIL|AMMECR1L|CALD1|CDK16|FBXO11|SYNPO2L|TRIM8|PRRX1|PDE2A|HOXB5|YES1|PHF21A|NEO1|EHBP1|HIST1H2AC|DPH5|GNAI1
0_creatingPathways/MSigDB/allSets.RData	AMINO_ACID_AND_DERIVATIVE_METABOLIC_PROCESS	100	20545	0.29144	0.357046	ASL|GCLM|ASRGL1|SLC7A7|ALDH6A1|TGFB2|GLDC|ALDH18A1|OAZ2|GOT1|BCKDHB|WARS|RARS|CDO1|NFS1|BPHL|GAD1|DDAH2|FAH|ASMTL|P4HB|SMS|GGT1|YARS|SDS|BCKDK|ETNK1|IDO1|AMT|MSRA|HDC|PTS|GLUD1|KARS|OAZ1|DIO2|QDPR|FARS2|GOT2|PEPD|DDO|DARS|SLC6A6|SLC7A6|ALDH5A1|GGT5|YOD1|FPGS|SLC7A5|COLQ|BCAT1
0_creatingPathways/MSigDB/allSets.RData	V$OCT1_07	147	20545	0.292122	0.357333	RALGPS2|KCNQ5|BCL11B|HOXA10|BCOR|LMO4|ASXL1|IRAK1|HDAC9|CCDC91|CRYZL1|MBP|CDK14|FRMD4A|SCOC|NEIL3|FAM50A|ZNF148|UBE3A|ANKRD11|KIF3B|ITSN1|GDI1|FGFR2|NPHP4|NUDT6|FGF11|FAM98A|SERTAD4|TMTC2|C17orf58|TOB1|IMMP1L|JAZF1|TRAF3|BTBD3|HNRNPH1|SLC25A13|PRICKLE2|CCDC80|ZIC1|ISL1|CD79B|NUDT3|STOML2|SLA|MID1|ELP4|TRERF1|ZAK|ZBTB10|HS6ST2|PTPN22|ATM|NEO1|NFIX|ADD3|RCAN1|CCDC14|TBXAS1|NEDD4|LDB2|USP28|FAM53B|M…
0_creatingPathways/MSigDB/allSets.RData	SKELETAL_MUSCLE_DEVELOPMENT	31	20545	0.292179	0.357333	IFRD1|SVIL|MYEF2|CACNB2|MBNL1|MYH11|UBB|IGFBP3|BMP4|MYL6|CACNA1H|BOC|MYL6B|NOTCH1|NRD1|CHRNA1|TTN
0_creatingPathways/MSigDB/allSets.RData	REACTOME_TRAF6_MEDIATED_IRF7_ACTIVATION	29	20545	0.294194	0.359486	DDX58|RNF135|TRIM25|CREBBP|SIKE1|EP300|TBK1|TRAF6|IRF7|IFNA16|IFNA14|IFNA2|IRF2|TANK|IFNB1|MAVS|IRF3|IFIH1|IRF1
0_creatingPathways/MSigDB/allSets.RData	KEGG_ANTIGEN_PROCESSING_AND_PRESENTATION	73	20545	0.294496	0.359544	NFYB|HSPA4|CREB1|HSPA5|HSP90AB1|HSP90AA1|PSME3|RFXAP|KLRC4|KLRC3|LTA|PDIA3|IFNA16|IFNA14|IFNA2|KLRD1|NFYC|TAP2|RFX5|HLA-DOA|TAPBP|HLA-DMB|CANX|NFYA|B2M|HLA-F|CTSS|HLA-DOB|CD74|CTSB|HLA-DRA|CIITA|HLA-DMA|HLA-DPB1|HLA-DQB1|HLA-DQA1|HLA-DPA1|LGMN
0_creatingPathways/MSigDB/allSets.RData	KEGG_DILATED_CARDIOMYOPATHY	88	20545	0.295303	0.360218	SGCB|PRKX|ITGA8|CACNA2D4|TGFB2|DAG1|CACNB2|ATP2A2|GNAS|EMD|CACNA2D2|ADCY4|TGFB3|ADCY1|CACNA2D1|ADCY2|CACNA1D|ITGA2|SLC8A1|TPM1|ITGAV|TNF|TPM3|LMNA|ADCY3|TPM4|CACNB3|TGFB1|ADCY6|ITGB7|TPM2|ITGA5|ITGB1|ITGA4|PRKACB|TTN|ADCY7|ITGA9|ITGA6
0_creatingPathways/MSigDB/allSets.RData	REACTOME_EXTENSION_OF_TELOMERES	26	20545	0.295968	0.360719	POLD2|DNA2|PRIM2|RFC3|POLE2|POLA1|RFC4|POLD1|FEN1|NHP2|RFC2|PRIM1|RUVBL2|RPA2|RFC5|POLD4
0_creatingPathways/MSigDB/allSets.RData	REACTOME_PI3K_CASCADE	67	20545	0.303172	0.369181	IRS1|FGF9|PIK3C3|RPS6KB1|PPM1A|EIF4E|TRIB3|FGFR1|PIK3R1|FGFR2|PIK3CB|PDE3B|FRS2|PIK3R4|PRKAB1|FGF18|EIF4G1|RHEB|GRB2|CAB39L|PIK3CA|CAB39|TSC1|INSR|PIK3R2|PRKAG2|PRKAB2|DOK1|IRS2|EIF4EBP1|STRADB|AKT2|RPS6|PRKAA1|EIF4B|STK11|GAB1
0_creatingPathways/MSigDB/allSets.RData	REACTOME_LYSOSOME_VESICLE_BIOGENESIS	21	20545	0.304481	0.370457	AP1S2|VAMP7|CTSZ|VAMP8|CLTC|GNS|AP1G1|AP1S1|DNASE2|CLTA|BLOC1S1|M6PR|AP1M1|VAMP2|AP1B1|ARRB1
0_creatingPathways/MSigDB/allSets.RData	BONE_REMODELING	29	20545	0.306542	0.372536	ANKH|RUNX2|ZNF675|ATP6V0A4|BMP4|MGP|DSPP|NF1|CDK6|GLI2|OSTF1|ACVR1|TPP1|SRGN|SPARC
0_creatingPathways/MSigDB/allSets.RData	V$COMP1_01	111	20545	0.306717	0.372536	COL1A1|NR4A3|HOXA10|INTS12|NFYB|SKA2|FUT11|ZNF281|PPAP2A|ILF3|KCTD15|FLI1|EXT1|CALD1|GTF2A1|SRSF6|MBNL2|NLK|TOM1|NUMB|HMGB1|KIAA0101|MBNL1|RING1|CPT1A|PROX1|ERBB4|MAPK9|PLEKHA7|HOXA2|TCF12|DHCR24|EHF|GNAT1|ZIC1|SERPINH1|YARS|NDST4|TSC1|SETD2|NCAM1|SLC1A3|FKBP11|CDK6|C5orf30|MPPED2|HIC2|GNB4|SRSF8|SLC5A3|STARD13|TCF7L2|TLE4|CREB5|WNT9A|KLF7
0_creatingPathways/MSigDB/allSets.RData	REACTOME_AMINO_ACID_TRANSPORT_ACROSS_THE_PLASMA_MEMBRANE	30	20545	0.31018	0.376419	SLC7A3|SLC1A4|SLC7A11|SLC43A2|SLC7A7|SLC43A1|SLC38A5|SLC7A10|SLC16A10|SLC6A19|SLC38A2|SLC6A6|SLC7A6|SLC7A5|SLC38A1
0_creatingPathways/MSigDB/allSets.RData	CTGRYYYNATT_UNKNOWN	65	20545	0.310695	0.376667	MOAP1|CNKSR2|GTF2IRD1|SSX2IP|CHMP2B|PCNT|SOX4|CACNB2|PIK3R1|RANBP9|LONRF3|TP63|ICT1|DRG1|ASTN1|CSPG5|HDX|ATP6V1B2|NRP2|WFIKKN2|TMEM109|SREBF2|TSPAN33|GABARAP|RREB1|SOCS1|GAB2|ERG|DKK1|GPX1|GADD45A|TNFSF4
0_creatingPathways/MSigDB/allSets.RData	REACTOME_GABA_B_RECEPTOR_ACTIVATION	36	20545	0.310916	0.376667	KCNJ2|KCNJ16|ADCY4|ADCY1|GNB1|GNAL|GNAI3|ADCY2|GABBR1|GNG8|GNAI2|GNG12|GNG7|ADCY3|GNG2|ADCY6|ADCY7|GNAI1
0_creatingPathways/MSigDB/allSets.RData	FATTY_ACID_METABOLIC_PROCESS	59	20545	0.316257	0.382809	BDH2|SLC27A2|HPGD|AKR1C3|PLA2G15|ACADSB|MSMO1|AKR1C2|PPARD|CPT1A|MLYCD|OXSM|MCAT|ACOT4|ADIPOR1|PPARA|ADIPOR2|PNPLA8|ECHS1|PTGES3|MIF|ECH1|PTGS1|ACADVL|ECI2|ACADM|DEGS1|HADHB|ALDH5A1|CD74|LTA4H|TNFRSF1A
0_creatingPathways/MSigDB/allSets.RData	PID_UPA_UPAR_PATHWAY	41	20545	0.3166	0.382896	VLDLR|CTSG|GPLD1|CRK|NCL|RAC1|FGA|LRP1|MMP9|ITGAV|ELANE|ITGB2|PLAU|TGFB1|ITGAM|ITGA5|SERPINE1|ITGB1|HGF
0_creatingPathways/MSigDB/allSets.RData	SECRETION	174	20545	0.317775	0.38399	DOPEY2|KCNMB4|DNAJC1|CADPS|ABCA1|ARFIP1|YKT6|RAB2A|ARFGEF2|GOSR2|GOSR1|STX1A|FAM3D|NLGN1|SYTL4|ERGIC1|TMX1|NAPG|MYO6|FAM3B|SERGEF|ARL4D|LTBP2|SEC22C|VTI1B|ATP6V0A4|VAMP3|BAIAP3|COPE|OSM|TMED10|EXOC5|COG2|PDIA4|DPH3|ARFGEF1|ERP44|COPB1|LMAN1|NLRP3|CLCN5|SCIN|SCAMP1|KIF1C|NRBP1|IL11|GBF1|NLRP12|RIMS1|STX18|ERGIC2|SCNN1A|HRH3|SLC22A18|COPA|SEC22B|USE1|GRHPR|COPZ1|IFT88|SNAPIN|RAB14|NAPA|STX7|NLRP2|E…
0_creatingPathways/MSigDB/allSets.RData	POSITIVE_REGULATION_OF_PHOSPHATE_METABOLIC_PROCESS	26	20545	0.320956	0.387503	LYN|BCL10|CCND3|HCLS1|EREG|CD81|BMP4|PPP2R4|TNK2|IL12A|TGFB1|CCND2
0_creatingPathways/MSigDB/allSets.RData	REACTOME_PYRIMIDINE_METABOLISM	22	20545	0.322026	0.388463	UMPS|TYMS|NT5C|DUT|TK1|DCK|TK2|UPP1|DPYD|NT5E
0_creatingPathways/MSigDB/allSets.RData	RYTGCNNRGNAAC_V$MIF1_01	79	20545	0.32252	0.388727	E2F5|CPEB2|PTCH1|MAGED1|CCDC126|NCOA5|EFTUD2|HS2ST1|RNF138|NRGN|KCNRG|HMGCS1|NAA60|SPA17|CCDC151|SALL2|RAC1|GBF1|UBB|ADAMTS17|MAP9|KCNT2|KCNK10|MED25|CYTH2|KIF17|ZNF593|STK36|CEP164|DPAGT1|KIAA1324|PRKCSH|FGR|WARS2|SPPL2B|AP1M1|LHX6|HM13|C6orf62|GRIK5|BBS2|BCL2L1|LSM7|PIK3IP1|CCDC24
0_creatingPathways/MSigDB/allSets.RData	REACTOME_NEUROTRANSMITTER_RECEPTOR_BINDING_AND_DOWNSTREAM_TRANSMISSION_IN_THE_POSTSYNAPTIC_CELL	130	20545	0.324297	0.390536	CAMK2D|KCNJ2|KCNJ16|ARHGEF9|CAMK4|DLG1|NSF|BRAF|AKAP9|MYO6|RAF1|CREB1|GABRB1|HRAS|ADCY4|NCALD|ADCY1|RASGRF2|CHRNA3|GNB1|DLG3|CAMK2B|PRKCG|GABRA4|GNAL|GNAI3|GNG13|ADCY2|GABBR1|GRIN2C|CAMK2A|GNG8|CHRNA5|CALM1|MDM2|GNB5|AP2B1|PLCB2|GNAI2|PLCB3|PICK1|GRIK5|GNG12|GNB4|AP2A2|RPS6KA3|AP2M1|GNG7|AP2S1|MAPK1|ADCY3|RRAS|GNG2|PRKCB|ADCY6|CHRNA1|PRKACB|ADCY7|PLCB1|RPS6KA2|GNG11|PRKCA|GNAI1
0_creatingPathways/MSigDB/allSets.RData	ION_HOMEOSTASIS	124	20545	0.324636	0.390613	KCNMB4|S1PR3|MYC|LCK|SOD1|CACNA1A|ATP1A3|SLC4A1|SLC40A1|CXCR4|TFR2|SRI|TMPRSS3|LPAR2|BDKRB2|NDUFS1|SLC30A5|ATP7A|CCKAR|LPAR3|RHAG|SLC9A7|PROK2|APP|GALR2|IFI6|HFE|AVPR1A|CCL2|CLCN3|CLN6|KCNMB3|CCR2|C3AR1|XCL1|FTH1|SLC9A1|ATP1A1|CXCL12|S1PR4|CXCR3|BCL2L1|F2RL1|PTPRC|ATP2C1|BAX|CD55|CCL5|CYSLTR1|MT2A|PPT1|CHRNA1|NPR1|GNA15|CCR6|CD24|CD52
0_creatingPathways/MSigDB/allSets.RData	MUSCLE_CELL_DIFFERENTIATION	22	20545	0.326773	0.39285	IFRD1|MYEF2|EREG|MBNL1|MYH11|IGFBP3|BMP4|FOXO4|CACNA1H|BOC|NOTCH1|TTN
0_creatingPathways/MSigDB/allSets.RData	HEMOSTASIS	47	20545	0.32961	0.395633	GNA12|TFPI|GPI|FLI1|ENTPD1|LMAN1|F12|F8|THBD|GP1BA|ITGA2|PROS1|PF4|F2RL2|GGCX|NFE2|F2R|CD59|F13A1|MMRN1|SERPINE1|CD36|GNAQ|HPS4
0_creatingPathways/MSigDB/allSets.RData	PEPTIDYL_TYROSINE_PHOSPHORYLATION	25	20545	0.329647	0.395633	LYN|DYRK1A|NF2|HCLS1|CD81|STAT1|ABI1|ABI2|SOCS1|ITGB2|F2R|TNK2|IL12A
0_creatingPathways/MSigDB/allSets.RData	REGULATION_OF_NEUROTRANSMITTER_LEVELS	23	20545	0.33017	0.395925	KCNMB4|ALDH9A1|NLGN1|TGFB2|BAIAP3|GDNF|RIMS1|HRH3|GCH1|SLC1A3|SNAPIN|SYT1|COLQ
0_creatingPathways/MSigDB/allSets.RData	KEGG_CALCIUM_SIGNALING_PATHWAY	173	20545	0.331719	0.397444	CAMK2D|CD38|PLCB4|PRKX|CAMK4|ADRB2|PLCG1|SLC25A4|PLCG2|PPP3R1|PPID|P2RX7|CACNA1A|ITPKB|SLC8A3|ATP2A3|PHKA2|ATP2A2|GNAS|VDAC3|ATP2B2|BDKRB2|MYLK3|P2RX4|PHKG2|MYLK|P2RX5|ERBB4|CCKAR|TRPC1|ADCY4|RYR3|PDE1C|ADCY1|ATP2A1|CAMK2B|PHKG1|PRKCG|GNAL|PHKA1|PTAFR|CACNA1I|ADCY2|CACNA1D|CACNA1G|GRIN2C|CAMK2A|GRM5|AVPR1A|ERBB3|CALM1|CACNA1H|SLC8A1|PPP3CB|PTGER1|NOS2|PLCB2|NTSR1|EDNRB|PDE1A|PLCB3|VDAC1|CAMK2G|BS…
0_creatingPathways/MSigDB/allSets.RData	CHEMICAL_HOMEOSTASIS	150	20545	0.332353	0.397868	KCNMB4|ABCA1|S1PR3|MYC|LCK|SOD1|CACNA1A|ATP1A3|SLC4A1|SLC40A1|CXCR4|TFR2|SRI|TMPRSS3|LPAR2|BDKRB2|ABCG1|NDUFS1|SLC30A5|ATP7A|CCKAR|LPAR3|CETP|RHAG|SLC9A7|PROK2|APP|GALR2|IFI6|NPC2|HFE|AVPR1A|CCL2|CLCN3|CLN6|KCNMB3|CCR2|C3AR1|XCL1|FTH1|SLC9A1|CAV1|ATP1A1|DERL1|NARFL|CXCL12|S1PR4|RPS6|CXCR3|BCL2L1|F2RL1|PTPRC|ATP2C1|BAX|CD55|CCL5|CYSLTR1|HIF1A|MT2A|NPC1|PPT1|CHRNA1|NPR1|GNA15|CCR6|CD24|EGLN1|CD52
0_creatingPathways/MSigDB/allSets.RData	CALCIUM_ION_TRANSPORT	26	20545	0.334831	0.400495	NPY|STIM2|ATP2A3|TRPC1|RYR3|ATP2A1|CACNA2D1|CACNA1D|SLC8A1|TRPM2|ATP2C1|ORAI1|STIM1|CACNB3
0_creatingPathways/MSigDB/allSets.RData	REACTOME_IMMUNOREGULATORY_INTERACTIONS_BETWEEN_A_LYMPHOID_AND_A_NON_LYMPHOID_CELL	60	20545	0.336245	0.401846	TYROBP|CD96|CD247|ICAM1|LILRB4|CD81|LILRB3|LILRB2|ULBP2|KLRD1|CD160|AMICA1|LILRB1|HCST|ICAM4|B2M|ITGB2|HLA-F|CD40|ITGB7|ITGAL|PVRL2|ITGB1|ICAM3|SELL|CD34|IFITM1
0_creatingPathways/MSigDB/allSets.RData	RNCTGNYNRNCTGNY_UNKNOWN	73	20545	0.33986	0.405824	BCL11B|SORBS2|HOXA10|MOAP1|NBEA|ANKS1B|PLCXD2|TNRC6A|PPTC7|TBCB|ARID1A|CALD1|MBNL2|NLGN2|TRIM69|SOBP|RC3H2|LARP4|NRK|RARA|EHF|POLR2I|CNTFR|ATXN7L1|EFNB1|MID1|TUFT1|PICK1|LIX1L|SLC2A9|PCF11|ACVR2A|ID1|DUSP6|SPARC
0_creatingPathways/MSigDB/allSets.RData	REACTOME_LIPID_DIGESTION_MOBILIZATION_AND_TRANSPORT	45	20545	0.344759	0.411328	ABCA1|AMN|SDC1|LIPC|PPP1CC|SAR1B|ABCG1|LIPE|PLTP|CETP|P4HB|MGLL|PPP1CB|ABHD5|PPP1CA|CUBN|CAV1|LPL|HSPG2|LDLRAP1|LDLR|A2M|PRKACB
0_creatingPathways/MSigDB/allSets.RData	CELLULAR_CATION_HOMEOSTASIS	101	20545	0.346283	0.412798	S1PR3|MYC|LCK|SOD1|CACNA1A|ATP1A3|SLC40A1|CXCR4|TFR2|SRI|TMPRSS3|LPAR2|BDKRB2|SLC30A5|ATP7A|CCKAR|LPAR3|PROK2|APP|GALR2|HFE|AVPR1A|CCL2|CLCN3|CLN6|CCR2|C3AR1|XCL1|FTH1|ATP1A1|CXCL12|S1PR4|CXCR3|F2RL1|PTPRC|ATP2C1|CD55|CCL5|CYSLTR1|MT2A|PPT1|GNA15|CCR6|CD24|CD52
0_creatingPathways/MSigDB/allSets.RData	RESPONSE_TO_VIRUS	45	20545	0.347479	0.413874	IFNGR1|PRKRA|RSAD2|IVNS1ABP|CXCR4|IFNAR2|POLA1|BNIP3L|IFNAR1|IFI44|IRF7|APOBEC3F|FGR|TLR7|HNRNPUL1|LILRB1|TNF|CREBZF|CXCL12|PTPRC|TRIM22|CCL5|APOBEC3G|ISG20
0_creatingPathways/MSigDB/allSets.RData	PROTEIN_SECRETION	32	20545	0.352513	0.419518	DNAJC1|ABCA1|ARFIP1|SERGEF|ARL4D|LTBP2|PDIA4|DPH3|NLRP3|NLRP12|NLRP2|CANX|ARFGAP3|CARD8|PYCARD|SRGN
0_creatingPathways/MSigDB/allSets.RData	PID_FRA_PATHWAY	35	20545	0.353887	0.420798	TXLNG|CCNA2|CDKN2A|EP300|NFATC3|MGP|THBD|JUND|USF2|GJA1|CCL2|MMP9|SP1|NFATC2|DCN|JUNB|FOSL2|LAMA3|PLAU|NFATC1|JUN
0_creatingPathways/MSigDB/allSets.RData	CCANNAGRKGGC_UNKNOWN	107	20545	0.357971	0.425297	HOXA10|CADPS|MDK|ARMCX6|MED13|SLC26A10|NUFIP2|TYSND1|ANKS6|RPRD1B|C20orf197|PUM2|PIK3R1|KPNA6|SERBP1|ARL8B|SMAD7|PTMA|EXOSC2|PITPNM1|GAD1|C3orf20|DAPK2|RORA|TTI1|ACBD4|C1QBP|LRP1|NOP10|PCGF1|YY1|GFI1B|RPL38|GPR37L1|MTX1|PLXNA2|PCDH12|FLT3LG|EXT2|GRN|CXCL12|FIS1|TSC22D3|RPLP0|LETMD1|SSH2|GAS7|LRCH1|DGKA|KAZALD1|ARTN|STK32B|SCN3A|NPDC1
0_creatingPathways/MSigDB/allSets.RData	BIOCARTA_NKT_PATHWAY	28	20545	0.358482	0.425547	IFNGR1|IL12RB2|TGFB2|CXCR4|TGFB3|IL12B|IFNG|IL4R|CCR2|IL18R1|CXCR3|IL12RB1|IL12A|TGFB1
0_creatingPathways/MSigDB/allSets.RData	YTTCCNNNGGAMR_UNKNOWN	45	20545	0.360005	0.426997	JAG1|SSBP3|MYH10|WHSC1|TOPBP1|TAOK1|APBA1|ARID4A|CAPZA1|MTF1|DALRD3|IPO4|PRCP|DNAJC24|ADCY2|DNAJB1|RPL41|TUFM|PCDH12|ST7L|SCARF1|AP1B1|ATP13A2|CPEB4|SMAD3
0_creatingPathways/MSigDB/allSets.RData	CATION_HOMEOSTASIS	104	20545	0.361978	0.428977	S1PR3|MYC|LCK|SOD1|CACNA1A|ATP1A3|SLC40A1|CXCR4|TFR2|SRI|TMPRSS3|LPAR2|BDKRB2|SLC30A5|ATP7A|CCKAR|LPAR3|SLC9A7|PROK2|APP|GALR2|HFE|AVPR1A|CCL2|CLCN3|CLN6|CCR2|C3AR1|XCL1|FTH1|SLC9A1|ATP1A1|CXCL12|S1PR4|CXCR3|F2RL1|PTPRC|ATP2C1|CD55|CCL5|CYSLTR1|MT2A|PPT1|GNA15|CCR6|CD24|CD52
0_creatingPathways/MSigDB/allSets.RData	POSITIVE_REGULATION_OF_RESPONSE_TO_STIMULUS	38	20545	0.362522	0.429263	NPY|MALT1|SLIT2|EEF1E1|TGFB2|TRAT1|MAP3K7|EREG|TRAF6|PRKCG|SLA2|IL12B|UBE2N|PTPRC|IL12A|LAT2|TNFRSF1A|FYN
[truncated: 220 more rows]
