# Supplementary material for: Feedforward regulation of Myc coordinates lineage-specific with housekeeping gene expression during B cell progenitor cell differentiation
Source: PLoS Biol. 2019 Apr 12;17(4):e2006506. doi: 10.1371/journal.pbio.2006506 (PMC6481923; doi:10.1371/journal.pbio.2006506)
Supplement: S6 Table — B-ALL, B cell progenitor acute lymphoblastic leukemia; BCR-ABL, B-ALL with translocations between the IGH locus and the ABL1 proto-oncogene. (XLSX) [file pbio.2006506.s012.xlsx]

## Sheet: BCR-ABL  GSEA
pathwayType	pathway	numGenesInPathway	numGenes	pvalue	adjustedPvalue	leadingGenes
0_creatingPathways/MSigDB/allSets.RData	REACTOME_TRANSCRIPTION	169	20545	4.1843e-14	5.01079e-11	POLR1C|CDC40|POLR2D|CLP1|SUPT16H|TAF1|CPSF2|UPF3B|GTF2E1|POLR2B|NFX1|SNAPC1|SUPT4H1|GTF3C4|TCEB3|TBP|RNMT|GTF2A2|CBX3|CDK7|GTF2B|BRF2|CSTF1|ERCC3|EHMT2|LSM11|CSTF2|PAPOLA|SNRPB|TAF1B|NCBP1|SNRPG|PABPN1|TAF1A|GTF3C3|SRSF5|SNAPC4|RNGTT|TAF5|PTRF|SRSF1|POLR3F|TFAM|POLR1B|ELL|SSB|U2AF1|RRN3|TCEA1|ZNF143|H2AFX|RNPS1|U2AF2|TAF13|UBTF|TAF11|GTF2A1|DHX38|SNAPC3|POLR3K|H2AFZ|KAT2B|POLR2K|SRSF11|ZNF473|SRS…
0_creatingPathways/MSigDB/allSets.RData	REACTOME_TOLL_RECEPTOR_CASCADES	108	20545	7.08239e-14	5.01079e-11	LY86|S100A12|RPS6KA3|TLR2|NOD2|TLR1|CDK1|MYD88|TLR7|PELI2|RIPK1|TAB3|MAPK1|MAP2K6|MAPK9|IRAK1|TLR8|IKBKG|TRAF3|LY96|IRAK2|RPS6KA1|MAP3K1|NFKBIB|MAP3K7|CD14|DUSP4|CREB1|CHUK|HSP90B1|TLR9|ELK1|CD180|CTSB|PPP2R5D|MAP2K4|BTK|TRAF6|TLR6|UNC93B1|MAPKAPK2|LGMN|RELA|DUSP7|CTSK|CTSS|TIRAP|PPP2R1B|S100B|AGER|PLCG2|TBK1|CNPY3|MAPK14|DUSP3|TLR10|PELI3|RPS27A|MAPK3|MAPKAPK3|UBE2N|PIK3R4|IRF3|TAB2|IRF7|RIPK2|M…
0_creatingPathways/MSigDB/allSets.RData	PROTEIN_TRANSPORT	153	20545	1.69016e-12	5.61944e-10	FLNA|ARFIP1|FYB|AP1G1|LTBP2|PEX13|CALR|RPGR|PDIA3|KLHL2|NFKBIE|TIMM17A|BCL6|TIMM17B|NUP214|NLRP3|NLRP12|TNPO1|ATG4D|SSR1|ATG4A|DERL2|KPNA3|PEX26|MCM3AP|CTSA|NAGPA|TRNT1|KPNA5|AKT1|APPBP2|AP3M1|UHMK1|CD3G|ICMT|ARCN1|CDH1|NOP58|KPNA4|TSPO|TAP2|PEX3|STRADB|MYO6|ATG4B|TGFB1|NCKIPSD|NUP205|PPP1R10|PEX12|PEX7|TPR|SYNRG|MDFI|TNF|VCP|STRADA|PTTG1IP|NUPL2|BARD1|TOMM34|RTP4|TNFSF14|TONSL|DUSP16|TRAM1|GGA1|…
0_creatingPathways/MSigDB/allSets.RData	INTRACELLULAR_PROTEIN_TRANSPORT	141	20545	1.87004e-12	5.61944e-10	FLNA|ARFIP1|FYB|AP1G1|LTBP2|PEX13|CALR|RPGR|PDIA3|KLHL2|NFKBIE|TIMM17A|BCL6|TIMM17B|NUP214|NLRP3|NLRP12|TNPO1|ATG4D|SSR1|ATG4A|DERL2|KPNA3|PEX26|MCM3AP|CTSA|NAGPA|TRNT1|KPNA5|AKT1|APPBP2|AP3M1|UHMK1|ICMT|ARCN1|CDH1|NOP58|KPNA4|TSPO|TAP2|PEX3|STRADB|MYO6|ATG4B|TGFB1|NCKIPSD|NUP205|PPP1R10|PEX12|PEX7|TPR|SYNRG|MDFI|TNF|VCP|STRADA|PTTG1IP|NUPL2|BARD1|TOMM34|RTP4|TNFSF14|TONSL|DUSP16|TRAM1|GGA1|COG7|…
0_creatingPathways/MSigDB/allSets.RData	REACTOME_MYD88_MAL_CASCADE_INITIATED_ON_PLASMA_MEMBRANE	78	20545	2.1484e-12	5.61944e-10	S100A12|RPS6KA3|TLR2|NOD2|TLR1|CDK1|MYD88|PELI2|TAB3|MAPK1|MAP2K6|MAPK9|IRAK1|IKBKG|LY96|IRAK2|RPS6KA1|MAP3K1|NFKBIB|MAP3K7|DUSP4|CREB1|CHUK|ELK1|PPP2R5D|MAP2K4|BTK|TRAF6|TLR6|MAPKAPK2|RELA|DUSP7|TIRAP|PPP2R1B|S100B|AGER|MAPK14|DUSP3|PELI3|RPS27A|MAPK3|MAPKAPK3|UBE2N|TAB2|RIPK2|MAPK8|IKBKB|NOD1|PPP2CB|MAP2K7|SIGIRR|ECSIT|MAP2K2|ATF1|HMGB1|MEF2A|IRAK3|MEF2C|DUSP6|PELI1|RPS6KA2|JUN|FOS|APP
0_creatingPathways/MSigDB/allSets.RData	NUCLEAR_TRANSPORT	86	20545	2.77982e-12	5.61944e-10	FLNA|FYB|AGFG1|CALR|MALT1|PDIA3|NFKBIE|BCL6|TBRG1|RAE1|DDX19B|NUP214|NLRP3|NLRP12|TNPO1|KPNA3|MCM3AP|HTATIP2|KPNA5|AKT1|UHMK1|NUP160|CDH1|NOP58|KPNA4|STRADB|TGFB1|UPF1|NCKIPSD|NUP205|PPP1R10|TPR|MDFI|TNF|STRADA|PTTG1IP|NUPL2|BARD1|TNFSF14|SMG7|NXF5|TONSL|DUSP16|TRPS1|SMG5|KPNA2|KHDRBS1|MYBBP1A|ANP32A|KPNA6|NUP133|GLI3|NUP98|XPO6|ATXN1|HNRNPA1|CBLB|TSC1|NF1|KPNB1|UPF2|IPO5|KPNA1|XPO7|NPM1|FAF1|CEP…
0_creatingPathways/MSigDB/allSets.RData	PID_BCR_5PATHWAY	65	20545	2.77994e-12	5.61944e-10	BCL2A1|VAV2|LYN|PTPRC|MALT1|NFKB1|MAPK1|DAPP1|IKBKG|BCL10|MAP4K1|CD72|MAP3K1|NFKBIB|MAP3K7|CARD11|CHUK|ELK1|PAG1|BTK|AKT1|POU2F2|SH3BP5|TRAF6|CD22|RELA|PLCG2|PDPK1|CAMK2G|FCGR2B|RAF1|SOS1|HRAS|MAPK14|GRB2|DOK1|CD79B|PIK3CA|MAPK3|PIK3R1|MAPK8|CSK|IKBKB|CD79A|CSNK2A1|PIK3AP1|SYK|ETS1|INPP5D|CD19|SHC1|BLNK|PTEN|PPP3CC|PPP3CA|RASA1|NFATC1|JUN|FOS
0_creatingPathways/MSigDB/allSets.RData	NUCLEOCYTOPLASMIC_TRANSPORT	85	20545	5.90916e-12	1.04518e-09	FLNA|FYB|AGFG1|CALR|MALT1|PDIA3|NFKBIE|BCL6|RAE1|DDX19B|NUP214|NLRP3|NLRP12|TNPO1|KPNA3|MCM3AP|HTATIP2|KPNA5|AKT1|UHMK1|NUP160|CDH1|NOP58|KPNA4|STRADB|TGFB1|UPF1|NCKIPSD|NUP205|PPP1R10|TPR|MDFI|TNF|STRADA|PTTG1IP|NUPL2|BARD1|TNFSF14|SMG7|NXF5|TONSL|DUSP16|TRPS1|SMG5|KPNA2|KHDRBS1|MYBBP1A|ANP32A|KPNA6|NUP133|GLI3|NUP98|XPO6|ATXN1|HNRNPA1|CBLB|TSC1|NF1|KPNB1|UPF2|IPO5|KPNA1|XPO7|NPM1|FAF1|CEP57|SMA…
0_creatingPathways/MSigDB/allSets.RData	REACTOME_ACTIVATED_TLR4_SIGNALLING	87	20545	7.1857e-12	1.12975e-09	S100A12|RPS6KA3|TLR2|NOD2|TLR1|CDK1|MYD88|PELI2|RIPK1|TAB3|MAPK1|MAP2K6|MAPK9|IRAK1|IKBKG|TRAF3|LY96|IRAK2|RPS6KA1|MAP3K1|NFKBIB|MAP3K7|CD14|DUSP4|CREB1|CHUK|ELK1|PPP2R5D|MAP2K4|BTK|TRAF6|TLR6|MAPKAPK2|RELA|DUSP7|TIRAP|PPP2R1B|S100B|AGER|TBK1|MAPK14|DUSP3|PELI3|RPS27A|MAPK3|MAPKAPK3|UBE2N|IRF3|TAB2|IRF7|RIPK2|MAPK8|IKBKB|NOD1|PPP2CB|MAP2K7|SIGIRR|ECSIT|MAP2K2|ATF1|HMGB1|MEF2A|IRAK3|MEF2C|DUSP6|PE…
0_creatingPathways/MSigDB/allSets.RData	PID_PDGFRB_PATHWAY	128	20545	1.00901e-11	1.42774e-09	HCK|RPS6KA3|SLA|PRKCD|VAV2|LYN|PTPRJ|BLK|STAT1|FGR|ACTR2|BRAF|MAPK1|KSR1|MAPK9|PIK3CG|PIK3CB|RAPGEF1|MYC|CYFIP2|SIPA1|NRAS|ELK1|TAGLN|EIF2AK2|PAG1|MAP2K4|ACTR3|MLLT4|YWHAZ|ARHGDIA|RAB5A|ARPC1B|ARPC2|BAIAP2|ITGB3|RAF1|YWHAB|SLC9A3R1|SOS1|HRAS|NCK1|DOCK4|ACTA2|GRB2|ARPC5|JAK2|PDGFB|PIK3R5|DOK1|NCKAP1|PIK3R3|PIK3CA|MAPK3|SFN|STAT5A|PIK3R1|PTPN11|MAPK8|CSK|PIK3R2|STAT5B|RAP1A|ARHGAP35|PTPN1|MYOCD|MAP…
0_creatingPathways/MSigDB/allSets.RData	REACTOME_PLATELET_ACTIVATION_SIGNALING_AND_AGGREGATION	193	20545	1.36568e-11	1.75676e-09	PPBP|PLEK|FCER1G|SERPINA1|LAMP2|PF4|PRKCD|COL1A1|LYN|TIMP1|CLU|CFD|MAPK1|F13A1|PIK3CG|DGKD|GNA13|PIK3CB|RASGRP1|LAT|SERPING1|ITGA2B|TMSB4X|VEGFA|ARRB2|AKT3|SOD1|GNAI3|F8|HSPA5|RAC2|GNGT2|AKT1|PRKCZ|MGLL|VWF|RHOG|YWHAZ|TLN1|GNG2|HGF|TGFB1|PLCG2|PDPK1|EGF|CALM1|COL1A2|CD36|GNG4|ITGB3|RAF1|APBB1IP|DGKA|SOS1|MAPK14|GNA12|CALU|GP1BA|GRB2|CFL1|PSAP|TGFB3|GNG13|PDGFB|ALB|PIK3R5|THBS1|ACTN2|DAGLA|VEGFB|D…
0_creatingPathways/MSigDB/allSets.RData	REACTOME_TRAF6_MEDIATED_INDUCTION_OF_NFKB_AND_MAP_KINASES_UPON_TLR7_8_OR_9_ACTIVATION	72	20545	2.89248e-11	3.41071e-09	S100A12|RPS6KA3|NOD2|CDK1|MYD88|TLR7|PELI2|TAB3|MAPK1|MAP2K6|MAPK9|IRAK1|TLR8|IKBKG|IRAK2|RPS6KA1|MAP3K1|NFKBIB|MAP3K7|DUSP4|CREB1|CHUK|TLR9|ELK1|PPP2R5D|MAP2K4|TRAF6|MAPKAPK2|RELA|DUSP7|PPP2R1B|S100B|AGER|MAPK14|DUSP3|PELI3|RPS27A|MAPK3|MAPKAPK3|UBE2N|TAB2|RIPK2|MAPK8|IKBKB|NOD1|PPP2CB|MAP2K7|ECSIT|MAP2K2|ATF1|HMGB1|MEF2A|MEF2C|DUSP6|PELI1|RPS6KA2|JUN|FOS|APP
0_creatingPathways/MSigDB/allSets.RData	PID_TCR_PATHWAY	64	20545	4.92983e-11	5.36593e-09	FLNA|MAP3K8|PTPRC|FYB|MALT1|CD28|CD86|RASSF5|IKBKG|RASGRP1|BCL10|MAP4K1|CD247|LAT|ITK|CARD11|WAS|NRAS|CHUK|PAG1|ZAP70|AKT1|SH3BP2|CD3G|CD3D|TRAF6|PDPK1|SLA2|CD80|SOS1|HRAS|NCK1|MAP3K14|GRB2|STK39|PTPN11|CSK|IKBKB|RAP1A|FYN|GAB2|PRKCB|INPP5D|LCP2|PLCG1|SHC1|PTEN|CBL|CDC42|KRAS|PRKCE|RASGRP2|PRKCA
0_creatingPathways/MSigDB/allSets.RData	REACTOME_SIGNALING_BY_ILS	105	20545	5.60986e-11	5.66997e-09	HCK|NOD2|CSF2RB|IL1B|MAP3K8|LYN|IL2RG|IL3RA|CDK1|MYD88|STAT1|PELI2|TAB3|MAPK1|MAP2K6|IRAK1|JAK3|SQSTM1|IL1RN|PIK3CB|IKBKG|RAPGEF1|CSF2RA|IRAK2|IL6R|MAP3K7|NRAS|CHUK|IL1R2|PRKACB|CRKL|MAP2K4|IL2RA|TRAF6|YWHAZ|HGF|RELA|TNIP2|SOCS3|RAF1|YWHAB|TEC|SOS1|IL1R1|HRAS|IL2RB|MAP3K3|GRB2|TOLLIP|JAK2|TYK2|PELI3|BTRC|PIK3R3|PIK3CA|MAPK3|UBE2N|TAB2|STAT5A|PIK3R1|RIPK2|IKBKB|PIK3R2|STAT5B|NOD1|FYN|PTK2B|SKP1|SY…
0_creatingPathways/MSigDB/allSets.RData	PID_IL2_1PATHWAY	55	20545	1.10988e-10	1.04699e-08	IL2RG|STAT1|IRS1|MAPK1|MAPK9|JAK3|SOCS1|MYC|NRAS|PPP2R5D|IFNG|DOK2|IL2RA|MAPKAPK2|STAM2|SOCS3|RAF1|SOS1|HRAS|MAPK14|IL2RB|GRB2|BCL2|PIK3CA|MAPK3|STAT5A|PIK3R1|PTPN11|MAPK8|STAT5B|IKZF3|FYN|RHOA|PTK2B|STAM|SYK|GAB2|STAT3|PRKCB|MAP2K2|SHC1|CDK2|JAK1|RASA1|KRAS|PRKCE|IRS2|SOCS2|JUN|FOS
0_creatingPathways/MSigDB/allSets.RData	KEGG_B_CELL_RECEPTOR_SIGNALING_PATHWAY	74	20545	1.98095e-10	1.7519e-08	VAV2|LYN|PPP3R1|MALT1|NFKB1|MAPK1|NFKBIE|PIK3CG|DAPP1|PIK3CB|SOS2|LILRB3|IKBKG|BCL10|CD72|NFKBIB|CARD11|NRAS|CHUK|AKT3|NFATC3|BTK|RAC2|AKT1|CD22|RELA|PLCG2|FCGR2B|RAF1|SOS1|HRAS|GRB2|CR2|PPP3R2|PIK3R5|CD79B|PIK3R3|PIK3CA|MAPK3|PIK3R1|NFAT5|IKBKB|PIK3R2|CD79A|PIK3AP1|SYK|RASGRP3|PRKCB|MAP2K2|INPP5D|CD19|BLNK|IFITM1|PPP3CC|PPP3CA|AKT2|KRAS|NFATC1|VAV3|JUN|FOS
0_creatingPathways/MSigDB/allSets.RData	KEGG_CELL_CYCLE	122	20545	2.39586e-10	1.88629e-08	CDK1|TTK|CDC27|BUB1|CDC45|CCNA2|MAD2L1|STAG2|MCM6|DBF4|E2F5|MYC|CDC25B|ORC3|CHEK1|ORC5|CCNB1|CDK7|CDC23|RBL1|CDKN1C|HDAC2|CCNE1|ORC2|CDKN2D|FZR1|CCNB2|E2F3|CCNE2|MCM2|ORC6|ORC4|CDC25A|ESPL1|YWHAZ|BUB1B|E2F1|EP300|SMC1A|SMC3|TGFB1|CDC6|MCM3|E2F2|CCNA1|YWHAB|CDC25C|ANAPC2|STAG1|CCND1|CDC14B|TFDP1|SKP2|CCND3|TGFB3|SMC1B|PLK1|ORC1|CDKN2B|ATR|SFN|CDC26|RBL2|MAD2L2|WEE1|PCNA|CDKN2C|HDAC1|TFDP2|CREBBP|S…
0_creatingPathways/MSigDB/allSets.RData	PROTEIN_TARGETING	108	20545	2.39953e-10	1.88629e-08	FLNA|FYB|LTBP2|PEX13|CALR|PDIA3|NFKBIE|TIMM17A|BCL6|TIMM17B|NUP214|NLRP3|NLRP12|TNPO1|ATG4D|SSR1|ATG4A|KPNA3|PEX26|MCM3AP|NAGPA|TRNT1|KPNA5|AKT1|AP3M1|UHMK1|ICMT|CDH1|NOP58|KPNA4|TSPO|PEX3|STRADB|ATG4B|TGFB1|NCKIPSD|NUP205|PPP1R10|PEX12|PEX7|TPR|MDFI|TNF|STRADA|PTTG1IP|NUPL2|BARD1|TOMM34|RTP4|TNFSF14|TONSL|DUSP16|TRAM1|TRPS1|RPL11|KPNA2|SEC63|KPNA6|SEC62|GLI3|TAMM41|PEX16|SSR2|TRAK1|PEX6|XPO6|CDC…
0_creatingPathways/MSigDB/allSets.RData	ANTI_APOPTOSIS	112	20545	3.40044e-10	2.53243e-08	BCL2A1|ANXA5|HRK|BIRC3|FAS|CDK1|CD28|BAG4|NFKB1|BRAF|XIAP|PROK2|TNFRSF18|GLO1|PSEN1|BAG1|BNIP2|BIRC5|SON|IER3|IGF1R|MCL1|HSP90B1|CIAPIN1|NOTCH2|HTATIP2|SH3GLB1|API5|CDKN2D|OPA1|BNIP1|PRKCZ|SFRP1|YWHAZ|ARHGDIA|CBX4|RELA|HDAC3|BECN1|DHCR24|SEMA4D|TMX1|SOCS3|ANXA1|HSPA9|TNF|BRE|IL2RB|CFLAR|CRYAA|ALOX12|RNF7|BCL2|CFL1|TNFRSF10D|TAX1BP1|AVEN|SNCA|TPT1|PRDX2|RTKN|PIK3R2|HIPK3|NAIP|BFAR|HDAC1|CCL2|BCL2L…
0_creatingPathways/MSigDB/allSets.RData	RRCCGTTA_UNKNOWN	81	20545	5.75902e-10	4.07451e-08	HRK|FAM126A|EIF1AD|GART|CDC27|VCPIP1|SUV39H1|DIS3|CEP85|MYC|HNRNPR|CBLL1|SON|EZH2|CSTF1|UTP18|ZEB2|BAP1|DIABLO|LUC7L2|SRSF1|TAGLN2|NMT1|TNPO3|STK16|AURKA|SLC25A14|CYP1B1|VCP|AP1M1|HENMT1|GLB1L|NFIA|NCAM1|EGR3|NUDCD1|SF1|SNRPD1|SMARCA5|WEE1|C5orf24|BANF1|EWSR1|C9orf85|AZIN1|MEPCE|ATF7IP|TUBA1B|FXR1|UBE2S|MYH10|PHTF1|HNRNPC|ADD3|TMEM208|FNDC3A|MAZ|TRIM2|STC2|UBR4|KLHL24|ILF3|VIM|ID1|ZEB1
0_creatingPathways/MSigDB/allSets.RData	I_KAPPAB_KINASE_NF_KAPPAB_CASCADE	106	20545	6.79095e-10	4.57581e-08	LGALS1|NOD2|FLNA|TNFSF10|MYD88|STAT1|RIPK1|PPM1A|MALT1|FADD|IRAK1|SQSTM1|PLK2|IKBKG|BCL10|NLRP12|IRAK2|GOLT1B|MAP3K7|ECT2|LITAF|CHUK|TMEM9B|HMOX1|SLC44A2|PRDX4|LGALS9|IRAK1BP1|TRAF6|TLR6|NDFIP1|RELA|MUL1|VOPP1|FKBP1A|VAPA|TFG|TRIM13|TBK1|TSPAN6|MAP3K3|CFLAR|GJA1|NEK6|TNFSF14|CARD10|CANT1|TMED4|CASP8|UBE2N|TAB2|MIER1|ZDHHC17|RIPK2|MAVS|NOD1|CC2D1A|SECTM1|BIRC2|TRAF5|ZDHHC13|TRAF3IP2|RHOA|TNFAIP3|L…
0_creatingPathways/MSigDB/allSets.RData	STTTCRNTTT_V$IRF_Q6	175	20545	7.53449e-10	4.84604e-08	TNFSF13B|NOD2|ARHGEF6|ECM2|IFIT3|FMR1|EPSTI1|PSMA3|NPR3|ZNF503|CDK12|ZDHHC14|NAMPT|TRIM21|ZBP1|HDAC4|MED13|CREB1|DDX58|BCOR|PIGR|CTTNBP2NL|E2F3|RAPGEF6|LGALS3BP|ASXL1|LSM6|MEIS1|TMEM229B|IFIT2|CBX4|HGF|DYNLT1|PPP1R10|LRP2|XAF1|MGAT4A|SLC12A7|ABHD16A|CASP7|CXCL10|BHLHE41|CPT1A|IFNB1|CCND1|TAPBP|OTX1|HIP1R|MSC|MOV10|ITGB7|KIRREL3|PGM5|BATF2|HOXB6|ESR1|CD200R1|PIK3R3|PSIP1|SORBS1|SLC25A28|IL18BP|TAP…
0_creatingPathways/MSigDB/allSets.RData	NEGATIVE_REGULATION_OF_TRANSCRIPTION	180	20545	9.16412e-10	5.63793e-08	LANCL2|EID2|JAZF1|SIRT1|SNX6|SNW1|NKRF|PML|MECP2|BCL6|ARID4A|TLE1|NFX1|SUPT4H1|SMARCE1|HDAC8|CIR1|BCOR|TCEAL1|VDR|ZNF281|EPC1|PRDM1|IRF8|ZNF24|ORC2|NSD1|TRIM27|ELK3|HSBP1|PHB|SUMO1|E2F1|PCGF6|ZNF148|ID4|TGFB1|ID2|ZHX1|BCLAF1|SIRT5|KAT8|ZNF350|UIMC1|RYBP|HELLS|SLA2|ZNF174|ZBTB32|MDFI|TNF|SIN3A|TP63|ZHX3|CENPF|NR0B1|CBY1|IRF2|SNAI2|PDCD4|TGIF1|KHDRBS1|ING4|CUX1|IRF7|RBPJ|ZNF593|BPTF|COMMD7|ARHGAP35…
0_creatingPathways/MSigDB/allSets.RData	BIOCARTA_MAPK_PATHWAY	85	20545	1.11094e-09	6.54991e-08	RPS6KA3|MAP3K8|RPS6KB1|ARAF|STAT1|RIPK1|NFKB1|BRAF|MAPK1|MAP2K6|MKNK2|MAPK9|MYC|MAP4K1|TGFBR1|RPS6KA1|MAP3K1|MAX|MAP3K7|CREB1|CHUK|ELK1|MAP2K4|MAP3K9|MAPK12|MAPKAPK2|RELA|TGFB1|PAK2|RAF1|SP1|HRAS|MAPK6|MAPK14|MAP3K14|MAP3K3|MAP3K2|GRB2|TGFB3|MAPK3|MAP4K3|MAPKAPK3|MAP3K11|MEF2D|MKNK1|MAPK8|CEBPA|IKBKB|RPS6KB2|MAP2K5|MAP2K7|MAP4K5|MAPK13|MAP2K2|SHC1|MEF2A|RAPGEF2|MAP4K2|PAK1|MAP4K4|MAP3K13|MEF2C|RP…
0_creatingPathways/MSigDB/allSets.RData	PROTEIN_IMPORT	61	20545	1.21866e-09	6.8976e-08	FLNA|FYB|PEX13|PDIA3|NFKBIE|BCL6|NLRP3|NLRP12|TNPO1|KPNA3|PEX26|MCM3AP|KPNA5|AKT1|CDH1|NOP58|KPNA4|PEX3|TGFB1|NCKIPSD|NUP205|PPP1R10|PEX12|PEX7|TPR|MDFI|TNF|PTTG1IP|TNFSF14|TONSL|TRPS1|KPNA2|KPNA6|TOMM20|GLI3|TAMM41|PEX16|PEX6|CBLB|NF1|KPNB1|IPO5|TOMM22|KPNA1|FAF1|PEX10|CEP57|SMAD3|TRIP6|RERE|MXI1|RANBP2|F2R
0_creatingPathways/MSigDB/allSets.RData	REACTOME_SIGNALING_BY_THE_B_CELL_RECEPTOR_BCR	118	20545	1.27829e-09	6.95685e-08	LYN|PSMB2|BLK|PSMD12|PSMD10|PSMA3|MALT1|PSMD7|NFKBIE|IKBKG|RASGRP1|BCL10|PSMC2|NFKBIB|MAP3K7|PSMC6|CREB1|CARD11|NRAS|CHUK|AKT3|PSMD11|PSME4|BTK|SH3KBP1|AKT1|PSMD5|PSMB1|PSMD1|PSMC1|PSMD6|RELA|PLCG2|PDPK1|FOXO4|CALM1|PSMA2|SOS1|HRAS|NCK1|PSMA8|GRB2|CASP9|BTRC|RPS27A|ITPR2|CD79B|PSMD8|PSMC5|PSMB7|PSMD4|PIK3R1|PSMD13|PSMB9|IKBKB|RPS6KB2|PSMB4|BAD|PSMA5|TSC2|RICTOR|CD79A|PSMB10|FYN|PSMC3|PIK3AP1|SKP1…
0_creatingPathways/MSigDB/allSets.RData	ESTABLISHMENT_OF_PROTEIN_LOCALIZATION	185	20545	2.08643e-09	1.03837e-07	NOD2|FLNA|ARFIP1|FYB|AP1G1|LTBP2|PEX13|CALR|RPGR|PDIA3|KLHL2|NFKBIE|TIMM17A|BCL6|TIMM17B|NUP214|NLRP3|NLRP12|TNPO1|ATG4D|SSR1|ATG4A|DERL2|PDIA4|KPNA3|PEX26|MCM3AP|CTSA|NAGPA|TRNT1|KPNA5|AKT1|APPBP2|AP3M1|UHMK1|CD3G|ICMT|CRTAM|ARCN1|CDH1|NOP58|KPNA4|TSPO|TAP2|PEX3|STRADB|MYO6|ATG4B|TGFB1|NCKIPSD|NUP205|COX18|PPP1R10|PEX12|ARL4D|PEX7|TPR|SYNRG|MDFI|TNF|REEP1|VCP|STRADA|PTTG1IP|NUPL2|BARD1|TOMM34|AN…
0_creatingPathways/MSigDB/allSets.RData	NUCLEAR_IMPORT	49	20545	2.09943e-09	1.03837e-07	FLNA|FYB|PDIA3|NFKBIE|BCL6|NLRP3|NLRP12|TNPO1|KPNA3|MCM3AP|HTATIP2|KPNA5|AKT1|CDH1|NOP58|KPNA4|TGFB1|NCKIPSD|NUP205|PPP1R10|TPR|MDFI|TNF|PTTG1IP|TNFSF14|TONSL|TRPS1|KPNA2|KPNA6|GLI3|HNRNPA1|CBLB|NF1|KPNB1|IPO5|KPNA1|FAF1|CEP57|SMAD3|TRIP6|RERE|MXI1|RANBP2|F2R
0_creatingPathways/MSigDB/allSets.RData	KEGG_ACUTE_MYELOID_LEUKEMIA	56	20545	2.12811e-09	1.03837e-07	RPS6KB1|PIM1|ARAF|RARA|NFKB1|BRAF|MAPK1|PIK3CG|PML|PIK3CB|PIM2|SOS2|IKBKG|KIT|MYC|FLT3|NRAS|CHUK|AKT3|AKT1|RELA|CCNA1|RAF1|SOS1|HRAS|CCND1|GRB2|PIK3R5|PIK3R3|PIK3CA|MAPK3|STAT5A|PIK3R1|CEBPA|IKBKB|PIK3R2|STAT5B|RPS6KB2|BAD|RUNX1T1|TCF7|STAT3|MAP2K2|LEF1|TCF7L2|AKT2|KRAS|ZBTB16
0_creatingPathways/MSigDB/allSets.RData	REACTOME_DNA_REPLICATION	181	20545	2.72505e-09	1.28532e-07	GORASP1|FBXO5|PSMB2|PSMD12|PSMD10|BUB1|PSMA3|CDC45|CCNA2|KIF20A|MAD2L1|PSMD7|NUF2|STAG2|MCM6|POLA1|DBF4|PRIM2|CASC5|CKAP5|CENPK|ORC3|PSMC2|BIRC5|ORC5|RFC3|ERCC6L|FEN1|KIF23|PSMC6|PPP2R5E|GMNN|GINS1|SPC25|PSMD11|PSME4|KIF2C|SKA1|AURKB|PPP2R5D|ORC2|CDCA8|NSL1|E2F3|PSMD5|PSMB1|SKA2|NUP37|POLE2|CENPO|CENPA|MCM2|PSMD1|ORC6|ORC4|PSMC1|CENPL|PSMD6|CENPQ|BUB1B|E2F1|NDC80|SMC1A|SMC3|RANGAP1|GINS4|PPP2R1B|…
0_creatingPathways/MSigDB/allSets.RData	REACTOME_HIV_INFECTION	183	20545	3.31037e-09	1.51102e-07	HCK|PSMB2|AP1G1|PSMD12|PSMD10|POLR2D|SUPT16H|DOCK2|PSMA3|TAF1|AP1S2|CD28|NUP54|PSMD7|RAE1|ELMO1|CXCR4|NUP214|GTF2E1|POLR2B|NUP210|PSMC2|SUPT4H1|CCR5|CD247|TCEB3|XRCC5|TBP|RNMT|GTF2A2|FEN1|CDK7|PSMC6|GTF2B|ERCC3|PSMD11|PSME4|NUP153|NCBP1|PSMD5|PSMB1|XRCC4|NUP37|ATP6V1H|PSMD1|RNGTT|PSMC1|TAF5|PSMD6|AP2B1|SLC25A5|RANGAP1|NUP155|ELL|NMT1|RANBP1|NUP205|PAK2|TCEA1|PSMA2|TPR|NUP188|TAF13|TAF11|PSMA8|GTF…
0_creatingPathways/MSigDB/allSets.RData	CELL_CYCLE_PROCESS	189	20545	4.12324e-09	1.82325e-07	APBB2|PTPRC|FBXO5|CDKN3|TTK|DLGAP5|CDC27|NCAPH|BUB1|TAF1|CD28|CCNA2|LATS2|LATS1|MAD2L1|CENPE|POLA1|DBF4|PML|PIM2|RINT1|REC8|LIG3|CDC25B|CKAP5|KIF11|CHEK1|BIRC5|ANLN|RAD51B|KIF23|CDC23|NDE1|CDKN1C|PPP6C|RAD17|TIPIN|KIF2C|PRC1|CDKN2D|RAD1|NUSAP1|KIF15|NOLC1|TPX2|KIF22|ESPL1|BUB1B|E2F1|NDC80|SMC1A|SMC3|NEK2|TGFB1|CUL3|RAD51|CDC6|POLD1|PBRM1|TAF1L|FOXO4|EGF|CCNA1|BRCA2|AURKA|PCBP4|CDC25C|TUBG1|PAFAH1…
0_creatingPathways/MSigDB/allSets.RData	RESPONSE_TO_ENDOGENOUS_STIMULUS	189	20545	5.0839e-09	2.13952e-07	CSNK1D|LYN|BRCC3|POLQ|ALKBH1|CLEC7A|ASF1A|UBE2A|MAP2K6|CCNA2|AIFM1|EEF1E1|LATS2|LATS1|POLA1|BTG2|ME1|PML|BCL6|RINT1|HUS1|LIG3|RAD23B|CHEK1|RFC3|RAD51B|FEN1|UVRAG|ERCC3|RAD17|CIDEB|SOD1|ABCA2|HCLS1|ADIPOR1|HMGB2|ATXN3|BLM|FANCA|CDKN2D|RAD1|ATRX|XRCC4|EXO1|POLE2|APTX|MAPK12|SETX|SUMO1|DDB2|ERCC4|SMC1A|MYO6|UPF1|ADIPOR2|RAD51|ERCC8|POLD1|NAE1|UBE2V2|BRCA2|PCBP4|BRE|RAD51C|VCP|XRCC3|MSH3|ANG|RPA1|TP7…
0_creatingPathways/MSigDB/allSets.RData	NEGATIVE_REGULATION_OF_PROGRAMMED_CELL_DEATH	141	20545	5.1409e-09	2.13952e-07	BCL2A1|ANXA5|ASNS|HRK|BIRC3|PIM1|FAS|CDK1|CD28|BAG4|NFKB1|BRAF|XIAP|PROK2|TNFRSF18|BCL10|GLO1|PSEN1|BAG1|BNIP2|BIRC5|SON|VEGFA|IER3|IGF1R|MCL1|HSP90B1|CIAPIN1|SOD1|NOTCH2|HTATIP2|SH3GLB1|API5|CDKN2D|OPA1|BNIP1|PRKCZ|SFRP1|YWHAZ|ARHGDIA|CBX4|RELA|HDAC3|BECN1|DHCR24|SEMA4D|TMX1|SOCS3|ANXA1|HSPA9|TNF|CLN3|BRE|IL2RB|CFLAR|CRYAA|ALOX12|BARD1|RNF7|BCL2|CFL1|TNFRSF10D|ALB|TAX1BP1|AVEN|SNCA|ERCC5|AMIGO2|…
0_creatingPathways/MSigDB/allSets.RData	NEGATIVE_REGULATION_OF_APOPTOSIS	140	20545	5.50179e-09	2.2243e-07	BCL2A1|ANXA5|ASNS|HRK|BIRC3|PIM1|FAS|CDK1|CD28|BAG4|NFKB1|BRAF|XIAP|PROK2|TNFRSF18|BCL10|GLO1|PSEN1|BAG1|BNIP2|BIRC5|SON|VEGFA|IER3|IGF1R|MCL1|HSP90B1|CIAPIN1|SOD1|NOTCH2|HTATIP2|SH3GLB1|API5|CDKN2D|OPA1|BNIP1|PRKCZ|SFRP1|YWHAZ|ARHGDIA|CBX4|RELA|HDAC3|BECN1|DHCR24|SEMA4D|TMX1|SOCS3|ANXA1|HSPA9|TNF|CLN3|BRE|IL2RB|CFLAR|CRYAA|ALOX12|BARD1|RNF7|BCL2|CFL1|TNFRSF10D|ALB|TAX1BP1|AVEN|SNCA|ERCC5|TPT1|PR…
0_creatingPathways/MSigDB/allSets.RData	PROTEIN_IMPORT_INTO_NUCLEUS	47	20545	6.3558e-09	2.45207e-07	FLNA|FYB|PDIA3|NFKBIE|BCL6|NLRP3|NLRP12|TNPO1|KPNA3|MCM3AP|KPNA5|AKT1|CDH1|NOP58|KPNA4|TGFB1|NCKIPSD|NUP205|PPP1R10|TPR|MDFI|TNF|PTTG1IP|TNFSF14|TONSL|TRPS1|KPNA2|KPNA6|GLI3|CBLB|NF1|KPNB1|IPO5|KPNA1|FAF1|CEP57|SMAD3|TRIP6|RERE|MXI1|RANBP2|F2R
0_creatingPathways/MSigDB/allSets.RData	REACTOME_MITOTIC_M_M_G1_PHASES	161	20545	6.41177e-09	2.45207e-07	GORASP1|FBXO5|PSMB2|PSMD12|PSMD10|BUB1|PSMA3|CDC45|KIF20A|MAD2L1|PSMD7|NUF2|STAG2|MCM6|POLA1|DBF4|PRIM2|CASC5|CKAP5|CENPK|ORC3|PSMC2|BIRC5|ORC5|ERCC6L|KIF23|PSMC6|PPP2R5E|GMNN|SPC25|PSMD11|PSME4|KIF2C|SKA1|AURKB|PPP2R5D|ORC2|CDCA8|NSL1|E2F3|PSMD5|PSMB1|SKA2|NUP37|POLE2|CENPO|CENPA|MCM2|PSMD1|ORC6|ORC4|PSMC1|CENPL|PSMD6|CENPQ|BUB1B|E2F1|NDC80|SMC1A|SMC3|RANGAP1|PPP2R1B|MCM10|CENPN|CDC6|MCM3|E2F2|P…
0_creatingPathways/MSigDB/allSets.RData	REACTOME_NGF_SIGNALLING_VIA_TRKA_FROM_THE_PLASMA_MEMBRANE	132	20545	6.98498e-09	2.60099e-07	RPS6KA3|PRKCD|PRKAR2B|CDK1|IRS1|ADRBK1|BRAF|MAPK1|PIK3CB|RAPGEF1|RPS6KA1|DUSP4|CREB1|NRAS|CHUK|PRKACB|AKT3|ELK1|PPP2R5D|NTRK2|AKT1|KIDINS220|FRS2|MAPK12|AP2B1|MAPKAPK2|DUSP7|PPP2R1B|PDPK1|ADCY9|FOXO4|PRKACA|CALM1|RAF1|YWHAB|SOS1|HRAS|MAPK14|RALB|GRB2|RALGDS|DUSP3|CLTA|CASP9|ITPR2|PIK3CA|MAPK3|MAPKAPK3|PRKACG|ADCY2|PRKAR2A|PIK3R1|CLTC|AP2S1|PRKAR1A|PIK3R2|RPS6KB2|RAP1A|AP2M1|BAD|MAP2K5|TSC2|RICTOR…
0_creatingPathways/MSigDB/allSets.RData	POSITIVE_REGULATION_OF_SIGNAL_TRANSDUCTION	118	20545	8.03512e-09	2.84817e-07	LGALS1|NOD2|FLNA|LYN|PTPRC|TNFSF10|MYD88|HIPK2|RIPK1|TRAT1|PPM1A|MALT1|FADD|EEF1E1|PLK2|BCL10|CDKN2AIP|GOLT1B|ECT2|LITAF|CDKN1C|TMEM9B|HMOX1|HCLS1|NOTCH2|SLC44A2|LGALS9|TRAF6|TLR6|NDFIP1|ADRB2|RELA|MUL1|VOPP1|FKBP1A|VAPA|TFG|TRIM13|EGF|TBK1|TSPAN6|MAP3K3|TAOK2|CFLAR|GJA1|TGFA|NEK6|TP63|CANT1|TMED4|CDKN2B|CASP8|NFAM1|UBE2N|TAB2|MIER1|TAOK3|ZDHHC17|RIPK2|MAVS|NOD1|CC2D1A|SECTM1|BIRC2|TRAF5|ZDHHC13|…
0_creatingPathways/MSigDB/allSets.RData	KEGG_T_CELL_RECEPTOR_SIGNALING_PATHWAY	107	20545	8.05135e-09	2.84817e-07	MAP3K8|VAV2|PTPRC|PPP3R1|MALT1|CD28|NFKB1|MAPK1|MAPK9|NFKBIE|PIK3CG|PIK3CB|SOS2|IKBKG|RASGRP1|BCL10|CD8A|CD247|LAT|NFKBIB|ITK|PDK1|MAP3K7|CARD11|NRAS|CHUK|AKT3|IFNG|NFATC3|ZAP70|AKT1|CD3G|CD3D|MAPK12|ICOS|RELA|PAK2|CTLA4|DLG1|RAF1|TEC|SOS1|TNF|PAK6|HRAS|MAPK14|NCK1|MAP3K14|GRB2|PAK7|PPP3R2|PIK3R5|PIK3R3|PIK3CA|MAPK3|PIK3R1|NFAT5|IKBKB|PIK3R2|MAP2K7|FYN|RHOA|MAPK13|MAP2K2|CBLB|LCP2|PLCG1|CDK4|PPP3…
0_creatingPathways/MSigDB/allSets.RData	REACTOME_NFKB_AND_MAP_KINASES_ACTIVATION_MEDIATED_BY_TLR4_SIGNALING_REPERTOIRE	67	20545	8.77401e-09	2.97497e-07	S100A12|RPS6KA3|NOD2|CDK1|RIPK1|TAB3|MAPK1|MAP2K6|MAPK9|IRAK1|IKBKG|LY96|IRAK2|RPS6KA1|NFKBIB|MAP3K7|CD14|DUSP4|CREB1|CHUK|ELK1|PPP2R5D|MAP2K4|TRAF6|MAPKAPK2|RELA|DUSP7|PPP2R1B|S100B|AGER|MAPK14|DUSP3|RPS27A|MAPK3|MAPKAPK3|TAB2|RIPK2|MAPK8|IKBKB|NOD1|PPP2CB|MAP2K7|MAP2K2|ATF1|HMGB1|MEF2A|MEF2C|DUSP6|RPS6KA2|JUN|FOS|APP
0_creatingPathways/MSigDB/allSets.RData	MITOTIC_CELL_CYCLE	151	20545	8.83031e-09	2.97497e-07	ASNS|APBB2|FBXO5|CDKN3|TTK|DLGAP5|CDC27|NCAPH|BUB1|TAF1|CD28|CCNA2|LATS2|LATS1|MAD2L1|CENPE|POLA1|DBF4|PML|RINT1|CDC25B|KIF11|BIRC5|ANLN|KIF23|CDC23|CDKN1C|PPP6C|RAD17|CDC123|KIF2C|PRC1|CDKN2D|NUSAP1|KIF15|NOLC1|TPX2|FOXC1|KIF22|ESPL1|BUB1B|E2F1|NDC80|SMC1A|SMC3|NEK2|TGFB1|CUL3|CDC6|POLD1|PBRM1|FOXO4|EGF|DLG1|AURKA|PCBP4|CDC25C|PAFAH1B1|KATNA1|SKP2|TGFA|NEK6|APBB1|ZWINT|PLK1|CENPF|CDKN2B|KNTC1|CL…
0_creatingPathways/MSigDB/allSets.RData	PID_P53_DOWNSTREAM_PATHWAY	129	20545	1.03231e-08	3.39703e-07	BCL2A1|TADA2B|VCAN|RNF144B|FAS|TP53I3|CCNK|APAF1|CTSD|BID|POU4F1|BTG2|PML|BCL6|PRKAB1|COL18A1|CSE1L|CCNB1|MCL1|VDR|PRDM1|SH2D1A|HDAC2|E2F3|NFYB|DROSHA|AIFM2|E2F1|EP300|DDB2|RPS27L|HGF|E2F2|HIC1|TRRAP|CEBPZ|PCBP4|SP1|CASP6|PERP|RCHY1|IRF5|TFDP1|IGFBP3|MET|BCL2|SCN3B|TGFA|KAT2A|TNFRSF10D|TP73|MMP2|TP63|ZNF385A|TP53BP2|MSH2|NDRG1|GDF15|SNAI2|RRM2B|APC|TAP1|SFN|PLK3|PRMT1|DDIT4|CCNG1|NFYC|RFWD2|PCNA|…
0_creatingPathways/MSigDB/allSets.RData	KEGG_APOPTOSIS	86	20545	1.2236e-08	3.935e-07	CSF2RB|IL1B|BIRC3|CAPN2|TNFSF10|PRKAR2B|PRKX|FAS|PPP3R1|IL3RA|MYD88|RIPK1|NFKB1|FADD|APAF1|AIFM1|IRAK1|XIAP|BID|PIK3CG|PIK3CB|IKBKG|IRAK2|CHUK|PRKACB|AKT3|ENDOG|AKT1|CAPN1|RELA|EXOG|PRKACA|TNF|IL1R1|CASP7|CASP6|MAP3K14|CFLAR|BCL2|TNFRSF10D|CASP9|PPP3R2|PIK3R5|CASP8|PIK3R3|PIK3CA|PRKACG|PRKAR2A|PIK3R1|IKBKB|PRKAR1A|PIK3R2|BAD|ENDOD1|BIRC2|TNFRSF10C|BCL2L1|TNFRSF10A|DFFA|CASP10|TNFRSF10B|PPP3CC|PPP…
0_creatingPathways/MSigDB/allSets.RData	PID_ERBB1_DOWNSTREAM_PATHWAY	105	20545	1.29863e-08	4.08347e-07	RPS6KA3|PRKCD|CAPN2|VAV2|STAT1|ACTR2|BRAF|MAPK1|KSR1|MAPK9|PIK3CB|CYFIP2|MAP3K1|CREB1|NRAS|ELK1|MAP2K4|ACTR3|DIAPH3|AKT1|PRKCZ|YWHAZ|RAB5A|ARPC1B|ARPC2|PDPK1|EGF|BAIAP2|RAF1|YWHAB|SOS1|HRAS|MAP3K2|GRB2|RALGDS|ARPC5|NCKAP1|PIK3R3|PIK3CA|MAPK3|EGR1|SFN|PIK3R1|RPS6|MAPK8|PIK3R2|PEBP1|ARF4|BAD|MAP2K5|RICTOR|PPP2R2A|SLC9A1|BCL2L1|USP6NL|MAPKAP1|IQGAP1|STAT3|F2RL2|MAP2K2|ATF1|ABI1|EPS8|WASF2|CDC42|SMAD…
0_creatingPathways/MSigDB/allSets.RData	REACTOME_INTERFERON_SIGNALING	145	20545	1.56526e-08	4.81488e-07	CD44|MX1|MX2|IFNGR2|IFIT3|PRKCD|ICAM1|IFIT1|IFNAR2|IFNAR1|STAT1|CAMK2D|IRF9|IFI27|NUP54|EIF4E|PML|SOCS1|RAE1|PPM1B|NUP214|SP100|NUP210|IFNGR1|HERC5|OAS1|IRF4|EIF4E3|KPNA3|DDX58|EIF4E2|FCGR1B|EIF2AK2|IRF8|IFNG|NUP153|KPNA5|IRF1|NUP37|ARIH1|IFIT2|KPNA4|SUMO1|PTAFR|OAS2|NUP155|GBP1|NUP205|XAF1|SOCS3|TPR|NUP188|CAMK2B|PIAS1|IFNB1|IRF5|VCAM1|TRIM25|NUPL2|JAK2|TYK2|HLA-C|IFNA5|NUP93|NUP43|EIF4G2|CAMK2A…
0_creatingPathways/MSigDB/allSets.RData	PID_CMYB_PATHWAY	83	20545	1.69155e-08	4.94042e-07	TFEC|BIRC3|PIM1|LYZ|ETS2|HIPK2|CEBPD|ATP2B1|PPID|ELANE|ANPEP|KIT|MYC|PRTN3|CCNB1|MAP3K7|NRAS|NCOR1|UBE2I|CEBPB|SMARCA2|EP300|CBX4|MYF6|MAF|CCNA1|COL1A2|ZFPM1|COPA|SP1|HRAS|CASP6|SIN3A|CCND1|PTCRA|LECT2|BCL2|H2AFZ|MYOD1|ADA|CLTA|SND1|TAB2|NLK|CEBPA|PIAS3|TRIM28|CREBBP|IQGAP1|ETS1|SLC25A3|PAX5|MAD1L1|PPP3CA|LEF1|MYB|KRAS|HES1|CDK6|RAG2|GATA3|SKI|CD34|ZFHX3
0_creatingPathways/MSigDB/allSets.RData	PID_CD8_TCR_PATHWAY	53	20545	1.71033e-08	4.94042e-07	MAP3K8|PTPRC|MALT1|CD28|CD86|RASSF5|IKBKG|RASGRP1|BCL10|CD8A|CD247|LAT|CARD11|NRAS|CHUK|PAG1|ZAP70|AKT1|CD3G|CD3D|PRF1|TRAF6|PDPK1|CD80|SOS1|HRAS|MAP3K14|GRB2|B2M|CSK|IKBKB|RAP1A|FYN|PRKCB|LCP2|PLCG1|SHC1|CBL|KRAS|PRKCE|RASGRP2|PRKCA
0_creatingPathways/MSigDB/allSets.RData	CELL_CYCLE_PHASE	166	20545	1.71082e-08	4.94042e-07	APBB2|PTPRC|CDKN3|TTK|DLGAP5|CDC27|NCAPH|BUB1|TAF1|CD28|CCNA2|LATS2|LATS1|MAD2L1|CENPE|POLA1|DBF4|PML|PIM2|RINT1|REC8|LIG3|CDC25B|KIF11|CHEK1|BIRC5|ANLN|RAD51B|CDC23|CDKN1C|PPP6C|RAD17|TIPIN|KIF2C|CDKN2D|RAD1|NUSAP1|KIF15|NOLC1|TPX2|KIF22|ESPL1|BUB1B|E2F1|NDC80|SMC1A|SMC3|NEK2|TGFB1|CUL3|RAD51|CDC6|POLD1|PBRM1|TAF1L|FOXO4|EGF|CCNA1|AURKA|PCBP4|CDC25C|KATNA1|SKP2|TGFA|NEK6|APBB1|RAD51D|ZWINT|PLK1|…
0_creatingPathways/MSigDB/allSets.RData	REGULATION_OF_I_KAPPAB_KINASE_NF_KAPPAB_CASCADE	87	20545	1.84245e-08	5.21413e-07	LGALS1|NOD2|FLNA|TNFSF10|MYD88|RIPK1|PPM1A|MALT1|FADD|SQSTM1|PLK2|BCL10|NLRP12|GOLT1B|ECT2|LITAF|TMEM9B|HMOX1|SLC44A2|LGALS9|TRAF6|TLR6|NDFIP1|RELA|MUL1|VOPP1|FKBP1A|VAPA|TFG|TRIM13|TBK1|TSPAN6|MAP3K3|CFLAR|GJA1|NEK6|CANT1|TMED4|CASP8|UBE2N|TAB2|MIER1|ZDHHC17|RIPK2|MAVS|NOD1|CC2D1A|SECTM1|BIRC2|TRAF5|ZDHHC13|TRAF3IP2|RHOA|TNFAIP3|LTBR|REL|TNFRSF10B|ATP2C1|NDFIP2|EEF1D|CARD8|MIB2|BST2|CXXC5|CASP1|…
0_creatingPathways/MSigDB/allSets.RData	ST_ERK1_ERK2_MAPK_PATHWAY	31	20545	2.53228e-08	7.02584e-07	RPS6KA3|MAP3K8|ARAF|NFKB1|BRAF|MAPK1|MKNK2|EIF4E|SOS2|TRAF3|RPS6KA1|DUSP4|CREB1|SOS1|MOS|GRB2|MAPK3|CREB3|MKNK1|RAP1A|BAD|MAP2K2|ATF1|SHC1|CREB5|KLF6|DUSP6|RPS6KA2
0_creatingPathways/MSigDB/allSets.RData	REACTOME_APOPTOSIS	137	20545	2.65337e-08	7.22024e-07	PRKCD|TNFSF10|PSMB2|FAS|PPP3R1|PSMD12|PSMD10|RIPK1|PSMA3|BCL2L11|FADD|APAF1|LMNB1|XIAP|BID|PSMD7|MAGED1|PSMC2|PSMC6|PSMD11|HMGB2|PSME4|DIABLO|AKT1|ACIN1|PSMD5|PSMB1|PSMD1|PSMC1|CDH1|GZMB|PSMD6|E2F1|NMT1|PAK2|PSMA2|YWHAB|DAPK1|TNF|CASP7|CASP6|CFLAR|PSMA8|TFDP1|BCL2|DYNLL2|BMX|CASP9|RPS27A|CASP8|PSMD8|CTNNB1|DYNLL1|PSMC5|APC|BMF|PSMB7|ADD1|DNM1L|PSMD4|PSMD13|ROCK1|PSMB9|MAPK8|PSMB4|BAD|PSMA5|OCLN|B…
0_creatingPathways/MSigDB/allSets.RData	PID_CASPASE_PATHWAY	51	20545	3.4304e-08	9.15851e-07	BIRC3|RIPK1|APAF1|CFL2|LMNB1|XIAP|BID|TFAP2A|MAP3K1|CASP2|DIABLO|PRF1|GZMB|SLK|TNF|CASP7|CASP6|LIMK1|BCL2|CASP9|CASP8|MADD|BIRC2|LMNA|LMNB2|DFFA|SREBF1|NUMA1|CASP10|TOP1|SATB1|PARP1|VIM|PTK2|KRT18|CASP1|CASP4|SPTAN1|GSN|CRADD|APP
0_creatingPathways/MSigDB/allSets.RData	REACTOME_FATTY_ACID_TRIACYLGLYCEROL_AND_KETONE_BODY_METABOLISM	159	20545	3.65311e-08	9.57249e-07	TBL1X|MED23|RXRA|ACSL1|MED6|ACSL4|G0S2|MED14|ALAS1|FASN|MED22|CCNC|GPD1L|CDK19|NCOA3|ME1|TGS1|ACSL3|ACACB|AGPAT3|GLIPR1|HMGCR|GPD2|MED26|NCOR1|GK|ELOVL6|MED27|AGPAT5|ARNTL|NFYB|MED8|MED15|GPAM|LCLAT1|MED10|LPCAT1|SMARCD3|MUT|EP300|ELOVL7|HDAC3|ACACA|ELOVL4|LPCAT4|PPARGC1B|MED1|PRKAA2|ACLY|NRF1|CD36|ACSL6|MED20|SIN3A|CPT1A|NPAS2|BDH1|MED30|DGAT2|ABCA1|ACADL|GPD1|SULT2A1|MED7|ABCB4|APOA5|NCOA6|MED2…
0_creatingPathways/MSigDB/allSets.RData	REACTOME_TCR_SIGNALING	47	20545	3.86526e-08	9.94425e-07	PTPRC|FYB|TRAT1|MALT1|PIK3CB|IKBKG|BCL10|CD247|LAT|ITK|MAP3K7|CARD11|WAS|CHUK|PAG1|ZAP70|CD3G|CD3D|TRAF6|RELA|PDPK1|PAK2|NCK1|VASP|PIK3CA|UBE2N|TAB2|PIK3R1|RIPK2|CSK|IKBKB|PIK3R2|EVL|LCP2|PLCG1|PTEN|HLA-DPB1|HLA-DPA1|PAK1|ENAH|HLA-DQA1
0_creatingPathways/MSigDB/allSets.RData	RESPONSE_TO_DNA_DAMAGE_STIMULUS	153	20545	4.06743e-08	1.02775e-06	CSNK1D|BRCC3|POLQ|ALKBH1|ASF1A|UBE2A|MAP2K6|CCNA2|AIFM1|EEF1E1|POLA1|BTG2|PML|BCL6|RINT1|HUS1|LIG3|RAD23B|CHEK1|RFC3|RAD51B|FEN1|UVRAG|ERCC3|RAD17|CIDEB|SOD1|HMGB2|ATXN3|BLM|FANCA|CDKN2D|RAD1|ATRX|XRCC4|EXO1|POLE2|APTX|MAPK12|SETX|SUMO1|DDB2|ERCC4|SMC1A|MYO6|UPF1|RAD51|ERCC8|POLD1|NAE1|UBE2V2|BRCA2|PCBP4|BRE|RAD51C|VCP|XRCC3|MSH3|RPA1|TP73|CCNO|RECQL5|CEBPG|PMS2P1|MSH2|ATR|TOPORS|UBE2N|APC|MRE11A…
0_creatingPathways/MSigDB/allSets.RData	NEGATIVE_REGULATION_OF_DEVELOPMENTAL_PROCESS	186	20545	4.34622e-08	1.07893e-06	BCL2A1|ANXA5|ASNS|SERPINF1|HRK|PF4|BIRC3|PIM1|FAS|CDK1|CD28|BAG4|NFKB1|BRAF|XIAP|PROK2|PML|TNFRSF18|BCL10|GLO1|PSEN1|BAG1|BNIP2|BIRC5|SON|VEGFA|HDAC4|IER3|IGF1R|MCL1|HSP90B1|CIAPIN1|SOD1|NOTCH2|HTATIP2|SH3GLB1|API5|BMP4|CDKN2D|OPA1|BNIP1|PRKCZ|SFRP1|YWHAZ|ARHGDIA|CBX4|RELA|HDAC3|BECN1|DHCR24|SEMA4D|TMX1|FOXO4|SOCS3|ANXA1|HSPA9|TNF|CLN3|BRE|IL2RB|CFLAR|CRYAA|ALOX12|BARD1|RNF7|BCL2|CFL1|TNFRSF10D|A…
0_creatingPathways/MSigDB/allSets.RData	REACTOME_TRIF_MEDIATED_TLR3_SIGNALING	70	20545	4.42579e-08	1.07974e-06	S100A12|RPS6KA3|NOD2|CDK1|RIPK1|TAB3|MAPK1|MAP2K6|MAPK9|IRAK1|IKBKG|IRAK2|RPS6KA1|NFKBIB|ZBP1|MAP3K7|DUSP4|CREB1|CHUK|ELK1|PPP2R5D|MAP2K4|TRAF6|MAPKAPK2|RELA|DUSP7|PPP2R1B|S100B|AGER|TBK1|MAPK14|DUSP3|RPS27A|MAPK3|MAPKAPK3|IRF3|TAB2|IRF7|RIPK2|MAPK8|IKBKB|NOD1|PPP2CB|MAP2K7|MAP2K2|ATF1|HMGB1|MEF2A|MEF2C|DUSP6|RPS6KA2|JUN|FOS|APP
0_creatingPathways/MSigDB/allSets.RData	KEGG_NEUROTROPHIN_SIGNALING_PATHWAY	124	20545	4.78412e-08	1.14738e-06	RPS6KA3|PRKCD|CAMK2D|NGFRAP1|IRS1|NFKB1|BRAF|MAPK1|MAPK9|IRAK1|NFKBIE|MAGED1|PIK3CG|PIK3CB|SOS2|RAPGEF1|PSEN1|IRAK2|RPS6KA1|MAP3K1|NFKBIB|PDK1|SH2B3|NRAS|AKT3|CRKL|NTRK2|AKT1|PRDM4|KIDINS220|FRS2|TRAF6|MAPK12|YWHAZ|ARHGDIA|MAPKAPK2|RELA|PLCG2|CAMK2G|CALM1|RAF1|YWHAB|CAMK2B|SOS1|HRAS|MAPK14|IRS4|MAP3K3|GRB2|BCL2|TP73|SHC4|PIK3R5|CAMK2A|PIK3R3|PIK3CA|MAPK3|NTRK3|PIK3R1|PTPN11|RIPK2|MAPK8|CSK|IKBKB|…
0_creatingPathways/MSigDB/allSets.RData	REACTOME_MAP_KINASE_ACTIVATION_IN_TLR_CASCADE	48	20545	5.1242e-08	1.20846e-06	RPS6KA3|NOD2|CDK1|TAB3|MAPK1|MAP2K6|MAPK9|IRAK1|IKBKG|IRAK2|RPS6KA1|MAP3K7|DUSP4|CREB1|ELK1|PPP2R5D|MAP2K4|TRAF6|MAPKAPK2|DUSP7|PPP2R1B|MAPK14|DUSP3|MAPK3|MAPKAPK3|TAB2|RIPK2|MAPK8|NOD1|PPP2CB|MAP2K7|MAP2K2|ATF1|MEF2A|MEF2C|DUSP6|RPS6KA2|JUN|FOS
0_creatingPathways/MSigDB/allSets.RData	REACTOME_DEPOSITION_OF_NEW_CENPA_CONTAINING_NUCLEOSOMES_AT_THE_CENTROMERE	45	20545	6.27842e-08	1.44095e-06	HJURP|RBBP7|CASC5|CENPK|CENPO|CENPA|CENPQ|CENPN|H2AFX|MIS18A|CENPI|OIP5|MIS18BP1|H2AFZ|SMARCA5|HIST1H2BN|RSF1|HIST1H2BM|HIST1H4H|RBBP4|HIST1H2BO|HIST2H2AA3|NPM1|HIST1H2AB|HIST1H4D|HIST1H2BK|HIST1H4A|HIST1H2BE|HIST1H4E|HIST1H2BH|HIST1H2AC|HIST1H2BD|HIST1H2AJ|HIST1H2BC|HIST2H2BE|HIST1H2BB|HIST1H2AE
0_creatingPathways/MSigDB/allSets.RData	REACTOME_RNA_POL_II_TRANSCRIPTION	91	20545	6.31372e-08	1.44095e-06	CDC40|POLR2D|CLP1|SUPT16H|TAF1|CPSF2|UPF3B|GTF2E1|POLR2B|NFX1|SUPT4H1|TCEB3|TBP|RNMT|GTF2A2|CDK7|GTF2B|CSTF1|ERCC3|LSM11|CSTF2|PAPOLA|SNRPB|NCBP1|SNRPG|PABPN1|SRSF5|RNGTT|TAF5|SRSF1|ELL|U2AF1|TCEA1|RNPS1|U2AF2|TAF13|TAF11|GTF2A1|DHX38|POLR2K|SRSF11|ZNF473|SRSF4|GTF2F2|CCNT2|POLR2L|SNRPD3|POLR2J|SRSF3|TAF4|POLR2E|GTF2H3|SNRPF|TCEB1|CCNT1|NUDT21|GTF2H1|CTDP1|POLR2I|TAF10|SRSF6|SSRP1|SNRPE|GTF2F1|PC…
0_creatingPathways/MSigDB/allSets.RData	KEGG_LEISHMANIA_INFECTION	66	20545	7.55966e-08	1.69792e-06	ITGAM|NCF2|TLR2|CR1|IFNGR2|ITGB2|IL1B|MYD88|STAT1|NFKB1|MAPK1|IRAK1|NCF4|IFNGR1|NFKBIB|MAP3K7|HLA-DMB|ELK1|MARCKSL1|IFNG|TRAF6|MAPK12|CYBA|RELA|TGFB1|FCGR3B|FCGR2C|TNF|MAPK14|JAK2|TGFB3|HLA-DOB|NOS2|MAPK3|TAB2|HLA-DOA|HLA-DMA|MAPK13|PRKCB|IL12A|HLA-DPB1|HLA-DPA1|JAK1|ITGA4|HLA-DQB1|ITGB1|HLA-DQA1|JUN|FOS
0_creatingPathways/MSigDB/allSets.RData	POSITIVE_REGULATION_OF_I_KAPPAB_KINASE_NF_KAPPAB_CASCADE	81	20545	8.0422e-08	1.77808e-06	LGALS1|NOD2|FLNA|TNFSF10|MYD88|RIPK1|PPM1A|MALT1|FADD|PLK2|BCL10|GOLT1B|ECT2|LITAF|TMEM9B|HMOX1|SLC44A2|LGALS9|TRAF6|TLR6|NDFIP1|RELA|MUL1|VOPP1|FKBP1A|VAPA|TFG|TRIM13|TBK1|TSPAN6|MAP3K3|CFLAR|GJA1|NEK6|CANT1|TMED4|CASP8|UBE2N|TAB2|MIER1|ZDHHC17|RIPK2|MAVS|NOD1|CC2D1A|SECTM1|BIRC2|TRAF5|ZDHHC13|TRAF3IP2|RHOA|LTBR|REL|TNFRSF10B|ATP2C1|NDFIP2|EEF1D|MIB2|BST2|CXXC5|CASP1|F2R|ECM1
0_creatingPathways/MSigDB/allSets.RData	REACTOME_NUCLEOTIDE_BINDING_DOMAIN_LEUCINE_RICH_REPEAT_CONTAINING_RECEPTOR_NLR_SIGNALING_PATHWAYS	43	20545	8.30803e-08	1.80859e-06	P2RX7|NOD2|BIRC3|TAB3|MAP2K6|IRAK1|PSTPIP1|IKBKG|NLRP3|IRAK2|MAP3K7|CHUK|CASP2|TRAF6|MAPK12|AIM2|PANX1|NLRP1|MAPK14|BCL2|CASP9|CASP8|UBE2N|TAB2|MEFV|RIPK2|IKBKB|NOD1|BIRC2|TXN|CYLD|BCL2L1|TNFAIP3|MAPK13|HSP90AB1|TXNIP|CASP1|CASP4|APP
0_creatingPathways/MSigDB/allSets.RData	TTTNNANAGCYR_UNKNOWN	115	20545	9.16242e-08	1.94346e-06	GPM6B|USP46|SLC35A2|FBXO21|SLC12A2|CNTLN|TBXAS1|LHX2|NDNL2|E2F3|MEIS1|RUFY3|NDRG3|BMPR2|RANGAP1|ID4|NAP1L5|PDS5A|SMO|AMOT|FGD4|ONECUT2|HOXB6|HIST3H2A|KCNK12|TGIF1|GRK5|CPNE1|USP47|DSC1|HIST1H2BN|RUNX1T1|HIST1H3C|LIMA1|HIST1H3F|ETS1|SPRED1|EID1|SLC6A13|HIST1H1T|RNF44|HIST1H2BO|HIST1H1B|BLNK|STARD13|HIST1H2AB|CHD4|PPP3CA|HIST1H1E|USP34|HIST1H2AK|HIST1H3B|HIST1H2BK|HIST1H4A|NFATC1|FOXP1|TCF4|MTSS1|C…
0_creatingPathways/MSigDB/allSets.RData	REACTOME_MITOTIC_G1_G1_S_PHASES	127	20545	9.20224e-08	1.94346e-06	FBXO5|PSMB2|PSMD12|CDK1|PSMD10|PSMA3|CDC45|CCNA2|LIN52|PSMD7|MCM6|POLA1|DBF4|E2F5|MYBL2|PRIM2|MYC|ORC3|PSMC2|RRM2|ORC5|CCNB1|MAX|CDK7|PSMC6|RBL1|PSMD11|CCNE1|ORC2|CDKN2D|E2F3|PSMD5|PSMB1|POLE2|CCNE2|MCM2|PSMD1|ORC6|ORC4|CDC25A|PSMC1|PSMD6|E2F1|PPP2R1B|MCM10|CDC6|MCM3|E2F2|POLA2|TYMS|CCNA1|RPA4|PSMA2|TK2|CCND1|TFDP1|SKP2|CCND3|RPA1|ORC1|CDKN2B|RPS27A|PSMD8|CKS1B|PSMC5|PSMB7|MCM8|RBL2|PSMD4|LIN37|P…
0_creatingPathways/MSigDB/allSets.RData	PID_CERAMIDE_PATHWAY	48	20545	9.68859e-08	2.01461e-06	BIRC3|PRKCD|RIPK1|BAG4|NFKB1|FADD|MAPK1|AIFM1|KSR1|CTSD|BID|MYC|MAP3K1|EIF2AK2|ASAH1|MAP2K4|AKT1|NSMAF|PRKCZ|PRKRA|SMPD1|RELA|EGF|RAF1|TNF|BCL2|SPHK2|CASP8|MADD|MAPK3|MAPK8|BAD|MAP2K2|RB1|PDGFA|EIF2A|MAP4K4|CRADD|PAWR
0_creatingPathways/MSigDB/allSets.RData	REACTOME_ANTIGEN_PROCESSING_UBIQUITINATION_PROTEASOME_DEGRADATION	194	20545	9.82387e-08	2.01461e-06	RNF144B|PSMB2|UBE2F|PSMD12|PSMD10|TRIM11|FBXO6|CDC27|UBE2G1|UBE2A|HUWE1|PSMA3|LRR1|ASB9|PSMD7|ASB7|UBA1|SOCS1|UBE2G2|ASB12|UBR1|PSMC2|MKRN1|TRIM21|TRIM32|UBE2L3|NPEPPS|PSMC6|CDC23|RNF4|PSMD11|PSME4|KLHL9|UBE2D1|UBA6|UBA2|UBE2Z|UBE2J1|PSMD5|PSMB1|TRIM37|RNF34|UBE2E2|VPRBP|PSMD1|PSMC1|UBR2|PSMD6|UBA5|KLHL20|TRIP12|ASB1|LNPEP|UBE4A|LRRC41|CUL3|UBE2R2|ASB8|UBE2V2|PJA1|SOCS3|PSMA2|RNF25|ARIH2|UBE2Q1|U…
0_creatingPathways/MSigDB/allSets.RData	KEGG_NON_SMALL_CELL_LUNG_CANCER	54	20545	1.04899e-07	2.12046e-06	RXRA|ARAF|STK4|BRAF|MAPK1|PIK3CG|PIK3CB|RASSF5|SOS2|NRAS|AKT3|AKT1|E2F3|RXRB|E2F1|PLCG2|PDPK1|E2F2|EGF|RAF1|SOS1|HRAS|CCND1|GRB2|TGFA|CASP9|PIK3R5|PIK3R3|PIK3CA|MAPK3|PIK3R1|PIK3R2|FHIT|BAD|RASSF1|PRKCB|MAP2K2|RB1|PLCG1|FOXO3|CDK4|AKT2|ERBB2|KRAS|CDK6|PRKCA
0_creatingPathways/MSigDB/allSets.RData	PID_PI3KCI_PATHWAY	49	20545	1.25215e-07	2.49549e-06	HCK|LYN|SGK1|PLEKHA1|BLK|FGR|PIK3CG|DAPP1|PIK3CB|LAT|ITK|NRAS|BTK|ZAP70|HSP90AA1|PLCG2|PDPK1|ADAP1|ARF5|ARAP3|CYTH3|HRAS|PLEKHA2|PIK3R5|PIK3R3|PIK3CA|PIK3R1|PIK3R2|RAP1A|ARF1|PIK3R6|FYN|RHOA|SYK|INPP5D|PLCG1|FOXO3|BLNK|PTEN|CYTH2|KRAS
0_creatingPathways/MSigDB/allSets.RData	REACTOME_CHROMOSOME_MAINTENANCE	100	20545	1.37293e-07	2.6981e-06	HJURP|LMNB1|STAG2|POLA1|DIDO1|RBBP7|PRIM2|REC8|CASC5|CENPK|RFC3|FEN1|TINF2|TERF2|UBE2I|POLE2|CENPO|CENPA|CENPQ|SMC1A|SMC3|CENPN|POLD1|POLA2|H2AFX|MIS18A|DNA2|TEX12|CENPI|STAG1|OIP5|MIS18BP1|RPA1|H2AFZ|TERT|SMC1B|HSPA2|ATR|SMARCA5|HIST1H2BN|PCNA|RSF1|ACD|LMNA|HIST1H2BM|HIST1H4H|POLE|RBBP4|RUVBL2|HIST1H2BO|HIST2H2AA3|SYNE2|POLD4|RFC5|NPM1|RAD21|HIST1H2AB|HIST1H4D|HIST1H2BK|HIST1H4A|HIST1H2BE|HIST1H…
0_creatingPathways/MSigDB/allSets.RData	REGULATION_OF_CELL_CYCLE	177	20545	1.39195e-07	2.6981e-06	ASNS|CCNG2|APBB2|PTPRC|GAS1|FBXO5|CDKN3|GAS7|TTK|BUB1|CCNK|CD28|CDC45|MAP2K6|CCNA2|LATS2|LATS1|MAD2L1|PML|TBRG1|RINT1|MYC|HUS1|HPGD|CHEK1|BIRC5|HERC5|ANLN|CDK7|CDC23|GTPBP4|ERCC3|CDKN1C|RAD17|CDC123|GMNN|TIPIN|PLAGL1|NOTCH2|BMP4|CDKN2D|RAD1|NUSAP1|UHMK1|CCNE2|CDC25A|MAPK12|FOXC1|BUB1B|SMC1A|NEK2|TGFB1|CUL3|CDC6|FOXO4|NAE1|EGF|DLG1|PCBP4|CDC25C|ANAPC2|RUNX3|CCND1|UHRF2|CCND3|TGFA|KAT2B|NEK6|APBB1|…
0_creatingPathways/MSigDB/allSets.RData	PID_FCER1_PATHWAY	61	20545	1.48089e-07	2.8317e-06	FCER1G|LYN|NFKB1|MAPK1|IKBKG|LAT|MAP3K1|ITK|CHUK|HCLS1|MAP2K4|BTK|AKT1|PPAP2A|RELA|KLRG1|PAK2|FCGR2B|RAF1|SOS1|HRAS|FCER1A|GRB2|DOK1|PIK3CA|MAPK3|PIK3R1|PTPN11|MAPK8|IKBKB|MAP2K7|FYN|SYK|GAB2|PRKCB|MAP2K2|CBLB|INPP5D|LCP2|WIPF1|PLCG1|SHC1|FER|CBL|RASA1|PTK2|DUSP1|SPHK1|JUN|FOS
0_creatingPathways/MSigDB/allSets.RData	SIG_PIP3_SIGNALING_IN_CARDIAC_MYOCTES	67	20545	1.54029e-07	2.90601e-06	RPS6KA3|RPS6KB1|IRS1|IFI27|EBP|SOS2|MYC|RPS6KA1|PDK1|CREB1|AKT3|AKT1|NOLC1|YWHAZ|PAK2|CYTH3|YWHAB|SOS1|PAK6|IRS4|GRB2|MET|PAK7|PIK3R5|SLC2A4|PIK3CA|ERBB4|SFN|CREB3|PREX1|BAD|PTPN1|TSC2|BCL2L1|F2RL2|TSC1|SHC1|FOXO3|CDK2|PTEN|PARD3|CDC42|AKT2|PTK2|PAK1|CREB5|YWHAH|GAB1|IRS2|RPS6KA2|GADD45A
0_creatingPathways/MSigDB/allSets.RData	BIOCARTA_IL2RB_PATHWAY	38	20545	1.67581e-07	3.1201e-06	RPS6KB1|IL2RG|FAS|IRS1|MAPK1|JAK3|PIK3CG|SOCS1|MYC|CRKL|AKT1|IL2RA|E2F1|NMI|SOCS3|RAF1|SOS1|HRAS|IL2RB|CFLAR|GRB2|BCL2|PIK3CA|MAPK3|STAT5A|PIK3R1|STAT5B|BAD|IKZF3|BCL2L1|SYK|SHC1|CBL|JAK1|FOS
0_creatingPathways/MSigDB/allSets.RData	PID_MYC_ACTIV_PATHWAY	75	20545	1.74204e-07	3.20128e-06	PEG10|CDCA7|PIM1|HSPD1|MMP9|HUWE1|EIF2S1|SUPT3H|EIF4E|PDCD10|MYC|TK1|BIRC5|CCNB1|MAX|IREB2|HSPA4|ODC1|E2F3|GPAM|CDC25A|EP300|FOSL1|TFRC|HSP90AA1|ID2|MTA1|TRRAP|PRDX3|UBTF|MYCT1|SERPINI1|KAT2A|TERT|EIF4G1|GAPDH|SUPT7L|RPL11|NDUFAF2|PFKM|CREBBP|ENO1|HMGA1|SNAI1|NBN|MTDH|TAF10|RUVBL2|POLR3D|CCND2|NPM1|CDK4|SMAD3|MINA|BCAT1|PMAIP1
0_creatingPathways/MSigDB/allSets.RData	REACTOME_INTERFERON_GAMMA_SIGNALING	55	20545	1.77869e-07	3.22673e-06	CD44|IFNGR2|PRKCD|ICAM1|STAT1|CAMK2D|IRF9|PML|SOCS1|SP100|IFNGR1|OAS1|IRF4|FCGR1B|IRF8|IFNG|IRF1|SUMO1|PTAFR|OAS2|GBP1|SOCS3|CAMK2B|PIAS1|IRF5|VCAM1|JAK2|HLA-C|CAMK2A|GBP5|IRF2|NCAM1|IRF3|OAS3|IRF7|B2M|PTPN1|HLA-DPB1|HLA-DPA1|JAK1|GBP2|GBP4|MT2A|CIITA|HLA-DQA1
0_creatingPathways/MSigDB/allSets.RData	BIOCARTA_HIVNEF_PATHWAY	55	20545	1.87556e-07	3.35938e-06	BIRC3|PRKCD|FAS|RIPK1|BAG4|NFKB1|FADD|APAF1|LMNB1|XIAP|BID|PSEN1|MAP3K1|CHUK|CASP2|RELA|PAK2|TNF|CASP7|CASP6|MAP3K14|CFLAR|TRAF1|TNFRSF1B|BCL2|CASP9|CASP8|MAPK8|BIRC2|LMNA|MAP2K7|LMNB2|DFFA|NUMA1|RB1|PARP1|RASA1|MDM2|PTK2|SPTAN1|GSN|CRADD
0_creatingPathways/MSigDB/allSets.RData	REACTOME_PROCESSING_OF_CAPPED_INTRON_CONTAINING_PRE_MRNA	127	20545	1.96998e-07	3.4844e-06	CDC40|POLR2D|CLP1|CPSF2|NUP54|EIF4E|UPF3B|RAE1|NUP214|POLR2B|NFX1|NUP210|HNRNPR|SNRPA1|PRPF8|CSTF1|CSTF2|PAPOLA|SNRPB|NUP153|EFTUD2|SF3B3|NCBP1|SNRPG|NUP37|PABPN1|DNAJC8|SRSF5|SRSF1|SMC1A|NUP155|METTL3|NUP205|U2AF1|PCBP1|RNPS1|U2AF2|TPR|NUP188|SF3B5|DHX38|NUPL2|PHF5A|POLR2K|NUP93|NUP43|SRSF11|HNRNPD|SRSF4|SF3B2|GTF2F2|POLR2L|PRPF6|PRPF4|SNRPD3|SNRPD1|SNRPA|YBX1|POLR2J|HNRNPH1|SEH1L|HNRNPF|SRSF3|N…
0_creatingPathways/MSigDB/allSets.RData	KEGG_FC_GAMMA_R_MEDIATED_PHAGOCYTOSIS	92	20545	1.99733e-07	3.48916e-06	HCK|MARCKS|PRKCD|VAV2|WASF1|LYN|PTPRC|RPS6KB1|DOCK2|MAPK1|CFL2|PIK3CG|PIK3CB|ASAP1|LAT|WAS|AKT3|CRKL|MARCKSL1|RAC2|AKT1|ARPC1A|PPAP2A|ARPC1B|ARPC2|PLCG2|FCGR2B|FCGR2C|RAF1|LIMK1|ARPC5|VASP|CFL1|PIK3R5|SPHK2|DNM3|PIK3R3|PIK3CA|MAPK3|PLA2G6|DNM1L|PIK3R1|PPAP2B|PIK3R2|RPS6KB2|DNM2|WASF3|SYK|GAB2|PRKCB|INPP5D|PLCG1|WASF2|CDC42|AKT2|MYO10|PAK1|PRKCE|ARPC5L|ASAP2|SPHK1|VAV3|GSN|PRKCA|PIP5K1B
0_creatingPathways/MSigDB/allSets.RData	PID_VEGFR1_2_PATHWAY	67	20545	2.1253e-07	3.66628e-06	PRKCD|PTPRJ|BRAF|MAPK1|MAP2K6|MYOF|PRKAB1|VEGFA|PRKAA1|AKT1|MAPKAPK2|FES|HSP90AA1|PDPK1|PAK2|PRKAA2|PRKACA|ITGB3|RAF1|MAPK14|NCK1|GRB2|PIK3CA|MAPK3|CTNNB1|NEDD4|CDH5|PIK3R1|ROCK1|PTPN11|ARF1|DNM2|FYN|RHOA|PTK2B|IQGAP1|PRKCB|MAP2K2|CAV1|CTNNA1|CAMKK2|PLCG1|SHB|GRB10|ITGAV|VCL|HSP90AB1|CBL|CDC42|PTK2|GAB1|FLT1|PRKCA
0_creatingPathways/MSigDB/allSets.RData	PID_E2F_PATHWAY	74	20545	2.15054e-07	3.66628e-06	WASF1|CDK1|CCNA2|APAF1|SIRT1|TFE3|POLA1|E2F5|MYBL2|MYC|TK1|RRM2|RBL1|MCL1|PLAU|TOPBP1|CCNE1|SMARCA2|E2F3|CCNE2|CDC25A|HBP1|E2F1|EP300|RANBP1|CDC6|MCM3|E2F2|HIC1|TYMS|TRRAP|RYBP|SP1|CASP7|E2F7|YY1|TFDP1|CCND3|CES2|KAT2A|KAT2B|TP73|SULT2A1|ORC1|RRM1|RBL2|CEBPA|DHFR|CDKN2C|HDAC1|TRIM28|TFDP2|CREBBP|XRCC1|RB1|RBBP4|CBX5|CDK2|ATM|SERPINE1
0_creatingPathways/MSigDB/allSets.RData	REACTOME_SIGNALING_BY_NOTCH	95	20545	2.42673e-07	4.08788e-06	TBL1X|DTX4|MAML3|ATP2A3|LFNG|CCNC|NUMB|SNW1|DLL1|MYC|HDAC6|PSEN1|TLE1|TLE2|HDAC4|HDAC8|ARRB2|NCOR1|TLE3|TNRC6A|NOTCH2|TNRC6C|B4GALT1|SEL1L|HDAC2|E2F3|E2F1|EP300|HDAC3|MIB1|APH1B|MAMLD1|HES5|ADAM10|MFNG|CCND1|POGLUT1|TFDP1|DTX2|KAT2A|KAT2B|MOV10|MAML1|ATP2A2|RPS27A|HDAC11|APH1A|RBPJ|HEY1|MAML2|JAG2|HDAC7|HDAC1|CREBBP|SKP1|HDAC5|TMED2|ST3GAL3|NCOR2|HEY2|MIB2|TBL1XR1|HES1|ARRB1|PSENEN|TLE4|TNRC6B|FB…
0_creatingPathways/MSigDB/allSets.RData	REACTOME_SIGNALING_BY_EGFR_IN_CANCER	104	20545	2.45847e-07	4.09263e-06	PRKCD|PRKAR2B|CDK1|ADRBK1|MAPK1|CREB1|NRAS|CHUK|PRKACB|AKT3|EPS15L1|PAG1|SH3KBP1|AKT1|AP2B1|STAM2|HSP90AA1|ADAM10|PDPK1|ADCY9|FOXO4|EGF|PRKACA|CALM1|RAF1|YWHAB|SOS1|HRAS|GRB2|CLTA|CASP9|RPS27A|ITPR2|PIK3CA|MAPK3|PRKACG|ADCY2|PRKAR2A|PIK3R1|CLTC|AP2S1|CSK|PRKAR1A|RPS6KB2|AP2M1|BAD|TSC2|RICTOR|STAM|MAPKAP1|ADCY3|NR4A1|CDC37|MAP2K2|AP2A2|CALM3|PLCG1|SHC1|FOXO3|EPS15|PTEN|CBL|CDC42|MDM2|AKT2|KRAS|PDE…
0_creatingPathways/MSigDB/allSets.RData	RIBONUCLEOPROTEIN_COMPLEX_BIOGENESIS_AND_ASSEMBLY	80	20545	2.59318e-07	4.26669e-06	GEMIN4|SRPK2|DICER1|GEMIN2|EIF5|DIS3|SDAD1|PAIP1|CRNKL1|DDX20|NOLC1|SRSF5|EIF1AX|NOP58|SRSF1|EXOSC7|USP39|SCAF11|GEMIN5|GEMIN7|EIF2S3|EXOSC2|EXOSC3|GEMIN8|GEMIN6|EIF3B|PAIP2B|EIF4H|SRSF12|EIF4G2|MTIF2|SF1|SNRPD1|EIF3G|SFSWAP|EIF2B5|FBL|SNRPD2|EIF4G3|EIF3J|TXNL4A|EIF3E|EIF2B3|CELF1|SRSF10|SF3A1|EIF4B|EIF2AK3|SF3A2|SRSF6|EIF3D|NPM1|EIF3I|ATXN2|EIF2A|MTIF3|EIF1|EIF2AK4|EIF3H|EIF5A|HSPB1
0_creatingPathways/MSigDB/allSets.RData	KEGG_CHEMOKINE_SIGNALING_PATHWAY	178	20545	2.95406e-07	4.80459e-06	HCK|PPBP|PF4|PRKCD|VAV2|LYN|CX3CR1|CCR2|PRKX|CCR1|CCL5|STAT1|ADRBK1|FGR|DOCK2|NFKB1|BRAF|MAPK1|JAK3|PIK3CG|PIK3CB|SOS2|IKBKG|ELMO1|CXCR4|CCL4|CCR5|NFKBIB|CXCL9|ITK|WAS|NRAS|CCR7|ARRB2|CHUK|PRKACB|AKT3|CRKL|GRK6|GNAI3|RAC2|GNGT2|AKT1|PRKCZ|TIAM1|CXCL11|GNG2|RELA|CXCR2|PF4V1|PLCB2|CCL18|ADCY9|PRKACA|GNG4|RAF1|CXCR6|SOS1|HRAS|CXCL10|CCR6|CCR3|GRB2|CXCL3|JAK2|SHC4|GNG13|GRK4|PIK3R5|CCL28|PIK3R3|PIK3C…
0_creatingPathways/MSigDB/allSets.RData	KEGG_INSULIN_SIGNALING_PATHWAY	135	20545	3.02791e-07	4.86874e-06	PDE3B|HK2|RPS6KB1|PRKAR2B|PRKX|PYGL|ARAF|RHOQ|PCK2|IRS1|FASN|BRAF|MAPK1|MKNK2|MAPK9|EIF4E|PIK3CG|SOCS1|PIK3CB|PRKAB1|SOS2|ACACB|RAPGEF1|HK3|INPP5K|PHKA2|NRAS|PRKAA1|PRKACB|AKT3|EIF4E2|CRKL|ELK1|FLOT2|AKT1|PPP1R3D|SOCS4|PRKCZ|ACACA|PCK1|PDPK1|FBP1|PRKAA2|PRKACA|CALM1|SOCS3|EXOC7|RAF1|SOS1|HRAS|IRS4|PRKCI|GRB2|GYS1|SHC4|FLOT1|PDE3A|PIK3R5|PHKA1|PRKAG2|SLC2A4|PIK3R3|PPP1CB|PIK3CA|MAPK3|PRKACG|SORBS1…
0_creatingPathways/MSigDB/allSets.RData	BIOCARTA_TOLL_PATHWAY	36	20545	3.28564e-07	5.22379e-06	TLR2|MYD88|TLR7|NFKB1|MAP2K6|IRAK1|IKBKG|LY96|MAP3K1|MAP3K7|CD14|CHUK|TLR9|ELK1|EIF2AK2|MAP2K4|TRAF6|TLR6|RELA|TIRAP|MAPK14|MAP3K14|TOLLIP|TLR10|PGLYRP1|TAB2|MAPK8|IKBKB|ECSIT|PPARA|JUN|FOS
0_creatingPathways/MSigDB/allSets.RData	REACTOME_RNA_POL_I_RNA_POL_III_AND_MITOCHONDRIAL_TRANSCRIPTION	92	20545	3.47579e-07	5.46471e-06	POLR1C|SNAPC1|GTF3C4|TBP|CBX3|CDK7|BRF2|ERCC3|EHMT2|TAF1B|TAF1A|GTF3C3|SNAPC4|PTRF|POLR3F|TFAM|POLR1B|SSB|RRN3|ZNF143|H2AFX|UBTF|SNAPC3|POLR3K|H2AFZ|KAT2B|POLR2K|NFIB|MAPK3|POLR3H|BRF1|POLR2L|HIST1H3I|HIST1H2BN|POLR2E|POLR3C|POLR3B|HIST1H3C|GTF2H3|POU2F1|POLR3GL|HIST1H3F|TFB2M|GTF2H1|HIST1H2BM|HIST1H4H|HIST1H3G|POLR3D|HIST1H2BO|HIST2H2AA3|POLR1D|HIST1H2AB|HIST1H4D|HIST1H3B|HIST1H2BK|HIST1H4A|HIST…
0_creatingPathways/MSigDB/allSets.RData	REACTOME_MRNA_PROCESSING	145	20545	3.51613e-07	5.46738e-06	CDC40|POLR2D|CLP1|ADARB1|CPSF2|NUP54|EIF4E|UPF3B|RAE1|NUP214|POLR2B|NFX1|NUP210|HNRNPR|RNMT|CDK7|SNRPA1|PRPF8|CSTF1|ERCC3|LSM11|CSTF2|PAPOLA|SNRPB|NUP153|EFTUD2|SF3B3|NCBP1|SNRPG|NUP37|PABPN1|DNAJC8|SRSF5|RNGTT|SRSF1|SMC1A|NUP155|METTL3|NUP205|U2AF1|PCBP1|RNPS1|U2AF2|TPR|NUP188|SF3B5|DHX38|NUPL2|PHF5A|POLR2K|NUP93|NUP43|SRSF11|HNRNPD|ZNF473|SRSF4|SF3B2|GTF2F2|POLR2L|PRPF6|PRPF4|SNRPD3|SNRPD1|SNRP…
0_creatingPathways/MSigDB/allSets.RData	NEGATIVE_REGULATION_OF_RNA_METABOLIC_PROCESS	126	20545	3.75076e-07	5.76882e-06	JAZF1|SIRT1|MECP2|BCL6|ARID4A|NFX1|SUPT4H1|SMARCE1|HDAC8|CIR1|BCOR|TCEAL1|ZNF281|EPC1|PRDM1|IRF8|ORC2|NSD1|TRIM27|HSBP1|E2F1|ZNF148|ZHX1|SIRT5|RYBP|HELLS|SLA2|ZNF174|ZBTB32|MDFI|SIN3A|TP63|ZHX3|SRSF12|NR0B1|CBY1|IRF2|SNAI2|TGIF1|ING4|CUX1|IRF7|RBPJ|ZNF593|BPTF|RSF1|GATAD2A|DR1|HEXIM1|ZNF345|MEN1|MDM4|ATF7IP|PA2G4|ENO1|STAT3|HDAC5|RB1|NDUFA13|SRSF10|EID1|KLF12|FST|NR6A1|ZNF189|PHF21A|SMAD2|HMGB1|F…
0_creatingPathways/MSigDB/allSets.RData	KEGG_CHRONIC_MYELOID_LEUKEMIA	72	20545	3.94213e-07	5.99797e-06	ARAF|NFKB1|BRAF|MAPK1|PIK3CG|PIK3CB|SOS2|IKBKG|MYC|TGFBR1|NRAS|CHUK|AKT3|CRKL|HDAC2|AKT1|E2F3|E2F1|RELA|TGFB1|E2F2|TGFBR2|RAF1|SOS1|HRAS|CCND1|GRB2|TGFB3|SHC4|PIK3R5|PIK3R3|PIK3CA|MAPK3|STAT5A|PIK3R1|PTPN11|IKBKB|PIK3R2|STAT5B|BAD|MECOM|HDAC1|BCL2L1|GAB2|MAP2K2|CBLB|RB1|SHC1|CDK4|CBL|SMAD3|MDM2|AKT2|CTBP2|KRAS|CDK6|BCR
0_creatingPathways/MSigDB/allSets.RData	REACTOME_MRNA_SPLICING	99	20545	4.42915e-07	6.66728e-06	CDC40|POLR2D|CLP1|CPSF2|UPF3B|POLR2B|NFX1|HNRNPR|SNRPA1|PRPF8|CSTF1|CSTF2|PAPOLA|SNRPB|EFTUD2|SF3B3|NCBP1|SNRPG|PABPN1|DNAJC8|SRSF5|SRSF1|SMC1A|U2AF1|PCBP1|RNPS1|U2AF2|SF3B5|DHX38|PHF5A|POLR2K|SRSF11|HNRNPD|SRSF4|SF3B2|GTF2F2|POLR2L|PRPF6|PRPF4|SNRPD3|SNRPD1|SNRPA|YBX1|POLR2J|HNRNPH1|HNRNPF|SRSF3|HNRNPA3|CD2BP2|SNRPD2|POLR2E|FUS|SF3B1|PCBP2|DHX9|TXNL4A|SNRPF|NUDT21|HNRNPA1|HNRNPA2B1|HNRNPA0|POLR2…
0_creatingPathways/MSigDB/allSets.RData	REACTOME_SIGNALING_BY_TGF_BETA_RECEPTOR_COMPLEX	60	20545	4.68773e-07	6.96786e-06	USP9X|ARHGEF18|PPM1A|CCNC|E2F5|MYC|TGFBR1|RBL1|NCOR1|UBE2D1|PRKCZ|FKBP1A|TGFB1|TGFBR2|MTMR4|PMEPA1|SP1|TFDP1|SMURF1|CDKN2B|RPS27A|PPP1CB|CCNT2|TGIF1|SMURF2|TRIM33|HDAC1|WWTR1|MEN1|STUB1|RHOA|CCNT1|F11R|TGIF2|XPO1|UBE2D3|SMAD2|NCOR2|PARP1|STRAP|PARD3|SMAD3|SKIL|SERPINE1|CDK9|PPP1R15A|SKI
0_creatingPathways/MSigDB/allSets.RData	KEGG_PANCREATIC_CANCER	69	20545	4.72731e-07	6.96786e-06	ARHGEF6|ARAF|STAT1|NFKB1|BRAF|MAPK1|MAPK9|PIK3CG|PIK3CB|IKBKG|TGFBR1|VEGFA|CHUK|AKT3|RAC2|AKT1|E2F3|E2F1|RELA|TGFB1|RAD51|E2F2|EGF|TGFBR2|BRCA2|RAF1|RALB|CCND1|RALGDS|TGFA|TGFB3|CASP9|PIK3R5|VEGFB|PIK3R3|PIK3CA|MAPK3|PGF|PIK3R1|MAPK8|IKBKB|PIK3R2|BAD|BCL2L1|STAT3|RB1|RALBP1|SMAD2|CDK4|SMAD3|CDC42|JAK1|AKT2|ERBB2|KRAS|CDK6
0_creatingPathways/MSigDB/allSets.RData	KCCGNSWTTT_UNKNOWN	98	20545	4.9412e-07	7.20804e-06	OGT|AP1G1|USP3|CCNA2|ARMCX6|STAG2|SYNCRIP|NONO|ZNF711|CEP95|CBX3|MAX|CRKL|KDM3A|TRIM27|E2F3|JARID2|SMC3|LNPEP|NHS|PRICKLE1|ACLY|SP1|SOS1|DHX15|PAFAH1B1|PAK7|IGF2BP3|TAF15|GRHL3|EIF4G2|NCAM1|PTBP2|MIRLET7BHG|SF1|ENSA|HNRNPH1|NIPBL|RBPJ|AP3D1|FAAH|SRSF3|RBM39|PICALM|DDX6|POU2F1|KDM2A|HNRNPA2B1|CELF1|DDX5|SPRED2|XPO1|PHF21A|ACVR2A|DAP3|TRA2B|GNG11|FOXO3|ATP5G2|CSNK1A1|PCF11|ILF3|LRRC1|RBM4|CXXC5|BCL…
0_creatingPathways/MSigDB/allSets.RData	NEGATIVE_REGULATION_OF_TRANSCRIPTION_DNA_DEPENDENT	124	20545	5.23117e-07	7.55316e-06	JAZF1|SIRT1|MECP2|BCL6|ARID4A|NFX1|SUPT4H1|SMARCE1|HDAC8|CIR1|BCOR|TCEAL1|ZNF281|EPC1|PRDM1|IRF8|ORC2|NSD1|TRIM27|HSBP1|E2F1|ZNF148|ZHX1|SIRT5|RYBP|HELLS|SLA2|ZNF174|ZBTB32|MDFI|SIN3A|TP63|ZHX3|NR0B1|CBY1|IRF2|SNAI2|TGIF1|ING4|CUX1|IRF7|RBPJ|ZNF593|BPTF|RSF1|GATAD2A|DR1|HEXIM1|ZNF345|MEN1|MDM4|ATF7IP|PA2G4|ENO1|STAT3|HDAC5|RB1|NDUFA13|EID1|KLF12|FST|NR6A1|ZNF189|PHF21A|SMAD2|HMGB1|FOXN3|ZMYND11|A…
0_creatingPathways/MSigDB/allSets.RData	CHROMOSOME_ORGANIZATION_AND_BIOGENESIS	120	20545	6.20158e-07	8.80801e-06	TOP2A|NCAPH|ASF1A|HUWE1|SUPT16H|SIRT1|LATS1|CENPE|CHAF1B|REC8|HDAC6|SUPT4H1|SMARCE1|NAP1L3|HDAC4|HDAC8|EZH2|CDC23|TINF2|TERF2|HDAC2|NSD1|RFC1|ACIN1|NUSAP1|PHB|ESPL1|AIFM2|INO80|ERCC4|NDC80|SMC1A|HDAC3|HMGA2|PBRM1|SIRT5|KAT8|CHAF1A|HELLS|MIS12|NAP1L4|PRMT7|H1FNT|SUV39H2|MSH3|KAT2A|TERT|ZWINT|SMARCC1|PDS5B|HDAC11|MSH2|PTGES3|UBE2N|MRE11A|KDM4A|TAF6L|SET|ARID1A|SMARCA5|BPTF|RSF1|ACD|HDAC7|DDX11|HDAC…
0_creatingPathways/MSigDB/allSets.RData	PID_IL12_STAT4_PATHWAY	32	20545	6.22474e-07	8.80801e-06	PPP3R1|CD28|MAPK9|CD86|CD247|STAT4|IFNG|IRF1|CD3G|IL2RA|CD3D|PRF1|IL18RAP|TGFB1|IL18R1|CD80|IL13|MAPK8|CREBBP|STAT3|IL18|PIAS2|PPP3CA|TBX21|ETV5|JUN|FOS
0_creatingPathways/MSigDB/allSets.RData	SIG_PIP3_SIGNALING_IN_B_LYMPHOCYTES	36	20545	6.46724e-07	9.06054e-06	RPS6KA3|LYN|PTPRC|RPS6KB1|PHF11|DAPP1|RPS6KA1|PDK1|AKT3|FLOT2|BTK|AKT1|NR4A3|SAG|PLCG2|CYTH3|FLOT1|PIK3R5|ITPR2|PIK3CA|PREX1|SYK|CD19|FOXO3|PTEN|AKT2|ITPR3|GAB1|BCR|RPS6KA2|ITPR1
0_creatingPathways/MSigDB/allSets.RData	V$E2F_Q2	162	20545	6.73467e-07	9.34271e-06	RABIF|CSGALNACT2|ATP1B1|ZNF503|HNRNPR|ADO|RASGEF1A|DNAJB12|PRKACB|RNF19B|ZNF281|ADIPOR1|TFAP2E|PIP4K2A|LRP8|MED8|MPZL1|SFT2D2|TAL1|MAPKAPK2|CAPZA1|VPS26A|LRRC41|DHCR24|PRDM16|RNF207|TPR|GNG4|FAM13C|SERBP1|RCC2|SUV39H2|SNX27|TMEM56|PDIK1L|VAMP3|ORC1|GPR161|PUSL1|PUM1|LAMTOR2|NCDN|PIK3R3|APH1A|ZNF644|WAC|DAB1|NEGR1|ZNF32|PPP2R5A|H6PD|COL13A1|ZCCHC17|MAST2|VDAC2|PLK3|RRAGC|USF1|ANP32E|PPP1R12B|TRIM3…
0_creatingPathways/MSigDB/allSets.RData	KEGG_UBIQUITIN_MEDIATED_PROTEOLYSIS	129	20545	6.89662e-07	9.43003e-06	BIRC3|UBE2F|CDC27|UBE2G1|UBE2A|HUWE1|CUL4B|XIAP|UBA1|PML|SOCS1|UBE2G2|TRIM32|UBE2L3|MAP3K1|CDC23|KLHL9|UBE2D1|UBA6|UBA2|UBE2I|UBE2Z|UBE2J1|FZR1|TRIM37|UBE2E2|TRAF6|DDB2|TRIP12|UBE4A|CUL3|ERCC8|UBE2R2|SOCS3|UBE2Q1|UBE2Q2|ANAPC2|PIAS1|RCHY1|SKP2|FBXO4|CDC34|RNF7|SMURF1|UBE2D2|BTRC|UBE2D4|NEDD4L|UBE2N|NEDD4|CUL5|CDC26|SMURF2|UBE2M|UBE2B|RFWD2|WWP2|BIRC2|PIAS3|CUL4A|KEAP1|SAE1|UBE2E1|UBE2E3|STUB1|TCE…
0_creatingPathways/MSigDB/allSets.RData	AAGWWRNYGGC_UNKNOWN	110	20545	6.93091e-07	9.43003e-06	CHCHD7|PHF8|SUPT16H|HMGXB4|IRAK1|NUS1|RAB22A|RLIM|EIF5|DNAJC7|RBM3|CASC5|ATG2B|ZZEF1|NRAS|EPC1|UBIAD1|PRDM1|MED27|STRN4|RFC1|ARCN1|EP300|CAMKMT|SNX13|MED1|ZC3HC1|SUV39H2|YY1|SMYD5|OTX1|C16orf72|C1orf61|STAU1|ADAMTS9|CNOT4|SHANK2|TRIM8|HOXB6|ZNF644|PSMD8|RAB1B|CXXC1|GNAI2|SFN|FMO5|BNC2|PCIF1|PIGN|PRMT1|PCNT|POLK|NFYC|PPP1R12B|RAD23A|ARF1|WDR47|CDKN2C|ZBTB4|ZBTB22|VAMP2|PRRC2C|NASP|ANKHD1|ATF1|TSC1…
0_creatingPathways/MSigDB/allSets.RData	PID_CXCR4_PATHWAY	100	20545	7.73656e-07	1.04259e-05	HCK|LYN|PTPRC|BLK|STAT1|MMP9|ADRBK1|FGR|PIK3CG|GNA13|PIK3CB|CXCR4|CD247|ARRB2|GRK6|GNAI3|PAG1|AKT1|PRKCZ|CD3G|CD3D|GNG2|PLCB2|SSH1|GNAZ|VPS4B|PDPK1|RALB|VPS4A|LIMK1|CFL1|ITGA8|JAK2|PIK3R5|ITGA2|PIK3R3|PIK3CA|GNAI2|ITGA11|STAT5A|PIK3R1|PTPN11|CSK|PIK3R2|STAT5B|BAD|PLCB3|RICTOR|UBQLN1|PIK3R6|FYN|RHOA|PTK2B|MAPKAP1|STAT3|INPP5D|ITGAV|PTEN|GNB1|CDC42|PTK2|PAK1|ITGA4|RHOB|ITGB1|GNAI1|ITGA6|ITGA9|PLCB1
0_creatingPathways/MSigDB/allSets.RData	PID_IL12_2PATHWAY	60	20545	7.81472e-07	1.04319e-05	IL1B|IL2RG|PPP3R1|STAT1|GZMA|RELB|NFKB1|MAP2K6|EOMES|SOCS1|CD8A|CCL4|CCR5|CD247|STAT4|IFNG|CD3G|IL2RA|CD3D|IL18RAP|GZMB|RELA|IL18R1|IL1R1|MAPK14|IL2RB|JAK2|TYK2|SPHK2|NOS2|IL12RB2|IL12RB1|STAT5A|STAT6|B2M|RIPK2|STAT3|HLX|IL12A|IL18|PPP3CA|GADD45B|GADD45G|TBX21|FOS
0_creatingPathways/MSigDB/allSets.RData	REACTOME_RNA_POL_I_TRANSCRIPTION	60	20545	8.49534e-07	1.1103e-05	POLR1C|CBX3|CDK7|ERCC3|EHMT2|TAF1B|TAF1A|PTRF|POLR1B|RRN3|H2AFX|UBTF|H2AFZ|KAT2B|POLR2K|MAPK3|HIST1H3I|HIST1H2BN|HIST1H3C|GTF2H3|HIST1H3F|GTF2H1|HIST1H2BM|HIST1H4H|HIST1H3G|HIST1H2BO|HIST2H2AA3|POLR1D|HIST1H2AB|HIST1H4D|HIST1H3B|HIST1H2BK|HIST1H4A|HIST1H3A|HIST1H2BE|HIST1H4E|HIST1H2BH|HIST1H2AC|HIST1H2BD|HIST1H2AJ|HIST1H2BC|HIST2H2BE|HIST1H2BB|HIST1H2AE
0_creatingPathways/MSigDB/allSets.RData	REACTOME_CELL_CYCLE_CHECKPOINTS	107	20545	8.52721e-07	1.1103e-05	PSMB2|PSMD12|CDK1|PSMD10|CDC27|PSMA3|CDC45|MAD2L1|PSMD7|MCM6|DBF4|HUS1|ORC3|PSMC2|CHEK1|ORC5|RFC3|CCNB1|PSMC6|CDC23|RAD17|PSMD11|PSME4|UBE2D1|CCNE1|ORC2|CCNB2|RAD1|PSMD5|PSMB1|CCNE2|MCM2|PSMD1|ORC6|ORC4|CDC25A|PSMC1|PSMD6|BUB1B|MCM10|CDC6|MCM3|PSMA2|CDC25C|ANAPC2|PSMA8|RPA1|ORC1|RPS27A|ATR|PSMD8|PSMC5|PSMB7|MCM8|CDC26|PSMD4|PSMD13|PSMB9|WEE1|PSMB4|RFWD2|PSMA5|PSMB10|UBE2E1|PSMC3|PSMA7|PSMD9|CDC16…
0_creatingPathways/MSigDB/allSets.RData	ACAWNRNSRCGG_UNKNOWN	58	20545	8.55284e-07	1.1103e-05	TRIB2|MED14|PELI2|ZFX|PIM2|RBM3|FKBP3|CEP95|MTMR3|CRKL|RXRB|SUMO1|BCL2L13|EP300|AGER|TGFB1I1|NCOA6|EIF4G2|PUM1|CXXC1|PCIF1|KPNA6|CAPRIN1|NFYC|SRSF3|ARF1|CKB|RUNX1T1|SREBF2|PRPF38B|NR4A1|SATB2|DDX5|ELOVL5|TRA2B|UBE4B|NR2C2|GPC6|PCF11|ILF3|MRPL1|SLIT2|DDX17
0_creatingPathways/MSigDB/allSets.RData	KEGG_SYSTEMIC_LUPUS_ERYTHEMATOSUS	96	20545	8.73735e-07	1.12394e-05	CD28|CD86|ELANE|C1QC|TRIM21|C1QA|HLA-DMB|SNRPB|IFNG|C1QB|H2AFY2|SSB|C2|TROVE2|FCGR3B|FCGR2B|H2AFX|FCGR2C|CD80|TNF|CTSG|H2AFZ|H2BFM|ACTN2|HLA-DOB|HIST3H2A|ACTN1|HLA-DOA|GRIN2A|SNRPD3|SNRPD1|C5|H2AFV|HLA-DMA|HIST1H3I|HIST1H2BN|HIST1H3C|HIST1H3F|HIST1H2BM|ACTN4|HIST1H4H|HIST1H3G|HIST1H2BO|HIST2H2AA3|H2AFY|HLA-DPB1|HIST1H2AB|HLA-DPA1|HIST1H4D|HIST1H2AK|HIST1H3B|HIST1H2BK|HIST1H4A|H2AFJ|HIST1H3A|HIST1…
0_creatingPathways/MSigDB/allSets.RData	REACTOME_GPVI_MEDIATED_ACTIVATION_CASCADE	31	20545	8.97162e-07	1.14368e-05	FCER1G|COL1A1|LYN|PIK3CG|PIK3CB|LAT|AKT3|RAC2|AKT1|PRKCZ|RHOG|PLCG2|PDPK1|COL1A2|PIK3R5|PIK3R3|PIK3CA|PIK3R1|PIK3R2|PIK3R6|FYN|RHOA|SYK|LCP2|CDC42|AKT2|RHOB|VAV3
0_creatingPathways/MSigDB/allSets.RData	KEGG_P53_SIGNALING_PATHWAY	65	20545	1.01444e-06	1.28164e-05	CCNG2|FAS|CDK1|TP53I3|APAF1|BID|RRM2|CHEK1|CCNB1|GTSE1|SESN2|CCNE1|CCNB2|CCNE2|DDB2|PERP|RCHY1|CCND1|CCND3|IGFBP3|TP73|CASP9|THBS1|CASP8|ATR|RRM2B|SFN|SESN3|CCNG1|RFWD2|TSC2|EI24|MDM4|SIAH1|TNFRSF10B|ZMAT3|CCND2|CDK2|CDK4|PTEN|ATM|MDM2|GADD45B|SERPINE1|GADD45G|SESN1|CDK6|PMAIP1|GADD45A
0_creatingPathways/MSigDB/allSets.RData	TMTCGCGANR_UNKNOWN	149	20545	1.12431e-06	1.40787e-05	CHURC1|PSMB2|POLR1C|CAMK2D|SUV39H1|POU4F1|WDR44|CDK12|UPF3B|EIF5|BZW1|THAP1|PURA|COX7B|IDH3G|MAP3K7|SLC12A2|NOL11|CHUK|HSPA4|TRAPPC2|OFD1|PRDX4|LUC7L2|PSMD5|GGNBP2|ASXL1|TROAP|ICMT|RRAGA|SRSF5|STYXL1|SEPT7|MARCH7|THAP7|DBR1|SMC1A|VDAC3|NOL9|DGUOK|PTPN4|CYB5D1|BCAS3|DNAJC27|MAPK14|WDR6|UHRF2|CD2AP|ZNF346|MDH2|ATP5F1|SLC25A11|NPTN|CDC5L|SMG7|GPBP1|RPL10A|BANP|RPS19|WDR73|MBTPS1|SMG5|SEC63|PPP1R12A|…
0_creatingPathways/MSigDB/allSets.RData	REACTOME_MITOTIC_G2_G2_M_PHASES	77	20545	1.14434e-06	1.41753e-05	CSNK1D|PRKAR2B|CDK1|PLK4|CETN2|CCNA2|TUBG2|DYNC1H1|CDC25B|CKAP5|CEP76|CEP72|CCNB1|TUBGCP3|CDK7|CEP135|OFD1|CCNB2|E2F3|CDC25A|E2F1|DYNC1I2|NEK2|HSP90AA1|PRKACA|ACTR1A|CCNA1|TUBGCP5|TUBB|CDC25C|CEP63|TUBG1|PAFAH1B1|CLASP1|CENPJ|PLK1|NEDD1|CEP164|DYNLL1|TUBB4B|HAUS2|PCNT|WEE1|CDK5RAP2|DCTN2|ALMS1|CNTRL|TUBA4A|NUMA1|PCM1|XPO1|CEP290|CDK2|CEP57|TUBA1A|SDCCAG8|NINL
0_creatingPathways/MSigDB/allSets.RData	REACTOME_RNA_POL_I_PROMOTER_OPENING	37	20545	1.15205e-06	1.41753e-05	H2AFX|UBTF|H2AFZ|MAPK3|HIST1H3I|HIST1H2BN|HIST1H3C|HIST1H3F|HIST1H2BM|HIST1H4H|HIST1H3G|HIST1H2BO|HIST2H2AA3|HIST1H2AB|HIST1H4D|HIST1H3B|HIST1H2BK|HIST1H4A|HIST1H3A|HIST1H2BE|HIST1H4E|HIST1H2BH|HIST1H2AC|HIST1H2BD|HIST1H2AJ|HIST1H2BC|HIST2H2BE|HIST1H2BB|HIST1H2AE
0_creatingPathways/MSigDB/allSets.RData	KEGG_SMALL_CELL_LUNG_CANCER	84	20545	1.17246e-06	1.4302e-05	RXRA|BIRC3|TRAF4|NFKB1|APAF1|XIAP|PIK3CG|LAMA5|PIK3CB|IKBKG|TRAF3|MYC|ITGA2B|MAX|CHUK|AKT3|CCNE1|AKT1|E2F3|CCNE2|RXRB|TRAF6|E2F1|RELA|E2F2|PIAS1|CCND1|SKP2|TRAF1|BCL2|LAMA2|CASP9|PIK3R5|CDKN2B|NOS2|ITGA2|PIK3R3|PIK3CA|LAMB1|CKS1B|FN1|PIK3R1|LAMC1|IKBKB|PIK3R2|FHIT|BIRC2|PIAS3|TRAF5|LAMB2|BCL2L1|RB1|ITGAV|CDK2|CDK4|PIAS2|PTEN|AKT2|PTK2|CDK6|ITGB1|LAMA3|ITGA6
0_creatingPathways/MSigDB/allSets.RData	KEGG_PROGESTERONE_MEDIATED_OOCYTE_MATURATION	83	20545	1.19754e-06	1.44333e-05	RPS6KA3|PDE3B|PRKX|ARAF|CDK1|CDC27|BUB1|BRAF|MAPK1|CCNA2|MAPK9|MAD2L1|PIK3CG|PIK3CB|CDC25B|RPS6KA1|CCNB1|IGF1R|CDC23|PRKACB|AKT3|GNAI3|FZR1|CCNB2|AKT1|CDC25A|MAPK12|HSP90AA1|ADCY9|PRKACA|CCNA1|RAF1|CDC25C|MAPK14|ANAPC2|MOS|PGR|PLK1|PDE3A|PIK3R5|PIK3R3|PIK3CA|MAPK3|PRKACG|ADCY2|GNAI2|CDC26|PIK3R1|MAD2L2|MAPK8|PIK3R2|MAPK13|ADCY3|CDC16|ANAPC5|CDK2|HSP90AB1|AKT2|KRAS|ADCY6|RPS6KA2|GNAI1
0_creatingPathways/MSigDB/allSets.RData	REACTOME_SIGNALING_BY_NOTCH1	67	20545	1.20362e-06	1.44333e-05	TBL1X|DTX4|MAML3|CCNC|NUMB|SNW1|DLL1|MYC|HDAC6|PSEN1|TLE1|TLE2|HDAC4|HDAC8|ARRB2|NCOR1|TLE3|HDAC2|EP300|HDAC3|MIB1|APH1B|MAMLD1|HES5|ADAM10|DTX2|KAT2A|KAT2B|MAML1|RPS27A|HDAC11|APH1A|RBPJ|HEY1|MAML2|JAG2|HDAC7|HDAC1|CREBBP|SKP1|HDAC5|NCOR2|HEY2|MIB2|TBL1XR1|HES1|ARRB1|PSENEN|TLE4|FBXW7
0_creatingPathways/MSigDB/allSets.RData	RNA_PROCESSING	162	20545	1.29179e-06	1.52447e-05	RBMS1|GEMIN4|DUSP11|CDC40|SRPK2|DHX8|PPIG|SNW1|SYNCRIP|GRSF1|GEMIN2|NONO|DIS3|RBM3|HNRNPR|KIN|SRPK1|RNMT|SNRPA1|PRPF8|CSTF1|INTS12|INTS1|CSTF2|PRPF4B|SNRPB|CRNKL1|DDX20|EFTUD2|SF3B3|NCBP1|TRNT1|SNRPG|NOLC1|LSM6|SRSF5|RNGTT|NSUN2|BICD1|NOP58|SETX|SRSF1|DBR1|EXOSC7|INTS10|USP39|SCAF11|UPF1|GEMIN5|SSB|PRPF3|RP9|GEMIN7|U2AF1|EXOSC2|RNPS1|AGGF1|EXOSC3|INTS4|CWC15|DHX15|ZNF346|DHX38|GEMIN8|GEMIN6|IGF2B…
0_creatingPathways/MSigDB/allSets.RData	PROTEIN_RNA_COMPLEX_ASSEMBLY	63	20545	1.30224e-06	1.52447e-05	SRPK2|DICER1|GEMIN2|EIF5|PAIP1|CRNKL1|DDX20|SRSF5|EIF1AX|SRSF1|USP39|SCAF11|EIF2S3|EIF3B|PAIP2B|EIF4H|SRSF12|EIF4G2|MTIF2|SF1|SNRPD1|EIF3G|SFSWAP|EIF2B5|SNRPD2|EIF4G3|EIF3J|TXNL4A|EIF3E|EIF2B3|CELF1|SRSF10|SF3A1|EIF4B|EIF2AK3|SF3A2|SRSF6|EIF3D|NPM1|EIF3I|ATXN2|EIF2A|MTIF3|EIF1|EIF2AK4|EIF3H|EIF5A|HSPB1
0_creatingPathways/MSigDB/allSets.RData	PID_MYC_REPRESS_PATHWAY	61	20545	1.30361e-06	1.52447e-05	LGALS1|CCL5|CLU|ZFP36L1|CEBPD|ALDH9A1|MYC|TBP|MAX|CREB1|RBL1|IRF8|NFYB|SFRP1|EP300|HDAC3|ID2|COL1A2|SP1|CFLAR|CCND1|BCL2|CDKN2B|PPP2R4|NDRG1|DNMT3A|TMEM126A|ITGB4|CEBPA|SFXN3|NFYC|TSC2|HDAC1|GFI1|DNTT|SMAD2|CSDE1|FOXO3|SMAD3|ERBB2|DKK1|ITGB1|TJP2|GADD45A|ITGA6
0_creatingPathways/MSigDB/allSets.RData	PID_IL8_CXCR2_PATHWAY	33	20545	1.33316e-06	1.54625e-05	HCK|LYN|FGR|DOCK2|PIK3CG|ELMO1|ARRB2|RAC2|AKT1|GNG2|CXCR2|PLCB2|RAB5A|PDPK1|VASP|GNAI2|PLCB3|GNA15|PIK3R6|PRKCB|RAB11A|GNB1|CBL|ARRB1|PRKCA|PLCB1
0_creatingPathways/MSigDB/allSets.RData	KEGG_PROSTATE_CANCER	89	20545	1.35562e-06	1.55952e-05	ARAF|NFKB1|BRAF|MAPK1|PIK3CG|PIK3CB|SOS2|IKBKG|CREB1|IGF1R|NRAS|CHUK|HSP90B1|AKT3|CCNE1|AKT1|E2F3|CCNE2|E2F1|EP300|RELA|HSP90AA1|PDPK1|E2F2|EGF|RAF1|SOS1|HRAS|CCND1|GRB2|NKX3-1|BCL2|TGFA|CASP9|PDGFB|PIK3R5|KLK3|PIK3R3|PIK3CA|MAPK3|CTNNB1|FGFR2|CREB3|PIK3R1|CREB3L2|IKBKB|PIK3R2|CREB3L4|BAD|FGFR1|CREB3L1|TCF7|CREBBP|MAP2K2|RB1|ATF4|PDGFA|CDK2|PTEN|HSP90AB1|LEF1|TCF7L2|MDM2|AKT2|ERBB2|KRAS|CREB5
0_creatingPathways/MSigDB/allSets.RData	CGTSACG_V$PAX3_B	138	20545	1.4093e-06	1.6082e-05	CASK|SOAT1|RELB|SUPT16H|BRAF|EIF4E|PLK2|DBF4|RBM18|BCL11B|ZNF711|SMARCE1|ZFY|TMEM165|RNF146|ZZEF1|USP8|MFSD5|ZEB2|GK|EGR2|EPC1|DHX36|PPP1R3D|GIGYF2|MASTL|AFF4|POLB|AP2B1|YME1L1|VPS26A|BHLHE40|LTBP1|PDXDC1|HMGN1|ADAM10|PBRM1|PAK2|DCAF11|ARFGEF1|PNRC1|SLC6A12|TRIB1|MINK1|TAF11|ACTR3B|RAD51C|CDC14B|GLYR1|WSB1|PELI3|PDZD7|TEX14|GGA1|EGR1|EGR3|HABP4|EN2|VPS37B|RASD1|CUL5|TSC22D2|SLC25A33|SFXN3|IKBKB|S…
0_creatingPathways/MSigDB/allSets.RData	V$SREBP1_01	160	20545	1.47745e-06	1.67247e-05	ATP7A|TCEAL3|HK2|FMR1|CAMK2D|NGFRAP1|DIRC2|GPNMB|HIVEP1|SUPT16H|KLHL28|ARMCX6|SIRT1|TADA1|RAB22A|ALDH6A1|SMCR8|GLA|FEN1|RNF146|KIAA1715|MFSD5|TCEAL1|ATP6V0D1|EPC1|ASPSCR1|KAT7|GIGYF2|EME1|MCM2|AFF4|FAM179B|STX6|VPS26A|DSCAM|ABR|BEX1|RNF219|ARMCX3|ATP6V1A|U2AF2|PPCS|FAM192A|CEP63|CLN3|TUG1|IRS4|HPS3|SLC35A5|ZFYVE26|ARPC5|SUPT6H|CNPPD1|EIF4G1|ADCY2|TOPORS|RRM2B|IGF2R|JOSD1|CUL5|SET|SNRPA|SNX2|FAM13…
0_creatingPathways/MSigDB/allSets.RData	REACTOME_MEIOSIS	87	20545	1.53568e-06	1.7246e-05	LMNB1|STAG2|DIDO1|REC8|TINF2|TERF2|UBE2I|BLM|SMC1A|SMC3|RAD51|MND1|H2AFX|BRCA2|MLH3|TEX12|STAG1|RAD51C|RPA1|H2AFZ|SMC1B|HSPA2|ATR|MRE11A|HIST1H3I|HIST1H2BN|ACD|LMNA|HIST1H3C|RAD50|HIST1H3F|HIST1H2BM|NBN|HIST1H4H|HIST1H3G|HIST1H2BO|HIST2H2AA3|SYNE2|CDK2|CDK4|RAD21|HIST1H2AB|HIST1H4D|ATM|HIST1H3B|HIST1H2BK|HIST1H4A|HIST1H3A|HIST1H2BE|HIST1H4E|HIST1H2BH|HIST1H2AC|HIST1H2BD|HIST1H2AJ|HIST1H2BC|STAG3|…
0_creatingPathways/MSigDB/allSets.RData	CCAWYNNGAAR_UNKNOWN	130	20545	1.56986e-06	1.7491e-05	FAM49A|RBMS1|NXT2|PLK4|MAGT1|TMED10|CDC45|MKNK2|BRWD3|RLIM|BCL6|PPM1B|ZFY|CCNB1|FIP1L1|SOX4|DAAM1|SPC25|DHX57|PPP2R5D|KDM3A|PPM1L|MED8|HSD11B1|AKR1B1|ID4|LRRC41|ARL4C|TSPAN33|MTMR4|PIGT|SCUBE3|ARHGAP33|RCC2|FOXP2|GAN|MFSD2A|SLITRK1|PDS5B|NCDN|APH1A|HIST3H2A|CKS1B|POLR3H|GNAI2|SFN|EMG1|PHB2|ING4|RBL2|CPNE1|YBX1|HHEX|SMURF2|STARD4|PCNA|MECOM|TESK2|SH3RF1|SP2|TBX19|PPP2R2A|DNM2|POLR3GL|ARHGAP5|PMEL|…
0_creatingPathways/MSigDB/allSets.RData	TNCATNTCCYR_UNKNOWN	120	20545	1.62976e-06	1.80165e-05	CASK|CD96|GPR183|FTSJ1|TLR7|CLEC7A|AGTRAP|MAP2K6|PIK3CG|PDE6D|SAP130|ZNFX1|SLC35B4|RDH11|HDAC8|COX7B|BET1|PNKD|C5orf22|CD180|DEF6|SYMPK|NR4A3|BIN1|MED15|MRPL50|VPRBP|ENOX2|DROSHA|SHKBP1|DYNC1I2|NTAN1|POLR1B|SDPR|ZNF471|ADAM22|FOXO4|ZNF569|TMED5|ACTR3B|ALKBH8|ZFP2|ZNF568|TTC1|SNAPC3|DTX2|ZNF570|ZNF420|HOXA5|MADD|APBA3|HSD17B4|UBE2N|PPP2R5B|HSD11B1L|MRPL54|COQ10A|MTR|COX7C|PTPN11|MARCH5|CPEB3|CHMP2…
0_creatingPathways/MSigDB/allSets.RData	YGCANTGCR_UNKNOWN	115	20545	1.96995e-06	2.16084e-05	MBTPS2|PLEKHA1|MAGED1|FGF13|DGKD|NONO|PURA|UVRAG|HMGCLL1|USP8|ANXA6|LSM11|HAUS6|TMEM88|BMPR2|SMC1A|HGF|ELOVL4|FBXO11|SEMA7A|ZDHHC15|NLGN3|SLC39A6|SYNJ1|PNMA6A|PSAP|VSNL1|AHI1|KCNA1|GBF1|NOVA1|EIF4G2|CDK14|TOPORS|SFXN5|CPNE1|CLTC|ATP13A1|TRIM9|SRSF8|ASCL2|EWSR1|DDX6|MAP2K7|FGFR1|FAM13B|STX16|CCP110|GANAB|ARHGAP5|OCIAD1|PRRC2C|GAB2|MGEA5|CDC42SE1|CHD2|PCM1|CALM3|KPNA1|CSDE1|SARS|VAMP1|RTN3|GSPT1|EL…
0_creatingPathways/MSigDB/allSets.RData	PID_KIT_PATHWAY	52	20545	2.06529e-06	2.23621e-05	LYN|RPS6KB1|STAT1|SOCS1|KIT|MAP4K1|SH2B3|CRKL|EPOR|MATK|AKT1|PDPK1|RAF1|TEC|SOS1|HRAS|GRB2|BCL2|JAK2|MITF|DOK1|PIK3CA|MAPK3|SNAI2|STAT5A|PIK3R1|PTPN11|MAPK8|BAD|CREBBP|STAT3|SPRED1|MAP2K2|SPRED2|SHC1|GRB10|FOXO3|PTEN|FER|PIK3C2B|CBL|STAP1|GAB1
0_creatingPathways/MSigDB/allSets.RData	PID_IL8_CXCR1_PATHWAY	27	20545	2.08246e-06	2.23621e-05	HCK|LYN|ADRBK1|FGR|PIK3CG|ARRB2|AKT1|GNG2|PLCB2|RAB5A|PDPK1|GNAI2|PLCB3|GNA15|PIK3R6|PRKCB|GNB1|CBL|PRKCE|ARRB1|PRKCA|PLCB1
0_creatingPathways/MSigDB/allSets.RData	REACTOME_NOTCH1_INTRACELLULAR_DOMAIN_REGULATES_TRANSCRIPTION	44	20545	2.08607e-06	2.23621e-05	TBL1X|MAML3|CCNC|SNW1|MYC|HDAC6|TLE1|TLE2|HDAC4|HDAC8|NCOR1|TLE3|HDAC2|EP300|HDAC3|MAMLD1|HES5|KAT2A|KAT2B|MAML1|RPS27A|HDAC11|RBPJ|HEY1|MAML2|HDAC7|HDAC1|CREBBP|SKP1|HDAC5|NCOR2|HEY2|TBL1XR1|HES1|TLE4|FBXW7
0_creatingPathways/MSigDB/allSets.RData	REACTOME_SIGNALING_BY_SCF_KIT	75	20545	2.15541e-06	2.29316e-05	LYN|CDK1|STAT1|MMP9|MAPK1|SOCS1|KIT|CHEK1|SH2B3|CREB1|NRAS|CHUK|AKT3|AKT1|FES|PDPK1|FOXO4|RAF1|YWHAB|TEC|SOS1|HRAS|GRB2|JAK2|CASP9|PIK3R3|PIK3CA|MAPK3|STAT5A|PIK3R1|PIK3R2|STAT5B|RPS6KB2|BAD|TSC2|RICTOR|SOCS6|FYN|MAPKAP1|GAB2|STAT3|NR4A1|MAP2K2|GRB7|GRB10|FOXO3|PTEN|FER|CBL|MDM2|AKT2|KRAS|PHLPP1|PRKCA
0_creatingPathways/MSigDB/allSets.RData	PROTEIN_DNA_COMPLEX_ASSEMBLY	48	20545	2.26822e-06	2.39517e-05	MED23|MED14|ASF1A|CHAF1B|GTF2E1|GTF3C4|NAP1L3|TBP|CDK7|MED13|MED26|MED27|E2F3|TAF5|PTRF|E2F2|MED1|CHAF1A|TAF2|NAP1L4|PBX1|MED30|MED7|NCOA6|GTF2F2|BRF1|SET|SMARCA5|RSF1|THRAP3|MED16|ATF7IP|MED17|HMGB1|MAZ|GTF2F1|PBX4|NAP1L1|CDK9|PBX3
0_creatingPathways/MSigDB/allSets.RData	YYCATTCAWW_UNKNOWN	180	20545	2.39591e-06	2.51127e-05	CASK|BASP1|VCAN|WASF1|PRKAR2B|TRIB2|KCNQ5|MYO1C|ETS2|CDC40|PPM1A|EIF4E|ANGPT2|LMNB1|USP10|NAA15|CEP95|DUSP4|IGF1R|DAAM1|ELOVL6|CORO1A|AAK1|LRP8|E2F3|NR4A3|USP14|TOB1|NF2|EP300|PGM3|FOSL1|PLCB2|USP7|RAB5C|SENP8|RANBP1|RAB30|CALM1|SP4|B3GNT6|RAB35|RWDD2A|LGALS3|ANK3|CCND1|TNFSF11|MFSD2A|IGF2BP3|LOXL4|GDPD5|TP63|GRHL3|SLC26A7|EFEMP2|CPS1|ATP5G1|ZNF646|ERBB4|UBE2N|NFIA|RFX4|TRMT2A|PAPPA|NEDD4|ZCCHC17…
0_creatingPathways/MSigDB/allSets.RData	REACTOME_TRANSCRIPTIONAL_REGULATION_OF_WHITE_ADIPOCYTE_DIFFERENTIATION	70	20545	2.55141e-06	2.65459e-05	TBL1X|MED23|RXRA|MED6|MED14|CEBPD|MED22|CCNC|CDK19|NCOA3|TGS1|MED26|NCOR1|EGR2|CEBPB|MED27|MED8|MED15|MED10|SMARCD3|EP300|RELA|HDAC3|TGFB1|PCK1|MED1|CD36|TNF|MED20|CCND3|MED30|MED7|NCOA6|MED25|SLC2A4|MED29|MED16|KLF5|CREBBP|MED31|MED17|SREBF1|MED13L|NCOR2|CDK4|LPL|NCOA1|PPARA|TBL1XR1|KLF4|EBF1
0_creatingPathways/MSigDB/allSets.RData	V$IRF2_01	120	20545	2.62581e-06	2.71206e-05	TNFSF13B|ARHGEF6|BLK|PSMA3|NPR3|MARCH1|HDAC4|SIPA1|MED13|DDX58|PIGR|DUSP10|KDM3A|AGBL2|E2F3|RAPGEF6|IL15RA|LSM6|TMEM229B|PRDM16|TRMT6|XAF1|DLG1|FAM13C|ABHD16A|MAPK6|CXCL10|IFNB1|TAPBP|OTX1|MITF|TGFB3|PGM5|KARS|TBX1|ESR1|SORBS1|PROX1|RFX4|TAP1|IL27|KCNMB3|MAP3K11|MCM8|PRKD2|BNC2|USP18|FXYD5|B2M|ROCK1|NDN|PSMB9|USF1|CAPRIN1|PRDX5|BBX|ARHGAP5|TMBIM4|DTX3L|KIAA1468|CASZ1|PLXNC1|REL|HPCAL1|UPF2|SLC38A…
0_creatingPathways/MSigDB/allSets.RData	M_PHASE	110	20545	2.6532e-06	2.7205e-05	TTK|DLGAP5|CDC27|NCAPH|BUB1|CD28|CCNA2|MAD2L1|CENPE|PML|PIM2|RINT1|REC8|LIG3|CDC25B|KIF11|CHEK1|BIRC5|ANLN|RAD51B|CDC23|RAD17|KIF2C|RAD1|NUSAP1|KIF15|NOLC1|TPX2|KIF22|ESPL1|BUB1B|NDC80|SMC1A|SMC3|NEK2|TGFB1|RAD51|PBRM1|TAF1L|EGF|CCNA1|AURKA|PCBP4|CDC25C|TGFA|NEK6|RAD51D|ZWINT|PLK1|CDKN2B|KNTC1|CLIP1|PDS5B|HSPA2|MRE11A|RAD52|KPNA2|MAD2L2|CDK13|XRCC2|DCTN2|DDX11|RAD50|SUGT1|SSSCA1|NBN|NUMA1|RAN|CDC…
0_creatingPathways/MSigDB/allSets.RData	REACTOME_DOWNSTREAM_SIGNALING_EVENTS_OF_B_CELL_RECEPTOR_BCR	90	20545	2.7024e-06	2.73158e-05	PSMB2|PSMD12|PSMD10|PSMA3|MALT1|PSMD7|NFKBIE|IKBKG|RASGRP1|BCL10|PSMC2|NFKBIB|MAP3K7|PSMC6|CREB1|CARD11|NRAS|CHUK|AKT3|PSMD11|PSME4|AKT1|PSMD5|PSMB1|PSMD1|PSMC1|PSMD6|RELA|PDPK1|FOXO4|PSMA2|HRAS|PSMA8|CASP9|BTRC|RPS27A|PSMD8|PSMC5|PSMB7|PSMD4|PSMD13|PSMB9|IKBKB|RPS6KB2|PSMB4|BAD|PSMA5|TSC2|RICTOR|PSMB10|PSMC3|SKP1|PSMA7|MAPKAP1|NR4A1|RASGRP3|PRKCB|PSMD9|REL|FOXO3|PTEN|PSMF1|MDM2|AKT2|KRAS|PHLPP1
0_creatingPathways/MSigDB/allSets.RData	REACTOME_DOWNSTREAM_SIGNAL_TRANSDUCTION	90	20545	2.70262e-06	2.73158e-05	PRKCD|PRKAR2B|CDK1|STAT1|ADRBK1|MAPK1|PIK3CB|RAPGEF1|CREB1|NRAS|CHUK|PRKACB|AKT3|CRKL|AKT1|PDPK1|ADCY9|FOXO4|PRKACA|CALM1|RAF1|YWHAB|SOS1|HRAS|NCK1|GRB2|CASP9|PDGFB|ITPR2|PIK3CA|MAPK3|PRKACG|ADCY2|PRKAR2A|STAT5A|STAT6|PIK3R1|PRKAR1A|PIK3R2|STAT5B|RPS6KB2|BAD|TSC2|RICTOR|MAPKAP1|STAT3|ADCY3|NR4A1|MAP2K2|PDGFA|CALM3|GRB7|PLCG1|FOXO3|PTEN|RASA1|MDM2|AKT2|KRAS|PDE1A|ITPR3|ADCY6|PRKCE|PHLPP1|PRKCA
0_creatingPathways/MSigDB/allSets.RData	PID_GMCSF_PATHWAY	37	20545	2.73717e-06	2.73374e-05	CSF2RB|LYN|PIM1|STAT1|MAPK1|CSF2RA|NRAS|PRKACB|IRF8|YWHAZ|PRKACA|RAF1|SOS1|HRAS|GRB2|JAK2|PIK3CA|MAPK3|PRKACG|STAT5A|PIK3R1|PTPN11|IKBKB|STAT5B|CCL2|SYK|GAB2|STAT3|MAP2K2|INPP5D|SHC1|KRAS|FOS
0_creatingPathways/MSigDB/allSets.RData	PID_TXA2PATHWAY	57	20545	2.7434e-06	2.73374e-05	HCK|PRKCD|ICAM1|LYN|BLK|ADRBK1|FGR|PIK3CG|GNA13|ARRB2|AKT1|PRKCZ|GNG2|PLCB2|TGM2|EGF|PRKACA|SLC9A3R1|MAPK14|GNA12|VCAM1|PIK3R5|GNAI2|GNA11|ARHGEF1|PTGIR|ROCK1|GNA15|PIK3R6|FYN|RHOA|SYK|PRKCB|ADRBK2|RAB11A|GNB1|GNAQ|TBXA2R|PRKCH|PRKCE|PRKCA|PTGDR
0_creatingPathways/MSigDB/allSets.RData	KEGG_ADHERENS_JUNCTION	71	20545	2.76416e-06	2.73516e-05	WASF1|PTPRJ|MAPK1|TGFBR1|ACTB|MAP3K7|WAS|IGF1R|RAC2|MLLT4|CDH1|EP300|PVRL1|SSX2IP|TGFBR2|BAIAP2|CTNNA3|MET|ACTN2|MAPK3|CTNNB1|SNAI2|ACTN1|SORBS1|PTPRF|NLK|PTPN1|FGFR1|WASF3|FYN|CSNK2A1|RHOA|TCF7|CREBBP|IQGAP1|SNAI1|ACTN4|CTNNA1|SMAD2|PTPRM|WASF2|VCL|FER|PARD3|CSNK2A2|LEF1|SMAD3|CDC42|TCF7L2|LMO7|ERBB2|PVRL2|INSR
0_creatingPathways/MSigDB/allSets.RData	REACTOME_MEIOTIC_SYNAPSIS	56	20545	2.86865e-06	2.81885e-05	LMNB1|STAG2|DIDO1|REC8|TINF2|TERF2|UBE2I|SMC1A|SMC3|H2AFX|TEX12|STAG1|H2AFZ|SMC1B|HSPA2|ATR|HIST1H2BN|ACD|LMNA|HIST1H2BM|HIST1H4H|HIST1H2BO|HIST2H2AA3|SYNE2|RAD21|HIST1H2AB|HIST1H4D|HIST1H2BK|HIST1H4A|HIST1H2BE|HIST1H4E|HIST1H2BH|HIST1H2AC|HIST1H2BD|HIST1H2AJ|HIST1H2BC|STAG3|HIST2H2BE|HIST1H2BB|HIST1H2AE
0_creatingPathways/MSigDB/allSets.RData	SIG_BCR_SIGNALING_PATHWAY	46	20545	3.45581e-06	3.3724e-05	LYN|PTPRC|MAPK1|SOS2|MAP4K1|PDK1|AKT3|FLOT2|BTK|AKT1|CD22|PLCG2|RAF1|SOS1|DAG1|GRB2|BCL2|CR2|FLOT1|ITPR2|PIK3CA|MAPK3|PIK3R1|CSK|BAD|SYK|INPP5D|CD19|SHC1|BLNK|PPP3CC|PPP3CA|AKT2|NFATC1|ITPR3|BCR|ITPR1
0_creatingPathways/MSigDB/allSets.RData	PID_AURORA_B_PATHWAY	39	20545	3.62236e-06	3.49449e-05	NCAPH|BUB1|PSMA3|KIF20A|SEPT1|NCAPG|BIRC5|KIF23|SMC2|KIF2C|KLHL9|EVI5|AURKB|PPP2R5D|CDCA8|CENPA|NSUN2|NDC80|CUL3|TACC1|AURKA|INCENP|DES|PEBP1|NCAPD2|RHOA|CBX5|NPM1|SMC4|RASA1|VIM
0_creatingPathways/MSigDB/allSets.RData	REGULATION_OF_PROTEIN_METABOLIC_PROCESS	168	20545	3.64923e-06	3.49449e-05	ITGB2|LTB|MID1IP1|LYN|TLR1|ATP6AP2|CAPG|TIMP1|TLR7|TRAT1|CD28|EIF2AK1|LATS1|TLR8|SOCS1|ELANE|EIF5|SEPSECS|SPN|BCL10|NLRP12|AZU1|GTPBP4|IRF4|TLR9|HCLS1|UBE2D1|BMP4|PRG3|TLR6|NF2|ETF1|CCDC88C|TGFB1|UPF1|CDC42EP2|YBX2|ITLN1|CD80|NCK1|ATG7|CCND1|CLASP1|CCND3|IGFBP3|TPPP|APBB1|PAIP2B|IL9|EIF4H|CEBPG|EIF4G2|SHH|PPP2R4|EBI3|UBE2N|APC|LTBP4|MTIF2|IL27|DNAJC1|MAST2|SET|EIF3G|EIF2B5|TPP1|EIF4G3|EIF3J|SIGIR…
0_creatingPathways/MSigDB/allSets.RData	BIOCARTA_GPCR_PATHWAY	33	20545	3.65501e-06	3.49449e-05	RPS6KA3|PRKAR2B|CREB1|PRKACB|ELK1|NFATC3|CALM1|RAF1|HRAS|MAPK3|PRKACG|PRKAR2A|PRKAR1A|PRKCB|CALM3|PLCG1|PPP3CC|PPP3CA|GNB1|GNAQ|NFATC1|GNAS|PRKCA|JUN|FOS|GNAI1
0_creatingPathways/MSigDB/allSets.RData	REACTOME_HOST_INTERACTIONS_OF_HIV_FACTORS	117	20545	3.71872e-06	3.53153e-05	HCK|PSMB2|AP1G1|PSMD12|PSMD10|DOCK2|PSMA3|AP1S2|CD28|NUP54|PSMD7|RAE1|ELMO1|NUP214|NUP210|PSMC2|CD247|PSMC6|PSMD11|PSME4|NUP153|PSMD5|PSMB1|NUP37|ATP6V1H|PSMD1|PSMC1|PSMD6|AP2B1|SLC25A5|RANGAP1|NUP155|RANBP1|NUP205|PAK2|PSMA2|TPR|NUP188|PSMA8|NUPL2|AP1M1|AP1S1|NUP93|NUP43|BTRC|RPS27A|PSMD8|PSIP1|PSMC5|PSMB7|CUL5|PSMD4|B2M|PSMD13|SEH1L|PSMB9|AP2S1|PSMB4|NUP133|BANF1|AP2M1|ARF1|PSMA5|PSMB10|FYN|PSM…
0_creatingPathways/MSigDB/allSets.RData	REACTOME_SIGNALING_BY_RHO_GTPASES	106	20545	3.76608e-06	3.55267e-05	ARHGAP25|ARHGEF6|RHOQ|ARHGEF18|TAGAP|ARHGEF4|G3BP2|SOS2|ITSN1|GDI1|ECT2|ARHGAP1|FGD3|FGD2|RAC2|DEPDC1B|TIAM1|GMIP|RHOG|OCRL|ARHGEF9|ARHGDIA|ARHGAP4|RASGRF2|ARHGEF11|ABR|NGEF|ARAP3|RHOJ|SOS1|ARHGAP26|ARHGAP18|ARHGAP11A|SRGAP1|ARHGAP19|ARHGEF16|HMHA1|MYO9B|FGD4|RHOV|RHOBTB1|ARHGAP31|PLEKHG2|TIAM2|RHOT1|DLC1|RHOT2|RHOD|PIK3R2|ARHGAP20|PREX1|ARHGAP35|ARHGAP29|SYDE1|FAM13B|A2M|GDI2|RHOA|RALBP1|AKAP13|…
0_creatingPathways/MSigDB/allSets.RData	VESICLE_MEDIATED_TRANSPORT	191	20545	4.21562e-06	3.9504e-05	FCN1|CCL5|DOPEY2|CADPS|CLEC7A|SNX4|TMED10|COPB1|KIF20A|SQSTM1|VTI1B|GOSR2|RAB22A|SEC22C|GOLGA4|RAB2A|ELMO1|ITSN1|SNAP29|AZU1|SEC23A|CORO1C|CD14|SYTL1|BET1|LYST|GOSR1|LRP8|RAB1A|SCAMP2|CPNE3|ATP6V1H|EXOC5|STX6|LRPAP1|ADRB2|SNX1|NRBP1|SNX3|VPS33B|SEC23B|MYO6|PI4KB|VPS4B|STON1|RAB5A|PDLIM7|YKT6|SCAMP1|SYTL4|LRP2|TMX1|ARFGEF1|ACTR1A|GOLGA5|ARAP3|LRP3|CYTH3|RAB35|SEC24B|ARFGEF2|CLN3|MSR1|LMAN1|PRKCI|R…
0_creatingPathways/MSigDB/allSets.RData	REGULATION_OF_CELLULAR_PROTEIN_METABOLIC_PROCESS	157	20545	4.24886e-06	3.95536e-05	ITGB2|LTB|MID1IP1|LYN|TLR1|CAPG|TIMP1|TLR7|TRAT1|CD28|EIF2AK1|LATS1|TLR8|SOCS1|ELANE|EIF5|SEPSECS|SPN|BCL10|NLRP12|AZU1|GTPBP4|IRF4|TLR9|HCLS1|UBE2D1|BMP4|PRG3|TLR6|NF2|ETF1|CCDC88C|TGFB1|UPF1|CDC42EP2|YBX2|ITLN1|CD80|NCK1|ATG7|CCND1|CLASP1|CCND3|IGFBP3|TPPP|APBB1|PAIP2B|IL9|EIF4H|CEBPG|EIF4G2|SHH|PPP2R4|EBI3|UBE2N|APC|LTBP4|MTIF2|IL27|DNAJC1|MAST2|SET|EIF3G|EIF2B5|TPP1|EIF4G3|EIF3J|SIGIRR|STUB1|…
0_creatingPathways/MSigDB/allSets.RData	REACTOME_G1_S_TRANSITION	103	20545	4.45769e-06	4.12263e-05	FBXO5|PSMB2|PSMD12|CDK1|PSMD10|PSMA3|CDC45|CCNA2|PSMD7|MCM6|POLA1|DBF4|PRIM2|MYC|ORC3|PSMC2|RRM2|ORC5|CCNB1|MAX|CDK7|PSMC6|PSMD11|CCNE1|ORC2|PSMD5|PSMB1|POLE2|CCNE2|MCM2|PSMD1|ORC6|ORC4|CDC25A|PSMC1|PSMD6|E2F1|PPP2R1B|MCM10|CDC6|MCM3|POLA2|TYMS|CCNA1|RPA4|PSMA2|TK2|TFDP1|SKP2|RPA1|ORC1|RPS27A|PSMD8|CKS1B|PSMC5|PSMB7|MCM8|PSMD4|PSMD13|PSMB9|WEE1|PSMB4|PCNA|PSMA5|DHFR|PPP2CB|PSMB10|PSMC3|SKP1|PSMA7…
0_creatingPathways/MSigDB/allSets.RData	PID_TOLL_ENDOGENOUS_PATHWAY	23	20545	4.57126e-06	4.20022e-05	S100A9|TLR2|VCAN|S100A8|TLR1|MYD88|HSPD1|IRAK1|IKBKG|LY96|IRAK2|CD14|CHUK|TLR6|TIRAP|BGN|IKBKB|RHOA|HMGB1
0_creatingPathways/MSigDB/allSets.RData	REACTOME_RESPONSE_TO_ELEVATED_PLATELET_CYTOSOLIC_CA2_	78	20545	5.09174e-06	4.64826e-05	PPBP|PLEK|SERPINA1|LAMP2|PF4|TIMP1|CLU|CFD|F13A1|SERPING1|ITGA2B|TMSB4X|VEGFA|SOD1|F8|HSPA5|VWF|TLN1|HGF|TGFB1|EGF|CALM1|CD36|ITGB3|CALU|CFL1|PSAP|TGFB3|PDGFB|ALB|THBS1|ACTN2|VEGFB|ACTN1|HABP4|FN1|POTEM|CD9|ALDOA|ABCC4|A2M|STXBP3|TUBA4A|PRKCB|ACTN4|SPARC|PDGFA|CALM3|STX4|MMRN1|WDR1|VCL|SERPINE1|SRGN|PRKCA|APP
0_creatingPathways/MSigDB/allSets.RData	REACTOME_TRANSCRIPTIONAL_ACTIVITY_OF_SMAD2_SMAD3_SMAD4_HETEROTRIMER	36	20545	5.16822e-06	4.68785e-05	USP9X|PPM1A|CCNC|E2F5|MYC|RBL1|NCOR1|UBE2D1|SP1|TFDP1|CDKN2B|RPS27A|CCNT2|TGIF1|SMURF2|TRIM33|HDAC1|WWTR1|MEN1|CCNT1|TGIF2|UBE2D3|SMAD2|NCOR2|PARP1|SMAD3|SKIL|SERPINE1|CDK9|SKI
0_creatingPathways/MSigDB/allSets.RData	REACTOME_NOD1_2_SIGNALING_PATHWAY	28	20545	5.32413e-06	4.7985e-05	NOD2|BIRC3|TAB3|MAP2K6|IRAK1|IKBKG|IRAK2|MAP3K7|CHUK|CASP2|TRAF6|MAPK12|MAPK14|CASP9|CASP8|UBE2N|TAB2|RIPK2|IKBKB|NOD1|BIRC2|CYLD|TNFAIP3|MAPK13|CASP1|CASP4
0_creatingPathways/MSigDB/allSets.RData	ST_P38_MAPK_PATHWAY	35	20545	5.43941e-06	4.87137e-05	NFKB1|MAPK1|MAP2K6|MKNK2|EIF4E|MAP3K7|CREB1|ELK1|DUSP10|MAP2K4|AKT1|TRAF6|MAPK12|MAPKAPK2|IL1R1|MAPK14|TAB2|CREB3|MKNK1|MAPK13|ATF1|NR2C2|CDC42|CREB5|DUSP1|MYEF2|GADD45A|HSPB1
0_creatingPathways/MSigDB/allSets.RData	ESTABLISHMENT_AND_OR_MAINTENANCE_OF_CHROMATIN_ARCHITECTURE	75	20545	5.50975e-06	4.88583e-05	ASF1A|HUWE1|SUPT16H|SIRT1|CHAF1B|HDAC6|SUPT4H1|SMARCE1|NAP1L3|HDAC4|HDAC8|EZH2|HDAC2|NSD1|PHB|INO80|HDAC3|HMGA2|PBRM1|SIRT5|KAT8|CHAF1A|HELLS|NAP1L4|PRMT7|H1FNT|SUV39H2|KAT2A|SMARCC1|HDAC11|UBE2N|KDM4A|TAF6L|SET|ARID1A|SMARCA5|BPTF|RSF1|HDAC7|HDAC1|KAT6B|CREBBP|NASP|HMGA1|WHSC1L1|HDAC5|SIRT2|KAT6A|RBBP4|BNIP3|SATB1|HMGB1|EHMT1|NAP1L1|RBM14
0_creatingPathways/MSigDB/allSets.RData	SGCGSSAAA_V$E2F1DP2_01	160	20545	5.52461e-06	4.88583e-05	VCAN|CDCA7|PRPS1|PIM1|FBXO5|ING3|HMGXB4|SUV39H1|STAG2|MCM6|POLA1|ALDH6A1|ZNF503|SYNCRIP|MYC|KBTBD6|HNRNPR|ATAD2|E2F8|RRM2|RMI2|GMNN|GINS3|TOPBP1|PRPF4B|PLAGL1|GPRC5B|BRMS1L|HIRA|CTDSPL2|UBR7|E2F3|NOLC1|POLE2|MCM2|CDC25A|SRSF1|MXD3|E2F1|SMC1A|RQCD1|SMC3|RANBP1|KBTBD7|CDC6|POLD1|MCM3|YBX2|DCK|C14orf142|RET|SLC9A5|PODN|MCMBP|ZCCHC8|ATAD5|GLRA3|H2AFZ|AP1S1|PHF5A|ADAMTS2|ATF5|UGGT1|HNRNPD|MSH2|ZNF644|…
0_creatingPathways/MSigDB/allSets.RData	KEGG_LYSOSOME	114	20545	5.74773e-06	5.05158e-05	CTSH|HGSNAT|LAMP2|CTSZ|CTSC|AP1G1|SLC17A5|GALC|AGA|AP1S2|SGSH|CTSD|CTSO|MANBA|NPC2|HEXB|CTSW|GLA|ATP6AP1|AP4S1|GAA|ATP6V0D1|ABCA2|CTSA|ASAH1|IDS|CTSB|NAGPA|NAGLU|ACP5|AP3M1|GNS|ATP6V1H|SMPD1|AP1S3|LGMN|MFSD8|CTSK|GUSB|CTSS|MAN2B1|ARSG|ACP2|SCARB2|CLN3|CTSG|IDUA|NEU1|AP1M1|GM2A|GALNS|ARSB|AP1S1|PSAP|FUCA1|GGA2|CLTA|ATP6V0C|GGA1|ABCB9|LAPTM4B|NAGA|IGF2R|LAPTM5|ARSA|ATP6V0D2|AP3B1|CLTC|AP3D1|LAPTM4A…
0_creatingPathways/MSigDB/allSets.RData	DNA_REPAIR	119	20545	5.92196e-06	5.13414e-05	CSNK1D|POLQ|ALKBH1|ASF1A|UBE2A|POLA1|BTG2|HUS1|LIG3|RAD23B|RFC3|RAD51B|FEN1|UVRAG|ERCC3|RAD17|SOD1|HMGB2|ATXN3|BLM|FANCA|CDKN2D|RAD1|ATRX|XRCC4|EXO1|POLE2|APTX|SETX|SUMO1|DDB2|ERCC4|SMC1A|UPF1|RAD51|ERCC8|POLD1|UBE2V2|BRCA2|RAD51C|VCP|XRCC3|MSH3|RPA1|TP73|CCNO|RECQL5|CEBPG|PMS2P1|MSH2|ATR|UBE2N|MRE11A|XRCC6|ERCC5|MMS19|RAD52|UNG|MUTYH|UBE2B|RAD23A|POLL|XRCC2|NTHL1|RAD50|GTF2H1|NBN|POLE|PMS1|RUVBL…
0_creatingPathways/MSigDB/allSets.RData	PID_PLK1_PATHWAY	44	20545	5.93899e-06	5.13414e-05	GORASP1|FBXO5|CDK1|BUB1|KIF20A|CENPE|STAG2|CDC25B|CCNB1|ERCC6L|ECT2|PRC1|FZR1|RAB1A|TPX2|BUB1B|NDC80|AURKA|CDC25C|INCENP|KIF2A|TUBG1|CDC14B|BORA|SPC24|PLK1|PPP1CB|TPT1|PPP1R12A|WEE1|RHOA|GOLGA2|CDC20|ROCK2|PAK1|NINL
0_creatingPathways/MSigDB/allSets.RData	KEGG_VIBRIO_CHOLERAE_INFECTION	52	20545	5.95052e-06	5.13414e-05	ATP6V0E2|KCNQ1|PRKX|ATP6V1E1|ATP6V0E1|ACTB|ATP6AP1|SLC12A2|PDIA4|PRKACB|ATP6V0D1|ATP6V1F|SEC61A2|ATP6V1H|SEC61A1|ATP6V1E2|ATP6V1D|PLCG2|ADCY9|PRKACA|ATP6V1A|ATP6V1G3|CFTR|SEC61G|ATP6V1C2|ATP6V0C|PRKACG|ATP6V0D2|SEC61B|KDELR2|ATP6V0B|ATP6V0A2|ARF1|ATP6V1G1|ADCY3|PRKCB|PLCG1|KDELR1|GNAS|PRKCA|TJP2
0_creatingPathways/MSigDB/allSets.RData	BIOCARTA_FCER1_PATHWAY	37	20545	6.62479e-06	5.68126e-05	FCER1G|LYN|MAPK1|PIK3CG|MAP3K1|ELK1|MAP2K4|NFATC3|BTK|PAK2|CALM1|RAF1|SOS1|HRAS|FCER1A|GRB2|PIK3CA|MAPK3|PIK3R1|MAPK8|MAP2K7|SYK|PRKCB|CALM3|PLCG1|SHC1|PPP3CC|PPP3CA|NFATC1|JUN|FOS
0_creatingPathways/MSigDB/allSets.RData	PID_NFAT_3PATHWAY	53	20545	6.80258e-06	5.79858e-05	MAP3K8|PRKCD|PIM1|PPP3R1|MAPK9|NUP214|MAP3K1|NFATC3|PRKCZ|YWHAZ|EP300|FKBP1A|PRKACA|YWHAB|MAPK14|BCL2|MAPK3|SFN|KPNA2|MEF2D|MAPK8|RCAN1|BAD|CSNK2A1|BCL2L1|CREBBP|NR4A1|PRKCB|RAN|KPNB1|XPO1|PPP3CA|CSNK1A1|PRKCH|NFATC1|PRKCE|YWHAH|PRKCA
0_creatingPathways/MSigDB/allSets.RData	PID_EPO_PATHWAY	34	20545	6.92007e-06	5.86341e-05	VAV2|LYN|STAT1|NFKB1|RAPGEF1|SH2B3|CRKL|EPOR|BTK|PLCG2|SOCS3|TEC|SOS1|HRAS|MAPK14|GRB2|BCL2|JAK2|STAT5A|PIK3R1|PTPN11|MAPK8|STAT5B|RAP1A|BCL2L1|INPP5D|PLCG1|SHC1|CBL|GAB1|IRS2
0_creatingPathways/MSigDB/allSets.RData	KEGG_TOLL_LIKE_RECEPTOR_SIGNALING_PATHWAY	96	20545	7.20694e-06	6.07013e-05	TLR2|IL1B|MAP3K8|IFNAR2|TLR1|CCL5|MYD88|IFNAR1|STAT1|TLR7|RIPK1|NFKB1|FADD|MAPK1|MAP2K6|MAPK9|IRAK1|PIK3CG|CD86|TLR8|PIK3CB|IKBKG|TRAF3|LY96|CCL4|CXCL9|MAP3K7|CD14|CHUK|AKT3|TLR9|MAP2K4|AKT1|TRAF6|MAPK12|CXCL11|TLR6|RELA|CTSK|TIRAP|CD80|TBK1|TNF|MAPK14|CXCL10|IFNB1|IRF5|TOLLIP|IFNA5|PIK3R5|CASP8|PIK3R3|PIK3CA|MAPK3|IRF3|TAB2|PIK3R1|IRF7|MAPK8|IKBKB|PIK3R2|MAP2K7|MAPK13|MAP2K2|IL12A|AKT2|JUN|FOS
0_creatingPathways/MSigDB/allSets.RData	TCCCRNNRTGC_UNKNOWN	198	20545	7.51208e-06	6.2897e-05	BIN2|GART|RHOQ|TMEM33|MOSPD2|C1GALT1C1|FAM120C|CCDC150|USP16|CCDC28A|BDH2|UBL3|CDK16|CLINT1|KIF11|KBTBD6|SNX11|TBC1D23|PTCD3|ADO|SON|NAP1L3|HDAC8|TUBGCP3|DNAL1|BET1|FBRS|AKIRIN2|OTUD5|CDK5|HAUS6|SPC25|PSMD11|SEL1L|MBD6|WTAP|NSD1|RAB1A|ZNF664|ASXL1|CENPO|MRPL50|ORC4|RUFY3|SRSF1|C8orf76|BUB1B|FAM175B|TRIM23|TRAF3IP1|NEK2|XK|NMT1|VAPA|KBTBD7|CSRNP3|R3HDM1|CKAP4|INVS|CCDC25|PNRC2|ZNF212|PPP1R8|CD3EAP…
0_creatingPathways/MSigDB/allSets.RData	PID_IL1_PATHWAY	32	20545	7.69089e-06	6.36686e-05	IL1B|MYD88|NFKB1|MAP2K6|IRAK1|SQSTM1|IL1RN|IKBKG|MAP3K7|CHUK|IL1R2|PRKCZ|TRAF6|RELA|IL1R1|PRKCI|MAP3K3|TOLLIP|PIK3CA|UBE2N|TAB2|PIK3R1|MAPK8|IKBKB|ERC1|IRAK3|CASP1|JUN
0_creatingPathways/MSigDB/allSets.RData	V$TAXCREB_01	126	20545	7.69423e-06	6.36686e-05	MARCKS|GPM6B|FAM117B|HS6ST2|CAMK2D|PLK4|RAB37|TRAPPC10|BRAF|NINJ1|OSBP|PHF20L1|BNIP2|ZFY|VEGFA|ARRB2|SLC30A5|CEBPB|NTRK2|LUC7L2|NR4A3|APPBP2|ASXL1|ARIH1|ZBTB7A|USP14|SRSF1|SLC25A5|TAGLN2|MARCH6|ARMCX3|DNAJB2|PNRC1|HOXB1|DLAT|FAM131A|TAF11|PAFAH1B1|GTF2A1|CD2AP|RING1|HAS1|GLYR1|SHANK2|DAGLA|KDM3B|VEZF1|ZNF644|OTUB2|MAGI1|NLK|TM9SF3|TSC22D2|PEG3|SMARCA5|PLCB3|NOL4|PPP2CB|ANKS1A|MAP1LC3A|CYLD|VAMP2|…
0_creatingPathways/MSigDB/allSets.RData	BIOCARTA_PDGF_PATHWAY	32	20545	8.24369e-06	6.78188e-05	STAT1|PIK3CG|MAP3K1|STAT4|ELK1|MAP2K4|RAF1|SOS1|HRAS|GRB2|PIK3CA|MAPK3|STAT5A|STAT6|PIK3R1|MAPK8|STAT5B|CSNK2A1|STAT3|PRKCB|PDGFA|PLCG1|SHC1|JAK1|RASA1|PRKCA|JUN|FOS
0_creatingPathways/MSigDB/allSets.RData	PID_CDC42_PATHWAY	69	20545	8.31088e-06	6.79763e-05	ARHGEF6|VAV2|RPS6KB1|ACTR2|BRAF|MAPK1|MAP2K6|MAPK9|MAP3K1|MAP2K4|ACTR3|DIAPH3|PRKCZ|TIAM1|CDH1|ARHGDIA|IQGAP3|HES5|ARPC1B|ARPC2|PAK2|BAIAP2|DLG1|EXOC7|RAF1|HRAS|SEPT2|MAPK14|LIMK1|ARPC5|CFL1|PIK3CA|MAPK3|CTNNB1|CDC42BPA|APC|MAP3K11|PIK3R1|MAPK8|MAP2K7|IQGAP1|F2RL2|TNK2|CTNNA1|EPS8|CBL|CDC42|PAK1|PRKCE|ENAH|ARHGEF7|JUN
0_creatingPathways/MSigDB/allSets.RData	REACTOME_UNFOLDED_PROTEIN_RESPONSE	71	20545	8.84913e-06	7.19627e-05	ASNS|MBTPS2|HERPUD1|EIF2S1|CALR|DCP2|GOSR2|DIS3|SSR1|HSP90B1|ATP6V0D1|DNAJB9|HSPA5|DNAJC3|NFYB|TLN1|WIPI1|EXOSC7|EXOSC2|EXOSC6|EXOSC3|EXOSC9|DNAJB11|CXXC1|MBTPS1|PPP2R5B|PREB|ADD1|SEC31A|ATF6|HDGF|KLHDC3|XBP1|TPP1|LMNA|DDX11|CCL2|ERN1|EDEM1|CTDSP2|SERP1|EXOSC1|SRPR|ATF4|EIF2AK3|FKBP14|SHC1|EXOSC4|ATF3
0_creatingPathways/MSigDB/allSets.RData	KRCTCNNNNMANAGC_UNKNOWN	53	20545	9.41645e-06	7.61387e-05	PLXNB1|TMTC4|DSCAM|HIST3H2A|C17orf62|HIST1H3I|HIST1H2BN|HIST1H3C|HIST1H3F|PRRC2C|HIST1H2BM|HIST1H3G|HIST1H1T|HIST1H2BO|HIST1H1B|HIST1H2AB|HIST1H1E|HIST1H2AK|HIST1H3B|HIST1H2BK|HIST1H4A|HIST1H3A|HIST1H2BE|HIST1H2BH|HIST1H2AC|HIST1H2BD|HIST1H1D|HIST1H2AJ|HIST1H2BC|HIST1H1C|HIST1H2AL|HIST2H2BE|HIST1H2BB|HIST1H2AE|HIST1H2AM
0_creatingPathways/MSigDB/allSets.RData	DNA_REPLICATION	98	20545	9.55835e-06	7.6847e-05	RBMS1|S100A11|CDC45|POLA1|DBF4|TBRG1|PRIM2|ORC3|ORC5|PURA|KIN|RFC3|GTPBP4|RAD17|GMNN|MCM3AP|TINF2|TIPIN|TERF2|HMGB2|ORC2|CDKN2D|KAT7|RFC1|TYMP|KCTD13|EXO1|POLE2|MCM2|ORC4|POLB|NF2|TFAM|UPF1|RAD51|CDC6|POLD1|MCM3|NAE1|EGF|RPA4|MSH3|RPA1|POLE3|TP73|ORC1|NT5M|PMS2P1|MSH2|ATR|MRE11A|SET|MUTYH|PTMS|NUP98|REPIN1|DUT|RAD50|NASP|NBN|POLE|PMS1|MSH6|POLD4|REV3L|CDK2|CCDC88A|REV1|NAP1L1
0_creatingPathways/MSigDB/allSets.RData	CRGAARNNNNCGA_UNKNOWN	45	20545	9.72237e-06	7.7724e-05	ZBTB33|CDC27|NDUFS1|BZW1|BCL11B|CREB1|ACIN1|MPP5|TLN1|C14orf119|FOXO4|U2AF2|TSPAN6|C10orf11|SERINC2|WAC|PTBP2|TPT1|CREB3|UBE2M|PIK3R2|PICALM|POLR3C|SLC30A7|CREBBP|PRPF19|RNF115|RABEP2|EXTL2|LEF1|SPATS2|ARGLU1|GATA3|SPTAN1|TSC22D1
0_creatingPathways/MSigDB/allSets.RData	V$AHR_Q5	199	20545	1.03347e-05	8.2155e-05	SPIB|NRGN|VLDLR|AXIN2|ING3|SNX12|CAMK2D|SUPT16H|MOSPD2|SRR|ZNF451|RBBP7|MECP2|CDK16|TNKS2|BCL11B|DCTN5|ADO|ZBTB25|VEGFA|MAX|RAB10|CMIP|ACADSB|ARRB2|INSIG1|ATG12|B3GALNT1|PRDX4|BIN1|MPP5|HOXC4|ASPH|MEIS1|YWHAZ|RQCD1|TRIM23|AMPD2|PDS5A|DAZAP1|VAPB|GIT2|SNX14|MAF|SLC9A5|NRF1|NEK8|MINK1|MST1|DHX40|STAG1|CYP1B1|BHLHE41|ABI2|TUBG1|RNF123|EYA3|MEX3B|H2AFZ|CFL1|C16orf87|PTCHD1|FUT8|RAB33A|PSD|NR0B1|SLITR…
0_creatingPathways/MSigDB/allSets.RData	M_PHASE_OF_MITOTIC_CELL_CYCLE	83	20545	1.06229e-05	8.35549e-05	TTK|DLGAP5|CDC27|NCAPH|BUB1|CD28|CCNA2|MAD2L1|CENPE|PML|RINT1|CDC25B|KIF11|BIRC5|ANLN|CDC23|RAD17|KIF2C|NUSAP1|KIF15|NOLC1|TPX2|KIF22|ESPL1|BUB1B|NDC80|SMC1A|SMC3|NEK2|TGFB1|PBRM1|EGF|AURKA|PCBP4|CDC25C|TGFA|NEK6|ZWINT|PLK1|CDKN2B|KNTC1|CLIP1|PDS5B|MAD2L2|CDK13|DCTN2|DDX11|SUGT1|SSSCA1|NBN|NUMA1|RAN|CDC16|TARDBP|ANAPC5|SMC4|PAM|MPHOSPH9|ATM|TTN
0_creatingPathways/MSigDB/allSets.RData	PID_IFNG_PATHWAY	40	20545	1.06289e-05	8.35549e-05	IL1B|PRKCD|STAT1|CAMK2D|IRF9|MAPK1|SOCS1|RAPGEF1|IFNGR1|MAP3K1|CRKL|CEBPB|IFNG|AKT1|IRF1|EP300|CAMK2G|CAMK2B|DAPK1|PIAS1|JAK2|CAMK2A|PIK3CA|MAPK3|MAP3K11|PIK3R1|PTPN11|RAP1A|CREBBP|STAT3|CBL|JAK1|CASP1
0_creatingPathways/MSigDB/allSets.RData	KEGG_ENDOCYTOSIS	170	20545	1.13245e-05	8.85313e-05	IL2RG|CHMP2B|IQSEC1|ADRBK1|RAB22A|RAB11FIP1|KIT|CXCR4|ASAP1|PSD4|CCR5|HSPA1L|VTA1|RAB11FIP2|VPS25|IGF1R|USP8|PARD6B|ARRB2|EHD2|SH3GLB1|GRK6|SH3KBP1|CHMP4B|PRKCZ|RAB11FIP4|IL2RA|TRAF6|AP2B1|ADRB2|SH3GL1|CXCR2|ACAP1|ARFGAP2|VPS4B|RAB5C|RAB5A|TFRC|STAM2|SMAP1|GIT2|HSPA6|STAMBP|EGF|RET|ARAP3|ACAP3|RAB11FIP3|HRAS|ACAP2|IQSEC2|PRKCI|IL2RB|RABEP1|VPS4A|MET|RUFY1|SH3GLB2|SMURF1|AGAP2|EHD3|CLTA|HLA-C|GRK4…
0_creatingPathways/MSigDB/allSets.RData	REACTOME_IL1_SIGNALING	38	20545	1.17022e-05	9.09812e-05	NOD2|IL1B|MAP3K8|MYD88|PELI2|TAB3|MAP2K6|IRAK1|SQSTM1|IL1RN|IKBKG|IRAK2|MAP3K7|CHUK|IL1R2|MAP2K4|TRAF6|TNIP2|IL1R1|MAP3K3|TOLLIP|PELI3|BTRC|UBE2N|TAB2|RIPK2|IKBKB|NOD1|SKP1|IRAK3|PELI1
0_creatingPathways/MSigDB/allSets.RData	PROTEIN_COMPLEX_ASSEMBLY	163	20545	1.20933e-05	9.35082e-05	NOD2|FAS|EID2|PEX13|MALT1|SLC7A7|IRAK1|DGKD|CHAF1B|PML|HPRT1|CAPZA2|GOPC|BCL10|TAZ|NLRP3|SCO1|TGFBR1|ANLN|WAS|IGF1R|KPNA3|PARD6B|SF3B3|FANCA|CCT6B|CDA|VWF|SEPT7|ADRM1|ADRB2|TLN1|CCDC88C|CAPZA1|GEMIN5|SURF1|COX15|RAD51|GJC1|NUP205|CDC42EP2|COX18|REPS2|STK16|NFS1|CHAF1A|LLGL1|MIS12|OXA1L|SLC9A3R1|SCUBE3|TSPAN4|IL2RB|DAG1|CD2AP|RANBP9|GJD3|TRAF1|AKR1C1|GJA1|MYH11|TAPBP|RIMS1|TPPP|VAMP3|TP63|ACTN2|AG…
0_creatingPathways/MSigDB/allSets.RData	REACTOME_SIGNALING_BY_ERBB2	96	20545	1.25687e-05	9.66559e-05	PRKCD|PRKAR2B|CDK1|ADRBK1|MAPK1|HBEGF|CREB1|USP8|NRAS|CHUK|PRKACB|AKT3|MATK|AKT1|HSP90AA1|PDPK1|ADCY9|FOXO4|EGF|PRKACA|CALM1|RAF1|YWHAB|SOS1|HRAS|GRB2|CASP9|ERBB3|RPS27A|ITPR2|PIK3CA|MAPK3|ERBB4|PRKACG|ADCY2|CUL5|PRKAR2A|PIK3R1|PRKAR1A|RNF41|RPS6KB2|BAD|TSC2|RICTOR|FYN|STUB1|MAPKAP1|ADCY3|NR4A1|CDC37|MAP2K2|CALM3|GRB7|PLCG1|SHC1|FOXO3|PTEN|MDM2|AKT2|ERBB2|KRAS|PDE1A|ITPR3|ADCY6|PRKCE|PHLPP1|GAB1|…
0_creatingPathways/MSigDB/allSets.RData	AACWWCAANK_UNKNOWN	132	20545	1.36225e-05	0.000104194	DCAF17|TBPL1|VCPIP1|SSBP3|DACH1|SMCR8|ZDHHC14|NUFIP2|RAD51B|MAX|PNKD|AKIRIN2|TBC1D8B|PRDM1|PRL|NFATC3|AFF3|EXO1|MRPL50|HSD11B1|JARID2|BMPR2|ESPL1|HSPB6|BUB1B|SNX1|CYSLTR1|UCKL1|RAB5C|PPOX|ABR|R3HDM1|QTRTD1|ETV1|INVS|CCDC25|UQCR10|DOCK4|CLASP1|SNAPC3|FOXP2|OTX1|STAU1|IGF2BP3|CLC|ELAVL2|ANGEL1|NFIB|RCN3|HOXB6|SHMT2|EPHB3|MRPL24|EGR3|MLLT6|ACP6|HCFC1R1|LIN7B|VPS45|TNPO2|LIX1L|FGFR1|IKZF3|MEPCE|LMAN2…
0_creatingPathways/MSigDB/allSets.RData	BIOCARTA_PAR1_PATHWAY	37	20545	1.39183e-05	0.000105884	ARHGEF6|ARHGEF18|ARHGEF4|PIK3CG|GNA13|MAP3K7|ARHGEF10|ARHGEF9|ARHGEF11|GNA12|ARHGEF16|ARHGEF5|PIK3CA|ARHGEF19|ARHGEF1|PIK3R1|ROCK1|PPP1R12B|RHOA|PTK2B|PRKCB|GNB1|ARHGEF17|GNAQ|ARHGEF7|PRKCA|F2R|GNAI1|PLCB1
0_creatingPathways/MSigDB/allSets.RData	REACTOME_S_PHASE	104	20545	1.50197e-05	0.000113652	PSMB2|PSMD12|PSMD10|PSMA3|CDC45|CCNA2|PSMD7|MCM6|POLA1|PRIM2|MYC|CDC25B|ORC3|PSMC2|ORC5|RFC3|FEN1|MAX|CDK7|PSMC6|GINS1|PSMD11|PSME4|CCNE1|ORC2|PSMD5|PSMB1|POLE2|CCNE2|MCM2|PSMD1|ORC6|ORC4|CDC25A|PSMC1|PSMD6|GINS4|GINS2|CDC6|POLD1|MCM3|POLA2|CCNA1|PSMA2|DNA2|CCND1|PSMA8|SKP2|RPA1|ORC1|RPS27A|PSMD8|CKS1B|PSMC5|PSMB7|MCM8|PSMD4|PSMD13|PSMB9|WEE1|PSMB4|PCNA|PSMA5|PSMB10|PSMC3|SKP1|PSMA7|PSMD9|RB1|POL…
0_creatingPathways/MSigDB/allSets.RData	NEGATIVE_REGULATION_OF_TRANSCRIPTION_FROM_RNA_POLYMERASE_II_PROMOTER	78	20545	1.53365e-05	0.000115431	JAZF1|MECP2|BCL6|NFX1|SUPT4H1|HDAC8|TCEAL1|ZNF281|EPC1|PRDM1|IRF8|ORC2|NSD1|TRIM27|HSBP1|E2F1|ZNF148|RYBP|SLA2|ZNF174|ZBTB32|MDFI|IRF2|SNAI2|TGIF1|CUX1|IRF7|ZNF593|BPTF|DR1|HEXIM1|ZNF345|MEN1|MDM4|ENO1|STAT3|RB1|EID1|KLF12|FST|NR6A1|ZNF189|PHF21A|HMGB1|ZMYND11|SMAD3|KLF11|MDM2|NRIP1|ZEB1|FOSB|PAWR
0_creatingPathways/MSigDB/allSets.RData	KEGG_LONG_TERM_POTENTIATION	68	20545	1.54788e-05	0.000115787	RPS6KA3|PRKX|PPP3R1|ARAF|CAMK2D|BRAF|MAPK1|RPS6KA1|NRAS|PRKACB|EP300|PLCB2|CAMK2G|PRKACA|CALM1|RAF1|GRIN1|CAMK2B|HRAS|PPP1R1A|GRIN2D|PPP3R2|CACNA1C|CAMK2A|ITPR2|PPP1CB|MAPK3|PRKACG|GRIN2A|PPP1R12A|RAP1A|PLCB3|GRM5|CREBBP|GRIN2C|PRKCB|MAP2K2|ATF4|CALM3|PPP3CC|PPP3CA|GNAQ|PLCB4|KRAS|ITPR3|RPS6KA2|ITPR1|RAPGEF3|PRKCA|PLCB1
0_creatingPathways/MSigDB/allSets.RData	REACTOME_MEIOTIC_RECOMBINATION	59	20545	1.55473e-05	0.000115787	BLM|RAD51|MND1|H2AFX|BRCA2|MLH3|RAD51C|RPA1|H2AFZ|MRE11A|HIST1H3I|HIST1H2BN|HIST1H3C|RAD50|HIST1H3F|HIST1H2BM|NBN|HIST1H4H|HIST1H3G|HIST1H2BO|HIST2H2AA3|CDK2|CDK4|HIST1H2AB|HIST1H4D|ATM|HIST1H3B|HIST1H2BK|HIST1H4A|HIST1H3A|HIST1H2BE|HIST1H4E|HIST1H2BH|HIST1H2AC|HIST1H2BD|HIST1H2AJ|HIST1H2BC|HIST2H2BE|HIST1H2BB|HIST1H2AE
0_creatingPathways/MSigDB/allSets.RData	PID_P73PATHWAY	76	20545	1.58185e-05	0.000117189	SERPINA1|FAS|CDK1|TP53I3|BUB1|FASN|BCL2L11|CCNA2|SIRT1|PML|MYC|CHEK1|CCNB1|PRKACB|FLOT2|CASP2|BIN1|CCNE2|GRAMD4|EP300|PPAP2A|RELA|RAD51|BRCA2|IL4R|FBXO45|SP1|MAPK14|AEN|RCHY1|CLCA2|TP73|ADA|PLK1|TP63|HSF1|NEDD4L|GDF15|SFN|PLK3|JAG2|RB1|BUB3|UBE4B|FOXO3|NDUFS2|CDK2|PFDN5|HEY2|JAK1|MDM2|TUBA1A|SERPINE1|CDK6
0_creatingPathways/MSigDB/allSets.RData	KEGG_ALZHEIMERS_DISEASE	153	20545	1.60631e-05	0.000117789	IL1B|CAPN2|FAS|PPP3R1|ATP5C1|ATP2A3|NDUFB8|FADD|MAPK1|APAF1|BID|NDUFA1|NDUFS1|PSEN1|COX8C|COX7B|CDK5|NDUFV3|NDUFA10|CAPN1|COX5A|UQCRC2|COX1|COX2|ATP6|PLCB2|NDUFA4|ADAM10|NAE1|CALM1|HSD17B10|GRIN1|ATP5J|NDUFC1|TNF|CASP7|ATP5O|COX7A2|UQCR10|NOS1|ATP5G3|ATP5F1|APBB1|GRIN2D|CASP9|PPP3R2|NDUFB6|CACNA1C|ATP2A2|GAPDH|CASP8|ITPR2|ATP5G1|SDHD|CDK5R1|APH1A|MAPK3|ATP5A1|APOE|ATP5B|SNCA|NDUFA5|CACNA1D|GRIN2A…
0_creatingPathways/MSigDB/allSets.RData	KEGG_ENDOMETRIAL_CANCER	52	20545	1.60659e-05	0.000117789	AXIN2|ARAF|BRAF|MAPK1|PIK3CG|PIK3CB|SOS2|MYC|NRAS|AKT3|ELK1|AKT1|CDH1|PDPK1|EGF|RAF1|SOS1|HRAS|CCND1|CTNNA3|GRB2|CASP9|PIK3R5|PIK3R3|PIK3CA|MAPK3|CTNNB1|APC|PIK3R1|PIK3R2|BAD|TCF7|MAP2K2|CTNNA1|FOXO3|PTEN|LEF1|TCF7L2|AKT2|ERBB2|KRAS
0_creatingPathways/MSigDB/allSets.RData	PID_NFKAPPAB_CANONICAL_PATHWAY	23	20545	1.65164e-05	0.000119935	NOD2|MALT1|NFKB1|IKBKG|BCL10|CHUK|TRAF6|RELA|TNF|RIPK2|IKBKB|BIRC2|CYLD|TNFAIP3|RAN|XPO1|ERC1|UBE2D3|ATM|PRKCA
0_creatingPathways/MSigDB/allSets.RData	PID_IL6_7_PATHWAY	47	20545	1.65281e-05	0.000119935	HCK|PRKCD|TIMP1|STAT1|CEBPD|MAP2K6|MYC|IL6R|MCL1|HSP90B1|CEBPB|MAP2K4|AKT1|IRF1|SOCS3|SOS1|MAPK14|PIAS1|TNFSF11|GRB2|JAK2|MITF|TYK2|PIK3CA|PTPRE|PIK3R1|PTPN11|PIAS3|A2M|BCL2L1|GAB2|STAT3|IL6ST|JAK1|GAB1|JUN|FOS
0_creatingPathways/MSigDB/allSets.RData	REACTOME_E2F_MEDIATED_REGULATION_OF_DNA_REPLICATION	32	20545	1.6816e-05	0.000121401	FBXO5|CDK1|CDC45|POLA1|PRIM2|ORC3|RRM2|ORC5|CCNB1|CCNE1|ORC2|ORC6|ORC4|CDC25A|E2F1|PPP2R1B|CDC6|POLA2|TYMS|CCNA1|TK2|TFDP1|ORC1|MCM8|PCNA|DHFR|PPP2CB|RB1
0_creatingPathways/MSigDB/allSets.RData	MITOSIS	80	20545	1.78906e-05	0.000128504	TTK|CDC27|NCAPH|BUB1|CD28|CCNA2|MAD2L1|CENPE|PML|RINT1|CDC25B|KIF11|BIRC5|ANLN|CDC23|RAD17|KIF2C|NUSAP1|KIF15|NOLC1|TPX2|KIF22|ESPL1|BUB1B|NDC80|SMC1A|SMC3|NEK2|TGFB1|PBRM1|EGF|AURKA|PCBP4|CDC25C|TGFA|NEK6|ZWINT|PLK1|CDKN2B|KNTC1|CLIP1|PDS5B|MAD2L2|CDK13|DCTN2|DDX11|SUGT1|SSSCA1|NBN|NUMA1|RAN|CDC16|TARDBP|ANAPC5|SMC4|PAM|ATM|TTN
0_creatingPathways/MSigDB/allSets.RData	BIOCARTA_TCR_PATHWAY	43	20545	1.81266e-05	0.000129302	NFKB1|PIK3CG|CD247|LAT|MAP3K1|ELK1|MAP2K4|NFATC3|ZAP70|CD3G|CD3D|RELA|CALM1|RAF1|SOS1|HRAS|GRB2|PIK3CA|MAPK3|PIK3R1|MAPK8|FYN|PRKCB|CALM3|PLCG1|SHC1|PPP3CC|PPP3CA|RASA1|NFATC1|PRKCA|JUN|FOS
0_creatingPathways/MSigDB/allSets.RData	REACTOME_HIV_LIFE_CYCLE	106	20545	1.81846e-05	0.000129302	POLR2D|SUPT16H|TAF1|NUP54|RAE1|CXCR4|NUP214|GTF2E1|POLR2B|NUP210|SUPT4H1|CCR5|TCEB3|XRCC5|TBP|RNMT|GTF2A2|FEN1|CDK7|GTF2B|ERCC3|NUP153|NCBP1|XRCC4|NUP37|RNGTT|TAF5|RANGAP1|NUP155|ELL|NMT1|RANBP1|NUP205|TCEA1|TPR|NUP188|TAF13|TAF11|GTF2A1|NUPL2|POLR2K|NUP93|NUP43|RPS27A|PSIP1|VPS37C|GTF2F2|NMT2|CCNT2|XRCC6|POLR2L|VPS37A|VPS28|VPS37B|POLR2J|SEH1L|NUP133|BANF1|TAF4|POLR2E|GTF2H3|TCEB1|CCNT1|GTF2H1|H…
0_creatingPathways/MSigDB/allSets.RData	MRNA_METABOLIC_PROCESS	78	20545	1.89012e-05	0.00013337	SRPK2|SNW1|GRSF1|GEMIN2|NONO|HNRNPR|KIN|SRPK1|RNMT|CSTF1|PAIP1|CSTF2|CRNKL1|DDX20|EFTUD2|SF3B3|NCBP1|SRSF5|RNGTT|SRSF1|USP39|SCAF11|GEMIN5|SSB|GEMIN7|CWC15|DHX15|DHX38|GEMIN8|GEMIN6|PHF5A|SMG7|SRSF12|SRSF11|SRSF4|PABPC1|SMG5|ELAVL4|SF1|KHDRBS1|SNRPD1|SFSWAP|SNRPD2|TXNL4A|AUH|NUDT21|HNRNPA0|CELF1|CPSF6|SRSF10|SF3A1|UPF2|SF3A2|SRSF6|TRA2B|GSPT1|TRA2A|SPOP|CSTF3
0_creatingPathways/MSigDB/allSets.RData	REACTOME_REGULATION_OF_MRNA_STABILITY_BY_PROTEINS_THAT_BIND_AU_RICH_ELEMENTS	77	20545	1.89452e-05	0.00013337	PRKCD|PSMB2|PSMD12|PSMD10|ZFP36L1|TNFSF13|PSMA3|DCP2|PSMD7|DIS3|NUP214|PSMC2|TNPO1|PSMC6|DCP1A|ELAVL1|PSMD11|PSME4|AKT1|PSMD5|PSMB1|PSMD1|PSMC1|PSMD6|YWHAZ|EXOSC7|MAPKAPK2|EXOSC2|PSMA2|YWHAB|EXOSC6|EXOSC3|MAPK14|EXOSC9|PSMA8|HNRNPD|EIF4G1|RPS27A|PABPC1|PSMD8|PSMC5|PSMB7|PSMD4|ANP32A|PSMD13|PSMB9|XRN1|PSMB4|PSMA5|PSMB10|PSMC3|PSMA7|PSMD9|EXOSC1|XPO1|PSMF1|EXOSC4|PRKCA|HSPB1
0_creatingPathways/MSigDB/allSets.RData	PID_MET_PATHWAY	80	20545	1.98444e-05	0.000138705	PTPRJ|MAPK1|ARHGEF4|EIF4E|NUMB|RAPGEF1|MAP3K1|CRKL|MAP2K4|SH3KBP1|AKT1|PRKCZ|CDH1|HGF|RAB5A|PDPK1|PAK2|RAF1|SOS1|HRAS|NCK1|PRKCI|RANBP9|GRB2|MET|PIK3CA|MAPK3|CTNNB1|EGR1|APC|PIK3R1|PTPN11|MAPK8|RAP1A|BAD|PTPN1|DEPTOR|MUC20|RHOA|RANBP10|ETS1|GAB2|SNAI1|F2RL2|MAP2K2|INPP5D|KPNB1|CTNNA1|PLCG1|SHC1|EPS15|CBL|CDC42|AKT2|PTK2|PAK1|GAB1|JUN
0_creatingPathways/MSigDB/allSets.RData	REACTOME_BMAL1_CLOCK_NPAS2_ACTIVATES_CIRCADIAN_EXPRESSION	32	20545	1.9899e-05	0.000138705	TBL1X|RXRA|PER2|NCOA3|TGS1|NAMPT|CRY2|NCOR1|ARNTL|SMARCD3|EP300|HDAC3|BHLHE40|MED1|BHLHE41|NPAS2|NCOA6|NR3C1|CREBBP|ARNTL2|NCOA1|PPARA|TBL1XR1|CRY1|SERPINE1
0_creatingPathways/MSigDB/allSets.RData	REACTOME_PPARA_ACTIVATES_GENE_EXPRESSION	99	20545	2.08799e-05	0.000144829	TBL1X|MED23|RXRA|ACSL1|MED6|G0S2|MED14|ALAS1|MED22|CCNC|CDK19|NCOA3|ME1|TGS1|GLIPR1|HMGCR|MED26|NCOR1|MED27|ARNTL|NFYB|MED8|MED15|MED10|SMARCD3|EP300|HDAC3|PPARGC1B|MED1|NRF1|CD36|MED20|CPT1A|NPAS2|MED30|ABCA1|SULT2A1|MED7|ABCB4|APOA5|NCOA6|MED25|TEAD2|MED29|TEAD1|TIAM2|SLC27A1|MED16|WWTR1|SREBF2|CREBBP|MED31|TEAD4|MED17|SREBF1|TXNRD1|MED13L|FDFT1|ACADM|NCOA1|PPARA|TBL1XR1|TNFRSF21|CTGF
0_creatingPathways/MSigDB/allSets.RData	PID_IL4_2PATHWAY	63	20545	2.10417e-05	0.000145239	COL1A1|RPS6KB1|IL13RA1|IGHG1|IL2RG|IRS1|JAK3|SOCS1|BCL6|IRF4|PIGR|EGR2|CEBPB|AKT1|DOK2|FES|COL1A2|SOCS3|ITGB3|IL4R|SP1|MAPK14|LTA|GRB2|JAK2|IL13RA2|OPRM1|PIK3CA|STAT5A|STAT6|PIK3R1|STAT5B|THY1|BCL2L1|HMGA1|ETS1|INPP5D|PARP14|SOCS5|SHC1|MYBL1|GTF3A|CBL|MYB|JAK1|IRS2|CCL17
0_creatingPathways/MSigDB/allSets.RData	PID_FOXO_PATHWAY	49	20545	2.21011e-05	0.000151811	CSNK1D|SGK1|BCL2L11|SIRT1|MAPK9|BCL6|CCNB1|CHUK|AKT1|SOD2|CSNK1G3|YWHAZ|EP300|CAT|USP7|FOXO4|YWHAB|MST1|RALB|SKP2|KAT2B|PLK1|CSNK1G2|CTNNB1|SFN|FBXO32|RBL2|MAPK8|IKBKB|CSNK1G1|CREBBP|RAN|XPO1|FOXO3|CDK2|CSNK1A1|ZFAND5|YWHAH|GADD45A
0_creatingPathways/MSigDB/allSets.RData	PID_THROMBIN_PAR1_PATHWAY	43	20545	2.31949e-05	0.000158554	ZYX|PRKCD|GNA13|GNAI3|ARHGDIA|SNX1|GNG2|PLCB2|GNAZ|GNA12|VASP|PIK3CA|GNAI2|GNA11|ARHGEF1|SNX2|PIK3R1|ROCK1|PLCB3|DNM2|GNA15|RHOA|F2RL2|PRKCB|ADRBK2|AKAP13|ROCK2|GNB1|GNAQ|ARRB1|PRKCA|F2R|GNAI1|PLCB1
0_creatingPathways/MSigDB/allSets.RData	REACTOME_MAPK_TARGETS_NUCLEAR_EVENTS_MEDIATED_BY_MAP_KINASES	30	20545	2.43089e-05	0.000165096	RPS6KA3|MAPK1|MAPK9|RPS6KA1|DUSP4|CREB1|ELK1|PPP2R5D|MAPKAPK2|DUSP7|PPP2R1B|MAPK14|DUSP3|MAPK3|MAPK8|PPP2CB|ATF1|MEF2A|MEF2C|DUSP6|RPS6KA2|JUN|FOS
0_creatingPathways/MSigDB/allSets.RData	REACTOME_ANTIGEN_ACTIVATES_B_CELL_RECEPTOR_LEADING_TO_GENERATION_OF_SECOND_MESSENGERS	28	20545	2.43852e-05	0.000165096	LYN|BLK|BTK|SH3KBP1|PLCG2|CALM1|SOS1|NCK1|GRB2|ITPR2|CD79B|PIK3R1|CD79A|FYN|PIK3AP1|SYK|CBLB|CD19|CALM3|PLCG1|SHC1|BLNK|CBL|ITPR3
0_creatingPathways/MSigDB/allSets.RData	HEMOPOIETIC_OR_LYMPHOID_ORGAN_DEVELOPMENT	73	20545	2.46304e-05	0.000165962	PF4|LYN|PTPRC|MMP9|MAP4K1|TAZ|RAB3D|HDAC4|CD1D|HCLS1|NOTCH2|PRL|ZAP70|ACIN1|SNRK|CD3D|TGFB1|KAT8|ALAS2|CSF1|KIRREL3|CEBPG|NCOA6|TBX1|DYRK3|NFAM1|RPS19|IL27|JAG2|HDAC7|CD79A|SART1|ETS1|HDAC5|KAT6A|MLF1|SOCS5|ACVR2A|MAFB|FOXO3|ACVR1B|BLNK|CDC42|MAP4K2|RAG1|IFI16|ZBTB16|LRMP|CDK6|TPD52
0_creatingPathways/MSigDB/allSets.RData	BIOCARTA_STRESS_PATHWAY	24	20545	2.54227e-05	0.000170488	RIPK1|NFKB1|MAP2K6|TANK|IKBKG|MAP3K1|CHUK|MAP2K4|CASP2|RELA|TNF|MAPK14|MAP3K14|LTA|MAPK8|IKBKB|ATF1|MAP4K2|JUN|CRADD
0_creatingPathways/MSigDB/allSets.RData	PID_FAS_PATHWAY	38	20545	2.57786e-05	0.00017206	BIRC3|FAS|RIPK1|FADD|MAP2K6|MAPK9|BID|EZR|PIK3CB|IKBKG|MAP3K1|CHUK|BTK|RFC1|AKT1|SMPD1|PDPK1|MAPK14|CFLAR|CASP8|PIK3R3|PIK3CA|PIK3R1|CLTC|MAPK8|IKBKB|PIK3R2|BIRC2|MAP2K7|SYK|CASP10
0_creatingPathways/MSigDB/allSets.RData	REACTOME_TRANS_GOLGI_NETWORK_VESICLE_BUDDING	55	20545	2.71623e-05	0.000180444	SNX9|CPD|VAMP7|CTSZ|AP1G1|AP1S2|BLOC1S3|TGOLN2|YIPF6|DTNBP1|TBC1D8B|GNS|GAK|VAMP8|OCRL|RAB5C|TFRC|AP1M1|SH3D19|AP1S1|HIP1R|CLTA|GBF1|PUM1|IGF2R|SNX2|AP3B1|CLTC|SNAPIN|M6PR|ARF1|NECAP1|SNAP23|PICALM|DNM2|VAMP2|DNASE2|AP1B1|STX4|SORT1|SNX5|ARRB1|TPD52
0_creatingPathways/MSigDB/allSets.RData	PID_TRAIL_PATHWAY	28	20545	2.72926e-05	0.000180463	TNFSF10|RIPK1|FADD|MAPK1|PIK3CB|IKBKG|MAP3K1|CHUK|MAP2K4|SMPD1|CFLAR|TNFRSF10D|CASP8|PIK3R3|PIK3CA|MAPK3|PIK3R1|MAPK8|IKBKB|PIK3R2|TNFRSF10C|TNFRSF10A|CASP10|TNFRSF10B|DAP3
0_creatingPathways/MSigDB/allSets.RData	PID_RAC1_REG_PATHWAY	38	20545	2.80772e-05	0.000183995	ARHGEF6|VAV2|DOCK2|ELMO1|SPATA13|DEF6|RAP1GDS1|ARHGAP1|TIAM1|ARHGDIA|RASGRF2|ABR|NGEF|ARHGEF25|SOS1|TIAM2|PREX1|ARHGAP9|RALBP1|ABI1|EPS8|KALRN|TRIO|CHN2|BCR|VAV3|CHN1|ARHGEF7
0_creatingPathways/MSigDB/allSets.RData	REGULATION_OF_TRANSFERASE_ACTIVITY	153	20545	2.80869e-05	0.000183995	MBIP|PTPRC|TRIB2|CDKN3|CCNK|DUSP22|SERINC1|MALT1|IRAK1|LATS2|LATS1|PROK2|PIK3CB|CXCR4|MAP4K1|AZU1|CHEK1|FPR1|HERC5|CDK7|MAP3K7|GTPBP4|RBL1|CDKN1C|SOD1|CDKN2D|MAP3K9|CCNE2|CDC25A|TRAF6|TLR6|ADRB2|PPAP2A|STRADB|CDC6|PAK2|C5AR1|EGF|MDFI|TRIB1|CDC25C|ANAPC2|KIAA1804|TAOK2|STRADA|MAP3K2|CCND1|ALS2|CCND3|ANG|PLCE1|TGFA|SERINC2|CARD10|CDKN2B|DUSP16|MADD|TARBP2|CDK5R1|CKS1B|PDCD4|CCNT2|APC|PICK1|SFN|MAP3…
0_creatingPathways/MSigDB/allSets.RData	HEMOPOIESIS	71	20545	2.85779e-05	0.000186349	PF4|LYN|PTPRC|MMP9|MAP4K1|TAZ|RAB3D|HDAC4|CD1D|HCLS1|NOTCH2|PRL|ZAP70|ACIN1|SNRK|CD3D|KAT8|ALAS2|CSF1|KIRREL3|CEBPG|NCOA6|DYRK3|NFAM1|RPS19|IL27|JAG2|HDAC7|CD79A|SART1|ETS1|HDAC5|KAT6A|MLF1|SOCS5|ACVR2A|MAFB|FOXO3|ACVR1B|BLNK|CDC42|MAP4K2|RAG1|IFI16|ZBTB16|LRMP|CDK6|TPD52
0_creatingPathways/MSigDB/allSets.RData	REACTOME_RECRUITMENT_OF_MITOTIC_CENTROSOME_PROTEINS_AND_COMPLEXES	62	20545	3.01667e-05	0.000195807	CSNK1D|PRKAR2B|CDK1|PLK4|CETN2|TUBG2|DYNC1H1|CKAP5|CEP76|CEP72|CCNB1|TUBGCP3|CEP135|OFD1|DYNC1I2|NEK2|HSP90AA1|PRKACA|ACTR1A|TUBGCP5|TUBB|CEP63|TUBG1|PAFAH1B1|CLASP1|CENPJ|PLK1|NEDD1|CEP164|DYNLL1|TUBB4B|HAUS2|PCNT|CDK5RAP2|DCTN2|ALMS1|CNTRL|TUBA4A|NUMA1|PCM1|CEP290|CEP57|TUBA1A|SDCCAG8|NINL
0_creatingPathways/MSigDB/allSets.RData	REACTOME_MHC_CLASS_II_ANTIGEN_PRESENTATION	84	20545	3.04048e-05	0.000196451	CTSH|CTSC|SAR1B|AP1G1|KIF4A|AP1S2|KIF20A|CTSD|DYNC1H1|CTSO|KIF11|DCTN5|SEC23A|KIF23|HLA-DMB|KIF26A|CTSA|KLC1|KIF2C|CTSB|KIF15|KIF22|AP2B1|LGMN|DYNC1I2|CTSK|CTSS|KIF3B|ACTR1A|DCTN6|SEC24B|KIF2A|RILP|KLC3|AP1M1|AP1S1|KLC4|DYNLL2|CLTA|HLA-DOB|DYNC1I1|DYNLL1|HLA-DOA|SEC31A|CLTC|AP2S1|HLA-DMA|AP2M1|DYNC2LI1|ARF1|DCTN2|DNM2|AP2A2|AP1B1|CD74|CANX|OSBPL1A|HLA-DPB1|HLA-DPA1|DCTN4|HLA-DQA1
0_creatingPathways/MSigDB/allSets.RData	IMMUNE_SYSTEM_DEVELOPMENT	77	20545	3.08328e-05	0.000198311	PF4|LYN|PTPRC|TNFSF13|MMP9|LIG3|MAP4K1|TAZ|RAB3D|HDAC4|CD1D|HCLS1|NOTCH2|PRL|ZAP70|ACIN1|SNRK|CD3D|TGFB1|KAT8|ALAS2|CSF1|KIRREL3|CEBPG|NCOA6|TBX1|DYRK3|NFAM1|RPS19|IL27|JAG2|HDAC7|CD79A|SART1|ETS1|HDAC5|KAT6A|MLF1|SOCS5|ACVR2A|MAFB|FOXO3|ACVR1B|BLNK|CDC42|MAP4K2|RAG1|IFI16|ZBTB16|LRMP|CDK6|TPD52
0_creatingPathways/MSigDB/allSets.RData	BIOCARTA_PPARA_PATHWAY	54	20545	3.13243e-05	0.000199936	RXRA|PRKAR2B|MAPK1|PIK3CG|ME1|MYC|PRKACB|NCOR1|EP300|RELA|HSP90AA1|MED1|CD36|SP1|TNF|SRA1|NOS2|PIK3CA|MAPK3|HSD17B4|PRKACG|PRKAR2A|STAT5A|PIK3R1|PRKAR1A|STAT5B|NR1H3|CITED2|DUT|CREBBP|PRKCB|FAT1|RB1|MRPL11|PDGFA|NCOR2|LPL|NCOA1|PPARA|NRIP1|DUSP1|PRKCA|JUN
0_creatingPathways/MSigDB/allSets.RData	POSITIVE_REGULATION_OF_TRANSCRIPTION	139	20545	3.1368e-05	0.000199936	RXRA|MAML3|MED6|MED14|ELF4|ELL3|SQSTM1|TAF8|BCL10|SUPT4H1|NAA15|CDK7|MED13|IRF4|PCBD2|ERCC3|RGMB|ELK1|EPC1|PLAGL1|NSD1|ARNTL|SMARCD3|MYO6|TGFB1|ARHGEF11|ZBTB38|KAT8|PPARGC1B|MED1|SP1|PAX8|NPAS2|ZMIZ2|UTF1|PHF5A|TP73|NUFIP1|MAML1|TRERF1|TP63|HNF4A|SMARCC1|NCOA6|FOXF1|EGR1|XRCC6|PRPF6|MMS19|HNF1A|ACVRL1|ARID1A|ATF6|MRPL12|BPTF|MAML2|RSF1|THRAP3|NAA16|CITED2|TRIM28|KAT6B|ATF7IP|CREBBP|ILF2|GTF2H1|HM…
0_creatingPathways/MSigDB/allSets.RData	BIOCARTA_KERATINOCYTE_PATHWAY	45	20545	3.19074e-05	0.000202462	PRKCD|FAS|ETS2|RIPK1|NFKB1|MAPK1|MAP2K6|MAP3K1|CHUK|MAP2K4|RELA|EGF|RAF1|SP1|TNF|HRAS|MAPK14|MAP3K14|TNFRSF1B|BCL2|MAPK3|MAPK8|CEBPA|IKBKB|MAP2K7|MAPK13|ETS1|PRKCB|PRKCH|PRKCE|PRKCA|JUN|FOS
0_creatingPathways/MSigDB/allSets.RData	PID_TNF_PATHWAY	44	20545	3.30986e-05	0.000209082	BIRC3|STAT1|RIPK1|BAG4|NFKB1|FADD|SQSTM1|IKBKG|MAP3K1|MAP3K7|CHUK|NSMAF|PRKCZ|SMPD1|RELA|RFFL|TNF|PRKCI|MAP3K3|TRAF1|TNFRSF1B|CASP8|MADD|MAP4K3|TAB2|IKBKB|BIRC2|TXN|MAP2K7|MAP4K5|CYLD|TNFAIP3|CAV1|MAP4K2|MAP4K4
0_creatingPathways/MSigDB/allSets.RData	V$CEBP_C	188	20545	3.34626e-05	0.000210442	LTB|ING3|RHOQ|MSL3|AP1S2|MAP2K6|ITPK1|EPC2|STAG2|JAKMIP2|BCL11B|LEMD2|RAD23B|NFX1|SUPT4H1|SCML1|FKBP3|VEGFA|SOX4|SLC24A4|CEBPB|NUP153|RAB1A|GGNBP2|HOXC4|HSD11B1|MEIS1|BCL2L13|ADRB2|ETF1|FAM175B|PTAFR|RELA|PDE4D|PLCB2|SAT1|SCAF11|DLG2|SSX2IP|RNF38|ETV1|SEMA7A|CACNA2D3|SLC22A8|GOT1|ATAD5|GLRA3|AHNAK|PLAGL2|MITF|NPTN|FSTL1|TP63|TSGA10|CGNL1|PRRG2|RPS19|PROX1|APC|RFX4|RRM1|SLC39A14|SEC14L3|ACSL5|UNG|…
0_creatingPathways/MSigDB/allSets.RData	BIOCARTA_MET_PATHWAY	37	20545	3.41352e-05	0.000212133	MAPK1|PIK3CG|RAPGEF1|MAP4K1|CRKL|ELK1|HGF|RAF1|SOS1|HRAS|GRB2|MET|PIK3CA|MAPK3|PIK3R1|PTPN11|MAPK8|RAP1A|PTK2B|STAT3|MAP2K2|PTEN|RASA1|PTK2|PAK1|GAB1|ITGB1|JUN|FOS
0_creatingPathways/MSigDB/allSets.RData	PID_TELOMERASE_PATHWAY	67	20545	3.41442e-05	0.000212133	RPS6KB1|IFNAR2|MXD1|NFKB1|MAPK1|RBBP7|MYC|HUS1|ZNFX1|XRCC5|MAX|TINF2|TERF2|IFNG|HDAC2|BLM|AKT1|RAD1|IRF1|WRN|E2F1|TGFB1|HSP90AA1|PARP2|EGF|SP3|PINX1|SP1|SAP30|SIN3A|CCND1|TERT|ESR1|MAPK3|PTGES3|SMG5|MRE11A|XRCC6|ACD|HDAC1|RAD50|NBN|RBBP4|HNRNPC|SMAD3|ATM|JUN|FOS
0_creatingPathways/MSigDB/allSets.RData	SIG_INSULIN_RECEPTOR_PATHWAY_IN_CARDIAC_MYOCYTES	50	20545	3.41812e-05	0.000212133	RPS6KA3|RPS6KB1|IRS1|MAPK1|SOS2|RPS6KA1|PDK1|AKT3|FLOT2|AKT1|YWHAZ|LNPEP|CYTH3|RAF1|YWHAB|SOS1|IRS4|GRB2|BRD4|FLOT1|SLC2A4|PIK3CA|MAPK3|SORBS1|SFN|PIK3R1|PTPN1|F2RL2|SERPINB6|SHC1|PTEN|PARD3|CBL|CDC42|AKT2|YWHAH|IRS2|RPS6KA2
0_creatingPathways/MSigDB/allSets.RData	REACTOME_G_ALPHA1213_SIGNALLING_EVENTS	72	20545	3.44394e-05	0.000212802	ARHGEF6|ARHGEF18|ARHGEF4|GNA13|PLXNB1|SOS2|ITSN1|ECT2|FGD3|FGD2|RAC2|GNGT2|TIAM1|RHOG|ARHGEF9|GNG2|ARHGAP4|RASGRF2|ARHGEF11|ABR|NGEF|GNG4|SOS1|GNA12|ARHGEF16|GNG13|FGD4|PIK3R3|PIK3CA|PLEKHG2|ARHGEF1|TIAM2|PIK3R1|ROCK1|PIK3R2|GNB4|PREX1|RHOA|AKAP13|GNG11|ROCK2|KALRN|TRIO|GNB1|ARHGEF17|CDC42|TBXA2R|GNG7|GNG12|NET1|RHOB|VAV3
0_creatingPathways/MSigDB/allSets.RData	PID_ERBB1_RECEPTOR_PROXIMAL_PATHWAY	35	20545	3.49874e-05	0.000215249	STAT1|MAPK1|PIK3CB|NRAS|GNAI3|TLN1|EGF|SOS1|HRAS|NCK1|GRB2|PIK3R3|PIK3CA|MAPK3|PIK3R1|PTPN11|PIK3R2|PTPN1|STAT3|PLCG1|SHC1|RASA1|PTK2|PAK1|KRAS|GAB1|GSN|GNAI1
0_creatingPathways/MSigDB/allSets.RData	REACTOME_PACKAGING_OF_TELOMERE_ENDS	33	20545	3.56324e-05	0.000218268	TINF2|TERF2|H2AFX|H2AFZ|HIST1H2BN|ACD|HIST1H2BM|HIST1H4H|HIST1H2BO|HIST2H2AA3|HIST1H2AB|HIST1H4D|HIST1H2BK|HIST1H4A|HIST1H2BE|HIST1H4E|HIST1H2BH|HIST1H2AC|HIST1H2BD|HIST1H2AJ|HIST1H2BC|HIST2H2BE|HIST1H2BB|HIST1H2AE
0_creatingPathways/MSigDB/allSets.RData	BIOCARTA_BCR_PATHWAY	33	20545	3.7612e-05	0.000229401	LYN|MAP3K1|ELK1|NFATC3|BTK|CALM1|RAF1|SOS1|HRAS|MAPK14|GRB2|CD79B|MAPK3|MAPK8|CD79A|SYK|PRKCB|CALM3|PLCG1|SHC1|BLNK|PPP3CC|PPP3CA|NFATC1|PRKCA|JUN|FOS
0_creatingPathways/MSigDB/allSets.RData	V$STAT5A_02	133	20545	3.85166e-05	0.00023391	RAB37|MBNL3|ZNF689|ZNF180|RARA|GABPA|SSBP3|CCDC28A|SP110|POLA1|IL1RN|SYNCRIP|BCL6|STAG3L4|ELMO1|AP1G2|ARL4A|CYP46A1|BTK|SYMPK|NR4A3|CDC37L1|ASXL1|TRAF6|SEPT7|TAL1|SMC1A|PATZ1|TRIM47|TMEM136|CEP55|PDK4|ACOX3|ATP5J|OXA1L|SCN2A|ZNF184|PTPN21|TLX2|MITF|IL9|OPN3|BTRC|HOXB6|ERBB4|STC1|FAM71B|PIK3R1|GRAMD1C|ANKZF1|GABRB1|TMEM59|CITED4|ENPP2|STARD3|NCKAP5|BCL2L1|PMS2P5|SREBF1|CACNB2|ARF3|ATF4|CHD2|SETD2|…
0_creatingPathways/MSigDB/allSets.RData	BIOCARTA_EGF_PATHWAY	31	20545	3.97491e-05	0.000240363	STAT1|MAP3K1|STAT4|ELK1|MAP2K4|EGF|RAF1|SOS1|HRAS|GRB2|PIK3CA|MAPK3|STAT5A|STAT6|PIK3R1|MAPK8|STAT5B|CSNK2A1|STAT3|PRKCB|PLCG1|SHC1|JAK1|RASA1|PRKCA|JUN|FOS
0_creatingPathways/MSigDB/allSets.RData	ST_INTEGRIN_SIGNALING_PATHWAY	82	20545	4.07136e-05	0.000245148	ARHGEF6|ZYX|ACTR2|BRAF|MAPK1|MAPK9|PIK3CB|SOS2|CSE1L|ASAP1|WAS|AKT3|P4HB|MAP2K4|ACTR3|AKT1|TLN1|RASGRF2|PLCG2|PAK2|RAF1|SOS1|PAK6|ARHGAP26|GRB2|MAPK8IP3|VASP|PAK7|ITGA8|MYLK2|ITGA2|PIK3CA|ACTN1|ITGA11|MAPK8IP1|MAP3K11|ROCK1|MAPK8|ARHGAP35|MAP2K7|FYN|TNK2|CAV1|GRB7|PLCG1|SHC1|ROCK2|PTEN|CDC42|AKT2|PTK2|PAK1|ITGA4|ARHGEF7|ITGA6|ITGA9
0_creatingPathways/MSigDB/allSets.RData	PID_HDAC_CLASSII_PATHWAY	34	20545	4.09311e-05	0.000245413	ADRBK1|BCL6|HDAC6|HDAC4|BCOR|UBE2I|SUMO1|GNG2|HDAC3|RANGAP1|HSP90AA1|YWHAB|ANKRA2|HDAC11|ESR1|NR3C1|HDAC7|TUBA1B|RFXANK|HDAC5|RAN|XPO1|TUBB2A|NCOR2|GNB1|RANBP2|MEF2C
0_creatingPathways/MSigDB/allSets.RData	PID_RET_PATHWAY	39	20545	4.11665e-05	0.000245783	IRS1|MAPK1|CREB1|FRS2|PDLIM7|PRKACA|RET|SOS1|HRAS|NCK1|GRB2|GFRA1|DOK5|DOK1|PIK3CA|MAPK3|PIK3R1|PTPN11|MAPK8|RAP1A|RHOA|GRB7|SHC1|GRB10|RASA1|PTK2|DOK4|GAB1|IRS2|PRKCA|SHANK3|JUN
0_creatingPathways/MSigDB/allSets.RData	REACTOME_SIGNALING_BY_PDGF	117	20545	4.17581e-05	0.000248268	PRKCD|COL1A1|COL5A1|PRKAR2B|CDK1|STAT1|ADRBK1|MAPK1|PIK3CB|RAPGEF1|COL9A3|CREB1|NRAS|CHUK|COL9A2|PRKACB|AKT3|CRKL|AKT1|THBS3|PDPK1|ADCY9|FOXO4|COL5A2|PRKACA|CALM1|COL1A2|RAF1|YWHAB|SOS1|HRAS|NCK1|COL6A1|GRB2|COL3A1|CASP9|PDGFB|THBS1|ITPR2|PIK3CA|MAPK3|PRKACG|ADCY2|PRKAR2A|STAT5A|COL9A1|STAT6|PIK3R1|PRKAR1A|PIK3R2|STAT5B|RPS6KB2|BAD|TSC2|RICTOR|MAPKAP1|STAT3|ADCY3|NR4A1|MAP2K2|PDGFA|CALM3|GRB7|PLC…
0_creatingPathways/MSigDB/allSets.RData	KEGG_COLORECTAL_CANCER	62	20545	4.48022e-05	0.000264956	AXIN2|ARAF|BRAF|MAPK1|MAPK9|PIK3CG|PIK3CB|MYC|TGFBR1|BIRC5|AKT3|RAC2|AKT1|TGFB1|TGFBR2|RAF1|CCND1|RALGDS|MSH3|BCL2|TGFB3|CASP9|PIK3R5|PIK3R3|MSH2|PIK3CA|MAPK3|CTNNB1|APC|PIK3R1|MAPK8|PIK3R2|BAD|RHOA|TCF7|APPL1|MSH6|SMAD2|LEF1|SMAD3|TCF7L2|AKT2|KRAS|JUN|FOS
0_creatingPathways/MSigDB/allSets.RData	REACTOME_REGULATION_OF_MITOTIC_CELL_CYCLE	74	20545	4.49396e-05	0.000264956	FBXO5|PSMB2|PSMD12|CDK1|PSMD10|CDC27|PSMA3|CCNA2|MAD2L1|PSMD7|PSMC2|CCNB1|PSMC6|CDC23|PSMD11|PSME4|UBE2D1|AURKB|PSMD5|PSMB1|PSMD1|PSMC1|PSMD6|BUB1B|CCNA1|AURKA|PSMA2|ANAPC2|PSMA8|SKP2|PLK1|BTRC|RPS27A|PSMD8|PSMC5|PSMB7|CDC26|PSMD4|PSMD13|PSMB9|PSMB4|PSMA5|PSMB10|UBE2E1|PSMC3|SKP1|PSMA7|PSMD9|CDC16|CDC20|ANAPC5|CDC14A|BUB3|CDK2|PSMF1
0_creatingPathways/MSigDB/allSets.RData	POSITIVE_REGULATION_OF_NUCLEOBASENUCLEOSIDENUCLEOTIDE_AND_NUCLEIC_ACID_METABOLIC_PROCESS	149	20545	4.54919e-05	0.000267099	RXRA|MAML3|MED6|MED14|TNFSF13|ELF4|ELL3|SQSTM1|TAF8|BCL10|SUPT4H1|NAA15|CDK7|MED13|IRF4|PCBD2|ERCC3|RGMB|ELK1|EPC1|PLAGL1|NCBP1|NSD1|ARNTL|SMARCD3|MYO6|TGFB1|ARHGEF11|ZBTB38|RAD51|KAT8|PPARGC1B|MED1|SP1|PAX8|NPAS2|ZMIZ2|UTF1|ABCA1|PHF5A|TP73|NUFIP1|MAML1|TRERF1|TP63|HNF4A|CEBPG|SMARCC1|NCOA6|FOXF1|UBE2N|EGR1|XRCC6|PRPF6|MMS19|HNF1A|ACVRL1|ARID1A|ATF6|MRPL12|BPTF|MAML2|RSF1|THRAP3|NAA16|CITED2|TRI…
0_creatingPathways/MSigDB/allSets.RData	ATGGYGGA_UNKNOWN	89	20545	4.68553e-05	0.000273968	PRPS1|CCNA2|ARMCX6|XIAP|EPC2|STAG2|NONO|BCL11B|WDR53|ZNF711|THAP1|NUFIP2|PURA|GLA|NAA15|PPP1R21|CRKL|EPC1|SF3B3|KDM3A|SH3KBP1|NBEA|SYMPK|PHC3|CGGBP1|ARIH1|YWHAZ|CAMSAP1|PPP1R10|NDST2|DLG3|PBX1|VASP|FGD4|MDH1|SLC35A4|DOCK5|COG4|PAN2|CLTC|KPNA6|PIAS3|POU2F1|NBR2|SPRED1|TBC1D16|TMEM208|C1orf43|TRA2B|RBBP6|WASF2|CSNK1A1|TUBA1A|KIF9|ZMYM2|KLHL18|SLAIN1
0_creatingPathways/MSigDB/allSets.RData	REACTOME_TRIGLYCERIDE_BIOSYNTHESIS	35	20545	4.70896e-05	0.000274205	ACSL1|ACSL4|FASN|GPD1L|ACSL3|AGPAT3|GK|ELOVL6|AGPAT5|GPAM|LCLAT1|LPCAT1|ELOVL7|ACACA|ELOVL4|LPCAT4|ACLY|ACSL6|DGAT2|GPD1|ACSL5|DGAT1|AGPAT4|ELOVL2|ELOVL5|LPIN2|HSD17B12|LPIN1|TECR
0_creatingPathways/MSigDB/allSets.RData	REACTOME_CLEAVAGE_OF_GROWING_TRANSCRIPT_IN_THE_TERMINATION_REGION_	39	20545	4.85176e-05	0.000281362	CDC40|CLP1|CPSF2|UPF3B|NFX1|CSTF1|LSM11|CSTF2|PAPOLA|SNRPB|NCBP1|SNRPG|PABPN1|SRSF5|SRSF1|U2AF1|RNPS1|U2AF2|DHX38|SRSF11|ZNF473|SRSF4|SNRPD3|SRSF3|SNRPF|NUDT21|SRSF6|SNRPE|PCF11|RBM8A|CSTF3
0_creatingPathways/MSigDB/allSets.RData	MRNA_PROCESSING_GO_0006397	69	20545	4.95151e-05	0.000285975	SRPK2|SNW1|GRSF1|GEMIN2|NONO|HNRNPR|KIN|SRPK1|RNMT|CSTF1|CSTF2|CRNKL1|DDX20|EFTUD2|SF3B3|NCBP1|SRSF5|RNGTT|SRSF1|USP39|SCAF11|GEMIN5|GEMIN7|CWC15|DHX15|DHX38|GEMIN8|GEMIN6|PHF5A|SRSF12|SRSF11|SRSF4|PABPC1|ELAVL4|SF1|KHDRBS1|SNRPD1|SFSWAP|SNRPD2|TXNL4A|NUDT21|HNRNPA0|CELF1|CPSF6|SRSF10|SF3A1|SF3A2|SRSF6|TRA2B|TRA2A|SPOP|CSTF3
0_creatingPathways/MSigDB/allSets.RData	SIG_IL4RECEPTOR_IN_B_LYPHOCYTES	27	20545	5.00865e-05	0.000288099	IRS1|MAPK1|JAK3|SOCS1|SOS2|MAP4K1|PDK1|AKT3|AKT1|IL4R|RAF1|SOS1|GRB2|BCL2|PIK3CA|MAPK3|STAT6|PIK3R1|BAD|SHC1|JAK1|AKT2|IRS2
0_creatingPathways/MSigDB/allSets.RData	PID_IL2_PI3K_PATHWAY	34	20545	5.24983e-05	0.000300749	RPS6KB1|IL2RG|NFKB1|JAK3|MYC|AKT1|PRKCZ|IL2RA|SMPD1|E2F1|RELA|HSP90AA1|SOS1|IL2RB|GRB2|BCL2|TERT|PIK3CA|PIK3R1|RPS6|PTPN11|UGCG|BCL2L1|SGMS1|GAB2|SHC1|FOXO3|MYB|JAK1
0_creatingPathways/MSigDB/allSets.RData	REGULATION_OF_KINASE_ACTIVITY	149	20545	5.36041e-05	0.000305846	MBIP|PTPRC|TRIB2|CDKN3|CCNK|DUSP22|MALT1|IRAK1|LATS2|LATS1|PROK2|PIK3CB|CXCR4|MAP4K1|AZU1|CHEK1|FPR1|HERC5|CDK7|MAP3K7|GTPBP4|RBL1|CDKN1C|SOD1|CDKN2D|MAP3K9|CCNE2|CDC25A|TRAF6|TLR6|ADRB2|PPAP2A|STRADB|CDC6|PAK2|C5AR1|EGF|MDFI|TRIB1|CDC25C|ANAPC2|KIAA1804|TAOK2|STRADA|MAP3K2|CCND1|ALS2|CCND3|ANG|PLCE1|TGFA|CARD10|CDKN2B|DUSP16|MADD|TARBP2|CDK5R1|CKS1B|PDCD4|CCNT2|APC|PICK1|SFN|MAP3K11|C5|RBL2|CCNG…
0_creatingPathways/MSigDB/allSets.RData	KEGG_ERBB_SIGNALING_PATHWAY	87	20545	5.57298e-05	0.000316698	RPS6KB1|ARAF|CAMK2D|BRAF|MAPK1|MAPK9|PIK3CG|PIK3CB|SOS2|MYC|HBEGF|NRAS|AKT3|CRKL|ELK1|MAP2K4|AKT1|PLCG2|PAK2|CAMK2G|EGF|RAF1|CAMK2B|SOS1|PAK6|HRAS|NCK1|GRB2|TGFA|PAK7|SHC4|PIK3R5|ERBB3|CAMK2A|PIK3R3|PIK3CA|MAPK3|ERBB4|STAT5A|PIK3R1|MAPK8|PIK3R2|STAT5B|RPS6KB2|BAD|MAP2K7|ABL2|PRKCB|MAP2K2|CBLB|PLCG1|SHC1|CBL|AKT2|PTK2|PAK1|ERBB2|KRAS|AREG|GAB1|PRKCA|JUN
0_creatingPathways/MSigDB/allSets.RData	BIOCARTA_TNFR1_PATHWAY	29	20545	5.62162e-05	0.000318183	RIPK1|BAG4|FADD|LMNB1|MAP3K1|MAP3K7|MAP2K4|CASP2|PAK2|TNF|CASP8|MADD|MAPK8|LMNA|LMNB2|DFFA|RB1|PARP1|PAK1|SPTAN1|JUN|CRADD
0_creatingPathways/MSigDB/allSets.RData	PID_ILK_PATHWAY	45	20545	5.88196e-05	0.000330342	ARHGEF6|ZYX|LIMS2|TACC3|CKAP5|ILKAP|CREB1|PPP1R14A|AKT1|TNS1|RHOG|HSP90AA1|GIT2|AURKA|CCND1|PARVB|CTNNB1|ACTN1|PARVA|PPP1R12A|NACA|RICTOR|DIAPH1|IQGAP1|SNAI1|CDC37|XPO1|RUVBL2|PPP1R14B|PARP1|CDC42|ARHGEF7|ZEB1|JUN
0_creatingPathways/MSigDB/allSets.RData	REACTOME_METABOLISM_OF_MRNA	184	20545	5.88313e-05	0.000330342	GSPT2|RPS4Y1|SMG8|PRKCD|PSMB2|PSMD12|PSMD10|ZFP36L1|TNFSF13|PSMA3|DCP2|EIF4E|PSMD7|UPF3B|DIS3|NUP214|PATL1|PSMC2|TNPO1|CNOT7|CNOT8|PSMC6|DCPS|DCP1A|ELAVL1|PAIP1|PSMD11|PSME4|NCBP1|AKT1|PSMD5|PSMB1|LSM6|PSMD1|PSMC1|PSMD6|YWHAZ|ETF1|EXOSC7|MAPKAPK2|RQCD1|EXOSC2|RNPS1|PSMA2|YWHAB|EXOSC6|EXOSC3|MAPK14|EXOSC9|PSMA8|RPL36A|EDC3|CNOT4|SMG7|HNRNPD|RPL10A|EIF4G1|RPS27A|PABPC1|PSMD8|RPS19|RPL14|RPS3|PSMC5|…
0_creatingPathways/MSigDB/allSets.RData	V$AHRARNT_01	130	20545	5.95691e-05	0.000333163	ADAM9|HK2|ACSL4|SGK1|CAMK2D|SOAT1|MOSPD2|JAZF1|HECTD1|RBBP7|TNKS2|SESN2|SOX4|ZEB2|TM2D2|NAGLU|FBXL20|ELK3|SPOCK2|CNTNAP1|TRIM23|ID4|TGFB1|TNPO3|OPA3|TACC1|TAF11|BHLHE41|GTF2A1|NLGN3|RARG|MEX3B|H2AFZ|MOV10|WSB1|INSM1|PDGFB|UGGT1|SLITRK1|ELAVL2|HOXA5|ONECUT2|PABPC1|VEZF1|CKS1B|DCHS1|EGR3|ELAVL4|RBM6|NR3C1|NIPBL|GABRA1|USP1|REPIN1|ANKS1A|IP6K2|SRRM2|XPO6|STAM|PITPNC1|NR4A1|HPCAL1|LUC7L3|CREBZF|PHF21…
0_creatingPathways/MSigDB/allSets.RData	PID_SMAD2_3NUCLEAR_PATHWAY	79	20545	6.45679e-05	0.000359662	SNIP1|TFE3|RBBP7|E2F5|MYC|MAX|CREB1|RBL1|DCP1A|VDR|NCOR1|CEBPB|HDAC2|AKT1|MED15|EP300|FOXO4|COL1A2|SP3|SP1|SAP30|RUNX3|SIN3A|IFNB1|TFDP1|KAT2A|MYOD1|KAT2B|HNF4A|CDKN2B|ESR1|TGIF1|NR3C1|IRF7|LAMC1|PIAS3|HDAC1|CREBBP|CBFB|TGIF2|RBBP4|TCF3|SMAD2|FOXO3|CDK2|CDK4|SMAD3|NCOA1|SKIL|SERPINE1|MEF2C|GATA3|ATF3|SKI|JUN|FOS
0_creatingPathways/MSigDB/allSets.RData	REACTOME_ANTIVIRAL_MECHANISM_BY_IFN_STIMULATED_GENES	62	20545	6.48155e-05	0.000359662	MX1|MX2|IFIT1|STAT1|NUP54|EIF4E|RAE1|PPM1B|NUP214|NUP210|HERC5|EIF4E3|KPNA3|DDX58|EIF4E2|EIF2AK2|NUP153|KPNA5|NUP37|ARIH1|KPNA4|NUP155|NUP205|TPR|NUP188|TRIM25|NUPL2|NUP93|NUP43|EIF4G2|EIF4G1|RPS27A|MAPK3|UBE2N|IRF3|KPNA2|NEDD4|USP18|SEH1L|NUP133|FLNB|EIF4G3|UBE2E1|ISG15|KPNB1|PLCG1|KPNA1|JAK1|RANBP2
0_creatingPathways/MSigDB/allSets.RData	PID_ERA_GENOMIC_PATHWAY	64	20545	6.50866e-05	0.000359756	AXIN2|CTSD|POU4F1|NCOA3|TRIM59|COL18A1|MYC|HSF2|HDAC4|CHUK|NCOR1|NDUFV3|SOD1|PRL|CEBPB|EP300|NCOA7|DSCAM|MTA1|MED1|ATP5J|SRA1|PGR|CCND1|ESR2|APBB1|NR0B1|PDIA2|ESR1|PHB2|SET|STAT5A|ANP32A|UBE2M|XBP1|PCNA|HDAC1|AP1B1|NCOR2|MPG|NCOA1|NRIP1|LCOR|DDX17|JUN
0_creatingPathways/MSigDB/allSets.RData	REACTOME_TAK1_ACTIVATES_NFKB_BY_PHOSPHORYLATION_AND_ACTIVATION_OF_IKKS_COMPLEX	22	20545	6.67372e-05	0.000367418	S100A12|NOD2|TAB3|IRAK1|IKBKG|IRAK2|NFKBIB|MAP3K7|CHUK|TRAF6|RELA|S100B|AGER|TAB2|RIPK2|IKBKB|NOD1|HMGB1|APP
0_creatingPathways/MSigDB/allSets.RData	SA_B_CELL_RECEPTOR_COMPLEXES	24	20545	6.6992e-05	0.000367418	RPS6KA3|VAV2|LYN|MAPK1|RPS6KA1|MAP3K1|ELK1|SOS1|HRAS|GRB2|MAPK8IP3|MAPK3|PAPPA|SYK|SHC1|BLNK|BCR|VAV3|JUN|FOS
0_creatingPathways/MSigDB/allSets.RData	REACTOME_APOPTOTIC_EXECUTION_PHASE	49	20545	6.84327e-05	0.000373132	PRKCD|LMNB1|HMGB2|ACIN1|CDH1|PAK2|CASP7|CASP6|BMX|CASP8|CTNNB1|APC|ADD1|DNM1L|ROCK1|OCLN|BIRC2|LMNA|STK24|DFFA|KPNB1|SATB1|KPNA1|HIST1H1B|HMGB1|HIST1H1E|VIM|PTK2|SPTAN1|GSN|TJP2|HIST1H1D|HIST1H1C|H1F0
0_creatingPathways/MSigDB/allSets.RData	CELL_CYCLE_ARREST_GO_0007050	55	20545	6.85614e-05	0.000373132	APBB2|GAS1|CDKN3|GAS7|MAP2K6|TBRG1|MYC|CDKN1C|CDC123|PLAGL1|NOTCH2|CDKN2D|UHMK1|MAPK12|TGFB1|CUL3|FOXO4|PCBP4|KAT2B|APBB1|AIF1|CDKN2B|EIF4G2|TBRG4|APC|KHDRBS1|CUL5|ING4|RASSF1|CDKN2C|CUL4A|PA2G4|ERN1|NBN|MLF1|STK11|SMAD3|SESN1|PPP1R15A|JMY|GADD45A
0_creatingPathways/MSigDB/allSets.RData	PID_FAK_PATHWAY	58	20545	7.20902e-05	0.000390834	CAPN2|BRAF|MAPK1|MAPK9|RAPGEF1|ELMO1|ASAP1|MAP2K4|TLN1|SH3GL1|ARHGEF11|GIT2|RAF1|SOS1|NCK1|ARHGAP26|CCND1|GRB2|PTPN21|MAPK8IP3|BMX|MMP14|PIK3CA|ACTN1|PIK3R1|MAPK8|RRAS|RAP1A|ARHGAP35|FYN|RHOA|ETS1|GRB7|PLCG1|ITGAV|ROCK2|VCL|RASA1|PTK2|PAK1|ITGB1|ARHGEF7|JUN
0_creatingPathways/MSigDB/allSets.RData	REACTOME_DNA_REPAIR	101	20545	7.36863e-05	0.000397962	TDP1|POLR2D|FANCB|FANCM|LIG3|RAD23B|POLR2B|XRCC5|RFC3|FEN1|CDK7|ERCC3|BRIP1|FANCA|XRCC4|POLE2|FANCF|POLB|DDB2|ERCC4|UBE2T|FANCE|RAD51|ERCC8|POLD1|TCEA1|MDC1|H2AFX|BRCA2|ZBTB32|RPA1|CCNO|POLR2K|ALKBH2|RPS27A|ATR|MRE11A|XRCC6|POLR2L|ERCC5|RAD52|POLR2J|MAD2L2|MUTYH|PCNA|POLR2E|USP1|GTF2H3|NTHL1|ALKBH3|RAD50|FANCL|GTF2H1|XRCC1|NBN|POLE|POLR2I|TP53BP1|MBD4|POLD4|MPG|REV3L|RFC5|ERCC1|POLH|LIG4|ATM|REV1…
0_creatingPathways/MSigDB/allSets.RData	REACTOME_NUCLEAR_EVENTS_KINASE_AND_TRANSCRIPTION_FACTOR_ACTIVATION	24	20545	7.43208e-05	0.000399863	RPS6KA3|MAPK1|RPS6KA1|DUSP4|CREB1|ELK1|PPP2R5D|MAPKAPK2|DUSP7|PPP2R1B|MAPK14|DUSP3|MAPK3|PPP2CB|ATF1|MEF2A|MEF2C|DUSP6|RPS6KA2
0_creatingPathways/MSigDB/allSets.RData	REACTOME_DOWNSTREAM_TCR_SIGNALING	30	20545	7.49492e-05	0.000401716	TRAT1|MALT1|PIK3CB|IKBKG|BCL10|CD247|MAP3K7|CARD11|CHUK|CD3G|CD3D|TRAF6|RELA|PDPK1|PIK3CA|UBE2N|TAB2|PIK3R1|RIPK2|IKBKB|PIK3R2|PTEN|HLA-DPB1|HLA-DPA1|HLA-DQA1
0_creatingPathways/MSigDB/allSets.RData	BIOCARTA_NTHI_PATHWAY	22	20545	7.66992e-05	0.000409545	TLR2|IL1B|MYD88|NFKB1|MAP2K6|TGFBR1|MAP3K7|CHUK|EP300|RELA|TGFBR2|TNF|MAPK14|MAP3K14|NR3C1|IKBKB|CREBBP|SMAD3|DUSP1
0_creatingPathways/MSigDB/allSets.RData	PID_TGFBR_PATHWAY	55	20545	7.70009e-05	0.00040961	RPS6KB1|XIAP|PML|TGFBR1|MAP3K7|ARRB2|TGFBR3|FKBP1A|TGFB1|PDPK1|TGFBR2|SOS1|GRB2|SMURF1|TGFB3|CAMK2A|DYNLRB1|CTNNB1|NEDD4L|TAB2|RNF111|SMURF2|OCLN|PPP2R2A|PPP2CB|RHOA|WWP1|TGFBRAP1|CAV1|SMAD2|SHC1|STRAP|EIF2A|DAB2|SMAD3|SKIL|SPTBN1|PPP1R15A|CTGF
0_creatingPathways/MSigDB/allSets.RData	REACTOME_GENERATION_OF_SECOND_MESSENGER_MOLECULES	23	20545	8.2749e-05	0.000438539	FYB|CD247|LAT|ITK|WAS|ZAP70|CD3G|CD3D|PAK2|NCK1|VASP|EVL|LCP2|PLCG1|HLA-DPB1|HLA-DPA1|PAK1|ENAH|HLA-DQA1
0_creatingPathways/MSigDB/allSets.RData	REGULATION_OF_PROTEIN_KINASE_ACTIVITY	147	20545	8.47543e-05	0.00044749	MBIP|PTPRC|TRIB2|CDKN3|CCNK|DUSP22|MALT1|IRAK1|LATS2|LATS1|PROK2|PIK3CB|CXCR4|MAP4K1|AZU1|CHEK1|FPR1|HERC5|CDK7|MAP3K7|GTPBP4|CDKN1C|SOD1|CDKN2D|MAP3K9|CCNE2|CDC25A|TRAF6|TLR6|ADRB2|PPAP2A|STRADB|CDC6|PAK2|C5AR1|EGF|MDFI|TRIB1|CDC25C|ANAPC2|KIAA1804|TAOK2|STRADA|MAP3K2|CCND1|ALS2|CCND3|ANG|PLCE1|TGFA|CARD10|CDKN2B|DUSP16|MADD|TARBP2|CDK5R1|CKS1B|PDCD4|CCNT2|APC|PICK1|SFN|MAP3K11|C5|CCNG1|HIPK3|TH…
0_creatingPathways/MSigDB/allSets.RData	BIOCARTA_GLEEVEC_PATHWAY	23	20545	8.65218e-05	0.000455124	STAT1|PIK3CG|MYC|MAP3K1|CRKL|MAP2K4|AKT1|RAF1|SOS1|HRAS|GRB2|JAK2|PIK3CA|MAPK3|STAT5A|PIK3R1|MAPK8|STAT5B|BAD|BCR|JUN|FOS
0_creatingPathways/MSigDB/allSets.RData	PID_P53_REGULATION_PATHWAY	57	20545	8.78313e-05	0.000460301	CSNK1D|PRKCD|HIPK2|HUWE1|CCNA2|MAPK9|CSE1L|CHEK1|UBE2D1|AKT1|CSNK1G3|EP300|USP7|FBXO11|KAT8|MAPK14|YY1|RCHY1|SKP2|KAT2B|PPP2R4|ATR|CSNK1G2|RPL11|PPP1R13L|MAPK8|CCNG1|CSNK1G1|RFWD2|RASSF1|TRIM28|MDM4|CREBBP|CDK2|SMYD2|CSNK1A1|ATM|MDM2|DYRK2
0_creatingPathways/MSigDB/allSets.RData	REACTOME_MITOTIC_PROMETAPHASE	81	20545	9.0012e-05	0.000469489	BUB1|MAD2L1|NUF2|STAG2|CASC5|CKAP5|CENPK|BIRC5|ERCC6L|PPP2R5E|SPC25|KIF2C|SKA1|AURKB|PPP2R5D|CDCA8|NSL1|SKA2|NUP37|CENPO|CENPA|CENPL|CENPQ|BUB1B|NDC80|SMC1A|SMC3|RANGAP1|PPP2R1B|CENPN|MIS12|CENPI|INCENP|KIF2A|STAG1|PPP2R5C|RCC2|PAFAH1B1|CLASP1|SGOL2|SPC24|ZWINT|PLK1|NUP43|KNTC1|CLIP1|PPP2R5B|PPP2R5A|SEH1L|NUP133|PPP2CB|TAOK1|XPO1|CDC20|BUB3|CENPM|MAD1L1|RAD21|RANBP2
0_creatingPathways/MSigDB/allSets.RData	REACTOME_P75_NTR_RECEPTOR_MEDIATED_SIGNALLING	78	20545	9.0248e-05	0.000469489	ARHGEF6|MYD88|NGFRAP1|ARHGEF18|BCL2L11|ARHGEF4|IRAK1|SQSTM1|MAGED1|SOS2|ITSN1|PSEN1|ECT2|FGD3|HDAC2|CASP2|FGD2|PRDM4|TIAM1|TRAF6|ARHGEF9|ARHGDIA|RELA|HDAC3|ARHGAP4|APH1B|RASGRF2|ARHGEF11|ABR|NGEF|SOS1|PRKCI|ARHGEF16|FGD4|RPS27A|APH1A|PLEKHG2|ARHGEF1|TIAM2|RIPK2|MAPK8|IKBKB|PREX1|BAD|HDAC1|RHOA|AKAP13|KALRN|TRIO|ARHGEF17|RTN4|NET1|PSENEN|VAV3
0_creatingPathways/MSigDB/allSets.RData	ST_PHOSPHOINOSITIDE_3_KINASE_PATHWAY	37	20545	9.16336e-05	0.000474666	RPS6KA3|RPS6KB1|DAPP1|SOS2|RPS6KA1|PDK1|AKT3|BTK|AKT1|NR4A3|YWHAZ|A1BG|CYTH3|YWHAB|SOS1|GRB2|PIK3CA|SFN|IARS|BAD|INPP5D|EXOSC1|SHC1|CD55|PTEN|AKT2|YWHAH|RPS6KA2
0_creatingPathways/MSigDB/allSets.RData	KEGG_RENAL_CELL_CARCINOMA	69	20545	9.1914e-05	0.000474666	ARAF|BRAF|MAPK1|PIK3CG|PIK3CB|SOS2|RAPGEF1|VEGFA|FH|NRAS|AKT3|CRKL|AKT1|EP300|HGF|TGFB1|PAK2|RAF1|SOS1|PAK6|HRAS|FLCN|GRB2|MET|TGFA|PAK7|TGFB3|PDGFB|PIK3R5|VEGFB|PIK3R3|PIK3CA|MAPK3|PGF|ARNT|PIK3R1|PTPN11|PIK3R2|RAP1A|TCEB1|CREBBP|ETS1|MAP2K2|EGLN1|CDC42|AKT2|PAK1|KRAS|GAB1|JUN|EPAS1
0_creatingPathways/MSigDB/allSets.RData	KEGG_FC_EPSILON_RI_SIGNALING_PATHWAY	73	20545	0.000100493	0.000517082	FCER1G|PRKCD|VAV2|LYN|MAPK1|MAP2K6|MAPK9|PIK3CG|PIK3CB|SOS2|LAT|PDK1|NRAS|AKT3|MAP2K4|BTK|RAC2|AKT1|PLA2G12A|MAPK12|PLCG2|RAF1|SOS1|TNF|HRAS|FCER1A|MAPK14|IL13|GRB2|PLA2G12B|PIK3R5|PLA2G2D|PIK3R3|PIK3CA|MAPK3|PLA2G6|PIK3R1|MAPK8|PIK3R2|MAP2K7|FYN|SYK|MAPK13|GAB2|PRKCB|MAP2K2|INPP5D|LCP2|PLCG1|AKT2|KRAS|PRKCE|VAV3|PRKCA
0_creatingPathways/MSigDB/allSets.RData	REACTOME_M_G1_TRANSITION	76	20545	0.000100889	0.000517238	PSMB2|PSMD12|PSMD10|PSMA3|CDC45|PSMD7|MCM6|POLA1|DBF4|PRIM2|ORC3|PSMC2|ORC5|PSMC6|GMNN|PSMD11|PSME4|ORC2|E2F3|PSMD5|PSMB1|POLE2|MCM2|PSMD1|ORC6|ORC4|PSMC1|PSMD6|E2F1|MCM10|CDC6|MCM3|E2F2|POLA2|RPA4|PSMA2|PSMA8|RPA1|ORC1|RPS27A|PSMD8|PSMC5|PSMB7|MCM8|PSMD4|PSMD13|PSMB9|PSMB4|PSMA5|PSMB10|PSMC3|PSMA7|PSMD9|POLE|CDK2|PSMF1
0_creatingPathways/MSigDB/allSets.RData	POSITIVE_REGULATION_OF_RNA_METABOLIC_PROCESS	117	20545	0.00010238	0.000522988	RXRA|MAML3|MED6|MED14|ELF4|ELL3|SQSTM1|TAF8|BCL10|SUPT4H1|NAA15|CDK7|MED13|PCBD2|ERCC3|ELK1|EPC1|PLAGL1|NCBP1|NSD1|ARNTL|SMARCD3|MYO6|TGFB1|ARHGEF11|ZBTB38|PPARGC1B|MED1|SP1|PAX8|NPAS2|ZMIZ2|UTF1|PHF5A|TP73|NUFIP1|MAML1|TRERF1|TP63|HNF4A|SMARCC1|NCOA6|FOXF1|XRCC6|PRPF6|MMS19|HNF1A|ARID1A|ATF6|MRPL12|BPTF|MAML2|RSF1|THRAP3|NAA16|CITED2|TRIM28|ATF7IP|ILF2|GTF2H1|HMGA1|MED17|ATF4|TCF3|SMAD2|FOXO3|EL…
0_creatingPathways/MSigDB/allSets.RData	PID_RAC1_PATHWAY	52	20545	0.000105233	0.000535626	NCF2|CYBB|WASF1|ACTR2|MAP2K6|MAPK9|CYFIP2|MAP3K1|MAP2K4|ACTR3|CDH1|CYBA|ARHGDIA|IQGAP3|PLCB2|ARPC1B|ARPC2|PAK2|BAIAP2|MAPK14|ABI2|LIMK1|ARPC5|CFL1|NCKAP1|CTNNB1|MAP3K11|STAT5A|MAPK8|MAP2K7|ARHGAP5|IQGAP1|STAT3|ABI1|CTNNA1|WASF2|PAK1|PIP5K1B|JUN
0_creatingPathways/MSigDB/allSets.RData	BIOPOLYMER_CATABOLIC_PROCESS	113	20545	0.000110995	0.000562931	RNASE6|RNASE2|RNF144B|UBE2G1|UBE2A|AIFM1|SQSTM1|UBE2G2|RNASE3|MGAM|RNASEH1|UBE2L3|DERL2|CDC23|ERCC3|GAA|SOD1|UBE2D1|UBE2I|FZR1|ARIH1|UBR3|ERCC4|UBE4A|UBE2V2|CECR2|ANAPC2|PPP1R8|VCP|UHRF2|SMURF1|UBE2D2|SMG7|BTRC|HNRNPD|FBXO22|POP1|UBE2N|PSMC5|SMG5|ERCC5|KIAA0368|SMURF2|UBE2B|PPT1|UBE2E1|MDM4|PRSS2|NTHL1|STUB1|AUH|EDEM1|DFFA|UBE2H|ISG20|SIAH1|RNF217|ABCE1|UPF2|CDC20|FBXL4|BNIP3|UBE2D3|RNF11|USP33|A…
0_creatingPathways/MSigDB/allSets.RData	POSITIVE_REGULATION_OF_TRANSCRIPTIONDNA_DEPENDENT	115	20545	0.000112172	0.000565678	RXRA|MAML3|MED6|MED14|ELF4|ELL3|SQSTM1|TAF8|BCL10|SUPT4H1|NAA15|CDK7|MED13|PCBD2|ERCC3|ELK1|EPC1|PLAGL1|NSD1|ARNTL|SMARCD3|MYO6|TGFB1|ARHGEF11|ZBTB38|PPARGC1B|MED1|SP1|PAX8|NPAS2|ZMIZ2|UTF1|PHF5A|TP73|NUFIP1|MAML1|TRERF1|TP63|HNF4A|SMARCC1|NCOA6|FOXF1|XRCC6|PRPF6|MMS19|HNF1A|ARID1A|ATF6|MRPL12|BPTF|MAML2|RSF1|THRAP3|NAA16|CITED2|TRIM28|ATF7IP|ILF2|GTF2H1|HMGA1|MED17|ATF4|TCF3|SMAD2|FOXO3|ELF1|SMA…
0_creatingPathways/MSigDB/allSets.RData	REACTOME_LOSS_OF_NLP_FROM_MITOTIC_CENTROSOMES	55	20545	0.000112336	0.000565678	CSNK1D|PRKAR2B|CDK1|PLK4|CETN2|DYNC1H1|CKAP5|CEP76|CEP72|CEP135|OFD1|DYNC1I2|NEK2|HSP90AA1|PRKACA|ACTR1A|TUBB|CEP63|TUBG1|PAFAH1B1|CLASP1|CENPJ|PLK1|NEDD1|CEP164|DYNLL1|TUBB4B|HAUS2|PCNT|CDK5RAP2|DCTN2|ALMS1|CNTRL|TUBA4A|PCM1|CEP290|CEP57|TUBA1A|SDCCAG8|NINL
0_creatingPathways/MSigDB/allSets.RData	PID_INSULIN_PATHWAY	45	20545	0.000119754	0.000600894	RPS6KB1|SGK1|GRB14|RHOQ|IRS1|RAPGEF1|AKT1|PRKCZ|EXOC5|EXOC2|EXOC3|PDPK1|EXOC7|SOS1|HRAS|NCK1|PRKCI|EXOC1|GRB2|DOK1|PIK3CA|SORBS1|EXOC4|PIK3R1|PTPN11|PTPN1|F2RL2|INPP5D|CAV1|SHC1|GRB10|FOXO3|CBL|RASA1|AKT2|INSR
0_creatingPathways/MSigDB/allSets.RData	PID_ER_NONGENOMIC_PATHWAY	41	20545	0.000120292	0.000601462	MMP9|MSN|GNA13|HBEGF|STRN|IGF1R|NRAS|GNAI3|AKT1|GNG2|PLCB2|GNAZ|SOS1|HRAS|GRB2|ESR2|MMP2|ESR1|PIK3CA|GNAI2|GNA11|PIK3R1|PLCB3|GNA15|RHOA|SHC1|ROCK2|GNB1|GNAQ|KRAS|GNAI1|PLCB1
0_creatingPathways/MSigDB/allSets.RData	PID_P75_NTR_PATHWAY	67	20545	0.000127127	0.000631793	BIRC3|MYD88|MAGEH1|NGFRAP1|BCL2L11|APAF1|MAPK9|IRAK1|SQSTM1|XIAP|MAGED1|IKBKG|PSEN1|CHUK|PRKACB|DIABLO|NDNL2|AKT1|PRDM4|PRKCZ|TRAF6|ARHGDIA|E2F1|APH1B|RTN4R|BEX1|CASP6|PRKCI|CASP9|APH1A|PIK3CA|PIK3R1|NDN|RIPK2|MAPK8|IKBKB|ZNF274|BAD|BIRC2|RHOA|SHC1|SORT1|RTN4|PSENEN|RHOB|APP
0_creatingPathways/MSigDB/allSets.RData	V$FOXD3_01	186	20545	0.000127252	0.000631793	FAM49A|MARCKS|TFEC|RALGPS2|RPS6KB1|SGK1|CHCHD7|KCNQ5|MSL3|STAG2|E2F5|BCL6|ARID4A|KCTD15|BCL11B|CCDC117|IER3|NRAS|ZEB2|EGR2|BRIP1|KDM3A|AFF3|TMEM88|TOB1|CSNK1G3|ACACA|GNAZ|ID2|EVX1|FBXO11|ANKRD11|UTRN|CKAP4|H2AFX|GOLGA1|SCUBE3|IRS4|CLDN8|PAX8|CYB561D1|DNTTIP1|SLC10A7|CXADR|FSTL1|FLOT1|PRIMA1|NOVA1|HNF4A|ZBTB37|CACNA1C|ATP2A2|NCDN|PPP1CB|CDAN1|CALD1|HOXC6|COL13A1|BNC2|CPNE1|THOC5|HHEX|TACSTD2|HESX1…
0_creatingPathways/MSigDB/allSets.RData	BIOCARTA_FAS_PATHWAY	30	20545	0.0001328	0.000657036	FAS|FADD|LMNB1|MAP3K1|MAP3K7|MAP2K4|PAK2|CASP7|CASP6|CFLAR|CASP8|RIPK2|MAPK8|LMNA|LMNB2|DFFA|CASP10|RB1|PARP1|FAF1|PAK1|SPTAN1|JUN
0_creatingPathways/MSigDB/allSets.RData	KMCATNNWGGA_UNKNOWN	84	20545	0.00013338	0.000657604	ING3|AP1G1|GAS7|GEMIN4|HMGXB4|TMED10|CDC45|SYNCRIP|CELSR3|NUFIP2|SREK1IP1|ZNF281|PPP4R2|STRN4|ARNTL|CGGBP1|UBR3|SRSF1|BCL2L13|FAM175B|CRAT|DUSP7|PDE4D|SCAF8|CAB39L|SNX13|DLG2|SP3|ZNF41|STAG1|HIC2|C1orf61|GBF1|MAP4K3|MRPL24|CUX1|SOX12|MAP2K5|ARHGAP29|PNPT1|IST1|RUNX1T1|TSHZ1|DMD|TSC1|SPRED2|SOCS5|CSNK1A1|SNX5|ZBTB11|DUSP6|ENAH|RBM14|APOLD1
0_creatingPathways/MSigDB/allSets.RData	V$E2F_01	65	20545	0.000134227	0.000657948	PRPS1|HMGXB4|ALDH6A1|ARID4A|MYC|RMI2|TOPBP1|BRMS1L|CASP2|E2F3|NR4A3|NOLC1|HOXC4|MCM2|E2F1|PVRL1|RANBP1|MCM3|PPP1R10|H2AFX|E2F7|NLGN3|AP1S1|HNRNPD|PIK3R3|PTBP2|DCHS1|TRMT2A|ELAVL4|BNC2|CHD6|WEE1|AMD1|PCNA|TMEM143|NASP|LZTS2|AK2|SFMBT1|ECEL1|HIST1H2BO|CSDE1|RFC5|SMC4|CHD4|HIST1H2BK|HIST1H2AM
0_creatingPathways/MSigDB/allSets.RData	KEGG_GLIOMA	64	20545	0.000134379	0.000657948	ARAF|CAMK2D|BRAF|MAPK1|PIK3CG|PIK3CB|SOS2|IGF1R|NRAS|AKT3|AKT1|E2F3|E2F1|PLCG2|E2F2|CAMK2G|EGF|CALM1|RAF1|CAMK2B|SOS1|HRAS|CCND1|GRB2|TGFA|SHC4|PDGFB|PIK3R5|CAMK2A|PIK3R3|PIK3CA|MAPK3|PIK3R1|PIK3R2|PRKCB|MAP2K2|RB1|PDGFA|CALM3|PLCG1|SHC1|CDK4|PTEN|MDM2|AKT2|KRAS|CDK6|PRKCA
0_creatingPathways/MSigDB/allSets.RData	REACTOME_LATE_PHASE_OF_HIV_LIFE_CYCLE	93	20545	0.000140288	0.000684509	POLR2D|SUPT16H|TAF1|NUP54|RAE1|NUP214|GTF2E1|POLR2B|NUP210|SUPT4H1|TCEB3|TBP|RNMT|GTF2A2|CDK7|GTF2B|ERCC3|NUP153|NCBP1|NUP37|RNGTT|TAF5|RANGAP1|NUP155|ELL|NMT1|RANBP1|NUP205|TCEA1|TPR|NUP188|TAF13|TAF11|GTF2A1|NUPL2|POLR2K|NUP93|NUP43|RPS27A|VPS37C|GTF2F2|NMT2|CCNT2|POLR2L|VPS37A|VPS28|VPS37B|POLR2J|SEH1L|NUP133|TAF4|POLR2E|GTF2H3|TCEB1|CCNT1|GTF2H1|CTDP1|RAN|POLR2I|TAF10|XPO1|SSRP1|GTF2F1|CDK9|R…
0_creatingPathways/MSigDB/allSets.RData	NEGATIVE_REGULATION_OF_CELL_CYCLE	77	20545	0.00014109	0.000686059	APBB2|GAS1|CDKN3|GAS7|MAP2K6|LATS2|LATS1|TBRG1|MYC|HPGD|CDKN1C|CDC123|GMNN|PLAGL1|NOTCH2|BMP4|CDKN2D|UHMK1|MAPK12|FOXC1|TGFB1|CUL3|FOXO4|DLG1|PCBP4|RUNX3|KAT2B|APBB1|AIF1|TP53BP2|CDKN2B|EIF4G2|TBRG4|APC|KHDRBS1|CUL5|ING4|RASSF1|CDKN2C|CUL4A|HEXIM1|PA2G4|ERN1|NBN|MLF1|STK11|SMAD3|BMP2|SESN1|RHOB|PPP1R15A|JMY|GADD45A
0_creatingPathways/MSigDB/allSets.RData	PID_RAS_PATHWAY	29	20545	0.00014301	0.000693011	LGALS1|SOS2|RASGRP1|NRAS|PRKCZ|RASGRF2|RASAL1|CAMK2B|LGALS3|SOS1|HRAS|GRB2|PLCE1|DAB2IP|RABGEF1|RRAS|RASGRP3|PRKCB|RASA2|NF1|RASA1|KRAS|PRKCE|RASGRP2|PRKCA
0_creatingPathways/MSigDB/allSets.RData	ST_TUMOR_NECROSIS_FACTOR_PATHWAY	29	20545	0.000143967	0.000695269	BIRC3|AGFG1|RIPK1|BAG4|NFKB1|FADD|NFKBIE|IKBKG|NFKBIB|MAP3K7|MAP2K4|TNF|MAP3K3|CFLAR|TNFRSF1B|TONSL|CASP8|BIRC2|TNFAIP3|RALBP1|NR2C2|JUN
0_creatingPathways/MSigDB/allSets.RData	REACTOME_AMYLOIDS	56	20545	0.000144882	0.000697304	LYZ|LTF|CST3|PRL|H2AFX|H2AFZ|MFGE8|HSPG2|SNCA|B2M|HIST1H3I|HIST1H2BN|ITM2B|HIST1H3C|HIST1H3F|HIST1H2BM|HIST1H4H|HIST1H3G|HIST1H2BO|HIST2H2AA3|HIST1H2AB|HIST1H4D|HIST1H3B|HIST1H2BK|HIST1H4A|HIST1H3A|HIST1H2BE|HIST1H4E|HIST1H2BH|GSN|HIST1H2AC|HIST1H2BD|HIST1H2AJ|HIST1H2BC|HIST2H2BE|HIST1H2BB|APP|HIST1H2AE
0_creatingPathways/MSigDB/allSets.RData	PID_CXCR3_PATHWAY	42	20545	0.000145394	0.000697398	ITGB2|PF4|ITGAL|MAPK1|MAP2K6|PIK3CB|CXCL9|NRAS|GNAI3|AKT1|CXCL11|GNG2|GNAZ|PDPK1|RAF1|HRAS|MAPK14|CXCL10|PIK3R3|PIK3CA|MAPK3|GNAI2|PIK3R1|PIK3R2|CXCR3|RICTOR|MAPKAP1|MAP2K2|GNB1|KRAS|ARRB1|GNAI1
0_creatingPathways/MSigDB/allSets.RData	BIOCARTA_DEATH_PATHWAY	32	20545	0.000152677	0.000729858	BIRC3|TNFSF10|RIPK1|NFKB1|FADD|APAF1|XIAP|BID|TNFRSF25|CHUK|RELA|CASP7|CASP6|MAP3K14|CFLAR|BCL2|CASP9|CASP8|BIRC2|LMNA|TNFRSF10A|DFFA|CASP10|TNFRSF10B|SPTAN1
0_creatingPathways/MSigDB/allSets.RData	REACTOME_G2_M_CHECKPOINTS	40	20545	0.000153533	0.000731477	CDK1|CDC45|MCM6|DBF4|HUS1|ORC3|CHEK1|ORC5|RFC3|CCNB1|RAD17|ORC2|CCNB2|RAD1|MCM2|ORC6|ORC4|CDC25A|MCM10|CDC6|MCM3|CDC25C|RPA1|ORC1|ATR|MCM8|WEE1|RFC5|CDK2|ATM
0_creatingPathways/MSigDB/allSets.RData	CHROMATIN_MODIFICATION	54	20545	0.00015411	0.000731763	HUWE1|SIRT1|HDAC6|SUPT4H1|HDAC4|HDAC8|HDAC2|NSD1|PHB|INO80|HDAC3|PBRM1|SIRT5|KAT8|HELLS|PRMT7|SUV39H2|KAT2A|SMARCC1|HDAC11|UBE2N|KDM4A|TAF6L|SET|ARID1A|BPTF|RSF1|HDAC7|HDAC1|KAT6B|CREBBP|NASP|HMGA1|WHSC1L1|HDAC5|SIRT2|KAT6A|RBBP4|BNIP3|EHMT1|RBM14
0_creatingPathways/MSigDB/allSets.RData	REACTOME_MRNA_3_END_PROCESSING	30	20545	0.000158359	0.000749423	CDC40|CLP1|CPSF2|UPF3B|NFX1|CSTF1|CSTF2|PAPOLA|NCBP1|PABPN1|SRSF5|SRSF1|U2AF1|RNPS1|U2AF2|DHX38|SRSF11|SRSF4|SRSF3|NUDT21|SRSF6|PCF11|RBM8A|CSTF3
0_creatingPathways/MSigDB/allSets.RData	KEGG_SNARE_INTERACTIONS_IN_VESICULAR_TRANSPORT	37	20545	0.000163644	0.000770515	STX11|VAMP7|VTI1B|GOSR2|SNAP29|STX2|BET1|VAMP4|GOSR1|BNIP1|VAMP8|STX6|YKT6|VAMP3|STX7|BET1L|SNAP25|SNAP23|SEC22B|STX16|VAMP2|VTI1A|STX3|STX4|VAMP1|USE1|STX12|STX17|VAMP5
0_creatingPathways/MSigDB/allSets.RData	BIOCARTA_VIP_PATHWAY	25	20545	0.000163905	0.000770515	PRKAR2B|NFKB1|MYC|MAP3K1|CHUK|PRKACB|EGR2|RELA|CALM1|PRKACG|EGR3|PRKAR2A|PRKAR1A|VIPR2|CALM3|PLCG1|PPP3CC|PPP3CA|GNAQ|NFATC1
0_creatingPathways/MSigDB/allSets.RData	REACTOME_TELOMERE_MAINTENANCE	59	20545	0.000170158	0.000795272	POLA1|PRIM2|RFC3|FEN1|TINF2|TERF2|POLE2|POLD1|POLA2|H2AFX|DNA2|RPA1|H2AFZ|TERT|HIST1H2BN|PCNA|ACD|HIST1H2BM|HIST1H4H|POLE|RUVBL2|HIST1H2BO|HIST2H2AA3|POLD4|RFC5|HIST1H2AB|HIST1H4D|HIST1H2BK|HIST1H4A|HIST1H2BE|HIST1H4E|HIST1H2BH|HIST1H2AC|HIST1H2BD|HIST1H2AJ|HIST1H2BC|HIST2H2BE|HIST1H2BB|HIST1H2AE
0_creatingPathways/MSigDB/allSets.RData	KEGG_MTOR_SIGNALING_PATHWAY	50	20545	0.000170295	0.000795272	RPS6KA3|ULK2|RPS6KB1|BRAF|MAPK1|EIF4E|PIK3CG|PIK3CB|RPS6KA1|VEGFA|PRKAA1|AKT3|EIF4E2|ULK1|AKT1|CAB39L|CAB39|PDPK1|PRKAA2|STRADA|PIK3R5|VEGFB|PIK3R3|PIK3CA|MAPK3|PGF|PIK3R1|RPS6|DDIT4|PIK3R2|RPS6KB2|TSC2|RICTOR|TSC1|EIF4B|STK11|AKT2|RPS6KA2
0_creatingPathways/MSigDB/allSets.RData	REACTOME_SYNTHESIS_OF_DNA	88	20545	0.000171532	0.000798416	PSMB2|PSMD12|PSMD10|PSMA3|CDC45|CCNA2|PSMD7|MCM6|POLA1|PRIM2|ORC3|PSMC2|ORC5|RFC3|FEN1|PSMC6|GINS1|PSMD11|PSME4|ORC2|PSMD5|PSMB1|POLE2|MCM2|PSMD1|ORC6|ORC4|PSMC1|PSMD6|GINS4|GINS2|CDC6|POLD1|MCM3|POLA2|CCNA1|PSMA2|DNA2|PSMA8|RPA1|ORC1|RPS27A|PSMD8|PSMC5|PSMB7|MCM8|PSMD4|PSMD13|PSMB9|PSMB4|PCNA|PSMA5|PSMB10|PSMC3|PSMA7|PSMD9|RB1|POLE|POLD4|RFC5|CDK2|PSMF1
0_creatingPathways/MSigDB/allSets.RData	PID_FOXM1_PATHWAY	40	20545	0.000176979	0.000819042	GAS1|CDK1|CCNA2|MYC|CDC25B|BIRC5|CCNB1|AURKB|CCNE1|NFATC3|CCNB2|CENPA|EP300|NEK2|FOXM1|BRCA2|SP1|CCND1|SKP2|TGFA|MMP2|PLK1|CENPF|ESR1|CKS1B|CENPB|CREBBP|XRCC1|RB1|CDK2|CDK4|ETV5|FOS
0_creatingPathways/MSigDB/allSets.RData	CCGNMNNTNACG_UNKNOWN	73	20545	0.000177576	0.000819042	GPM6B|HSPD1|VCPIP1|PTRH2|FBXO8|TTPAL|SYNCRIP|BZW1|RBM18|HSPE1|CEP44|ATG5|PRKACB|HIRA|CTTNBP2NL|DIABLO|TIMM8A|GGNBP2|SETX|CEP55|CAB39|MARK3|TAF11|ZCCHC9|AP1M1|SUPT6H|CNOT4|SIKE1|ENDOV|ZER1|CCBL1|DDX50|ANKS1A|TXN2|NSUN6|UBE2H|KIAA1033|RNF44|TRA2B|WDR1|CANX|ZBTB11|ELK4|MFHAS1|BMP2K|ARHGEF7|SPRY2|FOSB
0_creatingPathways/MSigDB/allSets.RData	PID_AURORA_A_PATHWAY	30	20545	0.0001777	0.000819042	DLGAP5|TACC3|CDC25B|CKAP5|BIRC5|AURKB|PPP2R5D|FZR1|AKT1|TPX2|CENPA|PRKACA|TACC1|AURKA|TDRD7|OAZ1|AURKAIP1|RAN|RASA1|MDM2|PAK1|ARHGEF7|GADD45A
0_creatingPathways/MSigDB/allSets.RData	PID_AVB3_OPN_PATHWAY	31	20545	0.000179236	0.000819344	CD44|MMP9|NFKB1|MAPK1|MAP3K1|CHUK|PLAU|RELA|ITGB3|MAP3K14|MMP2|PIK3CA|MAPK3|PIK3R1|MAPK8|RHOA|PTK2B|SYK|ITGAV|ROCK2|CDC42|VAV3|GSN|JUN|FOS
0_creatingPathways/MSigDB/allSets.RData	GOLGI_VESICLE_TRANSPORT	48	20545	0.000179238	0.000819344	DOPEY2|TMED10|COPB1|GOSR2|SEC22C|RAB2A|BET1|GOSR1|SCAMP2|EXOC5|NRBP1|YKT6|SCAMP1|TMX1|GOLGA5|LMAN1|ERGIC2|DOPEY1|COPG2|SEC22A|STX7|GBF1|COPE|COG7|SCAMP3|KIF1C|COG3|SNAP23|ERGIC3|SEC22B|STX16|RAB14|COPZ1|RER1|ERGIC1|USE1|OPTN|KRT18
0_creatingPathways/MSigDB/allSets.RData	REACTOME_CIRCADIAN_CLOCK	48	20545	0.000179822	0.000819344	TBL1X|CSNK1D|RXRA|PER2|NCOA3|TGS1|NAMPT|CREB1|CRY2|NCOR1|ARNTL|SMARCD3|EP300|HDAC3|BHLHE40|MED1|BHLHE41|CPT1A|NPAS2|BTRC|NCOA6|RPS27A|FBXL3|NR3C1|MEF2D|CREBBP|SKP1|ARNTL2|SREBF1|NCOA1|PPARA|TBL1XR1|CRY1|SERPINE1|MEF2C
0_creatingPathways/MSigDB/allSets.RData	REACTOME_CELL_DEATH_SIGNALLING_VIA_NRAGE_NRIF_AND_NADE	58	20545	0.000180082	0.000819344	ARHGEF6|NGFRAP1|ARHGEF18|BCL2L11|ARHGEF4|SQSTM1|MAGED1|SOS2|ITSN1|PSEN1|ECT2|FGD3|CASP2|FGD2|TIAM1|TRAF6|ARHGEF9|ARHGAP4|APH1B|RASGRF2|ARHGEF11|ABR|NGEF|SOS1|ARHGEF16|FGD4|RPS27A|APH1A|PLEKHG2|TIAM2|MAPK8|PREX1|BAD|AKAP13|KALRN|TRIO|ARHGEF17|NET1|PSENEN|VAV3
0_creatingPathways/MSigDB/allSets.RData	REGULATION_OF_NUCLEOCYTOPLASMIC_TRANSPORT	21	20545	0.000183045	0.000830155	FLNA|NFKBIE|NLRP3|NLRP12|UHMK1|CDH1|TGFB1|MDFI|BARD1|TNFSF14|TONSL|KHDRBS1|NF1|FAF1|SMAD3|TRIP6|MXI1|NUDT4
0_creatingPathways/MSigDB/allSets.RData	KEGG_WNT_SIGNALING_PATHWAY	145	20545	0.000183691	0.000830423	TBL1X|PRKX|AXIN2|PPP3R1|CAMK2D|FRAT2|MAPK9|CHD8|FZD2|FRAT1|MYC|PSEN1|FZD5|MAP3K7|PPP2R5E|PRKACB|DAAM1|PPP2R5D|NFATC3|RAC2|SFRP1|EP300|FZD3|FOSL1|PLCB2|PPP2R1B|WNT11|PORCN|CAMK2G|PRKACA|PRICKLE1|CAMK2B|FZD7|PPP2R5C|CCND1|CCND3|PPP3R2|WNT9B|BTRC|CAMK2A|CTNNB1|PRKACG|NKD2|PPP2R5B|APC|TBL1Y|WNT16|NLK|PPP2R5A|ROCK1|NFAT5|MAPK8|LRP5|WNT9A|PLCB3|CACYBP|WNT2B|PPP2CB|DAAM2|CSNK2A1|RHOA|TCF7|CREBBP|SKP1|DV…
0_creatingPathways/MSigDB/allSets.RData	REACTOME_RORA_ACTIVATES_CIRCADIAN_EXPRESSION	22	20545	0.000189045	0.000851369	TBL1X|RXRA|NCOA3|TGS1|NCOR1|ARNTL|SMARCD3|EP300|HDAC3|MED1|CPT1A|NPAS2|NCOA6|CREBBP|SREBF1|NCOA1|PPARA|TBL1XR1
0_creatingPathways/MSigDB/allSets.RData	PROTEIN_MODIFICATION_BY_SMALL_PROTEIN_CONJUGATION	42	20545	0.000189527	0.000851369	RNF144B|HUWE1|BCL10|GTPBP4|UBE2D1|TRAF6|SUMO1|DDB2|TRIM23|ERCC8|NAE1|UBE2V2|UHRF2|SMURF1|UBE2N|SENP7|CAND1|DZIP3|SAE1|STUB1|WWP1|TRAF7|TSC1|RNF139|RNF217|RNF11|UBE4B|CBL|MDM2|FBXW7
0_creatingPathways/MSigDB/allSets.RData	KEGG_HUNTINGTONS_DISEASE	166	20545	0.000195204	0.000874093	RCOR1|ATP5C1|POLR2D|NDUFB8|TBPL1|APAF1|NDUFA1|NDUFS1|PPID|POLR2B|COX8C|TBP|COX7B|DNAL1|CREB1|NDUFV3|SOD1|HDAC2|HAP1|NDUFA10|COX5A|UQCRC2|SOD2|COX1|AP2B1|EP300|SLC25A5|TFAM|COX2|ATP6|PLCB2|TGM2|VDAC3|NDUFA4|NRF1|GRIN1|ATP5J|NDUFC1|SP1|DNAH1|ATP5O|COX7A2|UQCR10|DNAH3|SIN3A|ATP5G3|DNALI1|ATP5F1|CLTA|CASP9|NDUFB6|POLR2K|CASP8|ATP5G1|SDHD|ATP5A1|ATP5B|POLR2L|NDUFA5|COX7A1|COX4I1|CREB3|VDAC2|CREB3L2|CL…
0_creatingPathways/MSigDB/allSets.RData	KEGG_NOD_LIKE_RECEPTOR_SIGNALING_PATHWAY	60	20545	0.000200187	0.000893579	NOD2|IL1B|BIRC3|CCL5|NFKB1|TAB3|MAPK1|MAPK9|PSTPIP1|XIAP|IKBKG|NLRP3|NFKBIB|MAP3K7|CHUK|HSP90B1|TRAF6|MAPK12|RELA|HSP90AA1|TNF|NLRP1|MAPK14|CARD6|CASP8|MAPK3|TAB2|MEFV|RIPK2|MAPK8|IKBKB|NOD1|NAIP|BIRC2|CCL2|TNFAIP3|ERBB2IP|MAPK13|SUGT1|IL18|HSP90AB1|CARD8|TRIP6|CASP1
0_creatingPathways/MSigDB/allSets.RData	PID_RETINOIC_ACID_PATHWAY	30	20545	0.000200846	0.0008937	RXRA|CDK1|RARA|MAPK1|NCOA3|CDK7|VDR|AKT1|RXRB|EP300|HDAC3|PRKACA|MAPK14|RARG|KAT2B|MAPK3|MAPK8|HDAC1|CREBBP|NCOR2|NCOA1|NRIP1|PRKCA
0_creatingPathways/MSigDB/allSets.RData	REACTOME_TCA_CYCLE_AND_RESPIRATORY_ELECTRON_TRANSPORT	115	20545	0.000205397	0.000911086	ATP5C1|PDK3|NDUFB8|DLD|SLC16A1|NDUFA1|NDUFS1|PDP2|COX7B|PDK1|IDH3G|FH|NDUFV3|SUCLA2|IDH3A|ND4|NDUFA10|COX5A|UQCRC2|COX1|IDH2|COX2|ATP6|NDUFA4|L2HGDH|ETFA|PDK4|SUCLG1|ATP5J|DLAT|NDUFC1|ETFDH|ATP5O|PDHB|NDUFA12|MDH2|ATP5F1|ATP5J2|PDHA1|NDUFB6|CS|ATP5G1|SDHD|OGDH|ATP5A1|ATP5B|NDUFA5|IDH1|COX4I1|ATP5I|ACO2|IDH3B|COX7C|ND6|NDUFB10|NDUFA3|ATP5D|UCP2|NNT|UCP3|COX6B1|NDUFS7|NDUFB5|PDPR|NDUFV1|COX7A2L|SDH…
0_creatingPathways/MSigDB/allSets.RData	GGCNKCCATNK_UNKNOWN	108	20545	0.000220451	0.00097326	SAR1B|GEMIN4|PIGA|ERH|MIOS|CRYZL1|SYNCRIP|ARID4A|FBXO9|ITSN1|PATL1|MCTS1|AP4S1|IGF1R|EPC1|NSD1|RAB1A|ARCN1|RXRB|WDR13|FAM175B|DLG2|CSRNP3|ACTR8|RAB30|SLC39A9|COL1A2|NCOA5|PDLIM2|STAG1|PAFAH1B1|ADAM11|SMYD5|CHTOP|EIF4G2|PUM1|PSMD8|ATP6V0C|TET2|DYM|ARID1A|YBX1|RPS8|NFYC|HNRNPA3|TOMM40L|RBM39|CREB3L1|CNBP|POU2F1|BCL2L1|VAMP2|TFB2M|NASP|KIF1B|ZBTB40|WHSC1L1|DPYSL2|LUC7L3|SOCS5|SREK1|RBM26|UBE4B|RAD21…
0_creatingPathways/MSigDB/allSets.RData	V$GR_01	189	20545	0.000220789	0.00097326	EPHA7|TIE1|CD96|MBIP|RAB37|HIVEP1|LAMTOR3|G3BP2|RBBP7|NDUFS1|SYNCRIP|BCL6|ELMO1|RBM3|DNAJA2|UBR1|NUFIP2|ATG2B|FEN1|SEMA4C|MTMR10|NEXN|PRDM1|SH2D1A|DUSP10|DNAJC3|FSTL5|CCDC126|NSD1|U2AF1L4|HOXC4|CA5B|FES|ZNF775|BHLHE40|PAK1IP1|KCNK10|TIMD4|ACBD3|RNF38|NDST2|MPZ|CD36|KLHL5|DOCK4|EPG5|VCP|PUM2|CTNND2|RANBP9|CALCRL|GRB2|OR2H2|OTX1|SENP3|AMOT|GPBP1|CUEDC1|RANBP6|NCDN|TEAD2|WBP11|RAB1B|ISL1|SORBS1|PROX…
0_creatingPathways/MSigDB/allSets.RData	PID_MTOR_4PATHWAY	67	20545	0.00022237	0.000977184	ULK2|RPS6KB1|SGK1|IRS1|BRAF|MAPK1|EIF4E|PML|RPS6KA1|NRAS|CCNE1|ULK1|AKT1|RRAGA|YWHAZ|PDPK1|RRN3|ATG13|RAF1|YWHAB|HRAS|RRAGB|YY1|PRR5|RRAGD|CLIP1|MAPK3|PDCD4|SFN|RRAGC|DDIT4|IKBKB|RB1CC1|DEPTOR|TSC2|RICTOR|EEF2|RHOA|MAPKAP1|MAP2K2|SREBF1|TSC1|EIF4B|BNIP3|CDK2|KRAS|YWHAH|PRKCA
0_creatingPathways/MSigDB/allSets.RData	AAANWWTGC_UNKNOWN	185	20545	0.000223492	0.000979074	EPHA7|MAML3|ELF4|SSBP3|ATP1B1|POU4F1|BCL6|ACTB|SESN2|CD14|SOX4|RAB10|NRAS|TBC1D8B|PRPF4B|MAN2A2|MGLL|HOXC4|MEIS1|AFF4|ATP2B4|DYNC1I2|PRDM16|DSCAM|DLG2|PATZ1|DLGAP4|PPP1R10|DCAF11|CALM1|ZFPM1|SOX13|CEPT1|FZD7|PCTP|ANK3|SNX25|SKP2|SLMAP|OLIG2|FOXP2|ATXN7L1|LOXL4|NFE2L2|NEK6|DCHS2|PRIMA1|DPYSL5|ZHX3|GRHL3|TRAM1|HOXB6|ESR1|RRS1|PIK3R3|MAPK3|PRKRIR|SIX5|TGIF1|MRPL24|NTRK3|DAB1|MLLT6|CACNA1D|ELAVL4|FGF…
0_creatingPathways/MSigDB/allSets.RData	MACROMOLECULE_CATABOLIC_PROCESS	133	20545	0.000226224	0.000987984	RNASE6|RNASE2|RNF144B|UBE2G1|UBE2A|AIFM1|SQSTM1|UBE2G2|TKTL1|RNASE3|MGAM|RNASEH1|UBE2L3|DERL2|CDC23|ERCC3|GAA|SOD1|UBE2D1|UBE2I|FZR1|GNS|ARIH1|UBR3|GBA3|ERCC4|GUSB|UBE4A|UBE2V2|CECR2|ANAPC2|PPP1R8|VCP|UHRF2|SMURF1|UBE2D2|SMG7|BTRC|HNRNPD|ALDOB|FBXO22|POP1|UBE2N|PSMC5|SMG5|ERCC5|KIAA0368|SMURF2|PFKL|UBE2B|ALDOA|PFKM|PPT1|UBE2E1|MDM4|PRSS2|NTHL1|STUB1|AUH|EDEM1|DFFA|PGLS|UBE2H|ISG20|SIAH1|GNPDA1|RN…
0_creatingPathways/MSigDB/allSets.RData	PID_MAPK_TRK_PATHWAY	32	20545	0.000228149	0.000993325	PRKCD|BRAF|MAPK1|MAP2K6|RPS6KA1|CREB1|NRAS|CDK5|ELK1|MAPKAPK2|RAF1|HRAS|MAPK14|MAP3K2|CDK5R1|MAPK3|EGR1|RAP1A|MAP2K5|EHD4|RIT1|KRAS|MEF2C|FOS
0_creatingPathways/MSigDB/allSets.RData	BIOCARTA_IL12_PATHWAY	21	20545	0.000229814	0.000997505	MAP2K6|CCR5|CD247|STAT4|IFNG|CD3G|CD3D|IL18R1|MAPK14|JAK2|TYK2|IL12RB2|IL12RB1|MAPK8|CXCR3|IL12A|IL18|ETV5|JUN
0_creatingPathways/MSigDB/allSets.RData	GGGNNTTTCC_V$NFKB_Q6_01	128	20545	0.000232399	0.00100564	RBMS1|RAP2C|TFEC|NRGN|CSF2RB|LTB|BIRC3|CCL5|RASSF2|CDC27|HIVEP1|RELB|JAK3|CD86|IL1RN|PLXNB1|FUT7|SH2B3|CREB1|SLC12A2|PPP2R5E|BATF|PNKD|TNFRSF9|KAT7|SH3KBP1|E2F3|CNTF|BCL6B|TNIP1|CNTNAP1|MYADM|ENO3|TRIM47|ETV1|RYBP|SLC6A12|ALG6|IPO4|FAM192A|TCEA2|TNFRSF1B|MSC|GDPD5|HSPG2|FGF1|NTRK3|LASP1|MADCAM1|BNC2|STAT6|ARID1A|NFAT5|UBE2M|CHD6|MAML2|LIX1L|CYLD|EHD1|CPEB4|N4BP1|UBE2H|G3BP1|REL|CD74|RSPRY1|UPF2|S…
0_creatingPathways/MSigDB/allSets.RData	BIOCARTA_PYK2_PATHWAY	26	20545	0.000233585	0.00100769	MAPK1|MAP3K1|CRKL|MAP2K4|CALM1|RAF1|SOS1|HRAS|MAPK14|GRB2|MAPK3|MAPK8|PTK2B|PRKCB|MAP2K2|CALM3|PLCG1|SHC1|GNAQ|PAK1|PRKCA|JUN
0_creatingPathways/MSigDB/allSets.RData	ST_JNK_MAPK_PATHWAY	39	20545	0.000234348	0.00100791	DLD|MAPK9|MAP3K1|MAP3K7|DUSP4|DUSP10|MAP2K4|NFATC3|MAP3K9|AKT1|TRAF6|IL1R1|MAP3K3|MAP3K2|TAB2|PAPPA|MAP3K11|MAPK8|MAP2K5|MAP2K7|SHC1|NR2C2|CDC42|MAP3K13|GAB1|MYEF2|JUN|GADD45A
0_creatingPathways/MSigDB/allSets.RData	GGGNRMNNYCAT_UNKNOWN	72	20545	0.000246032	0.00105495	AP1G1|ELF4|CPSF2|ZFX|ALDH6A1|SMS|ELMO1|C1orf131|MKL1|WBSCR16|MEIS1|RTF1|ETF1|ZFP37|ABAT|FLRT3|YY1|PAFAH1B1|CFDP1|PDIK1L|FAM181B|CHCHD5|EHD3|FAM162A|GFER|UBE2B|WDPCP|WWP2|SSH2|PTPN1|TOMM40L|THRA|GNPAT|TSC1|MID1|XPO1|POLR3D|ATP8B2|ST3GAL3|SSRP1|GHR|TRMT112|PBX3|CSTF3|ITPR1|TPM4|JUN
0_creatingPathways/MSigDB/allSets.RData	RNA_SPLICINGVIA_TRANSESTERIFICATION_REACTIONS	34	20545	0.000248187	0.00106098	SRPK2|SNW1|GEMIN2|CRNKL1|DDX20|SRSF5|SRSF1|DBR1|USP39|SCAF11|GEMIN5|GEMIN7|CWC15|DHX38|GEMIN8|GEMIN6|PHF5A|SRSF12|SF1|SNRPD1|SFSWAP|SNRPD2|TXNL4A|CELF1|SRSF10|SF3A1|SF3A2|SRSF6|TRA2B|TRA2A
0_creatingPathways/MSigDB/allSets.RData	REACTOME_DIABETES_PATHWAYS	119	20545	0.000256602	0.00109365	ASNS|MBTPS2|HERPUD1|SPCS3|EIF2S1|CALR|DCP2|GOSR2|DIS3|SSR1|GH1|HSP90B1|ATP6V0D1|DNAJB9|SLC30A5|HSPA5|DNAJC3|NFYB|SEC11A|EXOC5|EXOC2|TLN1|WIPI1|EXOSC7|MYO5A|EXOC3|EXOSC2|EXOSC6|RAB27A|EXOSC3|CTSG|PLA2G7|EXOSC9|EXOC1|DNAJB11|IGFBP3|IGF2BP3|MMP2|KLK3|CXXC1|MBTPS1|PPP2R5B|PREB|PAPPA|SNAP25|EXOC4|IGFBP4|ADD1|SEC31A|ATF6|HDGF|KLHDC3|XBP1|TPP1|LMNA|SLC30A7|DDX11|CCL2|VAMP2|ERN1|EDEM1|CTDSP2|SERP1|EXOSC1…
0_creatingPathways/MSigDB/allSets.RData	KEGG_SPLICEOSOME	112	20545	0.000258153	0.00109696	CDC40|DHX8|SNRNP27|SNW1|PPIL1|RBM25|HSPA1L|AQR|SNRPA1|PRPF8|SNRPB|CRNKL1|EFTUD2|SF3B3|THOC2|NCBP1|ACIN1|SNRPG|U2SURP|PLRG1|LSM6|CCDC12|SRSF5|SRSF1|PRPF40A|USP39|PRPF3|U2AF1|HSPA6|PCBP1|U2AF2|SF3B5|CWC15|DHX15|RBM22|DHX38|PHF5A|CDC5L|SRSF4|SF3B2|HSPA2|WBP11|PRPF6|PRPF4|SNRPD3|SNRPD1|SNRPA|DDX46|SRSF3|SRSF8|HNRNPA3|SNRPD2|PPIE|SART1|LSM4|SF3B1|TXNL4A|SNRPF|PRPF38B|DDX42|HNRNPA1|SRSF10|SF3A1|DDX5|PR…
0_creatingPathways/MSigDB/allSets.RData	PID_HIF1_TFPATHWAY	65	20545	0.000260452	0.00110341	ITGB2|PGK1|HK2|PGM1|PFKFB3|CXCR4|VEGFA|CREB1|MCL1|HMOX1|ADM|AKT1|EDN1|FECH|EP300|TFRC|BHLHE40|ID2|SP1|BHLHE41|TERT|HNF4A|NOS2|NDRG1|ARNT|COPS5|PFKL|ALDOA|HDAC7|CITED2|CREBBP|ENO1|ETS1|BNIP3|NPM1|EGLN1|SMAD3|NCOA1|ENG|SERPINE1|JUN|FOS|NT5E
0_creatingPathways/MSigDB/allSets.RData	ST_T_CELL_SIGNAL_TRANSDUCTION	45	20545	0.000262783	0.00110997	PTPRC|CD28|NFKB1|MAPK1|NFKBIE|SOS2|RASGRP1|LAT|NFKBIB|ITK|ZAP70|CD3D|PAK2|CTLA4|RAF1|SOS1|PAK6|NCK1|DAG1|GRB2|PAK7|TONSL|NFAT5|CSK|RASGRP3|LCP2|PLCG1|PRDX1|CBL|PAK1|RASGRP2|FBXW7
0_creatingPathways/MSigDB/allSets.RData	REACTOME_ACTIVATION_OF_NF_KAPPAB_IN_B_CELLS	59	20545	0.000266279	0.00112138	PSMB2|PSMD12|PSMD10|PSMA3|MALT1|PSMD7|NFKBIE|IKBKG|BCL10|PSMC2|NFKBIB|MAP3K7|PSMC6|CARD11|CHUK|PSMD11|PSME4|PSMD5|PSMB1|PSMD1|PSMC1|PSMD6|RELA|PSMA2|PSMA8|BTRC|RPS27A|PSMD8|PSMC5|PSMB7|PSMD4|PSMD13|PSMB9|IKBKB|PSMB4|PSMA5|PSMB10|PSMC3|SKP1|PSMA7|PRKCB|PSMD9|REL|PSMF1
0_creatingPathways/MSigDB/allSets.RData	REGULATION_OF_CELLULAR_COMPONENT_ORGANIZATION_AND_BIOGENESIS	122	20545	0.000268225	0.00112622	MID1IP1|CAPG|LATS1|EIF5|AZU1|NEXN|TERF2|FGD2|NF2|CLASP2|ETF1|ERCC4|STK38L|STON1|UPF1|CDC42EP2|CDC42EP4|ARAP3|NCK1|TAOK2|CLASP1|PBX1|TPPP|FGD5|PAIP2B|FGD4|EIF4H|EIF4G2|UBE2N|APOE|APC|MTIF2|SET|EIF3G|AP2S1|EIF2B5|THY1|LDLRAP1|EIF4G3|EIF3J|PPT1|ATF7IP|LIMA1|EIF3E|TSC1|EIF4B|EIF2AK3|EIF3D|HMGB1|KATNB1|EIF3I|ERCC1|FAF1|STON2|FGD6|MTIF3|MTRF1|EIF1|CCDC88A|CBL|CDC42|CDC42EP5|RASA1|EIF2AK4|PBX4|RTN4|EIF3…
0_creatingPathways/MSigDB/allSets.RData	V$CREBP1_01	161	20545	0.000270151	0.00113096	MREG|RPS6KA3|HERPUD1|MBIP|HS6ST2|PER2|PELI2|TNFSF13|AP1S2|MAP2K6|MKNK2|IRAK1|MECP2|BCL6|ZNF711|PRNP|SH2B3|ANKRD40|CNTF|MPP5|TOB1|INPP4A|GNPNAT1|SUMO1|ADRB2|EP300|ID4|TAGLN3|NAA60|CALM1|PMEPA1|C7orf60|ZDHHC5|GABRR2|CAPS|RCC2|EPB41|TFEB|CLASP1|ZSCAN20|AHNAK|C1orf122|ALB|IMPDH1|TRIM8|DAGLA|SERPINE2|PRELID1|FBXO3|NEGR1|SEC14L3|ELAVL4|GABARAPL2|NPTX2|PRDM8|WEE1|ORMDL2|ANO1|MED12L|ARID1B|WDR47|MCTP1|EE…
0_creatingPathways/MSigDB/allSets.RData	PID_ERBB2_ERBB3_PATHWAY	44	20545	0.000271744	0.00113427	MAPK1|MAPK9|PIK3CB|USP8|NRAS|AKT1|NF2|PRKACA|RAF1|SOS1|HRAS|GRB2|JAK2|ERBB3|PIK3R3|PIK3CA|MAPK3|PIK3R1|PTPN11|MAPK8|PIK3R2|RNF41|BAD|STAT3|MAP2K2|SHC1|DOCK7|CDC42|ERBB2|KRAS|JUN|FOS|CHRNA1
0_creatingPathways/MSigDB/allSets.RData	CELLULAR_MACROMOLECULE_CATABOLIC_PROCESS	100	20545	0.00030387	0.00126117	RNASE6|RNASE2|RNF144B|UBE2G1|UBE2A|SQSTM1|UBE2G2|TKTL1|RNASE3|MGAM|RNASEH1|UBE2L3|DERL2|CDC23|GAA|UBE2D1|UBE2I|FZR1|GNS|ARIH1|UBR3|GBA3|GUSB|UBE4A|ANAPC2|PPP1R8|VCP|UHRF2|SMURF1|UBE2D2|SMG7|BTRC|HNRNPD|ALDOB|FBXO22|POP1|PSMC5|SMG5|KIAA0368|SMURF2|PFKL|UBE2B|ALDOA|PFKM|UBE2E1|STUB1|AUH|EDEM1|PGLS|UBE2H|ISG20|GNPDA1|RNF217|ABCE1|UPF2|CDC20|FBXL4|UBE2D3|RNF11|USP33|ANAPC5|UBR5|UBE4B|GSPT1
0_creatingPathways/MSigDB/allSets.RData	REACTOME_METABOLISM_OF_NUCLEOTIDES	66	20545	0.000303928	0.00126117	AMPD3|GART|CTPS2|HPRT1|TK1|RRM2|AK5|TYMP|UMPS|CDA|PFAS|CAT|AMPD2|DGUOK|TYMS|AK1|DCK|GMPR|TK2|ADSSL1|AMPD1|UCK1|DCTD|GSR|ADAL|ADK|ADA|UPP1|IMPDH1|NT5M|PPAT|GDA|RRM2B|RRM1|PAICS|NT5C2|ATIC|TXN|DUT|CMPK1|AK2|TXNRD1|DPYD|ADSL|GUK1|GLRX|GPX1|NME4|APRT|IMPDH2|NT5E
0_creatingPathways/MSigDB/allSets.RData	KEGG_OOCYTE_MEIOSIS	108	20545	0.000305014	0.00126197	RPS6KA3|PRKX|FBXO5|PPP3R1|CDK1|CAMK2D|CDC27|BUB1|MAPK1|MAD2L1|REC8|RPS6KA1|CCNB1|FBXO43|IGF1R|CDC23|PPP2R5E|PRKACB|PPP2R5D|CCNE1|CCNB2|CCNE2|MAPK12|ESPL1|YWHAZ|SMC1A|SMC3|PPP2R1B|ADCY9|CAMK2G|PRKACA|CALM1|AURKA|SLK|YWHAB|CAMK2B|CDC25C|ANAPC2|PPP2R5C|MOS|PGR|PPP3R2|SMC1B|PLK1|BTRC|CAMK2A|ITPR2|PPP1CB|MAPK3|PRKACG|ADCY2|PPP2R5B|PPP2R5A|CDC26|MAD2L2|PPP2CB|SKP1|ADCY3|CDC16|CALM3|CDC20|ANAPC5|CDK2|PP…
0_creatingPathways/MSigDB/allSets.RData	PID_S1P_S1P2_PATHWAY	24	20545	0.000320641	0.00132276	IRS1|MAPK1|GNA13|ELK1|GNAI3|GNAZ|MAPK14|GNA12|MAPK3|GNAI2|GNA11|CDH5|MAPK8|GNA15|RHOA|GNAQ|PAK1|JUN|FOS|GNAI1
0_creatingPathways/MSigDB/allSets.RData	PROTEIN_UBIQUITINATION	39	20545	0.000323667	0.00133136	RNF144B|HUWE1|BCL10|GTPBP4|UBE2D1|TRAF6|DDB2|TRIM23|ERCC8|UBE2V2|UHRF2|SMURF1|UBE2N|CAND1|DZIP3|SAE1|STUB1|WWP1|TRAF7|TSC1|RNF139|RNF217|RNF11|UBE4B|CBL|MDM2|FBXW7
0_creatingPathways/MSigDB/allSets.RData	BIOCARTA_CASPASE_PATHWAY	23	20545	0.000325153	0.0013336	BIRC3|APAF1|LMNB1|XIAP|CASP2|PRF1|GZMB|CASP7|CASP6|CASP9|CASP8|BIRC2|LMNA|LMNB2|DFFA|CASP10|PARP1|CASP1|CASP4
0_creatingPathways/MSigDB/allSets.RData	REGULATION_OF_INTRACELLULAR_TRANSPORT	24	20545	0.000331006	0.00135368	FLNA|NFKBIE|NLRP3|NLRP12|ABCA2|UHMK1|CDH1|TGFB1|MDFI|CRYAA|BARD1|TNFSF14|TONSL|KHDRBS1|NF1|FAF1|SMAD3|TRIP6|MXI1|NUDT4
0_creatingPathways/MSigDB/allSets.RData	REACTOME_GOLGI_ASSOCIATED_VESICLE_BIOGENESIS	48	20545	0.000332768	0.00135697	SNX9|CPD|VAMP7|AP1G1|AP1S2|BLOC1S3|TGOLN2|YIPF6|DTNBP1|TBC1D8B|GAK|VAMP8|OCRL|RAB5C|TFRC|AP1M1|SH3D19|AP1S1|HIP1R|CLTA|PUM1|IGF2R|SNX2|AP3B1|CLTC|SNAPIN|ARF1|NECAP1|PICALM|DNM2|VAMP2|AP1B1|SORT1|SNX5|ARRB1|TPD52
0_creatingPathways/MSigDB/allSets.RData	REACTOME_SYNTHESIS_OF_PIPS_AT_THE_PLASMA_MEMBRANE	29	20545	0.000334865	0.00136032	MTMR1|SYNJ2|MTM1|PIK3CG|PIK3CB|PI4K2A|INPP5K|MTMR3|PIP4K2A|MTMR14|MTMR6|SYNJ1|PIK3R5|PIK3R3|PIK3CA|PIK3R1|PIK3R2|PIK3R6|PTEN|PIK3C2B|PIP5K1B|INPP4B
0_creatingPathways/MSigDB/allSets.RData	GATGKMRGCG_UNKNOWN	59	20545	0.000335514	0.00136032	REM2|MED22|IRAK1|RAB22A|EIF5|RBM3|STRN4|E2F3|EP300|FAM160A2|SNX13|PATZ1|REPS2|MED1|UBTF|SUV39H2|YY1|MORN4|SLC10A7|FRY|ISCU|NFU1|RPL24|PCIF1|PCNT|PPP1R12B|RAD23A|HPS5|PPP2R2A|EEF2|ZBTB22|GTF2H1|ATF1|TSC1|TIA1|UBR5|ZADH2|CLSTN1|SPCS2|DUSP6|LIMD1
0_creatingPathways/MSigDB/allSets.RData	SIG_CHEMOTAXIS	45	20545	0.000343162	0.00138726	WASF1|ACTR2|CFL2|PIK3CG|PDK1|GDI1|AKT3|ARHGAP1|ACTR3|BTK|AKT1|ARHGAP4|ARHGEF11|SAG|PAK2|PAK6|LIMK1|CFL1|PAK7|MYLK2|PIK3R5|ITPR2|PIK3CA|PIK3R1|ROCK1|GDI2|ROCK2|PTEN|CDC42|AKT2|PAK1|ITPR3|ITPR1
0_creatingPathways/MSigDB/allSets.RData	PID_ATF2_PATHWAY	56	20545	0.000344119	0.00138726	HRK|MAPK1|CCNA2|MAPK9|IL23A|CREB1|PLAU|DUSP10|IFNG|EP300|CUL3|SOCS3|MAPK14|CCND1|COL24A1|BCL2|MMP2|NOS2|ESR1|MAPK3|MAPK8|JDP2|CSRP2|POU2F1|BCL2L1|CBFB|RB1|NF1|RUVBL2|CDK4|H2AFY|JUND|HES1|DUSP1|PRKCA|ATF3|JUN|FOS|GADD45A
0_creatingPathways/MSigDB/allSets.RData	BIOCARTA_P38MAPK_PATHWAY	39	20545	0.000359843	0.00144653	STAT1|RIPK1|MAP2K6|MYC|TGFBR1|MAP3K1|MAX|MAP3K7|CREB1|ELK1|MAP2K4|MAP3K9|MAPKAPK2|TGFB1|HMGN1|HRAS|MAPK14|GRB2|TGFB3|MEF2D|MKNK1|SHC1|MEF2A|CDC42|RAPGEF2|MEF2C|HSPB1
0_creatingPathways/MSigDB/allSets.RData	REACTOME_IL_3_5_AND_GM_CSF_SIGNALING	43	20545	0.000363511	0.00145713	HCK|CSF2RB|LYN|IL2RG|IL3RA|JAK3|PIK3CB|RAPGEF1|CSF2RA|PRKACB|CRKL|IL2RA|YWHAZ|TEC|SOS1|HRAS|IL2RB|GRB2|JAK2|PIK3R3|PIK3CA|STAT5A|PIK3R1|PIK3R2|STAT5B|FYN|SYK|GAB2|SHC1|BLNK|CBL|JAK1
0_creatingPathways/MSigDB/allSets.RData	REACTOME_ERK_MAPK_TARGETS	21	20545	0.000370375	0.00148045	RPS6KA3|MAPK1|RPS6KA1|DUSP4|ELK1|PPP2R5D|DUSP7|PPP2R1B|MAPK14|DUSP3|MAPK3|PPP2CB|MEF2A|MEF2C|DUSP6|RPS6KA2
0_creatingPathways/MSigDB/allSets.RData	BIOCARTA_TFF_PATHWAY	21	20545	0.000373457	0.00148857	MAPK1|APAF1|PIK3CG|GH1|AKT1|SOS1|HRAS|GRB2|CASP9|PIK3CA|MAPK3|CTNNB1|PIK3R1|BAD|RHOA|SHC1|GHR|PTK2|ITGB1
0_creatingPathways/MSigDB/allSets.RData	UBIQUITIN_CYCLE	47	20545	0.000381124	0.0015135	RNF144B|HUWE1|VCPIP1|BCL10|GTPBP4|UBE2D1|TRAF6|DDB2|TRIM23|USP7|ERCC8|UBE2V2|UHRF2|SMURF1|UBE2N|CAND1|DZIP3|SAE1|ISG15|STUB1|WWP1|TRAF7|TSC1|RNF139|RNF217|RNF11|USP33|UBE4B|CBL|MDM2|FBXW7
0_creatingPathways/MSigDB/allSets.RData	MICROTUBULE_BASED_PROCESS	81	20545	0.000381851	0.0015135	MID1IP1|CAPG|TTK|KIF4A|TMED10|LATS1|CKAP5|KIF11|SNAP29|KIF23|KIF2C|PRC1|OPA1|NUSAP1|NF2|CLASP2|SMC1A|SMC3|HOOK3|KIF3B|YKT6|CDC42EP2|NEFL|TUBGCP5|NCK1|TUBG1|PAFAH1B1|CLASP1|CENPJ|LRPPRC|TPPP|DYNC1I1|APC|KPNA2|MAP3K11|RHOT1|RHOT2|SNAP23|MARK4|LIMA1|KIF1B|RAN|TSC1|MID1|APBA1|KATNB1|RNF19A|CCDC88A|CDC42EP5|RASA1|LRMP|GSN
0_creatingPathways/MSigDB/allSets.RData	BIOCARTA_TPO_PATHWAY	24	20545	0.000404576	0.00159909	STAT1|PIK3CG|RAF1|SOS1|HRAS|GRB2|JAK2|PIK3CA|MAPK3|STAT5A|PIK3R1|STAT5B|CSNK2A1|STAT3|PRKCB|PLCG1|SHC1|RASA1|PRKCA|JUN|FOS
0_creatingPathways/MSigDB/allSets.RData	REACTOME_CELL_SURFACE_INTERACTIONS_AT_THE_VASCULAR_WALL	83	20545	0.000422242	0.00166427	ITGAM|FCER1G|ITGB2|PF4|COL1A1|LYN|GRB14|CD2|SIRPA|AMICA1|SLC7A7|ITGAL|ITGAX|ANGPT2|ATP1B1|SLC16A1|TREM1|PIK3CB|SPN|CD48|NRAS|DOK2|PF4V1|THBD|COL1A2|SIRPG|ITGB3|CD58|SOS1|HRAS|GRB2|CXADR|PIK3CA|FN1|PIK3R1|PIK3R2|FYN|SLC7A5|F11R|CD47|SLC7A6|CAV1|MERTK|GRB7|PLCG1|SHC1|ITGAV|KRAS|SELL|ITGB1
0_creatingPathways/MSigDB/allSets.RData	PID_IL2_STAT5_PATHWAY	30	20545	0.000433534	0.00169175	IL2RG|CCNA2|JAK3|MYC|IL2RA|PRF1|SP1|SOS1|IL2RB|LTA|CCND3|GRB2|BCL2|PIK3CA|STAT5A|PIK3R1|PTPN11|STAT5B|BCL2L1|GAB2|SHC1|CCND2|ELF1|JAK1|CDK6
0_creatingPathways/MSigDB/allSets.RData	BIOCARTA_GH_PATHWAY	28	20545	0.000434937	0.00169175	IRS1|MAPK1|PIK3CG|SOCS1|RPS6KA1|GH1|RAF1|SOS1|HRAS|GRB2|JAK2|SLC2A4|PIK3CA|MAPK3|HNF1A|STAT5A|PIK3R1|STAT5B|PRKCB|PLCG1|SHC1|GHR|INSR|PRKCA
0_creatingPathways/MSigDB/allSets.RData	REACTOME_RNA_POL_II_PRE_TRANSCRIPTION_EVENTS	52	20545	0.000435125	0.00169175	POLR2D|SUPT16H|TAF1|GTF2E1|POLR2B|SUPT4H1|TCEB3|TBP|GTF2A2|CDK7|GTF2B|ERCC3|NCBP1|TAF5|ELL|TCEA1|TAF13|TAF11|GTF2A1|POLR2K|GTF2F2|CCNT2|POLR2L|POLR2J|TAF4|POLR2E|GTF2H3|TCEB1|CCNT1|GTF2H1|CTDP1|POLR2I|TAF10|SSRP1|GTF2F1|CDK9
0_creatingPathways/MSigDB/allSets.RData	REACTOME_COSTIMULATION_BY_THE_CD28_FAMILY	58	20545	0.000435326	0.00169175	MAP3K8|LYN|CD28|ICOSLG|CD86|CD247|PPP2R5E|AKT3|PPP2R5D|AKT1|CD3G|CD3D|ICOS|PPP2R1B|PDPK1|PAK2|CTLA4|CD80|MAP3K14|PPP2R5C|GRB2|BTLA|PIK3R3|PIK3CA|PPP2R5B|PPP2R5A|PIK3R1|CSK|PIK3R2|RICTOR|PPP2CB|FYN|MAPKAP1|HLA-DPB1|HLA-DPA1|CDC42|TNFRSF14|AKT2|PAK1|HLA-DQA1
0_creatingPathways/MSigDB/allSets.RData	GCGNNANTTCC_UNKNOWN	117	20545	0.000435764	0.00169175	NRGN|HCCS|HSPD1|TBPL1|NIN|E2F5|BZW1|HSPE1|CBX3|MAP3K7|WAS|NRAS|BCOR|OTUD5|CHUK|DDX24|DIABLO|SH3KBP1|PAFAH1B2|PNPLA8|SUMO1|RWDD4|MOGS|TMEM203|GALNT10|RNF13|NAA60|DHX30|DCLRE1B|NDOR1|SP3|BAG6|GNG4|TRIB1|TAF11|IFI27L1|ZCCHC9|SIN3A|RPE|PKIB|FBXO28|SPTY2D1|SYNJ1|LCMT2|PTCHD1|ZBTB3|RNF168|C1orf122|SERINC2|ADAMTS2|RGMA|NEDD1|EIF4H|DNAJA1|TAX1BP1|MADD|FBXO22|SND1|ZER1|GABARAPL2|NLK|IKBKB|AMD1|TBC1D17|SNR…
0_creatingPathways/MSigDB/allSets.RData	PID_RB_1PATHWAY	63	20545	0.000436388	0.00169175	CEBPD|TAF1|CCNA2|SIRT1|MAPK9|SUV39H1|TBP|CEBPB|CCNE1|E2F3|E2F1|EP300|CBX4|HDAC3|E2F2|RAF1|UBTF|MAPK14|CCND1|TFDP1|SKP2|PAX3|CCND3|MET|MYOD1|MITF|SMARCB1|CEBPA|HDAC1|CREBBP|RB1|RBBP4|CCND2|CDK2|CDK4|ELF1|MDM2|ATF7|SMARCA4|CDK6|MEF2C|JUN
0_creatingPathways/MSigDB/allSets.RData	GCGSCMNTTT_UNKNOWN	67	20545	0.000458371	0.00177212	SUPT16H|TMED10|STAG2|POLA1|KCNK9|ARID4A|CSE1L|DNAJC7|PRDM10|CEP135|EPC1|USP11|KAT7|RAB1A|HOXC4|SRSF1|BCLAF1|COL27A1|PCYT2|ZNF143|SUV39H2|CHTOP|ADK|GPBP1|PPAT|PDS5B|CNOT1|PAICS|MBOAT2|HOXC6|TSC22D2|NPAT|DLEU1|PPP1R15B|PPP2R2A|YARS|POU2F1|LUC7L3|TARDBP|CDC14A|SMC4|TRA2A|ATM|IFT80|LCOR|PSPC1
0_creatingPathways/MSigDB/allSets.RData	ST_B_CELL_ANTIGEN_RECEPTOR	40	20545	0.000466936	0.00179696	LYN|NFKB1|MAPK1|NFKBIE|SOS2|NFKBIB|AKT3|BTK|AKT1|PLCG2|SERPINA4|RAF1|SOS1|DAG1|GRB2|TONSL|PIK3CA|PIK3R1|NFAT5|CSK|BAD|SYK|MAP2K2|CD19|SHC1|PRDX1|BLNK|AKT2|BCR
0_creatingPathways/MSigDB/allSets.RData	PID_ERBB1_INTERNALIZATION_PATHWAY	40	20545	0.000467337	0.00179696	PIK3CB|ITSN1|USP8|NRAS|UBE2D1|SH3KBP1|RAB5A|STAMBP|EGF|RAF1|SOS1|HRAS|ZFYVE28|GRB2|SYNJ1|UBE2D2|PIK3R3|PIK3CA|PIK3R1|PIK3R2|CBLB|UBE2D3|SHC1|EPS15|CBL|CDC42|PTK2|KRAS|ARHGEF7|SPRY2
0_creatingPathways/MSigDB/allSets.RData	PID_TRKR_PATHWAY	61	20545	0.000478026	0.00183308	FAIM|MAPK1|SQSTM1|MAGED1|RGS19|RAPGEF1|ELMO1|NRAS|CRKL|NTRK2|MATK|PRKCZ|TIAM1|FRS2|RHOG|DYNLT1|SOS1|HRAS|PRKCI|CCND1|GRB2|PIK3CA|MAPK3|NEDD4L|MCF2L|NTRK3|PIK3R1|GIPC1|PTPN11|RAP1A|EHD4|RHOA|GAB2|STAT3|DNAJA3|PLCG1|SHC1|ARHGAP32|RIT1|CDC42|RASA1|KRAS|GAB1
0_creatingPathways/MSigDB/allSets.RData	PROTEIN_CATABOLIC_PROCESS	67	20545	0.000481706	0.0018422	RNF144B|UBE2G1|UBE2A|SQSTM1|UBE2G2|UBE2L3|DERL2|CDC23|UBE2D1|UBE2I|FZR1|ARIH1|UBR3|UBE4A|ANAPC2|VCP|UHRF2|SMURF1|UBE2D2|BTRC|FBXO22|PSMC5|KIAA0368|SMURF2|UBE2B|UBE2E1|MDM4|PRSS2|STUB1|EDEM1|UBE2H|SIAH1|RNF217|CDC20|FBXL4|UBE2D3|RNF11|USP33|ANAPC5|UBR5|UBE4B|FAF1|USE1|MDM2
0_creatingPathways/MSigDB/allSets.RData	REACTOME_G0_AND_EARLY_G1	23	20545	0.00049786	0.00189877	CDK1|CCNA2|LIN52|E2F5|MYBL2|RBL1|CCNE1|CCNE2|CDC25A|E2F1|CDC6|CCNA1|TFDP1|RBL2|LIN37|PCNA|HDAC1|RBBP4|CDK2
0_creatingPathways/MSigDB/allSets.RData	REACTOME_TRANSLATION	125	20545	0.000499183	0.00189877	GSPT2|RPS4Y1|SPCS3|EIF2S1|EIF4E|SRP54|EIF5|SSR1|EIF5B|SRP19|SEC61A2|SEC11A|EIF1AX|ETF1|SEC61A1|EIF3K|EIF2S3|RPL36A|EIF3B|SEC61G|EIF4H|RPL10A|EIF4G1|RPS27A|TRAM1|PABPC1|RPS19|RPL14|RPS3|RPL11|RPL41|RPS28|RPL6|RPLP2|RPL24|RPS9|EIF3G|RPS6|RPN1|SEC61B|EIF2B5|RPS8|RPS10|RPL3|RPL27A|RPN2|RPS25|EEF1A1|RPL8|EIF3J|RPLP1|RPS5|FAU|SSR2|EEF2|EIF3E|RPL18|RPLP0|RPL31|DDOST|EIF2B3|SRPR|EIF4B|RPL36|RPL26L1|SSR3|…
0_creatingPathways/MSigDB/allSets.RData	PID_PDGFRA_PATHWAY	22	20545	0.000505317	0.00191199	RAPGEF1|CRKL|ELK1|IFNG|SOS1|GRB2|PIK3CA|PIK3R1|CSNK2A1|CAV1|PLCG1|SHC1|SHB|ITGAV|JAK1|JUN|FOS
0_creatingPathways/MSigDB/allSets.RData	CCAWNWWNNNGGC_UNKNOWN	78	20545	0.000505361	0.00191199	COL1A1|AP1G1|IRF9|HMGXB4|ZFX|RAB22A|HDAC6|CNKSR2|ZFY|VEGFA|MED13|PPP2R5E|CCNE1|STRN4|ATRX|HOXC4|ARIH1|ARCN1|BCL2L13|FAM175B|SAT1|SNX13|CAMSAP1|ZC3HC1|STAG1|SMYD5|INO80D|ENTPD3|ADK|TRIM8|HOXC6|DRAM2|RBM39|CDKN2C|AZIN1|MEPCE|NUDT3|HNRNPA0|DMD|CELF1|TSC1|HIST1H3G|CSDE1|RBM26|POLD4|DAP3|RIF1|ATP5G2|BSPRY|FERMT2
0_creatingPathways/MSigDB/allSets.RData	RNA_SPLICING	88	20545	0.000509383	0.00192207	CDC40|SRPK2|DHX8|PPIG|SNW1|SYNCRIP|GEMIN2|NONO|SRPK1|SNRPA1|PRPF8|PRPF4B|SNRPB|CRNKL1|DDX20|EFTUD2|SF3B3|NCBP1|SNRPG|LSM6|SRSF5|SRSF1|DBR1|USP39|SCAF11|GEMIN5|PRPF3|RP9|GEMIN7|U2AF1|RNPS1|CWC15|DHX38|GEMIN8|GEMIN6|PHF5A|NOVA1|SRSF12|SRSF11|SRSF4|SF3B2|SNRPN|SF1|SNRPD3|SNRPD1|SFSWAP|HNRNPF|ZRANB2|SNRPD2|LSM4|TXNL4A|SNRPF|IVNS1ABP|CELF1|SRSF10|SF3A1|LUC7L3|SF3A2|HNRNPC|SRSF6|HNRNPH3|TRA2B|TRA2A
0_creatingPathways/MSigDB/allSets.RData	V$HFH8_01	189	20545	0.00051599	0.00194182	GPR18|KCTD12|MARCKS|RPS6KB1|ING3|CXorf23|KCNQ5|SLC16A6|PELI2|USP3|NIN|HCAR3|KCTD15|BCL11B|ZKSCAN5|SUPT4H1|AP1G2|PURA|MCTS1|KIAA1715|HMGN3|EGR2|KLF3|BRIP1|CTDSPL2|MGLL|HOXC4|ASXL1|ORC4|ZFYVE1|TOB1|BEX2|SUMO1|SSH3|ID2|KIF21A|FBXO11|SCAMP1|OPA3|ARFGEF1|ETV1|TNR|TNF|GOLGA1|FLRT3|IRS4|CLDN8|LTA|CCND1|GTF2A1|SLC10A7|FOXP2|ABCA1|GFRA1|FSTL1|PRIMA1|NOVA1|ZBTB37|NFIB|PPP1CB|CDAN1|TGIF1|NTRK3|LASP1|NEDD4|A…
0_creatingPathways/MSigDB/allSets.RData	ST_DIFFERENTIATION_PATHWAY_IN_PC12_CELLS	44	20545	0.000534882	0.00200758	RPS6KA3|BRAF|MAPK1|MAPK9|CREB1|CRKL|ELK1|EGR2|ASAH1|MAP2K4|AKT1|FRS2|RASGRF2|CAMP|DAG1|MAPK8IP3|PIK3CA|MAPK3|EGR1|EGR3|MAPK8IP1|CREB3|PIK3R1|PTPN11|MAPK8|MAP2K7|CREBBP|ATF1|SHC1|GNAQ|TUBA1A|CREB5|JUN
0_creatingPathways/MSigDB/allSets.RData	TRANSCRIPTION_INITIATION	35	20545	0.000546087	0.00204421	MED23|MED14|GTF2E1|GTF3C4|TBP|CDK7|MED13|MED26|MED27|E2F3|TAF5|PTRF|E2F2|MED1|TAF2|MED30|MED7|NCOA6|GTF2F2|BRF1|SMARCA5|RSF1|THRAP3|MED16|MED17|MAZ|GTF2F1|CDK9
0_creatingPathways/MSigDB/allSets.RData	BIOCARTA_CARM_ER_PATHWAY	33	20545	0.000554658	0.00206853	HDAC6|GTF2E1|TBP|HDAC4|HDAC8|ERCC3|HDAC2|EP300|HDAC3|MED1|SRA1|CCND1|GTF2A1|NR0B1|HDAC11|ESR1|PHB2|HDAC7|HDAC1|CREBBP|HDAC5|NCOR2|GTF2F1|SPEN|NRIP1|MEF2C
0_creatingPathways/MSigDB/allSets.RData	V$HNF3ALPHA_Q6	193	20545	0.000555505	0.00206853	SPIB|SGK1|CHCHD7|KCNQ5|ALDH9A1|FGF13|XPO4|KCTD15|KDM6A|BCL11B|HSF2|PATL1|TLE1|SCML1|PURA|C1QA|NEIL3|VASN|NRAS|AKT3|TBXAS1|EGR2|TLE3|PRDM1|KLF3|SMARCA2|AFF3|NR4A3|MGLL|HOXC4|TOB1|PRICKLE3|SSH3|PDE4D|ACACA|GNAZ|REPS2|CSRNP3|MAF|TAF5L|BAIAP2|NDST2|HAPLN1|TRIB1|TNR|GOLGA1|PUM2|GABARAPL1|SNX25|GTF2A1|UHRF2|FOXP2|BDH1|VGLL3|ZG16|TGFB3|C1orf122|TPP2|RGMA|NOVA1|TSHZ3|ZBTB37|PPP1CB|PDCD4|NFIA|BOK|CALD1|TE…
0_creatingPathways/MSigDB/allSets.RData	PID_IGF1_PATHWAY	29	20545	0.000569058	0.00210852	PRKCD|RPS6KB1|IRS1|PRKD1|IGF1R|CRKL|AKT1|PRKCZ|YWHAZ|PDPK1|RAF1|SOS1|HRAS|GRB2|PIK3CA|PIK3R1|PTPN11|BAD|PTPN1|SHC1|GRB10|PTK2|IRS2
0_creatingPathways/MSigDB/allSets.RData	POSITIVE_REGULATION_OF_TRANSCRIPTION_FROM_RNA_POLYMERASE_II_PROMOTER	63	20545	0.00057014	0.00210852	RXRA|MAML3|MED6|MED14|ELF4|ELL3|SQSTM1|SUPT4H1|CDK7|MED13|ERCC3|ELK1|EPC1|PLAGL1|ARNTL|MYO6|ZBTB38|PPARGC1B|MED1|SP1|NPAS2|ZMIZ2|UTF1|NUFIP1|MAML1|HNF4A|NCOA6|PRPF6|ATF6|MAML2|THRAP3|GTF2H1|MED17|ATF4|SMAD2|FOXO3|ELF1|SMAD3|NRIP1|RBM14|EPAS1
0_creatingPathways/MSigDB/allSets.RData	BIOCARTA_AT1R_PATHWAY	31	20545	0.000570716	0.00210852	MAPK1|MAP3K1|ELK1|MAP2K4|CALM1|RAF1|SOS1|HRAS|GRB2|MAPK3|MEF2D|MAPK8|PTK2B|PRKCB|MAP2K2|CALM3|SHC1|MEF2A|GNAQ|PTK2|PAK1|MEF2C|PRKCA|JUN
0_creatingPathways/MSigDB/allSets.RData	BIOCARTA_FMLP_PATHWAY	33	20545	0.000574516	0.00211703	NCF2|NFKB1|MAPK1|MAP2K6|FPR1|MAP3K1|ELK1|NFATC3|RELA|CALM1|RAF1|HRAS|MAPK14|CAMK1|MAPK3|GNA15|MAP2K2|CALM3|PPP3CC|PPP3CA|GNB1|PAK1|NFATC1|PLCB1
0_creatingPathways/MSigDB/allSets.RData	REACTOME_PHOSPHOLIPID_METABOLISM	184	20545	0.000582928	0.00214245	PLBD1|MTMR1|GALC|SPTLC2|SYNJ2|EPT1|SGPP1|GPD1L|MTM1|PIK3CG|OSBP|PIK3CB|PI4K2A|SGPL1|LPCAT2|STS|CHPT1|HEXB|TAZ|AGPAT3|ACER3|PRKD1|GLA|INPP5K|MTMR2|MTMR3|CTSA|ASAH1|SLC44A2|AGPAT5|PIP4K2A|LPGAT1|PPM1L|MTMR14|MGLL|PLA2G12A|MTMR6|GPAM|LCLAT1|PLA2G16|OCRL|LPCAT1|PNPLA8|GBA3|SMPD1|PPAP2A|DEGS1|PI4KB|CERS4|CERS5|LPCAT4|VAPA|VAPB|PCYT2|ARSG|MTMR4|SPTLC1|PLD4|CEPT1|MTMR7|FIG4|NEU1|SYNJ1|GM2A|ARSB|PLD3|DGA…
0_creatingPathways/MSigDB/allSets.RData	REACTOME_NRAGE_SIGNALS_DEATH_THROUGH_JNK	43	20545	0.000607523	0.00222706	ARHGEF6|ARHGEF18|BCL2L11|ARHGEF4|MAGED1|SOS2|ITSN1|ECT2|FGD3|FGD2|TIAM1|ARHGEF9|ARHGAP4|RASGRF2|ARHGEF11|ABR|NGEF|SOS1|ARHGEF16|FGD4|PLEKHG2|TIAM2|MAPK8|PREX1|BAD|AKAP13|KALRN|TRIO|ARHGEF17|NET1|VAV3
0_creatingPathways/MSigDB/allSets.RData	KEGG_PRIMARY_IMMUNODEFICIENCY	35	20545	0.000609542	0.0022272	PTPRC|IL2RG|IGLL1|JAK3|IKBKG|CD8A|BTK|ZAP70|CD3D|ICOS|DCLRE1C|TAP2|ADA|TAP1|UNG|CD79A|RFXANK|CD19|IL7R|BLNK|RAG1|RFX5|CIITA|RAG2
0_creatingPathways/MSigDB/allSets.RData	PROTEIN_FOLDING	56	20545	0.000610709	0.0022272	RP2|BAG4|AHSA1|BAG5|PIN4|DNAJC7|BAG2|CLPX|HSPE1|CCT6B|LRPAP1|MKKS|HSP90AA1|DNAJB2|CLN3|LMAN1|TTC1|GLRX2|UGGT1|DNAJA1|PDIA2|ERP44|ATF6|NFYC|ERP29|TBCA|STUB1|PIGK|CCT6A|DNAJA3|RUVBL2|DNAJB6|FKBP5|ST13|CCT3|TBCD|SEP15|FKBP9
0_creatingPathways/MSigDB/allSets.RData	POSITIVE_REGULATION_OF_CELL_PROLIFERATION	140	20545	0.000630539	0.00229361	TNFSF13B|LYN|PTPRC|TIMP1|TTK|TNFSF13|S1PR3|CD28|ICOSLG|CD86|ELANE|MYC|PRTN3|CDC25B|DNAJA2|TGFBR1|SSR1|NAMPT|VEGFA|MCTS1|FLT3|DERL2|CIAO1|IGF1R|SLAMF1|CDC123|TIPIN|HCLS1|MATK|CAPN1|EDN1|RHOG|CXCR2|FOSL1|CUL3|STAMBP|TGFBR2|SIRPG|AGGF1|NCK1|CXCL10|VIPR1|BNC1|ALOX12|ANG|CCKBR|TGFA|CSF1|IL9|TSHR|VEGFB|EBI3|IL12RB2|LAMB1|TBRG4|PGF|IL12RB1|LAMC1|LRP5|CDK13|MARK4|DDX11|PTK2B|CD47|NDUFS4|IL18|PDGFA|SERTAD…
0_creatingPathways/MSigDB/allSets.RData	REACTOME_PI_METABOLISM	45	20545	0.000639753	0.00231818	MTMR1|SYNJ2|MTM1|PIK3CG|PIK3CB|PI4K2A|INPP5K|MTMR2|MTMR3|PIP4K2A|MTMR14|MTMR6|OCRL|PI4KB|MTMR4|MTMR7|FIG4|SYNJ1|PIK3R5|PIK3R3|PIK3CA|PIK3R4|VAC14|PIK3R1|SACM1L|PIK3R2|ARF1|PIK3R6|ARF3|PTEN|PIK3C2B|PIP5K1B|INPP4B
0_creatingPathways/MSigDB/allSets.RData	MEMBRANE_ORGANIZATION_AND_BIOGENESIS	133	20545	0.00064057	0.00231818	STX11|FCN1|CD2|CLEC7A|SNX4|RABIF|GCA|VTI1B|GOSR2|RAB22A|ELMO1|ITSN1|TAZ|SNAP29|AZU1|CORO1C|CD14|SOD1|LRP8|OPA1|BNIP1|ATP6V1H|STX6|ADRB2|SNX1|SNX3|MYO6|NRCAM|PI4KB|VPS4B|STON1|RAB5A|PDLIM7|VAPA|COX18|LRP2|LRP3|CLN3|REEP1|MSR1|ATG7|RABEP1|RABEPK|SYNJ1|BCL2|AP1S1|VAMP3|KCNIP2|GULP1|STAB2|AGRN|HFE|CTDNEP1|TIMM50|PICK1|IGF2R|COLEC12|DNM1L|SNX2|AP2S1|CD9|M6PR|LDLRAP1|SCARF1|SNAP23|TSC2|PICALM|PEX16|PPT…
0_creatingPathways/MSigDB/allSets.RData	REACTOME_APC_C_CDC20_MEDIATED_DEGRADATION_OF_MITOTIC_PROTEINS	62	20545	0.00064245	0.00231905	PSMB2|PSMD12|CDK1|PSMD10|CDC27|PSMA3|MAD2L1|PSMD7|PSMC2|CCNB1|PSMC6|CDC23|PSMD11|PSME4|UBE2D1|PSMD5|PSMB1|PSMD1|PSMC1|PSMD6|BUB1B|PSMA2|ANAPC2|PSMA8|RPS27A|PSMD8|PSMC5|PSMB7|CDC26|PSMD4|PSMD13|PSMB9|PSMB4|PSMA5|PSMB10|UBE2E1|PSMC3|PSMA7|PSMD9|CDC16|CDC20|ANAPC5|BUB3|PSMF1
0_creatingPathways/MSigDB/allSets.RData	NUCLEOBASENUCLEOSIDE_AND_NUCLEOTIDE_METABOLIC_PROCESS	49	20545	0.000647353	0.0023308	AMPD3|PRPS1|ERH|NDUFS1|ME1|ALDH6A1|HPRT1|AK5|ADM|TYMP|UMPS|FIGNL1|CDA|DGUOK|TYMS|DCK|ACLY|DCTD|ABCA1|ADK|NT5M|PPAT|PAICS|FHIT|REXO2|ENTPD4|PDZD3|NUDT3|FPGS|PGLS|CMPK1|OLA1|GUK1|NME4|NUDT5|NUDT4
0_creatingPathways/MSigDB/allSets.RData	REACTOME_ANTIGEN_PROCESSING_CROSS_PRESENTATION	70	20545	0.000659995	0.00237029	NCF2|CYBB|PSMB2|PSMD12|PSMD10|PSMA3|CALR|PDIA3|PSMD7|NCF4|PSMC2|PSMC6|FCGR1B|PSMD11|PSME4|SEC61A2|PSMD5|PSMB1|PSMD1|PSMC1|PSMD6|CYBA|SEC61A1|TAP2|CTSS|LNPEP|PSMA2|CD36|PSMA8|SEC61G|HLA-C|RPS27A|PSMD8|PSMC5|TAP1|PSMB7|PSMD4|B2M|PSMD13|SEC61B|PSMB9|PSMB4|PSMA5|PSMB10|PSMC3|PSMA7|PSMD9|ITGAV|PSMF1|MRC1
0_creatingPathways/MSigDB/allSets.RData	NUCLEAR_EXPORT	32	20545	0.000671167	0.00240431	AGFG1|CALR|MALT1|RAE1|DDX19B|NUP214|UHMK1|NUP160|STRADB|UPF1|STRADA|NUPL2|BARD1|SMG7|NXF5|DUSP16|SMG5|KHDRBS1|NUP133|XPO6|ATXN1|TSC1|UPF2|XPO7|EIF5A|NUDT4
0_creatingPathways/MSigDB/allSets.RData	MUSCLE_DEVELOPMENT	91	20545	0.000677044	0.00241924	SGCB|SGCE|SVIL|ITGB1BP2|MTM1|TAZ|HBEGF|HDAC4|GAA|SOD1|TAGLN|BMP4|MAPK12|SRI|EMD|POU6F1|TGFB1|MYF6|UTRN|SGCA|EVC|CXCL10|SGCG|IGFBP3|MYH11|SMTN|MYOD1|MYOZ1|LAMA2|CENPF|IFRD1|CBY1|EGR3|ITGA11|SGCD|MEF2D|GYLTL1B|NRD1|HDAC7|CAPN3|LARGE|TEAD4|HDAC5|SIRT2|MSTN|CACNB2|AEBP1|NF1|MYL6|MEF2A|MYL6B|MBNL1|VAMP5|TTN|TCF12|MEF2C|MYEF2|COL6A3|CHRNA1
0_creatingPathways/MSigDB/allSets.RData	KEGG_PURINE_METABOLISM	148	20545	0.000682751	0.00243348	PRPS2|PDE3B|AMPD3|PRPS1|POLR1C|GART|POLR2D|ENTPD1|POLA1|PDE6D|HPRT1|PRIM2|POLR2B|RRM2|PDE8B|AK5|POLE2|PFAS|ENTPD5|POLR3F|PDE4D|AMPD2|POLR1B|PDE7B|POLD1|DGUOK|ADCY9|POLA2|ZNRD1|AK1|DCK|GMPR|AK7|ADSSL1|PRUNE|AMPD1|PDE4A|ENTPD3|POLE3|POLR3K|PDE9A|ADK|PDE5A|ADA|IMPDH1|PDE3A|CANT1|POLR2K|PDE1C|NT5M|PPAT|GDA|NUDT9|ADCY2|POLR3H|RRM2B|POLR3G|POLR2L|RRM1|NPR2|PAICS|PAPSS1|POLR2J|NT5C2|FHIT|ATIC|PDE4B|ENTP…
0_creatingPathways/MSigDB/allSets.RData	BIOCARTA_AKT_PATHWAY	22	20545	0.000684552	0.00243377	NFKB1|PIK3CG|IKBKG|GH1|CHUK|AKT1|RELA|HSP90AA1|PDPK1|FOXO4|CASP9|PIK3CA|PIK3R1|IKBKB|BAD|FOXO3|GHR|YWHAH
0_creatingPathways/MSigDB/allSets.RData	BIOCARTA_RACCYCD_PATHWAY	26	20545	0.00069166	0.00245288	NFKB1|MAPK1|IKBKG|CHUK|CCNE1|AKT1|E2F1|RELA|RAF1|HRAS|CCND1|TFDP1|PIK3CA|MAPK3|PIK3R1|IKBKB|RHOA|RB1|CDK2|CDK4|PAK1|CDK6
0_creatingPathways/MSigDB/allSets.RData	BIOCARTA_CHEMICAL_PATHWAY	22	20545	0.000738179	0.00260899	STAT1|EIF2S1|APAF1|BID|AKT1|TLN1|CASP7|CASP6|BCL2|CASP9|BAD|BCL2L1|PRKCB|PARP1|ATM|PTK2|PRKCA
0_creatingPathways/MSigDB/allSets.RData	V$SREBP1_02	83	20545	0.000739369	0.00260899	NRGN|HS6ST2|ZFP36L1|RARA|LOXL1|PATL1|PDP2|CD247|FBRS|NOTCH2|CEBPB|CORO1A|ZFYVE1|RHOG|INPP4A|WDR13|BCL6B|DLGAP4|OSBPL7|HOXB1|CACNA2D3|CD2AP|FOXP2|ATXN7L1|PTCHD1|UNC13D|RAB33A|KCP|XRCC6|KIF1C|PRKD2|SEH1L|FGF12|UBE2B|NOL4|SIK3|POU2AF1|CHRM3|KTN1|SREBF2|TAOK1|DPYSL2|NF1|ELOVL5|STX4|SMC4|CCDC24|JUND|GNAS|EIF5A|IFT80|MORF4L2|MEF2C|GREM1|DHRS3
0_creatingPathways/MSigDB/allSets.RData	REACTOME_ASSEMBLY_OF_THE_PRE_REPLICATIVE_COMPLEX	61	20545	0.000742711	0.00261294	PSMB2|PSMD12|PSMD10|PSMA3|PSMD7|MCM6|ORC3|PSMC2|ORC5|PSMC6|GMNN|PSMD11|PSME4|ORC2|E2F3|PSMD5|PSMB1|MCM2|PSMD1|ORC6|ORC4|PSMC1|PSMD6|E2F1|CDC6|MCM3|E2F2|PSMA2|PSMA8|ORC1|RPS27A|PSMD8|PSMC5|PSMB7|MCM8|PSMD4|PSMD13|PSMB9|PSMB4|PSMA5|PSMB10|PSMC3|PSMA7|PSMD9|PSMF1
0_creatingPathways/MSigDB/allSets.RData	PID_CD8_TCR_DOWNSTREAM_PATHWAY	64	20545	0.00074475	0.00261294	IFNAR2|IL2RG|PPP3R1|IFNAR1|BRAF|MAPK1|MAPK9|EOMES|TNFRSF18|CD8A|CD247|STAT4|NRAS|TNFRSF9|ELK1|IFNG|NFATC3|CD3G|IL2RA|CD3D|PRF1|GZMB|FOSL1|RAF1|TNF|HRAS|IL2RB|IFNA5|MAPK3|EGR1|B2M|MAPK8|PRKCB|MAP2K2|PPP3CA|KRAS|NFATC1|PRKCE|PRKCA|JUN|FOS
0_creatingPathways/MSigDB/allSets.RData	PID_HDAC_CLASSI_PATHWAY	66	20545	0.000746027	0.00261294	MXD1|NFKB1|SIRT1|RBBP7|HDAC6|FKBP3|HDAC4|HDAC8|MAX|NCOR1|UBE2I|HDAC2|SUMO1|EP300|RELA|HDAC3|RANGAP1|SIRT5|PRKACA|ZFPM1|SIRT3|TNF|SAP30|SIN3A|YY1|SMURF1|KAT2B|HDAC11|SMG5|CHD3|HDAC7|GATAD2A|HDAC1|CREBBP|STAT3|HDAC5|SIRT2|RAN|RBBP4|XPO1|NCOR2|CHD4|GATAD2B|TFCP2|RANBP2
0_creatingPathways/MSigDB/allSets.RData	CELLULAR_PROTEIN_CATABOLIC_PROCESS	56	20545	0.000762955	0.00266563	RNF144B|UBE2G1|UBE2A|SQSTM1|UBE2G2|UBE2L3|DERL2|CDC23|UBE2D1|UBE2I|FZR1|ARIH1|UBR3|UBE4A|ANAPC2|VCP|UHRF2|SMURF1|UBE2D2|BTRC|FBXO22|PSMC5|KIAA0368|SMURF2|UBE2B|UBE2E1|STUB1|EDEM1|UBE2H|RNF217|CDC20|FBXL4|UBE2D3|RNF11|USP33|ANAPC5|UBR5|UBE4B
0_creatingPathways/MSigDB/allSets.RData	REACTOME_GROWTH_HORMONE_RECEPTOR_SIGNALING	24	20545	0.00077883	0.0027144	LYN|STAT1|IRS1|MAPK1|SOCS1|GH1|PRL|SOCS3|GH2|JAK2|MAPK3|STAT5A|STAT5B|PTPN1|STAT3|GHR|IRS2|SOCS2
0_creatingPathways/MSigDB/allSets.RData	PID_GLYPICAN_1PATHWAY	26	20545	0.000786719	0.00273515	HCK|LYN|BLK|FGR|TGFBR1|VEGFA|PRNP|TGFB1|TGFBR2|GPC1|TGFB3|FGFR1|FYN|SMAD2|FLT1|SLIT2|APP
0_creatingPathways/MSigDB/allSets.RData	REACTOME_METABOLISM_OF_NON_CODING_RNA	45	20545	0.000796448	0.00275425	GEMIN4|NUP54|PHAX|GEMIN2|TGS1|RAE1|NUP214|NUP210|SNRPB|NUP153|DDX20|NCBP1|SNRPG|NUP37|NUP155|GEMIN5|GEMIN7|NUP205|TPR|NUP188|SNUPN|NUPL2|GEMIN6|NUP93|NUP43|SNRPD3|SNRPD1|SEH1L|NUP133|SNRPD2|SNRPF|CLNS1A|SNRPE|RANBP2
0_creatingPathways/MSigDB/allSets.RData	REACTOME_PROTEIN_FOLDING	45	20545	0.000796791	0.00275425	TUBB6|TUBB1|FBXO6|VBP1|ACTB|USP11|FBXW2|AP3M1|KIF13A|ARFGEF2|FBXO4|FBXW4|FBXL3|TUBB4B|FBXL5|TBCA|TUBA1C|CCT2|TUBA1B|PFDN2|TUBA4A|CCT6A|TUBB2A|CCT3|TBCD|PFDN5|TUBA1A|FKBP9|SPHK1|FBXW7
0_creatingPathways/MSigDB/allSets.RData	BIOCARTA_HDAC_PATHWAY	27	20545	0.000798051	0.00275425	MAP2K6|PIK3CG|IGF1R|AKT1|CALM1|MAPK14|CAMK1|MYOD1|PIK3CA|PIK3R1|MEF2D|HDAC5|CALM3|PPP3CC|PPP3CA|MEF2A|NFATC1|YWHAH|INSR|MEF2C
0_creatingPathways/MSigDB/allSets.RData	BIOCARTA_IL2_PATHWAY	22	20545	0.000809405	0.00278664	IL2RG|JAK3|ELK1|IL2RA|RAF1|SOS1|HRAS|IL2RB|GRB2|MAPK3|STAT5A|MAPK8|STAT5B|CSNK2A1|SYK|SHC1|JAK1|JUN|FOS
0_creatingPathways/MSigDB/allSets.RData	KEGG_GAP_JUNCTION	86	20545	0.00082328	0.00282753	CSNK1D|TUBB6|PRKX|CDK1|TUBB1|MAPK1|SOS2|NRAS|PRKACB|GNAI3|PLCB2|ADCY9|EGF|PRKACA|RAF1|TUBB|SOS1|HRAS|MAP3K2|GRB2|GJA1|PDGFB|PRKG2|ITPR2|MAPK3|PRKACG|ADCY2|GNAI2|GNA11|TUBB4B|MAP2K5|PLCB3|TUBA1C|GRM5|TUBA1B|TUBA4A|ADRB1|GUCY1A3|ADCY3|PRKCB|MAP2K2|PDGFA|TUBB2A|GNAQ|PLCB4|KRAS|TUBA1A|ITPR3|ADCY6|GNAS|ITPR1|PRKCA|GNAI1|PLCB1
0_creatingPathways/MSigDB/allSets.RData	TRANSCRIPTION_INITIATION_FROM_RNA_POLYMERASE_II_PROMOTER	29	20545	0.000849724	0.00291128	MED23|MED14|GTF2E1|TBP|CDK7|MED13|MED26|MED27|E2F3|TAF5|E2F2|MED1|TAF2|MED30|MED7|NCOA6|GTF2F2|THRAP3|MED16|MED17|MAZ|GTF2F1|CDK9
0_creatingPathways/MSigDB/allSets.RData	KEGG_PYRIMIDINE_METABOLISM	89	20545	0.000862786	0.00294889	UPRT|POLR1C|POLR2D|CTPS2|ENTPD1|POLA1|PRIM2|POLR2B|TK1|RRM2|TYMP|POLE2|UMPS|CDA|ENTPD5|POLR3F|UCKL1|POLR1B|POLD1|POLA2|TYMS|ZNRD1|DCK|TK2|UCK1|DCTD|ENTPD3|POLE3|POLR3K|UPP1|CANT1|POLR2K|NT5M|CMPK2|POLR3H|RRM2B|POLR3G|POLR2L|RRM1|POLR2J|NT5C2|ENTPD4|POLR2E|POLR3C|POLR3B|PNPT1|POLR3GL|DUT|NME7|CMPK1|POLE|TXNRD1|POLR2I|AK3|DPYD|POLR3D|NME3|POLD4|POLR1D|NME4|NT5E
0_creatingPathways/MSigDB/allSets.RData	PID_BARD1_PATHWAY	29	20545	0.000879441	0.00299857	XRCC5|UBE2L3|CSTF1|TOPBP1|CCNE1|FANCA|FANCF|FANCE|RAD51|BARD1|ATR|MRE11A|XRCC6|EWSR1|PCNA|RAD50|FANCL|NBN|UBE2D3|NPM1|CDK2|ATM
0_creatingPathways/MSigDB/allSets.RData	KEGG_VASOPRESSIN_REGULATED_WATER_REABSORPTION	44	20545	0.000902296	0.00306911	PRKX|DYNC1H1|DCTN5|CREB1|PRKACB|ARHGDIA|DYNC1I2|NSF|RAB5C|RAB5A|ADCY9|PRKACA|DCTN6|DYNLL2|DYNC1I1|PRKACG|RAB5B|DYNLL1|CREB3|CREB3L2|CREB3L4|DYNC2LI1|DCTN2|CREB3L1|VAMP2|DYNC1LI1|ADCY3|STX4|RAB11A|CREB5|ADCY6|GNAS|DCTN4
0_creatingPathways/MSigDB/allSets.RData	KEGG_PROTEIN_EXPORT	23	20545	0.000910968	0.00309118	SPCS3|SRP54|SRP19|IMMP2L|SEC61A2|HSPA5|SEC11A|SEC61A1|OXA1L|IMMP1L|SEC61G|SEC63|SEC61B|SEC62|SRPR|SPCS1|SEC11C|SPCS2
0_creatingPathways/MSigDB/allSets.RData	REACTOME_SEMAPHORIN_INTERACTIONS	64	20545	0.000914801	0.00309391	TYROBP|PTPRC|PLXNB1|SEMA4A|CD72|CDK5|PLXNA3|RAC2|RHOG|TLN1|FES|ARHGEF11|HSP90AA1|SEMA4D|PAK2|SEMA7A|LIMK1|MET|MYH11|CFL1|DPYSL5|CDK5R1|SEMA6D|ROCK1|RRAS|ARHGAP35|PLXNA2|FYN|RHOA|MYH10|PLXNC1|DPYSL2|MYL6|ROCK2|HSP90AB1|CDC42|PAK1|ERBB2|NRP1|RHOB|ITGB1|SEMA6A
0_creatingPathways/MSigDB/allSets.RData	KEGG_ADIPOCYTOKINE_SIGNALING_PATHWAY	66	20545	0.000916149	0.00309391	RXRA|ACSL1|ACSL4|PCK2|IRS1|NFKB1|MAPK9|NFKBIE|NPY|PRKAB1|ACSL3|ACACB|IKBKG|NFKBIB|PRKAA1|CHUK|AKT3|ADIPOR1|AKT1|RXRB|RELA|PCK1|ADIPOR2|PRKAA2|SOCS3|CD36|TNF|ACSL6|IRS4|CPT1A|TNFRSF1B|JAK2|PRKAG2|SLC2A4|PRKAB2|ACSL5|PTPN11|MAPK8|POMC|IKBKB|STAT3|CAMKK2|STK11|PPARA|AKT2|IRS2
0_creatingPathways/MSigDB/allSets.RData	V$STAT3_02	136	20545	0.000921886	0.00310588	EPHA7|TRIB2|REM2|AP1S2|EIF4E|MTPAP|SOCS1|NELL2|ARL6IP6|ZNF296|ZBTB25|TNRC6A|SHOX2|MBD6|BMP4|TM9SF1|IRF1|MTMR14|HOXC4|TMEM229B|AP2B1|CAPZA1|LTBP1|LRP2|TJAP1|FOXO4|NDST2|ZC3H18|NCOA5|MIS12|PCBP4|UBTF|SCUBE3|YY1|LTA|CALU|BNC1|RIMS1|SLC35A5|SENP3|GRIN2D|VSNL1|FUT8|MAML1|KIRREL3|SMG7|RPUSD4|KCNN3|EIF4G1|NFAM1|VEZF1|MOB3C|EGR1|FBXL3|IL18BP|NCAM1|PGF|EGR3|SV2B|HOXC6|SET|RBPJ|WEE1|TSC22D4|GABRB1|PTMS|AZI…
0_creatingPathways/MSigDB/allSets.RData	ST_GRANULE_CELL_SURVIVAL_PATHWAY	27	20545	0.000929619	0.00312449	MAPK1|MAPK9|CREB1|ASAH1|MAP2K4|CXCR2|CAMP|DAG1|MAPK8IP3|APC|MAPK8IP1|CREB3|MAPK8|MAP2K7|PARP1|CERK|GNAQ|CREB5|JUN|FOS
0_creatingPathways/MSigDB/allSets.RData	BIOCARTA_INTEGRIN_PATHWAY	38	20545	0.000941608	0.00315729	ZYX|MAPK1|RAPGEF1|CRKL|CAPN1|TNS1|TLN1|RAF1|SOS1|HRAS|GRB2|ACTN2|MAPK3|ACTN1|ROCK1|MAPK8|CSK|PPP1R12B|RAP1A|FYN|RHOA|MAP2K2|CAV1|SHC1|VCL|PTK2|BCR|ITGB1|JUN
0_creatingPathways/MSigDB/allSets.RData	REACTOME_OPIOID_SIGNALLING	74	20545	0.000943881	0.00315743	PRKCD|PRKAR2B|PPP3R1|ADRBK1|MAPK1|CREB1|PRKACB|CDK5|GNAI3|PPP2R5D|GNGT2|GNG2|PDE4D|PLCB2|GNAZ|PPP2R1B|ADCY9|PRKACA|CALM1|GNG4|OPRM1|GNG13|ITPR2|PRKACG|ADCY2|GNAI2|PRKAR2A|POMC|PRKAR1A|GNB4|PDE4B|PLCB3|PPP2CB|PPP1R1B|ADCY3|CALM3|GNG11|PPP3CA|GNB1|PLCB4|PDE1A|ITPR3|ADCY6|GNG7|GNG12|PRKCA|GNAI1|PLCB1
0_creatingPathways/MSigDB/allSets.RData	REGULATION_OF_TRANSLATION	89	20545	0.000951507	0.00317543	LTB|TLR1|TLR7|CD28|EIF2AK1|TLR8|ELANE|EIF5|SEPSECS|SPN|BCL10|NLRP12|AZU1|IRF4|TLR9|PRG3|TLR6|ETF1|UPF1|YBX2|APBB1|PAIP2B|IL9|EIF4H|CEBPG|EIF4G2|EBI3|MTIF2|IL27|MAST2|EIF3G|EIF2B5|EIF4G3|EIF3J|SIGIRR|EIF3E|NDUFA13|TSC1|INHBB|EIF4B|EIF2AK3|EIF3D|SAMD4A|EIF3I|EIF2A|MTIF3|MTRF1|EIF1|EIF2AK4|EIF3H|EIF5A|HSPB1|IGF2BP2
0_creatingPathways/MSigDB/allSets.RData	BIOCARTA_IL6_PATHWAY	22	20545	0.000954456	0.00317778	JAK3|IL6R|ELK1|CEBPB|RAF1|SOS1|HRAS|GRB2|JAK2|TYK2|MAPK3|PTPN11|CSNK2A1|STAT3|IL6ST|SHC1|JAK1|JUN|FOS
0_creatingPathways/MSigDB/allSets.RData	KEGG_NATURAL_KILLER_CELL_MEDIATED_CYTOTOXICITY	127	20545	0.00100041	0.00332297	TYROBP|FCER1G|IFNGR2|ITGB2|VAV2|ICAM1|TNFSF10|IFNAR2|FAS|PPP3R1|ARAF|IFNAR1|BRAF|ITGAL|MAPK1|BID|PIK3CG|PIK3CB|SOS2|HCST|CD48|IFNGR1|CD247|LAT|NRAS|MICB|CD244|SH2D1A|IFNG|NFATC3|RAC2|ZAP70|SH3BP2|PRF1|GZMB|NCR3|ULBP2|PLCG2|FCGR3B|RAF1|SOS1|TNF|HRAS|MICA|IFNB1|GRB2|TNFRSF10D|SHC4|PPP3R2|HLA-C|IFNA5|PIK3R5|HLA-E|PIK3R3|PIK3CA|MAPK3|NCR1|PIK3R1|NFAT5|PTPN11|PIK3R2|TNFRSF10C|FYN|PTK2B|SYK|TNFRSF10A|P…
0_creatingPathways/MSigDB/allSets.RData	BIOCARTA_CELLCYCLE_PATHWAY	23	20545	0.00102428	0.00339427	CDK1|CCNB1|CDK7|RBL1|CCNE1|CDKN2D|CDC25A|E2F1|CCNA1|CCND1|TFDP1|CCND3|CDKN2B|CDKN2C|RB1|CCND2|CDK2|CDK4|CDK6
0_creatingPathways/MSigDB/allSets.RData	REACTOME_SIGNALING_BY_FGFR_IN_DISEASE	120	20545	0.00105408	0.00348486	PRKCD|PRKAR2B|CDK1|STAT1|ADRBK1|BRAF|MAPK1|CREB1|NRAS|CHUK|PRKACB|AKT3|AKT1|FRS2|PDPK1|ADCY9|FOXO4|PRKACA|CALM1|RAF1|YWHAB|SOS1|HRAS|GRB2|CASP9|RPS27A|ITPR2|FGF1|PIK3CA|MAPK3|PRKACG|ADCY2|FGF3|FGFR2|PRKAR2A|STAT5A|CUX1|PIK3R1|MKNK1|PRKAR1A|STAT5B|RPS6KB2|BAD|TSC2|RICTOR|PPP2CB|FGFR1|CNTRL|FGFR1OP2|MAPKAP1|GAB2|STAT3|ADCY3|NR4A1|MAP2K2|CPSF6|CALM3|PLCG1|SHC1|FOXO3|PTEN|CBL|MDM2|AKT2|KRAS|PDE1A|ITP…
0_creatingPathways/MSigDB/allSets.RData	BIOCARTA_CREB_PATHWAY	27	20545	0.00106025	0.00349711	PRKAR2B|CAMK2D|MAPK1|RPS6KA1|CREB1|PRKACB|AKT1|CAMK2G|CAMK2B|SOS1|HRAS|MAPK14|GRB2|CAMK2A|PIK3CA|MAPK3|PRKACG|PRKAR2A|PIK3R1|PRKAR1A|PRKCB|GNAS|PRKCA
0_creatingPathways/MSigDB/allSets.RData	BIOCARTA_IGF1_PATHWAY	21	20545	0.0010822	0.0035612	IRS1|PIK3CG|IGF1R|ELK1|RAF1|SOS1|HRAS|GRB2|PIK3CA|MAPK3|PIK3R1|PTPN11|MAPK8|CSNK2A1|SHC1|RASA1|JUN|FOS
0_creatingPathways/MSigDB/allSets.RData	RTTTNNNYTGGM_UNKNOWN	141	20545	0.00109634	0.00359934	OGT|DCAF17|TRAT1|MAP2K6|TANK|CFL2|ATP1B1|F13A1|PROK2|BACH1|AP1G2|IL23A|PPP2R5E|EHMT2|NTRK2|UNC50|TMEM97|HOXC4|STX6|PTP4A1|ACACA|USP7|CAB39L|ID2|FBXO11|TRIM47|REPS2|CSRNP3|TGM5|C6orf106|ETV1|C1orf198|HAPLN1|SCUBE3|ATPAF2|TSPAN6|MARCO|PUM2|DPF3|FOXP2|MITF|C16orf87|GGA2|NOVA1|ZBTB37|NFIB|ESR1|TRPS1|BOK|CALD1|HPN|HNF1A|HOXC6|FXYD5|DDX46|RCAN1|PTPRCAP|FHIT|PTMS|KLF5|SLC11A2|MCTP2|ZNF654|ATP10D|PPP1R1B…
0_creatingPathways/MSigDB/allSets.RData	KEGG_THYROID_CANCER	29	20545	0.00110157	0.00360814	RXRA|BRAF|MAPK1|MYC|NRAS|RXRB|CDH1|TFG|RET|TPR|HRAS|CCND1|PAX8|MAPK3|CTNNB1|TCF7|MAP2K2|CCDC6|TPM3|LEF1|TCF7L2|KRAS
0_creatingPathways/MSigDB/allSets.RData	PID_LYSOPHOSPHOLIPID_PATHWAY	65	20545	0.0011225	0.00366285	PRKCD|LYN|MMP9|NFKB1|GNA13|PIK3CB|LPAR2|HBEGF|PRKD1|GNAI3|AKT1|TIAM1|GNG2|RELA|GNAZ|ADCY9|HRAS|GNA12|MMP2|ADCY2|GNAI2|GNA11|ARHGEF1|PIK3R1|PLCB3|GNA15|RHOA|PTK2B|ADCY3|MAGI3|PLCG1|GNB1|GNAQ|TRIP6|PTK2|ADCY6|PRKCE|GAB1|JUN|FOS|GNAI1
0_creatingPathways/MSigDB/allSets.RData	V$PAX6_01	94	20545	0.00112639	0.00366285	HRK|MAML3|USP9X|SRPK2|PDCD10|BEND4|BAZ1A|FIP1L1|SOX4|SH2D1A|EFTUD2|FSTL5|NFYB|JARID2|RRAGA|TAF5|SUMO1|NOX4|GNAZ|SDPR|DSCAM|PTPN4|SLC26A6|ETV1|HSD17B10|ARHGAP33|SLC5A3|ARHGAP26|TMTC2|SERPINI1|CMTM4|C10orf11|H2AFZ|TRERF1|FAM122A|CACNA1C|XKRX|KCNN3|UBE2N|RRM1|TEAD1|CHD6|WDPCP|MAP2K5|SLC39A13|LMNA|POU2AF1|YARS|HMGA1|HNRNPA0|DMD|JPH1|LUC7L3|JMJD1C|ACVR2A|RHOBTB3|FLI1|TCF4|MBNL1|ERG|ZBTB20|CHRDL1
0_creatingPathways/MSigDB/allSets.RData	ANATOMICAL_STRUCTURE_FORMATION	51	20545	0.00112675	0.00366285	SERPINF1|PF4|C1GALT1|PROK2|PML|VEGFA|EMCN|HTATIP2|FOXO4|EGF|AGGF1|ANG|AMOT|SHH|TRIM15|ACVRL1|ROBO4|CD9|THY1|ATPIF1|NF1|IL18|NPR1|CEP290|SMAD2|ERAP1|BTG1|CANX|KLF4|SPHK1|RHOB|SLIT2
0_creatingPathways/MSigDB/allSets.RData	BIOCARTA_IGF1R_PATHWAY	23	20545	0.00112862	0.00366285	PRKAR2B|IRS1|MAPK1|RPS6KA1|IGF1R|PRKACB|AKT1|RAF1|SOS1|HRAS|GRB2|PIK3CA|MAPK3|PRKACG|PRKAR2A|PIK3R1|PRKAR1A|BAD|SHC1|YWHAH
0_creatingPathways/MSigDB/allSets.RData	BIOCARTA_IL1R_PATHWAY	32	20545	0.00114458	0.00370147	IL1B|MYD88|NFKB1|MAP2K6|IRAK1|IL1RN|IRAK2|MAP3K1|MAP3K7|CHUK|TRAF6|RELA|TGFB1|TNF|IL1R1|MAPK14|MAP3K14|IFNB1|TOLLIP|TGFB3|MAPK8|IKBKB|ECSIT|IRAK3|JUN
0_creatingPathways/MSigDB/allSets.RData	PID_AR_NONGENOMIC_PATHWAY	31	20545	0.00114576	0.00370147	MAPK1|CREB1|GNAI3|AKT1|GNG2|PLCB2|GNAZ|PLCG2|RAF1|HRAS|GNRH1|PIK3CA|MAPK3|GNAI2|PIK3R1|PLCB3|MAP2K2|PLCG1|GNB1|CDC42|PTK2|FOS|GNAI1|PLCB1
0_creatingPathways/MSigDB/allSets.RData	REACTOME_PERK_REGULATED_GENE_EXPRESSION	26	20545	0.00117105	0.00377457	ASNS|HERPUD1|EIF2S1|DCP2|DIS3|HSPA5|NFYB|EXOSC7|EXOSC2|EXOSC6|EXOSC3|EXOSC9|ATF6|CCL2|EXOSC1|ATF4|EIF2AK3|EXOSC4|ATF3
0_creatingPathways/MSigDB/allSets.RData	REACTOME_ORC1_REMOVAL_FROM_CHROMATIN	63	20545	0.00118606	0.00381427	PSMB2|PSMD12|PSMD10|PSMA3|CCNA2|PSMD7|MCM6|ORC3|PSMC2|ORC5|PSMC6|PSMD11|PSME4|ORC2|PSMD5|PSMB1|MCM2|PSMD1|ORC6|ORC4|PSMC1|PSMD6|CDC6|MCM3|CCNA1|PSMA2|PSMA8|ORC1|RPS27A|PSMD8|PSMC5|PSMB7|MCM8|PSMD4|PSMD13|PSMB9|PSMB4|PSMA5|PSMB10|PSMC3|PSMA7|PSMD9|RB1|CDK2|PSMF1
0_creatingPathways/MSigDB/allSets.RData	REACTOME_CREB_PHOSPHORYLATION_THROUGH_THE_ACTIVATION_OF_RAS	26	20545	0.00119274	0.00382703	RPS6KA3|CAMK2D|BRAF|MAPK1|RPS6KA1|CREB1|RASGRF2|PDPK1|NEFL|CALM1|RAF1|GRIN1|CAMK2B|HRAS|GRIN2D|ACTN2|CAMK2A|GRIN2A|RRAS|GRIN2C|CALM3|RPS6KA2
0_creatingPathways/MSigDB/allSets.RData	BIOCARTA_BIOPEPTIDES_PATHWAY	41	20545	0.00119648	0.00383037	STAT1|CAMK2D|MAPK1|STAT4|CDK5|CAMK2G|CALM1|RAF1|CAMK2B|SOS1|HRAS|MAPK14|GRB2|JAK2|CAMK2A|MAPK3|GNA11|STAT5A|STAT6|MAPK8|STAT5B|FYN|PTK2B|STAT3|PRKCB|MAP2K2|CALM3|PLCG1|SHC1|GNB1|PRKCA|GNAI1
0_creatingPathways/MSigDB/allSets.RData	PID_REG_GR_PATHWAY	78	20545	0.0012508	0.00399521	ICAM1|SGK1|STAT1|PCK2|NFKB1|MAPK1|MAPK9|TBP|CREB1|PRKACB|CDK5|PRL|IFNG|HDAC2|AKT1|IRF1|EP300|RELA|HSP90AA1|PRKACA|MAPK14|IL13|VIPR1|PBX1|SMARCC1|CDK5R1|MAPK3|PRKACG|EGR1|SFN|NR3C1|STAT5A|MAPK8|POMC|STAT5B|HDAC1|POU2F1|CREBBP|NR4A1|SUV420H1|FKBP5|NCOA1|MDM2|NFATC1|YWHAH|TBX21|SMARCA4|GATA3|JUN|FOS
0_creatingPathways/MSigDB/allSets.RData	REGULATION_OF_TRANSCRIPTION_FACTOR_ACTIVITY	39	20545	0.00125374	0.0039956	NOD2|FLNA|BCL10|NLRP3|CARD11|SUMO1|EP300|RELA|ID2|PRDX3|TNF|CEBPG|CAMK2A|NFAM1|UBE2N|IKBKB|COMMD7|SIGIRR|ERC1|CREBZF|NPM1|EGLN1|NARFL|ID1|MAP3K13|JMY|ID3
0_creatingPathways/MSigDB/allSets.RData	REACTOME_PRE_NOTCH_TRANSCRIPTION_AND_TRANSLATION	23	20545	0.00126199	0.00401284	MAML3|SNW1|TNRC6A|NOTCH2|TNRC6C|E2F3|E2F1|EP300|MAMLD1|CCND1|TFDP1|KAT2A|KAT2B|MOV10|MAML1|RBPJ|MAML2|CREBBP|TNRC6B|JUN
0_creatingPathways/MSigDB/allSets.RData	V$PR_01	137	20545	0.00128218	0.00406791	EPHA7|TIE1|TRIB2|CHCHD7|RAB37|HIVEP1|NCOA3|SYNCRIP|BCL6|FBXO9|ELMO1|RBM3|DNAJA2|SEMA4C|MTMR10|RWDD1|FSTL5|CCDC126|NSD1|TIMM8A|HOXC4|MPRIP|FES|ZNF775|BHLHE40|DLG2|RAB30|TIMD4|ARSG|RNF38|TSPAN33|NDST2|CD36|CD109|KLHL5|DLG3|EPG5|RANBP9|GRB2|SENP3|AMOT|AGAP2|PDGFB|SLC26A7|HOXA5|NCDN|RAB1B|PROX1|IL27|EMILIN1|ELAVL4|KHDRBS1|HOXC6|FIGN|NIPBL|C2CD2L|RTKN|FAM76B|RCN1|ZNF654|IP6K2|CYLD|ATF7IP|NCKAP5|VAMP2|…
0_creatingPathways/MSigDB/allSets.RData	PROTEIN_OLIGOMERIZATION	40	20545	0.00134367	0.00425346	NOD2|MALT1|IRAK1|DGKD|HPRT1|GOPC|BCL10|NLRP3|IGF1R|CDA|VWF|SEPT7|CCDC88C|RAD51|SCUBE3|AKR1C1|TP63|ACTN2|APOE|MAP3K11|NOD1|MUC20|SEPT11|ATPIF1|EIF2AK3|ALDH5A1|INSR|AASS|SYT1
0_creatingPathways/MSigDB/allSets.RData	PID_EPHA_FWDPATHWAY	34	20545	0.0014319	0.00451857	HCK|EPHA7|VAV2|LYN|BLK|FGR|PIK3CG|CDK5|CRKL|NGEF|PIK3R5|EFNA5|ROCK1|PIK3R6|FYN|RHOA|PLCG1|EFNA1|CBL|VAV3|EPHA4
0_creatingPathways/MSigDB/allSets.RData	REACTOME_CDT1_ASSOCIATION_WITH_THE_CDC6_ORC_ORIGIN_COMPLEX	52	20545	0.00143381	0.00451857	PSMB2|PSMD12|PSMD10|PSMA3|PSMD7|ORC3|PSMC2|ORC5|PSMC6|GMNN|PSMD11|PSME4|ORC2|PSMD5|PSMB1|PSMD1|ORC6|ORC4|PSMC1|PSMD6|CDC6|PSMA2|PSMA8|ORC1|RPS27A|PSMD8|PSMC5|PSMB7|MCM8|PSMD4|PSMD13|PSMB9|PSMB4|PSMA5|PSMB10|PSMC3|PSMA7|PSMD9|PSMF1
0_creatingPathways/MSigDB/allSets.RData	REACTOME_RESPIRATORY_ELECTRON_TRANSPORT_ATP_SYNTHESIS_BY_CHEMIOSMOTIC_COUPLING_AND_HEAT_PRODUCTION_BY_UNCOUPLING_PROTEINS_	81	20545	0.00147899	0.0046506	ATP5C1|NDUFB8|NDUFA1|NDUFS1|COX7B|NDUFV3|ND4|NDUFA10|COX5A|UQCRC2|COX1|COX2|ATP6|NDUFA4|ETFA|ATP5J|NDUFC1|ETFDH|ATP5O|NDUFA12|ATP5F1|ATP5J2|NDUFB6|ATP5G1|SDHD|ATP5A1|ATP5B|NDUFA5|COX4I1|ATP5I|COX7C|ND6|NDUFB10|NDUFA3|ATP5D|UCP2|UCP3|COX6B1|NDUFS7|NDUFB5|NDUFV1|COX7A2L|SDHC|NDUFS4|NDUFA13|NDUFA11|ETFB|NDUFS2|UQCRB|NDUFB7|NDUFA7|ATP5L
0_creatingPathways/MSigDB/allSets.RData	ST_GA13_PATHWAY	37	20545	0.00149706	0.00469699	NFKB1|NFKBIE|GNA13|PIK3CB|IKBKG|PRKD1|MAP3K1|NFKBIB|PDK1|PHKA2|AKT3|MAP2K4|AKT1|ARHGEF11|SERPINA4|PLD3|BCL2|RDX|TONSL|ROCK1|MAPK8|ROCK2|CDC42|AKT2|TBXA2R|PTK2
0_creatingPathways/MSigDB/allSets.RData	PID_VEGFR1_PATHWAY	26	20545	0.00150509	0.00470614	MAPK1|VEGFA|AKT1|HSP90AA1|PDPK1|PRKACA|NCK1|CD2AP|VEGFB|PIK3CA|MAPK3|PGF|PIK3R1|PTPN11|PRKCB|CAV1|PLCG1|CBL|RASA1|NRP1|FLT1|PRKCA
0_creatingPathways/MSigDB/allSets.RData	REACTOME_CIRCADIAN_REPRESSION_OF_EXPRESSION_BY_REV_ERBA	21	20545	0.00150663	0.00470614	TBL1X|RXRA|NCOA3|TGS1|NCOR1|ARNTL|SMARCD3|EP300|HDAC3|MED1|NPAS2|NCOA6|CREBBP|NCOA1|PPARA|TBL1XR1
0_creatingPathways/MSigDB/allSets.RData	PID_TCPTP_PATHWAY	42	20545	0.00151559	0.00472371	STAT1|JAK3|PIK3CB|VEGFA|EIF2AK2|HGF|EGF|SOS1|LMAN1|PIAS1|GRB2|MET|CSF1|PDGFB|PIK3R3|PIK3CA|ATR|KPNA2|STAT5A|STAT6|PIK3R1|PIK3R2|STAT5B|PTPN1|CREBBP|STAT3|KPNB1|SHC1|EIF2A|JAK1|GAB1|INSR|ITGB1
0_creatingPathways/MSigDB/allSets.RData	MITOCHONDRION_ORGANIZATION_AND_BIOGENESIS	44	20545	0.00154265	0.00479746	MTX2|BID|TIMM17A|TIMM17B|TAZ|TRNT1|OPA1|TYMP|TSPO|TFAM|HSP90AA1|COX18|SLC25A15|TOMM34|BCL2|FIS1|TIMM50|SFN|DNM1L|MRPL12|TAMM41|STARD3|BCL2L1|TFB2M|NDUFS7|IFI6|NDUFS4|MSTO1|TOMM22|BNIP3|GPX1|PMAIP1
0_creatingPathways/MSigDB/allSets.RData	PID_HIV_NEF_PATHWAY	35	20545	0.00155061	0.00480768	BIRC3|FAS|RIPK1|BAG4|NFKB1|FADD|APAF1|BID|CD247|CHUK|CASP2|RELA|TNF|CASP7|CASP6|MAP3K14|CFLAR|TRAF1|BCL2|CASP9|CASP8|MAPK8|MAP2K7|DFFA|CRADD
0_creatingPathways/MSigDB/allSets.RData	REACTOME_SIGNALING_BY_WNT	60	20545	0.00155345	0.00480768	PSMB2|PSMD12|PSMD10|PSMA3|FRAT2|PSMD7|FRAT1|PSMC2|PSMC6|PPP2R5E|PSMD11|PSME4|PPP2R5D|PSMD5|PSMB1|PSMD1|PSMC1|PSMD6|PPP2R1B|PSMA2|PPP2R5C|PSMA8|BTRC|RPS27A|PSMD8|CTNNB1|PPP2R5B|PSMC5|APC|PSMB7|PPP2R5A|PSMD4|PSMD13|PSMB9|PSMB4|PSMA5|PPP2CB|PSMB10|PSMC3|SKP1|PSMA7|PSMD9|CSNK1A1|PSMF1
0_creatingPathways/MSigDB/allSets.RData	REACTOME_IL_2_SIGNALING	41	20545	0.00155612	0.00480768	CSF2RB|IL2RG|IL3RA|CDK1|MAPK1|JAK3|PIK3CB|CSF2RA|NRAS|IL2RA|RAF1|YWHAB|SOS1|HRAS|IL2RB|GRB2|JAK2|PIK3R3|PIK3CA|MAPK3|STAT5A|PIK3R1|PIK3R2|STAT5B|PTK2B|SYK|GAB2|MAP2K2|SHC1|JAK1|KRAS
0_creatingPathways/MSigDB/allSets.RData	TAANNYSGCG_UNKNOWN	75	20545	0.00158754	0.0048874	PRPS1|GART|PHF8|CCNA2|PPIG|STAG2|SYNCRIP|DNAJC7|GSTCD|SON|INTS12|B4GALT1|SEPT7|EP300|WNT11|RND3|SP3|CCDC115|BHLHE41|DHX15|EYA3|CHTOP|ZNF644|ISL1|CNOT1|PPP1R12A|PIGN|CAPRIN1|RAD23A|IKZF3|YARS|CCP110|NBR2|RHOA|RFX3|UBE2D3|PHF21A|STK3|C1orf43|RBM4|CLSTN1|MATR3|NFIL3|PBX3
0_creatingPathways/MSigDB/allSets.RData	BIOCARTA_INSULIN_PATHWAY	22	20545	0.00158884	0.0048874	IRS1|PIK3CG|ELK1|RAF1|SOS1|HRAS|GRB2|SLC2A4|PIK3CA|MAPK3|PIK3R1|PTPN11|MAPK8|CSNK2A1|SHC1|RASA1|INSR|JUN|FOS
0_creatingPathways/MSigDB/allSets.RData	REGULATION_OF_DNA_BINDING	45	20545	0.00159706	0.00489425	NOD2|FLNA|BCL10|NLRP3|CARD11|SUMO1|EP300|RELA|TGFB1|ID2|PRDX3|MDFI|TNF|CEBPG|CAMK2A|NFAM1|UBE2N|IKBKB|COMMD7|RSF1|SIGIRR|ERC1|CREBZF|NPM1|EGLN1|NARFL|ID1|MAP3K13|JMY|ID3
0_creatingPathways/MSigDB/allSets.RData	PID_AR_PATHWAY	58	20545	0.00159798	0.00489425	RPS6KA3|ZNF318|SVIL|LATS2|XRCC5|TMF1|UBE2I|KDM3A|AKT1|PATZ1|MED1|PIAS1|TGFB1I1|CCND1|RANBP9|CCND3|NKX3-1|KLK3|NCOA6|CASP8|CTNNB1|TGIF1|XRCC6|ZMIZ1|PIAS3|PA2G4|PTK2B|CTDSP2|HNRNPA1|APPL1|PRDX1|NRIP1|TCF4|CDK6|VAV3|GSN|PAWR
0_creatingPathways/MSigDB/allSets.RData	KEGG_PATHOGENIC_ESCHERICHIA_COLI_INFECTION	51	20545	0.00160259	0.00489777	TUBB6|TUBB1|EZR|LY96|ACTB|CD14|WAS|HCLS1|ARPC1A|CDH1|YWHAZ|ARPC1B|ARPC2|TUBB|NCK1|ARPC5|CLDN1|CTNNB1|TUBB4B|ROCK1|OCLN|TUBA1C|FYN|TUBA1B|RHOA|TUBA4A|TUBB2A|ROCK2|CDC42|KRT18|TUBA1A|ARPC5L|ITGB1|PRKCA
0_creatingPathways/MSigDB/allSets.RData	DNA_DEPENDENT_DNA_REPLICATION	54	20545	0.00162613	0.00495898	S100A11|CDC45|POLA1|PRIM2|ORC5|PURA|RFC3|GTPBP4|RAD17|GMNN|TIPIN|HMGB2|ORC2|RFC1|EXO1|ORC4|POLB|NF2|TFAM|RAD51|CDC6|MCM3|RPA4|MSH3|RPA1|TP73|ORC1|PMS2P1|MSH2|ATR|MUTYH|NBN|PMS1|MSH6|REV3L|CDK2|CCDC88A
0_creatingPathways/MSigDB/allSets.RData	PROTEIN_AMINO_ACID_AUTOPHOSPHORYLATION	30	20545	0.00163316	0.00496974	TAF1|STK4|EIF2AK1|CDK12|NLRP12|IGF1R|MAP3K9|AKT1|UHMK1|PAK2|KIAA1804|MAP3K3|MEX3B|MAP3K11|TAOK3|MYO3A|EIF2AK3|CAMKK2|PAK1|MAP3K13|TTN|INSR
0_creatingPathways/MSigDB/allSets.RData	BIOCARTA_MYOSIN_PATHWAY	31	20545	0.00164825	0.00500488	ARHGEF6|ARHGEF18|ARHGEF4|GNA13|ARHGEF10|ARHGEF9|ARHGEF11|GNA12|ARHGEF16|ARHGEF5|ARHGEF19|ARHGEF1|ROCK1|PPP1R12B|ARHGAP5|PRKCB|GNB1|ARHGEF17|GNAQ|ARHGEF7|PRKCA|PLCB1
0_creatingPathways/MSigDB/allSets.RData	TRANSLATIONAL_INITIATION	36	20545	0.00167538	0.00507636	EIF5|PAIP1|EIF1AX|EIF2S3|EIF3B|PAIP2B|EIF4H|EIF4G2|MTIF2|EIF3G|EIF2B5|EIF4G3|EIF3J|EIF3E|EIF2B3|EIF4B|EIF2AK3|EIF3D|EIF3I|MTIF3|EIF1|EIF2AK4|EIF3H|EIF5A|HSPB1
0_creatingPathways/MSigDB/allSets.RData	PID_AR_TF_PATHWAY	51	20545	0.00169177	0.00511286	RXRA|MAP2K6|SIRT1|SMARCE1|EHMT2|SENP1|MAP2K4|SMARCA2|KAT7|APPBP2|RXRB|EP300|HSP90AA1|MAPK14|RCHY1|ZMIZ2|PDE9A|KAT2B|DNAJA1|NR0B1|SMARCC1|KLK3|EGR1|NR3C1|SRY|MAPK8|CEBPA|HDAC7|HDAC1|POU2F1|CREBBP|REL|NR2C2|NCOA1|MDM2|JUN
0_creatingPathways/MSigDB/allSets.RData	REACTOME_L1CAM_INTERACTIONS	82	20545	0.00169465	0.00511286	RPS6KA3|SDCBP|KIF4A|MSN|MAPK1|NUMB|EZR|ITGA2B|RPS6KA1|AP2B1|CNTNAP1|NRCAM|DLG1|ITGB3|DLG3|ANK3|KCNQ2|SCN2A|RANBP9|SCN2B|SCN3B|RDX|CLTA|SPTBN4|ITGA2|MAPK3|LAMB1|NCAM1|STIP1|CLTC|AP2S1|ANK1|LAMC1|AP2M1|FGFR1|DNM2|CSNK2A1|MAP2K2|DPYSL2|AP2A2|SCN1B|ITGAV|CSNK2A2|SCN4A|PAK1|NRP1|SPTAN1|ALCAM|SPTBN1|RPS6KA2|ITGB1|CD24|ITGA9
0_creatingPathways/MSigDB/allSets.RData	V$TCF11MAFG_01	191	20545	0.00169835	0.00511312	TBL1X|PPP2R2C|TFEC|NRGN|CST7|MGST1|IL13RA1|SNX12|FBXO30|PADI4|ATP2A3|JAZF1|CDC45|ITPK1|PBX2|ATP1B1|RBBP7|PGRMC1|WDR44|WDFY3|EIF5|ARPP19|BLVRB|NPEPPS|RAB10|NUDT11|PSMD11|TNRC6A|ASPSCR1|GRK6|BTK|TOMM70A|RAB1A|E2F3|HSD11B1|JARID2|USP14|BEX2|LEPROTL1|PTP4A1|FOSL1|VPS26A|CHPF2|ARHGEF11|SECISBP2L|PSMA2|OSBPL5|WDFY3-AS2|TUBB|SEL1L3|PFN2|SLC6A4|PAFAH1B1|VCP|RABEP1|IFNB1|GTF2A1|LIMK1|MITF|LOXL4|PDGFB|TLL1…
0_creatingPathways/MSigDB/allSets.RData	PID_SHP2_PATHWAY	57	20545	0.00172525	0.00518308	IL2RG|STAT1|IRS1|JAK3|IFNGR1|VEGFA|IL6R|IGF1R|NRAS|GNAI3|IFNG|NTRK2|PAG1|IL2RA|FRS2|MLLT4|EGF|PRKACA|RAF1|SOS1|HRAS|IL2RB|GRB2|JAK2|PDGFB|PIK3CA|NTRK3|PIK3R1|PTPN11|ARHGAP35|RHOA|GAB2|MAP2K2|IL6ST|SHC1|JAK1|KRAS|GAB1|GNAI1|SDC2
0_creatingPathways/MSigDB/allSets.RData	POSITIVE_REGULATION_OF_TRANSFERASE_ACTIVITY	80	20545	0.00173447	0.00519974	SERINC1|MALT1|IRAK1|PROK2|PIK3CB|CXCR4|MAP4K1|AZU1|FPR1|MAP3K7|SOD1|MAP3K9|TRAF6|TLR6|ADRB2|PPAP2A|STRADB|C5AR1|EGF|MDFI|KIAA1804|TAOK2|STRADA|MAP3K2|CCND1|ALS2|CCND3|ANG|PLCE1|TGFA|SERINC2|CARD10|MADD|PICK1|MAP3K11|C5|MAP4K5|ERN1|TRAF7|SHC1|CCND2|PARD3|CCDC88A|GADD45B|PAK1|ERBB2|SERINC5|GADD45G|MAP3K13|PRKD3|CD24
0_creatingPathways/MSigDB/allSets.RData	PID_IL27_PATHWAY	26	20545	0.00177347	0.00530541	IL1B|STAT1|STAT4|IFNG|IL27RA|TGFB1|TNF|JAK2|TYK2|EBI3|IL12RB2|IL27|IL12RB1|STAT5A|STAT3|IL12A|IL18|IL6ST|JAK1|TBX21|GATA3
0_creatingPathways/MSigDB/allSets.RData	REACTOME_RECYCLING_PATHWAY_OF_L1	25	20545	0.00178053	0.0053153	RPS6KA3|KIF4A|MSN|MAPK1|NUMB|EZR|RPS6KA1|AP2B1|RDX|CLTA|CLTC|AP2S1|AP2M1|DNM2|DPYSL2|AP2A2|RPS6KA2
0_creatingPathways/MSigDB/allSets.RData	POSITIVE_REGULATION_OF_MULTICELLULAR_ORGANISMAL_PROCESS	64	20545	0.00180682	0.00538243	NOD2|PTPRC|ATP6AP2|TNFSF13|TRAT1|MALT1|CD28|PROK2|ICOSLG|TLR8|IKBKG|CD1D|MAP3K7|CARD11|MIA3|SOD1|IFNG|BMP4|ZAP70|CRTAM|TRAF6|TGFB1|C2|SLA2|SIRPG|NCK1|NFAM1|EBI3|MC4R|UBE2N|THY1|CD79A|SART1|FYN|CD47|IL12A|IL18|FST|SOCS5|AFAP1L2|SPHK1|CD24
0_creatingPathways/MSigDB/allSets.RData	SIG_CD40PATHWAYMAP	34	20545	0.00182435	0.00542323	GORASP1|NFKB1|MAPK1|MAPK9|NFKBIE|IKBKG|TRAF3|NFKBIB|MAP2K4|TRAF6|MAPK12|MAPK14|MAPK8IP3|TONSL|PIK3CA|MAPK3|MAPK8IP1|PIK3R1|MAPK8|MAP2K7|TRAF5|MAPK13|DUSP1|SYT1
0_creatingPathways/MSigDB/allSets.RData	REACTOME_PROCESSING_OF_CAPPED_INTRONLESS_PRE_MRNA	23	20545	0.00183398	0.00544043	CLP1|CPSF2|CSTF1|LSM11|CSTF2|PAPOLA|SNRPB|NCBP1|SNRPG|PABPN1|ZNF473|SNRPD3|SNRPF|NUDT21|SNRPE|PCF11|CSTF3
0_creatingPathways/MSigDB/allSets.RData	TRANSLATION	163	20545	0.00185427	0.00548911	RPS4Y1|LTB|TLR1|TLR7|WARS|ABCF1|CD28|EIF2AK1|TLR8|ELANE|EIF5|SEPSECS|SPN|BCL10|NLRP12|AZU1|IRF4|TLR9|PAIP1|PRG3|EIF1AX|TLR6|TNIP1|ETF1|UPF1|EIF2S3|YBX2|MARS2|EIF3B|RRBP1|APBB1|PAIP2B|IL9|MRPL55|EIF4H|CEBPG|EIF4G2|KARS|EBI3|RPS19|RPL14|RPS3|RPL11|RPL41|MTIF2|IL27|RPL6|RPL24|MAST2|RPS9|MRPL10|EIF3G|NACA|COPS5|EIF2B5|RPS10|RPL3|RPS6KB2|RPL27A|AIMP1|MRPL52|EEF1A1|RPL8|EIF4G3|EIF3J|SIGIRR|RPS5|YARS|EI…
0_creatingPathways/MSigDB/allSets.RData	MICROTUBULE_CYTOSKELETON_ORGANIZATION_AND_BIOGENESIS	35	20545	0.00187233	0.00552998	MID1IP1|TTK|CKAP5|KIF11|KIF23|KIF2C|PRC1|NUSAP1|CLASP2|SMC1A|SMC3|HOOK3|TUBGCP5|TUBG1|PAFAH1B1|CLASP1|CENPJ|TPPP|APC|MARK4|RAN|MID1|KATNB1|RNF19A
0_creatingPathways/MSigDB/allSets.RData	CELLULAR_DEFENSE_RESPONSE	52	20545	0.00187589	0.00552998	TYROBP|NCF2|MNDA|CX3CR1|CCR2|LILRB2|LSP1|CCL5|TRAT1|SPN|LY96|CCR5|CXCL9|ITK|LYST|MICB|CLEC5A|LGALS3BP|PRF1|CXCR2|FOSL1|ZNF148|BECN1|KLRG1|C5AR1|CD160|MICA|CCR6|CCR3|VEZF1|NCR1|CD19|ITGB1
0_creatingPathways/MSigDB/allSets.RData	REACTOME_ACTIVATION_OF_ATR_IN_RESPONSE_TO_REPLICATION_STRESS	34	20545	0.00188587	0.00554782	CDC45|MCM6|DBF4|HUS1|ORC3|CHEK1|ORC5|RFC3|RAD17|ORC2|RAD1|MCM2|ORC6|ORC4|CDC25A|MCM10|CDC6|MCM3|CDC25C|RPA1|ORC1|ATR|MCM8|RFC5|CDK2
0_creatingPathways/MSigDB/allSets.RData	PID_CDC42_REG_PATHWAY	30	20545	0.00194963	0.00572351	ARHGEF6|VAV2|DOCK9|ITSN1|SPATA13|DOCK11|ARHGAP1|ARHGEF9|ARHGDIA|DOCK10|BCAR3|NGEF|ARHGEF25|MCF2L|ITSN2|APC|DNMBP|RALBP1|PLCG1|CDC42|VAV3|ARHGEF7
0_creatingPathways/MSigDB/allSets.RData	BIOCARTA_BAD_PATHWAY	26	20545	0.00196488	0.00575632	CSF2RB|PRKAR2B|IL3RA|MAPK1|PIK3CG|KIT|RPS6KA1|IGF1R|PRKACB|AKT1|BCL2|PIK3CA|MAPK3|PRKACG|PRKAR2A|PIK3R1|PRKAR1A|BAD|BCL2L1|YWHAH
0_creatingPathways/MSigDB/allSets.RData	PID_ECADHERIN_NASCENT_AJ_PATHWAY	38	20545	0.0019923	0.0058246	VAV2|ITGAE|RAPGEF1|CYFIP2|AKT1|TIAM1|MLLT4|CDH1|KLHL20|DLG1|CCND1|AP1M1|ITGB7|NCKAP1|PIK3CA|CTNNB1|PIK3R1|RAP1A|CSNK2A1|RHOA|IQGAP1|ABI1|CTNNA1|WASF2|CSNK2A2|CDC42|ENAH
0_creatingPathways/MSigDB/allSets.RData	REACTOME_PRE_NOTCH_EXPRESSION_AND_PROCESSING	38	20545	0.00201019	0.00586478	MAML3|ATP2A3|LFNG|SNW1|TNRC6A|NOTCH2|TNRC6C|B4GALT1|SEL1L|E2F3|E2F1|EP300|MAMLD1|MFNG|CCND1|POGLUT1|TFDP1|KAT2A|KAT2B|MOV10|MAML1|ATP2A2|RBPJ|MAML2|CREBBP|TMED2|ST3GAL3|TNRC6B|JUN
0_creatingPathways/MSigDB/allSets.RData	BIOCARTA_PGC1A_PATHWAY	21	20545	0.00202759	0.00590337	CAMK2D|CAMK2G|CALM1|CAMK2B|CAMK1|CAMK2A|SLC2A4|MEF2D|HDAC5|CALM3|PPP3CC|PPP3CA|MEF2A|PPARA|YWHAH|MEF2C
0_creatingPathways/MSigDB/allSets.RData	BIOCARTA_EDG1_PATHWAY	27	20545	0.00203363	0.00590879	MAPK1|PIK3CG|ASAH1|AKT1|SMPD1|ITGB3|PIK3CA|MAPK3|PIK3R1|RHOA|PRKCB|PDGFA|ITGAV|GNB1|PTK2|SPHK1|PRKCA|GNAI1|PLCB1
0_creatingPathways/MSigDB/allSets.RData	KEGG_PENTOSE_PHOSPHATE_PATHWAY	26	20545	0.00205312	0.00594329	PRPS2|PRPS1|G6PD|PGM1|TKTL1|RPIA|GPI|TALDO1|FBP1|RPE|ALDOB|PGM2|ALDOC|H6PD|TKT|PFKL|ALDOA|PFKM|PGLS|DERA
0_creatingPathways/MSigDB/allSets.RData	KEGG_RNA_DEGRADATION	57	20545	0.0020539	0.00594329	HSPD1|C1D|DCP2|DIS3|PATL1|CNOT7|CNOT8|DCPS|DCP1A|PAPOLA|LSM6|PAPOLG|EXOSC7|RQCD1|WDR61|ENO3|EXOSC2|EXOSC6|HSPA9|EXOSC3|EXOSC9|EDC3|CNOT4|CNOT1|XRN1|CNOT2|DDX6|PNPT1|LSM4|CNOT6|ENO1|EXOSC1|LSM7|CNOT6L|TTC37|ENO2|EXOSC4|ZCCHC7
0_creatingPathways/MSigDB/allSets.RData	V$ETF_Q6	106	20545	0.00207399	0.00598917	WDR78|SSBP3|CSGALNACT2|KIAA2013|PRKACB|ZNF281|EPC1|LRP8|RPRD2|PRDM16|CAMK2G|TROVE2|TSPAN2|SOX13|FAM13C|CRTC2|SUV39H2|VAMP3|ZNF644|SLC18A3|NFIA|WAC|PITHD1|MIER1|MAST2|ARID1A|YBX1|RRAGC|MRTO4|KPNA6|NFYC|TRIM33|POMGNT1|DR1|USP48|SCYL3|POU2F1|FAM76A|STAM|CMPK1|CARD16|MAN1C1|PHF13|C1orf43|DAP3|ARTN|SLC41A1|CTNNBIP1|CCDC6|FAF1|GNB1|CAMK1D|UBR4|ZNF496|RERE|CLSTN1|ASH1L|ELK4|RASAL2|ZEB1
0_creatingPathways/MSigDB/allSets.RData	PID_AMB2_NEUTROPHILS_PATHWAY	41	20545	0.00212184	0.00611488	HCK|ITGAM|ITGB2|ICAM1|LYN|BLK|MMP9|FGR|NFKB1|PLAU|AKT1|PRKCZ|TLN1|AGER|TNF|MST1|MMP2|ROCK1|RAP1A|THY1|FYN|RHOA|HMGB1|CTGF
0_creatingPathways/MSigDB/allSets.RData	PID_RXR_VDR_PATHWAY	26	20545	0.00212824	0.00612086	RXRA|RPS6KB1|RARA|VDR|RXRB|TGFB1|MED1|TNF|FAM120B|RARG|ABCA1|BCL2|THRB|NR1H4|THRA|NR1H3|NR4A1|SREBF1|NCOR2|NCOA1|PPARA
0_creatingPathways/MSigDB/allSets.RData	REGULATION_OF_TRANSLATIONAL_INITIATION	29	20545	0.00218665	0.00627607	EIF5|PAIP2B|EIF4H|EIF4G2|MTIF2|EIF3G|EIF2B5|EIF4G3|EIF3J|EIF3E|EIF4B|EIF2AK3|EIF3D|EIF3I|MTIF3|EIF1|EIF2AK4|EIF3H|EIF5A|HSPB1
0_creatingPathways/MSigDB/allSets.RData	BIOCARTA_NFKB_PATHWAY	23	20545	0.00219672	0.00629221	MYD88|RIPK1|NFKB1|FADD|IRAK1|IKBKG|MAP3K1|MAP3K7|CHUK|TRAF6|RELA|TNF|IL1R1|MAP3K14|TNFRSF1B|IKBKB|TNFAIP3
0_creatingPathways/MSigDB/allSets.RData	INTERPHASE	68	20545	0.00220612	0.00630639	APBB2|PTPRC|CDKN3|TAF1|LATS2|LATS1|POLA1|DBF4|BIRC5|CDC23|CDKN1C|PPP6C|TIPIN|CDKN2D|E2F1|CUL3|CDC6|POLD1|FOXO4|CDC25C|KATNA1|SKP2|APBB1|CENPF|CDKN2B|TBRG4|KPNA2|KHDRBS1|MAP3K11|CUL5|CDK10|CDKN2C|CUL4A|PRUNE2|DDX11|GFI1|RB1|POLE|ANAPC5|FOXN3|GSPT1|CDK2|ACVR1B|CDK4|BCAT1|CDK6
0_creatingPathways/MSigDB/allSets.RData	KEGG_PHOSPHATIDYLINOSITOL_SIGNALING_SYSTEM	75	20545	0.00225004	0.00641895	IMPA2|SYNJ2|ITPK1|PIK3CG|DGKD|PIK3CB|INPP5K|PIP4K2A|OCRL|INPP4A|PLCB2|PI4KB|PLCG2|CALM1|DGKA|IMPA1|SYNJ1|PLCD1|PLCE1|PIK3R5|DGKQ|ITPR2|PIK3R3|PIK3CA|PIK3R1|PIK3R2|PLCB3|PIP4K2C|INPP1|DGKZ|PRKCB|INPP5D|CALM3|PLCG1|PTEN|PIK3C2B|CDS2|PLCB4|ITPR3|ITPR1|PRKCA|DGKH|PIP5K1B|INPP4B|PLCB1
0_creatingPathways/MSigDB/allSets.RData	REACTOME_DARPP_32_EVENTS	22	20545	0.00229319	0.0065289	PRKAR2B|PPP3R1|PRKACB|CDK5|PPP2R5D|PDE4D|PPP2R1B|PRKACA|CALM1|PRKACG|PRKAR2A|PRKAR1A|PDE4B|PPP2CB|PPP1R1B|CALM3|PPP3CA
0_creatingPathways/MSigDB/allSets.RData	MCAATNNNNNGCG_UNKNOWN	79	20545	0.00232404	0.00660346	PIGA|C12orf49|SUV39H1|RMI2|ZNF821|PPP2R5D|ARL6IP1|RNFT2|FBXL20|SQLE|TIAM1|PAPOLG|FBXO11|ADAM10|CDCA3|MAF|RNF38|FICD|RAB8A|RAD51C|NOL6|THAP11|VASP|PTCHD1|TEX14|ATP2A2|ACTN1|SORBS1|CCNT2|AMD1|NFYC|IFRD2|DCTN2|FAM19A1|TMED2|ABI1|SRSF6|HNRNPL|PCDH17|CHD4|RERE|HES1|ZMYND8|ZFAND5|ARGLU1|CHKA
0_creatingPathways/MSigDB/allSets.RData	REACTOME_ELONGATION_ARREST_AND_RECOVERY	27	20545	0.00241503	0.00684823	POLR2D|SUPT16H|POLR2B|SUPT4H1|TCEB3|ELL|TCEA1|POLR2K|GTF2F2|CCNT2|POLR2L|POLR2J|POLR2E|TCEB1|CCNT1|CTDP1|POLR2I|SSRP1|GTF2F1|CDK9
0_creatingPathways/MSigDB/allSets.RData	KEGG_FOCAL_ADHESION	195	20545	0.00242831	0.00687211	FLNA|ZYX|BIRC3|CAPN2|VAV2|COL1A1|COL5A1|BRAF|MAPK1|MAPK9|XIAP|PIK3CG|LAMA5|PIK3CB|SOS2|RAPGEF1|ITGA2B|VEGFA|ACTB|IGF1R|AKT3|CRKL|ELK1|RAC2|AKT1|VWF|TLN1|HGF|THBS3|PDPK1|PAK2|EGF|COL5A2|CAV2|COL1A2|ITGB3|RAF1|TNR|SOS1|PAK6|HRAS|COL6A1|CCND1|CCND3|GRB2|MET|MYL10|BCL2|VASP|PAK7|ITGA8|COL3A1|SHC4|MYLK2|ITGB7|LAMA2|PDGFB|PIK3R5|PARVB|THBS1|ACTN2|VEGFB|ITGA2|PIK3R3|PPP1CB|PIK3CA|MAPK3|TNC|CTNNB1|LAMB1|…
0_creatingPathways/MSigDB/allSets.RData	REGULATION_OF_CYCLIN_DEPENDENT_PROTEIN_KINASE_ACTIVITY	42	20545	0.00245856	0.00694384	CDKN3|CCNK|LATS2|LATS1|CHEK1|HERC5|CDK7|GTPBP4|CDKN1C|CDKN2D|CCNE2|CDC25A|CDC6|CDC25C|ANAPC2|CCND1|CCND3|CDKN2B|CDK5R1|CKS1B|CCNT2|APC|CCNG1|CDKN2C|HEXIM1|CCNT1|GTF2H1|CDC37|SERTAD1|CCND2|PTEN|GADD45A
0_creatingPathways/MSigDB/allSets.RData	JAK_STAT_CASCADE	30	20545	0.0024836	0.00699171	LYN|CCR2|IFNAR2|IFNAR1|STAT1|SOCS1|STAT4|HCLS1|NF2|NMI|STAMBP|SOCS3|PIAS1|STAT5A|STAT5B|SOCS6|CCL2|STAT3|IL12A|SOCS2|F2R
0_creatingPathways/MSigDB/allSets.RData	KEGG_EPITHELIAL_CELL_SIGNALING_IN_HELICOBACTER_PYLORI_INFECTION	67	20545	0.00248539	0.00699171	ATP6V0E2|LYN|CCL5|NFKB1|MAPK9|ATP6V1E1|ATP6V0E1|IKBKG|HBEGF|ATP6AP1|CHUK|ATP6V0D1|ATP6V1F|MAP2K4|ATP6V1H|MAPK12|RELA|CXCR2|ATP6V1E2|ATP6V1D|PLCG2|ADAM10|ATP6V1A|ATP6V1G3|MAPK14|MAP3K14|MET|ATP6V1C2|ATP6V0C|ATP6V0D2|PTPN11|MAPK8|CSK|IKBKB|ATP6V0B|NOD1|ATP6V0A2|ATP6V1G1|MAPK13|F11R|PLCG1|CDC42|PAK1|JUN
0_creatingPathways/MSigDB/allSets.RData	REACTOME_INTRINSIC_PATHWAY_FOR_APOPTOSIS	28	20545	0.00249351	0.00700063	PPP3R1|BCL2L11|APAF1|XIAP|BID|DIABLO|AKT1|GZMB|E2F1|NMT1|YWHAB|CASP7|TFDP1|BCL2|DYNLL2|CASP9|CASP8|DYNLL1|BMF|MAPK8|BAD|BCL2L1|PMAIP1
0_creatingPathways/MSigDB/allSets.RData	V$AR_Q2	113	20545	0.00253998	0.00709223	RBMS1|NFE2|HIVEP1|VCPIP1|DACH1|SYNCRIP|KCTD15|RBM3|FIP1L1|SEMA4C|TLE3|RWDD1|GANC|APPBP2|IL16|HOXC4|TRAF6|PNPLA8|PPP2R1B|AGER|KCNK10|KCNA5|CD36|HAPLN1|MCMBP|PAX9|TRIP11|PAX3|FOXP2|SEC16B|TSHZ3|NCDN|HOXB6|KCNK12|SFXN5|SNAP25|HOXC6|SESN3|C2CD2L|WNT9A|WDR47|MAP4K5|ANKS1A|CYLD|CPEB4|KIAA1468|DMD|RREB1|MSTN|TSC22D3|ECI1|LUC7L3|ERGIC1|SREK1|CDC42EP3|RAB11A|DAB2|RERE|SKIL|LUC7L|ETV6|ZHX2|AMMECR1|ZNF423|I…
0_creatingPathways/MSigDB/allSets.RData	PROTEIN_AUTOPROCESSING	31	20545	0.00254031	0.00709223	TAF1|STK4|EIF2AK1|CDK12|NLRP12|IGF1R|MAP3K9|AKT1|UHMK1|PAK2|KIAA1804|MAP3K3|MEX3B|MAP3K11|TAOK3|MYO3A|EIF2AK3|CAMKK2|PAK1|MAP3K13|TTN|INSR
0_creatingPathways/MSigDB/allSets.RData	ONE_CARBON_COMPOUND_METABOLIC_PROCESS	25	20545	0.00254117	0.00709223	PCMT1|NSD1|ATRX|ICMT|NSUN2|HELLS|PRMT2|PRMT7|MAT2B|DNMT3B|DNMT3A|PICK1|PRMT1|DMAP1|LCMT1|GATAD2A|ATF7IP|WHSC1L1|TST|EHMT1|FOS
0_creatingPathways/MSigDB/allSets.RData	PID_LYMPH_ANGIOGENESIS_PATHWAY	24	20545	0.00254941	0.00710121	COL1A1|MAPK1|RPS6KA1|CREB1|MAP2K4|AKT1|COL1A2|SOS1|MAPK14|GRB2|ITGA2|PIK3CA|MAPK3|FN1|PIK3R1|SHC1|FLT4|ITGA4|ITGB1
0_creatingPathways/MSigDB/allSets.RData	BIOCARTA_SPPA_PATHWAY	22	20545	0.00259794	0.00722218	PTGS1|MAPK1|TBXAS1|RAF1|HRAS|MAPK3|SYK|PRKCB|GNB1|PTK2|ITGB1|PRKCA|F2R|GNAI1|PLCB1
0_creatingPathways/MSigDB/allSets.RData	KEGG_GNRH_SIGNALING_PATHWAY	93	20545	0.00262777	0.00729079	PRKCD|PRKX|CAMK2D|MAPK1|MAP2K6|MAPK9|SOS2|HBEGF|MAP3K1|NRAS|PRKACB|ELK1|MAP2K4|PLA2G12A|MAPK12|PLCB2|ADCY9|CAMK2G|PRKACA|CALM1|RAF1|CAMK2B|SOS1|HRAS|MAPK14|MAP3K3|MAP3K2|GNRH1|GRB2|MMP2|PLA2G12B|PLA2G2D|CACNA1C|CAMK2A|MMP14|ITPR2|MAPK3|PRKACG|ADCY2|PLA2G6|GNA11|CACNA1D|MAPK8|PLCB3|MAP2K7|PTK2B|MAPK13|ADCY3|PRKCB|MAP2K2|ATF4|CALM3|GNAQ|CDC42|PLCB4|KRAS|ITPR3|ADCY6|GNAS|ITPR1|PRKCA|JUN|PLCB1
0_creatingPathways/MSigDB/allSets.RData	REACTOME_SIGNAL_TRANSDUCTION_BY_L1	34	20545	0.00264835	0.00733349	RPS6KA3|MAPK1|ITGA2B|RPS6KA1|AP2B1|ITGB3|CLTA|MAPK3|NCAM1|CLTC|AP2S1|AP2M1|FGFR1|CSNK2A1|MAP2K2|AP2A2|ITGAV|CSNK2A2|PAK1|NRP1|RPS6KA2|ITGB1|ITGA9
0_creatingPathways/MSigDB/allSets.RData	BIOCARTA_PTDINS_PATHWAY	23	20545	0.00271836	0.00751267	VAV2|LYN|RPS6KB1|BTK|AKT1|PRKCZ|RAB5A|PDPK1|PFKL|AP2M1|BAD|ARF1|PFKM|EEA1|PLCG1|PRKCE
0_creatingPathways/MSigDB/allSets.RData	REACTOME_RIG_I_MDA5_MEDIATED_INDUCTION_OF_IFN_ALPHA_BETA_PATHWAYS	68	20545	0.00277448	0.0076528	S100A12|RNF135|RIPK1|FADD|TANK|IKBKG|TRAF3|HERC5|MAP3K1|NFKBIB|ATG5|DDX58|IFIH1|OTUD5|CHUK|ATG12|UBE2D1|IRF1|TRAF6|EP300|RELA|S100B|AGER|NLRC5|TBK1|IFNB1|TRIM25|UBE2D2|IFNA5|TAX1BP1|RPS27A|SIKE1|CASP8|IRF2|IRF3|IRF7|MAVS|IKBKB|CYLD|PCBP2|ISG15|CREBBP|TNFAIP3|CASP10|UBE2D3|HMGB1|APP
0_creatingPathways/MSigDB/allSets.RData	GKCGCNNNNNNNTGAYG_UNKNOWN	56	20545	0.0027809	0.00765559	PSMB2|RNF141|PSME3|PHF20L1|NFX1|CNOT7|ATG5|BAP1|NUP153|RFC1|GPAM|MUL1|ADPGK|STRADB|NUP155|UBE4A|NEK1|QTRTD1|RNPS1|C9orf9|ZC3H18|PINX1|TRMT61B|DNAJB11|NUPL2|RNF7|PHF5A|ZNF644|C9orf3|VPS37A|CCDC86|ACO2|LCMT1|NUP133|FAU|ABCE1|ORMDL3|TRAK2|RANBP2
0_creatingPathways/MSigDB/allSets.RData	CCAATNNSNNNGCG_UNKNOWN	57	20545	0.002826	0.00776465	PEX2|AIFM1|TES|UPF3B|ARL6IP6|SAP130|UTP18|ATP5S|TLE3|DNAJB9|RCL1|LHX2|SQLE|MEIS1|THAP5|ACACA|DHCR24|PPP1R10|ETV1|PSRC1|PNRC1|ZDHHC5|CHAC1|FAR1|NCK1|LMAN1|NKX3-1|PCNA|SREBF2|EDEM1|ASXL2|XPO1|IL6ST|SMAD2|HES1|MEF2C|HIST1H1C
0_creatingPathways/MSigDB/allSets.RData	RAAGNYNNCTTY_UNKNOWN	135	20545	0.00290386	0.00796312	S100A9|DYSF|CHCHD7|ZFP36L1|ZNF689|LMO2|PROK2|POU4F1|GNA13|PELO|DCUN1D1|ACTB|JMJD6|BBS12|SH3KBP1|CNTF|AFF4|BMPR2|CTSS|SCAF11|DLG2|FBXO11|SLC25A39|CDC42EP4|ZFPM1|SEMA7A|SCUBE3|GPC4|GLRX5|RUNX3|RNF152|TMTC2|INO80D|BSND|PAX8|FOXP2|RIMS1|AGAP2|MAFG|PDGFB|TMEM150A|ZHX3|ELAVL2|HOXA5|TGIF1|NNMT|BAD|SAMM50|VIPR2|TBX19|ENPP2|RUNX1T1|HSCB|DIAPH1|ATF4|FST|FCHSD2|SETD2|PYGM|SATB1|LSAMP|NRXN3|PCF11|PXK|TUBA1A|…
0_creatingPathways/MSigDB/allSets.RData	PID_HEDGEHOG_GLI_PATHWAY	48	20545	0.0029141	0.00797574	CSNK1D|PRKCD|RBBP7|ARRB2|GNAI3|RAB23|HDAC2|AKT1|KIF3A|CSNK1G3|GNG2|GNAZ|SMO|PRKACA|LGALS3|SAP30|SIN3A|PIAS1|SHH|CSNK1G2|GNAI2|CSNK1G1|GLI3|HDAC1|CREBBP|RBBP4|XPO1|CSNK1A1|GNB1|SPOP|MTSS1|GNAI1
0_creatingPathways/MSigDB/allSets.RData	REACTOME_CYCLIN_E_ASSOCIATED_EVENTS_DURING_G1_S_TRANSITION_	60	20545	0.00294761	0.00805187	PSMB2|PSMD12|PSMD10|PSMA3|CCNA2|PSMD7|MYC|PSMC2|MAX|CDK7|PSMC6|PSMD11|CCNE1|PSMD5|PSMB1|CCNE2|PSMD1|CDC25A|PSMC1|PSMD6|CCNA1|PSMA2|SKP2|RPS27A|PSMD8|CKS1B|PSMC5|PSMB7|PSMD4|PSMD13|PSMB9|WEE1|PSMB4|PSMA5|PSMB10|PSMC3|SKP1|PSMA7|PSMD9|RB1|CDK2|PSMF1
0_creatingPathways/MSigDB/allSets.RData	PID_PTP1B_PATHWAY	52	20545	0.00297677	0.00811587	HCK|LYN|BLK|IRS1|FGR|LAT|ITGA2B|PRL|AKT1|CAPN1|NOX4|EGF|SOCS3|ITGB3|GRB2|JAK2|TYK2|CSF1|PDGFB|CDH2|DOK1|PIK3CA|STAT5A|PIK3R1|YBX1|CSK|STAT5B|PTPN1|TXN|FYN|RHOA|STAT3|CAV1|SHC1|FER|INSR|SPRY2
0_creatingPathways/MSigDB/allSets.RData	REACTOME_POST_TRANSLATIONAL_PROTEIN_MODIFICATION	174	20545	0.00299316	0.00814486	GALNT3|B4GALT5|ALG13|SAR1B|PIGA|MAN2A1|CALR|C1GALT1C1|MGAT5|C1GALT1|TUSC3|PDIA3|PIGB|GCNT1|B3GNT7|STS|PIGH|ALG2|SEC23A|MANEA|MGAT4B|ST6GALNAC4|B4GALT1|MLEC|GALNT7|MGAT2|GNPNAT1|PIGL|PIGG|PIGX|PMM1|PGM3|MOGS|GALNT10|PIGW|PIGS|GALNT6|MAN1A1|MUC5AC|GALNT11|ARSG|MGAT4A|GALNT12|PIGT|ALG6|B3GNT6|SEC24B|GALNTL5|LMAN1|ALG5|MAN1B1|WBSCR17|PIGF|ARSB|ST8SIA2|MGAT3|GALNT13|FUT8|UGGT1|PIGQ|MUC15|GALNT9|B3GNTL…
0_creatingPathways/MSigDB/allSets.RData	BIOCARTA_VEGF_PATHWAY	29	20545	0.0030137	0.008185	EIF2S1|PIK3CG|VEGFA|ELAVL1|EIF1AX|EIF2S3|HRAS|PIK3CA|ARNT|PIK3R1|EIF2B5|PRKCB|EIF2B3|PLCG1|SHC1|FLT4|EIF1|PTK2|FLT1|PRKCA
0_creatingPathways/MSigDB/allSets.RData	YAATNANRNNNCAG_UNKNOWN	61	20545	0.00302466	0.00819903	GPR65|RHOQ|PGM1|LRR1|IRAK1|STAG2|NSD1|STRN4|NUSAP1|ORC4|NAP1L5|MARK3|AARS2|SP1|OIP5|FOXP2|TRERF1|CYP2E1|CLRN1|CALD1|TEAD1|FGFR2|AKR7A2|TMOD3|NFYC|RSF1|FSD1L|CD55|FAM107B|LDB2|CBFA2T2|HIST1H1E|AGAP3|RAG1|PDE1A|GNAS|RFX5|HIST1H2BD
0_creatingPathways/MSigDB/allSets.RData	REACTOME_DAG_AND_IP3_SIGNALING	30	20545	0.0030402	0.0082254	PRKCD|PRKAR2B|ADRBK1|CREB1|PRKACB|ADCY9|PRKACA|CALM1|ITPR2|PRKACG|ADCY2|PRKAR2A|PRKAR1A|ADCY3|CALM3|PLCG1|PDE1A|ITPR3|ADCY6|PRKCE|PRKCA
0_creatingPathways/MSigDB/allSets.RData	BIOCARTA_G2_PATHWAY	24	20545	0.00307411	0.00830126	CDK1|CDC25B|CHEK1|RPS6KA1|CCNB1|CDKN2D|CDC25A|EP300|CDC25C|CDC34|PLK1|ATR|WEE1|ATM|MDM2|YWHAH|GADD45A
0_creatingPathways/MSigDB/allSets.RData	REACTOME_ASPARAGINE_N_LINKED_GLYCOSYLATION	76	20545	0.0030934	0.00833016	B4GALT5|ALG13|SAR1B|MAN2A1|CALR|MGAT5|TUSC3|PDIA3|ALG2|SEC23A|MANEA|MGAT4B|B4GALT1|MLEC|MGAT2|GNPNAT1|PMM1|PGM3|MOGS|MAN1A1|MGAT4A|ALG6|SEC24B|LMAN1|ALG5|MAN1B1|ST8SIA2|MGAT3|FUT8|UGGT1|DPAGT1|PRKCSH|PREB|SEC31A|RPN1|RPN2|MPI|MAN1A2|GANAB|EDEM1|B4GALT4|DDOST|ALG10|EDEM3|MAN1C1|CANX|DPM3|STT3A|B4GALT6
0_creatingPathways/MSigDB/allSets.RData	REACTOME_THE_ROLE_OF_NEF_IN_HIV1_REPLICATION_AND_DISEASE_PATHOGENESIS	27	20545	0.00309663	0.00833016	HCK|AP1G1|DOCK2|AP1S2|CD28|ELMO1|CD247|ATP6V1H|AP2B1|PAK2|AP1M1|AP1S1|B2M|AP2S1|AP2M1|ARF1|FYN|AP2A2|AP1B1
0_creatingPathways/MSigDB/allSets.RData	COFACTOR_BIOSYNTHETIC_PROCESS	21	20545	0.00310247	0.00833016	GCLM|ALAS1|ME1|PDSS2|CPOX|FECH|TSPO|PPOX|COX15|COASY|COQ2|ALAS2|COQ3|PDSS1|MOCS2|GCLC|UROS
0_creatingPathways/MSigDB/allSets.RData	ADAPTIVE_IMMUNE_RESPONSE	25	20545	0.0031111	0.00833751	PTPRC|TNFSF13|MALT1|TLR8|BCL10|MAP3K7|CRTAM|TRAF6|TGFB1|C2|SLA2|EBI3|IL18BP|IL27|IL12A|IL18|CD74|SOCS5
0_creatingPathways/MSigDB/allSets.RData	REACTOME_SPHINGOLIPID_DE_NOVO_BIOSYNTHESIS	29	20545	0.00312072	0.00834749	SPTLC2|SGPP1|OSBP|SGPL1|ACER3|PRKD1|PPM1L|PPAP2A|DEGS1|CERS4|CERS5|VAPA|VAPB|SPTLC1|SGMS2|SPHK2|CSNK1G2|PPAP2B|CERS2|KDSR|SGMS1|CERS6|SPHK1
0_creatingPathways/MSigDB/allSets.RData	YTAAYNGCT_UNKNOWN	142	20545	0.00314771	0.0084038	STIM2|HRK|AMPD3|VLDLR|TNFSF10|RPS6KB1|CHMP2B|KCNQ5|ZFP36L1|EPSTI1|PELI2|NUP54|ASB7|PDE6D|CD72|DOCK11|RAP2B|ZEB2|EGR2|ASAH1|LUC7L2|HOXC4|HSD11B1|RUFY3|RHBDL3|BCAR3|CSRNP3|PCBP1|APLN|RAB27A|PI15|FLRT3|CTNND2|PBX1|ATP13A4|OTX1|PLAGL2|H2AFZ|LOXHD1|PTCHD1|C1orf122|VAMP3|GAD1|ACVR1C|TRIM8|SLC26A7|ONECUT2|BMF|WNT16|HOXC6|BNC2|SESN3|H2AFV|HHEX|MAPK8|SRSF8|TRIM33|HESX1|EFHD1|MEPCE|PCBP2|DIO2|TSHZ1|NR6A1|L…
0_creatingPathways/MSigDB/allSets.RData	REACTOME_PLC_BETA_MEDIATED_EVENTS	41	20545	0.00317142	0.00845116	PRKCD|PRKAR2B|ADRBK1|MAPK1|CREB1|PRKACB|GNAI3|PLCB2|GNAZ|ADCY9|PRKACA|CALM1|ITPR2|PRKACG|ADCY2|GNAI2|PRKAR2A|PRKAR1A|PLCB3|ADCY3|CALM3|PLCB4|PDE1A|ITPR3|ADCY6|PRKCA|GNAI1|PLCB1
0_creatingPathways/MSigDB/allSets.RData	REGULATION_OF_GENE_EXPRESSION_EPIGENETIC	28	20545	0.00319803	0.00850604	DICER1|SIRT1|EPC1|TRIM27|ATRX|H2AFY2|SIRT5|HELLS|DNMT3B|DNMT3A|PICK1|SLC50A1|ARID1A|DMAP1|GATAD2A|ATF7IP|HMGA1|HDAC5|CREBZF|H2AFY|GPX1|FOS
0_creatingPathways/MSigDB/allSets.RData	REACTOME_CTLA4_INHIBITORY_SIGNALING	21	20545	0.00322613	0.00856468	LYN|CD86|PPP2R5E|AKT3|PPP2R5D|AKT1|PPP2R1B|PDPK1|CTLA4|CD80|PPP2R5C|PPP2R5B|PPP2R5A|PPP2CB|FYN|AKT2
0_creatingPathways/MSigDB/allSets.RData	CELL_CYCLE_CHECKPOINT_GO_0000075	47	20545	0.00327848	0.00868736	CCNG2|TTK|BUB1|CDC45|CCNA2|MAD2L1|PML|RINT1|HUS1|CHEK1|BIRC5|ERCC3|RAD17|TIPIN|RAD1|CCNE2|BUB1B|SMC1A|TGFB1|CDC6|NAE1|PCBP4|ZWINT|CDKN2B|KNTC1|ATR|MAD2L2|NBN|RB1|FOXN3|ATM
0_creatingPathways/MSigDB/allSets.RData	RESPONSE_TO_WOUNDING	182	20545	0.00331581	0.00875949	ALOX5AP|S100A12|S100A9|PF4|CYBB|S100A8|CX3CR1|CCR2|CCR1|CCL5|LYZ|ABCF1|IL10RB|S1PR3|NFKB1|ENTPD1|AOAH|F13A1|CXCR4|CCL4|NLRP3|NFX1|CCR5|IRAK2|HDAC4|CXCL9|LTB4R|WAS|CCR7|MIA3|SOD1|CEBPB|F8|LY75|NFATC3|ADM|MGLL|CXCL11|VWF|IL18RAP|C3AR1|PTAFR|RELA|F12|CXCR2|NOX4|TNFAIP6|NMI|TGFB1|AGER|C2|KLRG1|THBD|DCBLD2|ADORA3|CD36|ITGB3|ANXA1|IL13|FPR2|CXCL10|LMAN1|PLA2G7|GNA12|GP1BA|CCR3|SPRR3|MAGI2-IT1|IL9|AIF1|…
0_creatingPathways/MSigDB/allSets.RData	REGULATION_OF_MITOSIS	40	20545	0.00331808	0.00875949	TTK|BUB1|CD28|CCNA2|MAD2L1|PML|RINT1|BIRC5|ANLN|CDC23|RAD17|NUSAP1|BUB1B|NEK2|TGFB1|EGF|PCBP4|CDC25C|TGFA|NEK6|ZWINT|CDKN2B|KNTC1|MAD2L2|CDK13|NBN|CDC16|ATM
0_creatingPathways/MSigDB/allSets.RData	PID_INTEGRIN_CS_PATHWAY	25	20545	0.00332613	0.00876438	ITGAM|ITGB2|ITGAL|ITGAX|ITGAE|ITGA2B|ITGB3|ITGA8|ITGB7|ITGA2|ITGB8|ITGA11|ITGB4|ITGAV|ITGA4|ITGB1|ITGA6|ITGA9
0_creatingPathways/MSigDB/allSets.RData	PID_EPHB_FWD_PATHWAY	40	20545	0.00334734	0.00880387	MAPK1|ITSN1|NRAS|EPHB4|EFNB2|HRAS|NCK1|GRB2|SYNJ1|EFNB1|PIK3CA|MAPK3|EPHB3|PIK3R1|EFNA5|ROCK1|RRAS|RAP1A|GRB7|SHC1|KALRN|CDC42|RASA1|PTK2|PAK1|KRAS|MAP4K4
0_creatingPathways/MSigDB/allSets.RData	GGAMTNNNNNTCCY_UNKNOWN	109	20545	0.00339437	0.00891101	FNTB|BLCAP|RASSF2|GPD1L|ZNF227|ADO|ACBD5|FEN1|MAX|RPIA|ZEB2|ZFP1|BRMS1L|AAK1|SYMPK|ASXL1|FES|NTAN1|DAZAP1|GTPBP2|DHX30|TSNAXIP1|HSD3B7|TTLL4|TPR|ABLIM2|PRUNE|NCLN|CD3EAP|PRKCI|TRUB1|ZSCAN20|CFL1|CACNA1G|CNOT4|ZNF420|FAM122A|DPYSL5|CA14|MADD|NCDN|UBE2N|PPP2R5B|MRPL24|GPANK1|INO80E|GRK5|ACP6|MTR|RRAS|FHIT|KLHDC3|TBC1D17|SP2|USP48|NFATC2IP|PA2G4|RANBP10|WHSC1L1|SF3A1|NUTF2|CEP290|IPO7|PHF13|C11orf74…
0_creatingPathways/MSigDB/allSets.RData	KEGG_TYPE_II_DIABETES_MELLITUS	45	20545	0.00344958	0.00902485	PRKCD|HK2|IRS1|MAPK1|MAPK9|PIK3CG|SOCS1|PIK3CB|HK3|SOCS4|PRKCZ|SOCS3|TNF|IRS4|CACNA1G|PIK3R5|CACNA1C|SLC2A4|PIK3R3|PIK3CA|MAPK3|CACNA1D|PIK3R1|MAPK8|IKBKB|PIK3R2|CACNA1A|PRKCE|INSR|IRS2|SOCS2
0_creatingPathways/MSigDB/allSets.RData	KEGG_AXON_GUIDANCE	128	20545	0.00345171	0.00902485	EPHA7|SEMA4B|PPP3R1|MAPK1|CFL2|SEMA3F|PLXNB1|CXCR4|SEMA4A|NRAS|SEMA4C|CDK5|EPHB4|GNAI3|NFATC3|PLXNA3|RAC2|EFNB2|FES|EPHB6|SEMA4D|PAK2|NGEF|ABLIM3|SEMA7A|ABLIM2|PAK6|HRAS|NCK1|NTN3|LIMK1|SRGAP1|MET|CFL1|PAK7|EFNB1|PPP3R2|DPYSL5|SEMA4F|NTNG1|MAPK3|GNAI2|EPHB3|SEMA6D|RHOD|EFNA5|ROCK1|NFAT5|PLXNA2|FYN|RHOA|PLXNB2|PLXNC1|DPYSL2|NTN1|ABLIM1|ROCK2|PPP3CC|PPP3CA|EFNA1|SRGAP2|CDC42|RASA1|PTK2|PAK1|KRAS|NF…
0_creatingPathways/MSigDB/allSets.RData	GGCNNMSMYNTTG_UNKNOWN	68	20545	0.00345687	0.00902485	GEMIN4|PLP2|MIOS|CEP95|AP4S1|TMEM9B|EPC1|RAB1A|ARCN1|WDR13|REPS2|MAN1A1|ACTR8|BCAS3|STAG1|PAFAH1B1|ADAM11|SMYD5|CAMK1|C10orf11|CHTOP|EIF4G2|PUM1|ATP6V0C|RAB1B|TET2|SEC31A|YBX1|CUEDC2|RPS8|NFYC|AP2M1|TOMM40L|EEF1A1|NASP|KIF1B|ZBTB40|OSBPL2|DDX5|ELOVL5|LUC7L3|UBE4B|RAD21|PIGV|NR4A2|SFXN1
0_creatingPathways/MSigDB/allSets.RData	CARBOHYDRATE_METABOLIC_PROCESS	178	20545	0.00349092	0.00909696	GNE|PDK3|G6PD|SLC35A2|SGSH|CSGALNACT2|GMDS|ME1|ARPP19|TKTL1|MGAM|HPSE|CNOT7|GLA|UAP1|PDK1|PHKA2|CHST7|FH|SLC35A1|HS6ST1|GAA|POMT1|CHST13|B4GALT1|NAGPA|FUT4|TALDO1|GNS|ST8SIA4|GALNT7|AKR1B1|GBA3|ST3GAL5|ST8SIA5|NAGK|GUSB|HAS3|XYLT1|EPM2A|FBP1|CHST8|ACLY|PDK4|HS3ST5|PDHB|IDUA|MAN1B1|CHST14|HAS1|UGDH|ACOT4|NANP|B3GAT2|FUT2|ST8SIA2|B4GALNT1|FUT8|GAD1|PIGQ|ST6GALNAC6|ALDOB|SDHD|SLC2A4|B3GALT6|IDH1|SLC…
0_creatingPathways/MSigDB/allSets.RData	REACTOME_PI3K_AKT_ACTIVATION	36	20545	0.00350351	0.00910936	IRS1|PIK3CB|CREB1|CHUK|AKT3|AKT1|PDPK1|FOXO4|CASP9|PIK3CA|PIK3R1|PIK3R2|RPS6KB2|BAD|TSC2|RICTOR|RHOA|MAPKAP1|NR4A1|FOXO3|PTEN|MDM2|AKT2|PHLPP1|IRS2
0_creatingPathways/MSigDB/allSets.RData	PID_S1P_S1P3_PATHWAY	29	20545	0.00350855	0.00910936	S1PR3|MAPK1|GNA13|CXCR4|VEGFA|AKT3|GNAI3|AKT1|GNAZ|ITGB3|GNA12|JAK2|PDGFB|MAPK3|GNAI2|GNA11|GNA15|RHOA|ITGAV|GNAQ|FLT1|GNAI1
0_creatingPathways/MSigDB/allSets.RData	KEGG_JAK_STAT_SIGNALING_PATHWAY	149	20545	0.00351534	0.00911026	IFNGR2|CSF2RB|PIM1|IFNAR2|IL13RA1|IL2RG|IL3RA|CSF3R|IFNAR1|STAT1|IRF9|IL10RB|SOCS7|JAK3|PIK3CG|SOCS1|PIK3CB|SOS2|CSF2RA|MYC|IFNGR1|IL6R|STAT4|IL23A|IL21R|GH1|AKT3|EPOR|PRL|IFNG|IL10RA|AKT1|SOCS4|CNTF|IL15RA|IL2RA|EP300|STAM2|SOCS3|IL11RA|IL24|IL4R|SOS1|IL13|PIAS1|IL2RB|IFNB1|CCND1|CCND3|GRB2|CRLF2|GH2|JAK2|IL13RA2|TYK2|IL9|IFNA5|PIK3R5|PIK3R3|PIK3CA|IL12RB2|IL12RB1|STAT5A|STAT6|LIFR|PIK3R1|PTPN11…
0_creatingPathways/MSigDB/allSets.RData	ENDOSOME_TRANSPORT	23	20545	0.00356429	0.00922023	DOPEY2|SQSTM1|LYST|GOSR1|ADRB2|VPS4B|YKT6|RAB35|DOPEY1|ABCA1|BET1L|M6PR|STX16|RAB14|VTI1A|EEA1|RHOB
0_creatingPathways/MSigDB/allSets.RData	REACTOME_ACTIVATION_OF_THE_PRE_REPLICATIVE_COMPLEX	30	20545	0.00357758	0.00923098	CDC45|MCM6|POLA1|DBF4|PRIM2|ORC3|ORC5|ORC2|POLE2|MCM2|ORC6|ORC4|MCM10|CDC6|MCM3|POLA2|RPA4|RPA1|ORC1|MCM8|POLE|CDK2
0_creatingPathways/MSigDB/allSets.RData	PID_CD40_PATHWAY	31	20545	0.00358149	0.00923098	BIRC3|TDP2|NFKB1|MAPK9|JAK3|TRAF3|MYC|MAP3K1|MAP2K4|AKT1|TRAF6|RELA|MAPK14|MAP3K14|TRAF1|STAT5A|MAPK8|BIRC2|BCL2L1|TNFAIP3|CBLB|JUN
0_creatingPathways/MSigDB/allSets.RData	KEGG_OXIDATIVE_PHOSPHORYLATION	117	20545	0.00362954	0.00932599	ATP6V0E2|ATP5C1|NDUFB8|ATP6V1E1|ATP6V0E1|NDUFA1|NDUFS1|COX8C|COX7B|ATP6AP1|ATP6V0D1|NDUFV3|ATP6V1F|COX17|ND4|NDUFA10|COX5A|UQCRC2|ATP6V1H|COX1|COX2|ATP6|ATP6V1E2|NDUFA4|ATP6V1D|COX15|ATP6V1A|ATP6V1G3|ATP5J|NDUFC1|ATP5O|COX7A2|UQCR10|ATP5G3|ATP5F1|ATP5J2|ATP6V1C2|NDUFB6|ATP5G1|SDHD|ATP5A1|ATP6V0C|ATP5B|NDUFA5|ATP6V0D2|COX7A1|COX4I1|ATP5I|COX7C|ATP4B|ND6|NDUFB10|ATP6V0B|ATP6V0A2|NDUFA3|ATP5D|ATP6V1…
0_creatingPathways/MSigDB/allSets.RData	V$NCX_01	153	20545	0.00363153	0.00932599	ING3|IL13RA1|CHCHD7|SPTLC2|AMICA1|EOMES|PRKAB1|DUSP14|ATP8B4|DNAJC7|MSRB3|SSR1|NUFIP2|NRAS|BCOR|CIDEB|IMMP2L|PLAGL1|SLC24A4|NUP153|APPBP2|HOXC4|HBP1|DLG2|WNT11|EVX1|MAP4|PAK1IP1|PTPN4|TNPO3|PRKACA|ETV1|SYNRG|GNG4|RAB35|HAPLN1|MINK1|NOS1|DHX38|PAX3|TXNL4B|AHNAK|MOV10|BMX|ELAVL2|MMP14|ESR1|ISL1|DYNLL1|LRRC8A|CNOT1|PKHD1|ELAVL4|HNF1A|HOXC6|PAN2|SESN3|PEG3|WDPCP|CDH6|NXF1|THRA|MEPCE|A2M|IP6K2|PTK2B|P…
0_creatingPathways/MSigDB/allSets.RData	KEGG_LEUKOCYTE_TRANSENDOTHELIAL_MIGRATION	112	20545	0.00369384	0.00946218	ITGAM|NCF2|ITGB2|VAV2|CYBB|ICAM1|MMP9|MSN|ITGAL|PIK3CG|EZR|PIK3CB|NCF4|RASSF5|CXCR4|SIPA1|ACTB|ITK|GNAI3|RAC2|MLLT4|MAPK12|CYBA|PLCG2|CLDN18|MAPK14|CLDN8|VCAM1|CTNNA3|MYL10|VASP|MMP2|CLDN1|PIK3R5|ACTN2|PIK3R3|PIK3CA|CTNNB1|ACTN1|GNAI2|CDH5|PIK3R1|ROCK1|PTPN11|PIK3R2|CD99|RAP1A|THY1|OCLN|ARHGAP35|RHOA|PTK2B|ARHGAP5|MAPK13|PRKCB|F11R|ACTN4|CTNNA1|PLCG1|MYL12A|ROCK2|VCL|CDC42|PTK2|ITGA4|VAV3|RAPGEF3…
0_creatingPathways/MSigDB/allSets.RData	ENZYME_LINKED_RECEPTOR_PROTEIN_SIGNALING_PATHWAY	136	20545	0.00370287	0.00946218	PEG10|PTPRJ|LTBP2|HIPK2|EID2|IRS1|SNX6|SOCS1|RAPGEF1|TGFBR1|HPGD|FLT3|MAP3K7|IGF1R|RGMB|CDKN1C|NTRK2|AKT1|MPZL1|FRS2|BMPR2|ADRB2|TGFBR3|TGFB1|SMAD5|PDPK1|REPS2|FOXO4|EGF|BAIAP2|GUCA1B|CD3EAP|GRB2|SMURF1|TGFA|DOK1|ERBB3|CDKN2B|PIK3R3|AGRN|GDF15|SORBS1|NTRK3|PICK1|PTPRF|ACVRL1|PIK3R1|GDF9|CITED2|STUB1|PTK2B|ERBB2IP|TGFBRAP1|FIBP|LCP2|ABI1|GRB7|EPS8|SMAD2|SHC1|ACVR2A|GRB10|UTP11L|EPS15|ACVR1B|TRIO|C…
0_creatingPathways/MSigDB/allSets.RData	REACTOME_YAP1_AND_WWTR1_TAZ_STIMULATED_GENE_EXPRESSION	23	20545	0.00370463	0.00946218	TBL1X|RXRA|NCOA3|TGS1|SMARCD3|MED1|KAT2B|NCOA6|TEAD2|TEAD1|WWTR1|CREBBP|TEAD4|NCOA1|PPARA|TBL1XR1|CTGF
0_creatingPathways/MSigDB/allSets.RData	KEGG_AMINO_SUGAR_AND_NUCLEOTIDE_SUGAR_METABOLISM	42	20545	0.00371435	0.00946992	HK2|GNE|PGM1|NPL|GMDS|GNPDA2|HEXB|HK3|UAP1|GPI|GNPNAT1|PMM1|PGM3|NAGK|RENBP|UXS1|UGDH|NANP|CMAS|PGM2|FPGT|CYB5R1|CYB5R3|UGP2|GALK2|MPI|TSTA3|GFPT1|GNPDA1|NANS
0_creatingPathways/MSigDB/allSets.RData	RESPONSE_TO_BIOTIC_STIMULUS	112	20545	0.00377409	0.00960492	S100A12|HERPUD1|IFNGR2|NOD2|PTPRC|IFNAR2|CCL5|IFNAR1|TLR7|FGR|POLA1|TLR8|SPN|CXCR4|BCL10|CCL4|NLRP3|IFNGR1|HSPA1L|AZU1|CFP|HSPE1|DERL2|CD1D|LILRB1|CRTAM|TLR6|PRKRA|DERL3|FOSL1|CCL18|CAMP|VAPB|HSPA6|ITLN1|DNAJB2|TRIM22|TNF|RSAD2|VCP|BCL2|DNAJA1|NOS2|HSPA2|TARBP2|SERPINH1|STAB2|PGLYRP1|TOR1B|ERP44|IRF7|ATF6|NOD1|BANF1|IFI44|IVNS1ABP|ERN1|ISG20|IL12A|ABCE1|EIF2AK3|BNIP3|CREBZF|BNIP3L|APOBEC3G|CD24|H…
0_creatingPathways/MSigDB/allSets.RData	REACTOME_APC_C_CDH1_MEDIATED_DEGRADATION_OF_CDC20_AND_OTHER_APC_C_CDH1_TARGETED_PROTEINS_IN_LATE_MITOSIS_EARLY_G1	61	20545	0.00379172	0.00963247	PSMB2|PSMD12|PSMD10|CDC27|PSMA3|PSMD7|PSMC2|PSMC6|CDC23|PSMD11|PSME4|UBE2D1|AURKB|PSMD5|PSMB1|PSMD1|PSMC1|PSMD6|AURKA|PSMA2|ANAPC2|PSMA8|SKP2|PLK1|RPS27A|PSMD8|PSMC5|PSMB7|CDC26|PSMD4|PSMD13|PSMB9|PSMB4|PSMA5|PSMB10|UBE2E1|PSMC3|PSMA7|PSMD9|CDC16|CDC20|ANAPC5|PSMF1
0_creatingPathways/MSigDB/allSets.RData	ST_INTERLEUKIN_4_PATHWAY	26	20545	0.00389236	0.00987042	RPS6KB1|IL13RA1|IL2RG|JAK3|SOS2|AKT3|AKT1|SERPINA4|IL4R|SOS1|GRB2|JAK2|TYK2|PIK3CA|STAT6|IARS|INPP5D|SHC1|JAK1|AKT2
0_creatingPathways/MSigDB/allSets.RData	REACTOME_P53_DEPENDENT_G1_DNA_DAMAGE_RESPONSE	51	20545	0.00394547	0.00998719	PSMB2|PSMD12|PSMD10|PSMA3|PSMD7|PSMC2|PSMC6|PSMD11|PSME4|CCNE1|PSMD5|PSMB1|CCNE2|PSMD1|PSMC1|PSMD6|PSMA2|PSMA8|RPS27A|PSMD8|PSMC5|PSMB7|PSMD4|PSMD13|PSMB9|PSMB4|RFWD2|PSMA5|PSMB10|PSMC3|PSMA7|PSMD9|CDK2|ATM|PSMF1|MDM2
0_creatingPathways/MSigDB/allSets.RData	PID_ATM_PATHWAY	34	20545	0.0039746	0.010043	BID|RAD17|TERF2|BLM|XRCC4|CDC25A|DCLRE1C|SMC1A|SMC3|MDC1|UIMC1|H2AFX|YWHAB|CDC25C|RNF8|UBE2N|MRE11A|FAM175A|RFWD2|TRIM28|RAD50|NBN|TP53BP1|ATM|MDM2
0_creatingPathways/MSigDB/allSets.RData	REACTOME_LYSOSOME_VESICLE_BIOGENESIS	21	20545	0.00398373	0.0100481	VAMP7|CTSZ|AP1G1|AP1S2|GNS|VAMP8|AP1M1|AP1S1|CLTA|CLTC|M6PR|ARF1|DNM2|VAMP2|DNASE2|AP1B1|ARRB1
0_creatingPathways/MSigDB/allSets.RData	PID_ENDOTHELIN_PATHWAY	63	20545	0.00400778	0.0100908	PRKCD|MAPK1|GNAI3|AKT1|EDN1|CYSLTR1|PLCB2|GNAZ|ADCY9|COL1A2|RAF1|HRAS|MAPK14|GNA12|JAK2|COL3A1|MAPK3|ADCY2|GNAI2|GNA11|MAPK8|PLCB3|SLC9A1|GNA15|RHOA|PTK2B|ADCY3|PRKCB|MAP2K2|GNAQ|CDC42|PRKCH|ADCY6|EDNRB|PRKCE|PRKCA|JUN|FOS|GNAI1|PLCB1
0_creatingPathways/MSigDB/allSets.RData	REACTOME_FACTORS_INVOLVED_IN_MEGAKARYOCYTE_DEVELOPMENT_AND_PLATELET_PRODUCTION	116	20545	0.00417596	0.0104937	PRKAR2B|NFE2|RCOR1|DOCK2|KIF4A|ITPK1|KIF20A|CAPZA2|DOCK9|KIF11|RAD51B|KIF23|SH2B3|CABLES2|PRKACB|CDK5|KIF26A|EHD2|KLC1|KIF2C|HDAC2|IRF1|KIF15|KIF22|EP300|CAPZA1|DOCK10|KIF3B|RAB5A|PRKACA|ZFPM1|KIF2A|DOCK4|RAD51C|SIN3A|IFNB1|KIFC1|KLC3|KLC4|JAK2|MAFG|IFNA5|IRF2|DOCK5|PRKACG|IRF3|PRKAR2A|VPS45|IRF7|PRKAR1A|WEE1|HIST1H3I|DOCK8|HDAC1|HIST1H3C|EHD1|CREBBP|HIST1H3F|AK3|CBX5|HIST1H3G|JMJD1C|CDK2|CABLES1…
0_creatingPathways/MSigDB/allSets.RData	CHROMOSOME_SEGREGATION	32	20545	0.00418975	0.0104937	TOP2A|NCAPH|LATS1|CENPE|ARL8A|REC8|PSEN1|SRPK1|CDC23|NUSAP1|ESPL1|NDC80|SMC1A|ARL8B|MIS12|INCENP|NEK6|ZWINT|CENPF|PDS5B|DDX11|RIOK3|SMC4|PAM
0_creatingPathways/MSigDB/allSets.RData	REACTOME_GLUCOSE_METABOLISM	62	20545	0.00419005	0.0104937	PGK1|PYGL|PCK2|PGM1|PFKFB3|PHKA2|PRKACB|GPI|PPP2R5D|PPP2R1B|ENO3|PCK1|FBP1|PRKACA|CALM1|PGAM1|GOT1|MDH2|GYS1|SLC25A11|SLC25A12|MDH1|PHKA1|GAPDH|ALDOB|PRKACG|PGM2|GOT2|ALDOC|GBE1|PFKL|ALDOA|UGP2|PFKM|PPP2CB|ENO1|CALM3|PYGM|ENO2|AGL|PHKB|GYG1
0_creatingPathways/MSigDB/allSets.RData	HETEROCYCLE_METABOLIC_PROCESS	27	20545	0.00420655	0.0105164	PRPS1|ALAS1|ALDH6A1|HPRT1|ASMTL|MTHFD2|P4HB|CPOX|CDA|PRG3|FECH|TSPO|PPOX|COX15|BLVRA|ALAS2|MAT2B|ALDH1L1|PAICS|UROS
0_creatingPathways/MSigDB/allSets.RData	REACTOME_TRANSPORT_OF_MATURE_TRANSCRIPT_TO_CYTOPLASM	48	20545	0.00429394	0.0107028	CDC40|CPSF2|NUP54|EIF4E|UPF3B|RAE1|NUP214|NFX1|NUP210|NUP153|NCBP1|NUP37|SRSF5|SRSF1|NUP155|NUP205|U2AF1|RNPS1|U2AF2|TPR|NUP188|DHX38|NUPL2|NUP93|NUP43|SRSF11|SRSF4|SEH1L|SRSF3|NUP133|NXF1|SRSF6|RBM8A|RANBP2
0_creatingPathways/MSigDB/allSets.RData	REACTOME_GAB1_SIGNALOSOME	36	20545	0.00429625	0.0107028	CREB1|CHUK|AKT3|PAG1|AKT1|PDPK1|FOXO4|EGF|GRB2|CASP9|PIK3CA|PIK3R1|CSK|RPS6KB2|BAD|TSC2|RICTOR|MAPKAP1|NR4A1|FOXO3|PTEN|MDM2|AKT2|PHLPP1|GAB1
0_creatingPathways/MSigDB/allSets.RData	NEGATIVE_REGULATION_OF_PROTEIN_METABOLIC_PROCESS	47	20545	0.00437231	0.0108732	MID1IP1|CAPG|TIMP1|TRAT1|EIF2AK1|SOCS1|ELANE|NLRP12|GTPBP4|PRG3|NF2|CLASP1|IGFBP3|APBB1|PAIP2B|PPP2R4|APC|DNAJC1|SET|SIGIRR|MDM4|LIMA1|NDUFA13|TSC1|INHBB|EIF2AK3|KATNB1|CDC42|GSN
0_creatingPathways/MSigDB/allSets.RData	DNA_RECOMBINATION	46	20545	0.00438787	0.0108927	TNFSF13|TSN|REC8|LIG3|CHEK1|XRCC5|RAD51B|BLM|ATRX|EXO1|ERCC4|TGFB1|SETMAR|RAD51|UBE2V2|RAD51C|XRCC3|RPA1|RAD51D|UBE2N|MRE11A|RAD52|KPNA2|RAD50|RUVBL2|KPNA1|HMGB1|IL7R|ERCC1|RAD21|ATM|RAG1
0_creatingPathways/MSigDB/allSets.RData	BIOCARTA_GSK3_PATHWAY	27	20545	0.00441	0.0109285	MYD88|NFKB1|IRAK1|LY96|CD14|EIF2AK2|AKT1|RELA|TIRAP|PDPK1|CCND1|GJA1|TOLLIP|PIK3CA|CTNNB1|APC|PIK3R1|LEF1|GNAI1
0_creatingPathways/MSigDB/allSets.RData	REACTOME_P53_INDEPENDENT_G1_S_DNA_DAMAGE_CHECKPOINT	46	20545	0.00448686	0.0110995	PSMB2|PSMD12|PSMD10|PSMA3|PSMD7|PSMC2|CHEK1|PSMC6|PSMD11|PSME4|PSMD5|PSMB1|PSMD1|CDC25A|PSMC1|PSMD6|PSMA2|PSMA8|RPS27A|PSMD8|PSMC5|PSMB7|PSMD4|PSMD13|PSMB9|PSMB4|PSMA5|PSMB10|PSMC3|PSMA7|PSMD9|ATM|PSMF1
0_creatingPathways/MSigDB/allSets.RData	COFACTOR_METABOLIC_PROCESS	51	20545	0.00457691	0.0113025	GCLM|ACOT9|ALAS1|ME1|MTHFD2|PDSS2|SOD1|CPOX|FECH|TSPO|PPOX|COX15|COASY|NFS1|BLVRA|ACLY|COQ2|ALAS2|PDHB|COQ3|ACOT4|GLRX2|GLYAT|MLYCD|MOCOS|ALDH1L1|SDHD|ISCU|PDSS1|ACO2|MOCS2|PPT1|NNT|GCLC|PGLS|SDHC|GPX1|UROS
0_creatingPathways/MSigDB/allSets.RData	REACTOME_G_PROTEIN_BETA_GAMMA_SIGNALLING	27	20545	0.00464546	0.0114518	PIK3CG|AKT3|GNGT2|AKT1|GNG2|PLCB2|PDPK1|GNG4|GNG13|PIK3R5|GNB4|PLCB3|PIK3R6|RHOA|GNG11|GNB1|AKT2|GNG7|GNG12|PLCB1
0_creatingPathways/MSigDB/allSets.RData	CELLULAR_CARBOHYDRATE_METABOLIC_PROCESS	125	20545	0.00468488	0.0115289	GNE|PDK3|G6PD|SLC35A2|SGSH|CSGALNACT2|GMDS|ME1|ARPP19|TKTL1|MGAM|HPSE|UAP1|PDK1|CHST7|FH|HS6ST1|GAA|CHST13|GNS|GBA3|NAGK|GUSB|XYLT1|EPM2A|FBP1|CHST8|ACLY|PDK4|HS3ST5|PDHB|IDUA|CHST14|HAS1|UGDH|ACOT4|NANP|GAD1|ALDOB|SDHD|B3GALT6|IDH1|SLC35A3|ALDOC|ACO2|IDH3B|FPGT|EXT2|PFKL|ALDOA|UGP2|CSGALNACT1|PFKM|NNT|LARGE|PGLS|TSTA3|GFPT1|SDHC|ATF4|GNPDA1|NDST1|PYGM|CHST15|EXTL2|CHST12|CHST11|AKR1A1|PTEN|DYRK2…
0_creatingPathways/MSigDB/allSets.RData	PID_SYNDECAN_4_PATHWAY	32	20545	0.00476523	0.0117062	PRKCD|CCL5|MMP9|SDCBP|CXCR4|SDC4|FZD7|THBS1|TNC|ACTN1|FN1|GIPC1|FGFR1|DNM2|RHOA|NUDT16L1|TFPI|PTK2|ITGB1|PRKCA|LAMA3
0_creatingPathways/MSigDB/allSets.RData	BIOCARTA_EIF4_PATHWAY	23	20545	0.00481948	0.0118029	RPS6KB1|IRS1|MAPK1|EIF4E|AKT1|PDPK1|MAPK14|EIF4G2|EIF4G1|PABPC1|PIK3CA|MAPK3|PIK3R1|MKNK1|EIF4G3|PRKCB|PTEN|GHR|PRKCA
0_creatingPathways/MSigDB/allSets.RData	NEGATIVE_REGULATION_OF_CELLULAR_PROTEIN_METABOLIC_PROCESS	44	20545	0.00482125	0.0118029	MID1IP1|CAPG|TIMP1|TRAT1|EIF2AK1|SOCS1|ELANE|NLRP12|GTPBP4|PRG3|NF2|CLASP1|IGFBP3|APBB1|PAIP2B|PPP2R4|APC|DNAJC1|SET|SIGIRR|LIMA1|NDUFA13|TSC1|INHBB|EIF2AK3|KATNB1|GSN
0_creatingPathways/MSigDB/allSets.RData	BIOCARTA_CERAMIDE_PATHWAY	22	20545	0.00489717	0.011968	RIPK1|NFKB1|FADD|MAPK1|AIFM1|MAP3K1|MAP2K4|NSMAF|SMPD1|RELA|RAF1|BCL2|CASP8|MAPK3|MAPK8|BAD
0_creatingPathways/MSigDB/allSets.RData	REACTOME_INTEGRATION_OF_ENERGY_METABOLISM	114	20545	0.00496006	0.0121008	MARCKS|FFAR1|PRKAR2B|SPCS3|FASN|ACACB|PRKACB|PPP2R5D|GNGT2|TALDO1|SEC11A|SLC25A5|GNG2|ACACA|PLCB2|MLX|PPP2R1B|ADCY9|PRKAA2|PRKACA|ACLY|GNG4|GNG13|ITPR2|PRKAG2|CTNNB1|PRKACG|ISL1|ADCY2|GNAI2|GNA11|PRKAB2|SNAP25|PRKAR2A|TKT|PRKAR1A|GNB4|CACNA1A|RAP1A|PLCB3|PPP2CB|GNA15|CHRM3|VAMP2|IQGAP1|STXBP1|ADCY3|CACNB2|SPCS1|GNG11|CACNB3|STK11|SEC11C|GNB1|GNAQ|ITPR3|ADCY6|GNAS|GNG7|GNG12|SPCS2|RAPGEF3|KCNS3|PR…
0_creatingPathways/MSigDB/allSets.RData	KEGG_HEMATOPOIETIC_CELL_LINEAGE	83	20545	0.00507607	0.0123467	ITGAM|CD44|CR1|CD1C|IL1B|IL3RA|CSF3R|CD2|CD38|ANPEP|KIT|CSF2RA|CD1A|CD8A|ITGA2B|IL6R|FLT3|CD1D|CD14|IL1R2|EPOR|CD3G|IL2RA|CD3D|CD22|CD33|TFRC|GYPA|IL11RA|CD36|ITGB3|IL4R|TNF|IL1R1|CD7|GP1BA|CR2|CSF1|ITGA2|CD9|CD19|DNTT|CD55|IL7R|CD59|MS4A1|ITGA4|MME|CD34|ITGA6
0_creatingPathways/MSigDB/allSets.RData	REACTOME_ER_PHAGOSOME_PATHWAY	56	20545	0.00508597	0.0123467	PSMB2|PSMD12|PSMD10|PSMA3|CALR|PDIA3|PSMD7|PSMC2|PSMC6|PSMD11|PSME4|SEC61A2|PSMD5|PSMB1|PSMD1|PSMC1|PSMD6|SEC61A1|TAP2|PSMA2|PSMA8|SEC61G|HLA-C|RPS27A|PSMD8|PSMC5|TAP1|PSMB7|PSMD4|B2M|PSMD13|SEC61B|PSMB9|PSMB4|PSMA5|PSMB10|PSMC3|PSMA7|PSMD9|PSMF1
0_creatingPathways/MSigDB/allSets.RData	REACTOME_FORMATION_OF_RNA_POL_II_ELONGATION_COMPLEX_	37	20545	0.00508701	0.0123467	POLR2D|SUPT16H|POLR2B|SUPT4H1|TCEB3|CDK7|ERCC3|NCBP1|ELL|TCEA1|POLR2K|GTF2F2|CCNT2|POLR2L|POLR2J|POLR2E|GTF2H3|TCEB1|CCNT1|GTF2H1|CTDP1|POLR2I|SSRP1|GTF2F1|CDK9
0_creatingPathways/MSigDB/allSets.RData	REACTOME_MYOGENESIS	26	20545	0.00525428	0.0127308	MAP2K6|BNIP2|MAPK12|MYF6|MAPK14|NTN3|CDH15|MYOD1|CDH2|CDON|CTNNB1|MEF2D|TCF3|CTNNA1|MEF2A|CDC42|TCF4|TCF12|MEF2C
0_creatingPathways/MSigDB/allSets.RData	PID_BETA_CATENIN_NUC_PATHWAY	79	20545	0.00528157	0.0127751	TBL1X|VCAN|AXIN2|MMP9|CHD8|MYC|TLE1|TLE2|HDAC2|CDH1|HBP1|YWHAZ|EP300|COX2|ID2|CDX1|TRRAP|YWHAB|INCENP|CCND1|ZCCHC12|MITF|TERT|CACNA1G|MMP2|SP5|CBY1|CTNNB1|SNAI2|APC|SFN|HDAC1|TCF7|SKP1|XPO1|RUVBL2|CCND2|CTNNBIP1|LEF1|TCF7L2|TBL1XR1|KLF4|TCF4|DKK1|YWHAH|SMARCA4|TLE4|JUN
0_creatingPathways/MSigDB/allSets.RData	PID_SYNDECAN_2_PATHWAY	30	20545	0.00531823	0.0128418	CASK|PRKCD|SDCBP|MAPK1|EZR|TGFB1|PRKACA|CAV2|HRAS|EPB41|MMP2|ITGA2|MAPK3|FN1|MAPK8|RHOA|NF1|RASA1|ITGB1|LAMA3|SDC2
0_creatingPathways/MSigDB/allSets.RData	APOPTOTIC_PROGRAM	58	20545	0.00544246	0.0131194	TOP2A|STAT1|GZMA|APAF1|AIFM1|BID|MOAP1|MCL1|SOD1|CASP2|DIABLO|ACIN1|GZMB|CECR2|CASP7|VCP|IFNB1|CASP9|AIFM3|CASP8|PDIA2|SFN|DNM1L|BAD|PPT1|BCL2L1|DFFA|IFI6|NDUFA13|BNIP3|GPX1|IFT57|SMAD3|BIK|PMAIP1|F2R
0_creatingPathways/MSigDB/allSets.RData	PID_RHOA_PATHWAY	43	20545	0.00548689	0.013204	MSN|MAP2K6|EZR|MKL1|MAP2K4|PRKCZ|MAPK12|TLN1|LIMK1|CFL1|RDX|PPP1R12A|ROCK1|MAPK8|SLC9A1|RHOA|DIAPH1|F2RL2|ROCK2|VCL|PTEN|PKN2|CDC42|SCAI|ITGB1|PIP5K1B|JUN|FOS
0_creatingPathways/MSigDB/allSets.RData	REACTOME_INTEGRIN_CELL_SURFACE_INTERACTIONS	77	20545	0.00551509	0.0132493	ITGAM|ITGB2|ICAM1|COL1A1|AMICA1|ITGAL|ITGAX|LAMA5|ITGAE|RASGRP1|ITGA2B|AKT1|VWF|CDH1|TLN1|ICAM3|PDPK1|COL1A2|ITGB3|APBB1IP|SOS1|VCAM1|GRB2|ITGA8|ITGB7|LAMA2|THBS1|ITGA2|TNC|LAMB1|ITGB8|ITGA11|FN1|LAMC1|ITGB4|CSK|RAP1A|PTPN1|LAMB2|SYK|F11R|SHC1|ITGAV|PTK2|RASGRP2|RAPGEF3|ITGB1|ITGA9
0_creatingPathways/MSigDB/allSets.RData	REACTOME_MEMBRANE_TRAFFICKING	118	20545	0.0055397	0.0132735	SNX9|CPD|VAMP7|CTSZ|CHMP2B|SAR1B|CHMP7|AP1G1|AP1S2|COPB1|BLOC1S3|VTA1|TGOLN2|YIPF6|SEC23A|DTNBP1|VPS25|TBC1D8B|CHMP4B|GNS|GAK|VAMP8|ARCN1|OCRL|MYO6|VPS4B|RAB5C|TFRC|STAM2|GJC1|COPA|SEC24B|VPS4A|GJA1|AP1M1|SH3D19|AP1S1|HIP1R|CLTA|GBF1|PUM1|RPS27A|VPS37C|COPE|IGF2R|VPS37A|PREB|GJB2|VPS28|VPS37B|SEC31A|SNX2|AP3B1|CLTC|SNAPIN|CHMP2A|M6PR|AP2M1|ARF1|NECAP1|SNAP23|PICALM|DNM2|VAMP2|DNASE2|STAM|COPZ1|AP…
0_creatingPathways/MSigDB/allSets.RData	PID_RHOA_REG_PATHWAY	44	20545	0.00554391	0.0132735	VAV2|ARHGEF18|ECT2|DEF6|ARHGEF10|ARHGDIA|ARHGAP4|ARHGEF11|ABR|NGEF|ARAP3|ARHGEF25|SRGAP1|ARHGEF5|MYO9B|MCF2L|ARHGEF1|DLC1|ARHGAP35|RHOA|ARHGAP5|ARHGAP9|AKAP13|TRIO|ARHGEF17|NET1|BCR|VAV3|FARP1
0_creatingPathways/MSigDB/allSets.RData	RACTNNRTTTNC_UNKNOWN	113	20545	0.0055768	0.0133036	CXorf23|PLP2|PDE6D|TNKS2|SAP130|CD99L2|NOP16|ZNFX1|PURA|RDH11|COX7B|BET1|TNRC6A|SYMPK|LINC00487|MED15|HOXC4|MRPL50|VPRBP|ENOX2|SHKBP1|HGF|POLR1B|PDLIM7|TSNAXIP1|ADAM22|PCYT2|FOXO4|ZNF569|TMED5|INVS|SLITRK5|PRUNE|POC1A|PI15|MOS|ZFP2|ZNF568|DTX2|ZNF570|SUPT6H|ZNF420|EIF4G1|HOXA5|APBA3|HSD17B4|UBE2N|TRPS1|MRPL54|MKNK1|ANP32E|MPI|POU2AF1|CITED2|PSMC3|RANBP10|WHSC1L1|TSTA3|DPYSL2|ARHGAP9|PRPF19|ZNF189…
0_creatingPathways/MSigDB/allSets.RData	NUCLEOTIDE_METABOLIC_PROCESS	39	20545	0.00558044	0.0133036	AMPD3|NDUFS1|ME1|HPRT1|AK5|ADM|TYMP|UMPS|FIGNL1|CDA|TYMS|DCK|ACLY|DCTD|ABCA1|ADK|NT5M|PPAT|FHIT|REXO2|ENTPD4|PDZD3|PGLS|CMPK1|OLA1|GUK1|NUDT5|NUDT4
0_creatingPathways/MSigDB/allSets.RData	CHROMATIN_ASSEMBLY_OR_DISASSEMBLY	26	20545	0.00558469	0.0133036	ASF1A|SUPT16H|SIRT1|CHAF1B|SMARCE1|NAP1L3|HDAC8|SIRT5|CHAF1A|HELLS|NAP1L4|SUV39H2|SET|ARID1A|SMARCA5|RSF1|HMGA1|HDAC5|NAP1L1
0_creatingPathways/MSigDB/allSets.RData	REACTOME_SMAD2_SMAD3_SMAD4_HETEROTRIMER_REGULATES_TRANSCRIPTION	25	20545	0.00562283	0.0133719	CCNC|E2F5|MYC|RBL1|SP1|TFDP1|CDKN2B|RPS27A|CCNT2|TGIF1|HDAC1|WWTR1|MEN1|CCNT1|TGIF2|SMAD2|SMAD3|SERPINE1|CDK9
0_creatingPathways/MSigDB/allSets.RData	REACTOME_DOUBLE_STRAND_BREAK_REPAIR	22	20545	0.00566595	0.0134448	TDP1|XRCC5|BRIP1|XRCC4|RAD51|MDC1|H2AFX|BRCA2|RPA1|MRE11A|XRCC6|RAD52|RAD50|NBN|TP53BP1|LIG4|ATM
0_creatingPathways/MSigDB/allSets.RData	V$HFH3_01	181	20545	0.00567247	0.0134448	RPS6KB1|IQGAP2|SGK1|CHCHD7|NIN|WDR44|KCTD15|BCL11B|UBR1|SCML1|VASN|EGR2|TLE3|SHOX2|PRDM1|BRIP1|CTDSPL2|SMARCA2|NR4A3|HOXC4|ORC4|TOB1|PRRC2A|SSH3|CAB39L|ID2|PVRL1|LHX3|DLG2|FBXO11|SCAMP1|REPS2|PNMA1|MAF|ETV1|ADAM23|SYNRG|TNF|GOLGA1|SCUBE3|SLITRK6|IRS4|CLDN8|LTA|SLC10A7|FOXP2|HTR1B|VGLL3|GFRA1|ATXN7L1|AHI1|FUT8|RGMA|NOVA1|ZBTB37|ATP2A2|PPP1CB|SIX5|CDAN1|NFIA|NCAM1|ELAVL4|UBAP2L|NEDD4|COL13A1|CPNE1|…
0_creatingPathways/MSigDB/allSets.RData	REACTOME_LATENT_INFECTION_OF_HOMO_SAPIENS_WITH_MYCOBACTERIUM_TUBERCULOSIS	31	20545	0.00568335	0.0134481	NCF2|CYBB|LTF|ATP6V1E1|ATP6V0E1|NCF4|ATP6V0D1|ATP6V1F|ATP6V1H|CYBA|ATP6V1E2|CAMP|ATP6V1D|ATP6V1A|ATP6V1G3|NOS1|ATP6V1C2|NOS2|ATP6V0C|ATP6V0D2|ATP6V0B|ATP6V0A2|ATP6V1G1
0_creatingPathways/MSigDB/allSets.RData	NITROGEN_COMPOUND_BIOSYNTHETIC_PROCESS	24	20545	0.0058101	0.0137062	GCH1|ASMTL|GLA|GCHFR|SULT1A2|AKT1|PRG3|HSP90AA1|SLC5A7|MAT2B|OAZ1|CDO1|ALDH18A1|DDAH2|ETNK1|HSP90AB1|BCAT1
0_creatingPathways/MSigDB/allSets.RData	AMINO_ACID_DERIVATIVE_METABOLIC_PROCESS	24	20545	0.00581181	0.0137062	HPRT1|SMS|ASMTL|P4HB|PRG3|DIO1|OAZ2|SLC5A7|MAT2B|OAZ1|CCBL1|CDO1|GAMT|DIO2|ETNK1|ALDH5A1|COLQ
0_creatingPathways/MSigDB/allSets.RData	ADAPTIVE_IMMUNE_RESPONSE_GO_0002460	24	20545	0.00583176	0.0137303	PTPRC|TNFSF13|MALT1|TLR8|MAP3K7|CRTAM|TRAF6|TGFB1|C2|SLA2|EBI3|IL18BP|IL27|IL12A|IL18|CD74|SOCS5
0_creatingPathways/MSigDB/allSets.RData	MEMBRANE_LIPID_METABOLIC_PROCESS	94	20545	0.00587618	0.0138023	PIGA|SERINC1|CLN8|PIGB|PI4K2A|SGPL1|PIGH|CHPT1|TAZ|GLA|PLAA|CETP|ASAH1|ST6GALNAC4|NSMAF|APOM|LPCAT1|PIGG|ST8SIA5|PLCB2|PI4KB|CERS5|PIGZ|PIGS|PCYT2|SPTLC1|PIGT|CLN3|IMPA1|PIGF|PLCD1|B4GALNT1|PSAP|SERINC2|SGMS2|PLA2G2D|ST6GALNAC6|PLA2G6|PIK3R1|UGCG|PPT1|IP6K2|LARGE|SGMS1|B4GALT4|PRDX6|PIGK|ETNK1|PEMT|GPX4|LPL|PTEN|CERK|GPAA1|DPM3|SERINC5|PIGV|SPHK1
0_creatingPathways/MSigDB/allSets.RData	PID_HIF2PATHWAY	32	20545	0.00588183	0.0138023	PGK1|SIRT1|VEGFA|ELK1|EP300|BHLHE40|SP1|MMP14|HIF1AN|ARNT|SLC11A2|CITED2|TCEB1|CREBBP|EIF3E|ETS1|EGLN1|EFNA1|SERPINE1|FLT1|EPAS1
0_creatingPathways/MSigDB/allSets.RData	REACTOME_INTERFERON_ALPHA_BETA_SIGNALING	61	20545	0.00592985	0.0138919	MX1|MX2|IFIT3|IFIT1|IFNAR2|IFNAR1|STAT1|IRF9|IFI27|SOCS1|OAS1|IRF4|IRF8|IRF1|IFIT2|OAS2|XAF1|SOCS3|IFNB1|IRF5|TYK2|HLA-C|IFNA5|RNASEL|IRF2|EGR1|IRF3|OAS3|USP18|IRF7|PTPN1|IP6K2|ISG15|IFI6|ISG20|IFITM2|IFITM3|IFITM1|JAK1|GBP2
0_creatingPathways/MSigDB/allSets.RData	INTERPHASE_OF_MITOTIC_CELL_CYCLE	62	20545	0.00595561	0.0139292	APBB2|CDKN3|TAF1|LATS2|LATS1|POLA1|DBF4|BIRC5|CDC23|CDKN1C|PPP6C|CDKN2D|E2F1|CUL3|CDC6|POLD1|FOXO4|CDC25C|KATNA1|SKP2|APBB1|CENPF|CDKN2B|TBRG4|KPNA2|KHDRBS1|MAP3K11|CUL5|CDK10|CDKN2C|CUL4A|DDX11|GFI1|POLE|ANAPC5|FOXN3|GSPT1|CDK2|ACVR1B|CDK4|BCAT1|CDK6
0_creatingPathways/MSigDB/allSets.RData	REACTOME_SIGNALING_BY_ERBB4	87	20545	0.00602218	0.0140617	CDK1|MAPK1|PSEN1|HBEGF|CREB1|GH1|NRAS|CHUK|AKT3|NCOR1|PRL|AKT1|APH1B|S100B|PDPK1|FOXO4|EGF|RAF1|YWHAB|SOS1|HRAS|PGR|GRB2|GH2|JAK2|CASP9|ERBB3|BTRC|RPS27A|ESR1|APH1A|PIK3CA|MAPK3|ERBB4|TAB2|NEDD4|STAT5A|PIK3R1|STAT5B|RPS6KB2|BAD|TSC2|RICTOR|SKP1|WWP1|MAPKAP1|NR4A1|MAP2K2|SHC1|FOXO3|PTEN|GHR|MDM2|AKT2|KRAS|PHLPP1|PSENEN
0_creatingPathways/MSigDB/allSets.RData	MAPKKK_CASCADE_GO_0000165	97	20545	0.00607463	0.0141461	MBIP|ATP6AP2|HIPK2|DUSP22|MAPK9|PROK2|FGF13|PIK3CB|CXCR4|MAP4K1|FPR1|DUSP4|CRKL|SOD1|DUSP10|MAP2K4|MAP3K9|ADRB2|MAPKAPK2|C5AR1|EGF|MDFI|MINK1|KIAA1804|MAP3K3|TAOK2|MAP3K2|PLCE1|TGFA|MAPK8IP3|DUSP16|MADD|MAP4K3|MAPK8IP1|MAP3K11|TAOK3|C5|MAPK8|MAP2K7|FGFR1|MAP4K5|SPRED1|TRAF7|LAX1|NF1|SPRED2|CAMKK2|SHC1|SH2D3C|MAP4K2|GADD45B|PAK1|GADD45G|MAP3K13|DUSP6|CD24|CD27
0_creatingPathways/MSigDB/allSets.RData	PID_ANGIOPOIETIN_RECEPTOR_PATHWAY	50	20545	0.00607853	0.0141461	RPS6KB1|GRB14|NFKB1|MAPK1|ANGPT2|ELF2|ELK1|AKT1|DOK2|FES|RELA|TNIP2|TNF|MAPK14|NCK1|GRB2|BMX|MMP2|PIK3CA|MAPK3|FN1|STAT5A|PIK3R1|PTPN11|MAPK8|STAT5B|FYN|ETS1|GRB7|SHC1|ELF1|RASA1|PTK2|PAK1|ITGB1
0_creatingPathways/MSigDB/allSets.RData	PID_FANCONI_PATHWAY	43	20545	0.00608833	0.0141461	FANCB|FANCM|HUS1|CHEK1|RFC3|RAD17|TOPBP1|BRIP1|BLM|FANCA|RAD1|FANCF|FANCI|UBE2T|FANCE|H2AFX|BRCA2|XRCC3|RPA1|ATR|FAN1|MRE11A|USP1|RAD50|FANCL|NBN|RFC5|ATM|HES1
0_creatingPathways/MSigDB/allSets.RData	ANGIOGENESIS	43	20545	0.00612255	0.0142023	SERPINF1|PF4|C1GALT1|PROK2|PML|VEGFA|EMCN|HTATIP2|FOXO4|EGF|AGGF1|ANG|AMOT|SHH|ACVRL1|ROBO4|THY1|ATPIF1|NF1|IL18|NPR1|ERAP1|BTG1|CANX|SPHK1|RHOB
0_creatingPathways/MSigDB/allSets.RData	REGULATION_OF_BINDING	56	20545	0.00613671	0.0142119	NOD2|FLNA|BCL10|NLRP3|CARD11|GTPBP4|SUMO1|ADRB2|EP300|RELA|TGFB1|ID2|PRDX3|MDFI|TNF|BCL2|CEBPG|CAMK2A|NFAM1|UBE2N|IKBKB|LDLRAP1|COMMD7|RSF1|SIGIRR|ERC1|CREBZF|SMAD2|NPM1|EGLN1|NARFL|ID1|MAP3K13|JMY|ID3
0_creatingPathways/MSigDB/allSets.RData	REACTOME_POST_NMDA_RECEPTOR_ACTIVATION_EVENTS	32	20545	0.00616318	0.0142498	RPS6KA3|CAMK2D|BRAF|MAPK1|RPS6KA1|CREB1|PRKACB|RASGRF2|PDPK1|NEFL|CALM1|RAF1|GRIN1|CAMK2B|HRAS|GRIN2D|ACTN2|CAMK2A|GRIN2A|RRAS|GRIN2C|ADCY3|CALM3|RPS6KA2
0_creatingPathways/MSigDB/allSets.RData	ST_GAQ_PATHWAY	28	20545	0.00623343	0.0143887	ADRBK1|NFKB1|NFKBIE|PIK3CB|IKBKG|NFKBIB|PDK1|PHKA2|AKT3|AKT1|DAG1|PLD3|TONSL|ITPR2|VN1R1|GNAQ|AKT2|ITPR3|ITPR1
0_creatingPathways/MSigDB/allSets.RData	MITOTIC_CELL_CYCLE_CHECKPOINT	21	20545	0.00625603	0.0144174	TTK|BUB1|CCNA2|MAD2L1|PML|RINT1|RAD17|BUB1B|TGFB1|PCBP4|ZWINT|CDKN2B|KNTC1|MAD2L2|NBN|ATM
0_creatingPathways/MSigDB/allSets.RData	PID_HES_HEY_PATHWAY	46	20545	0.00630958	0.0145172	CAMK2D|TLE1|GAA|NCOR1|E2F1|EP300|YY1|MYOD1|JAK2|MAML1|ARNT|RBPJ|HEY1|RCAN1|MAML2|HDAC1|CREBBP|STAT3|RB1|TCF3|NCOR2|PARP1|GHR|NCOA1|HEY2|MYB|SPEN|HES1|ID1
0_creatingPathways/MSigDB/allSets.RData	V$XBP1_01	128	20545	0.00636128	0.0146123	CASK|PIM1|LMBRD1|TRIB2|CADPS|GOSR2|OSBP|BCL11B|PURA|GLA|PDIA4|GARS|EPC1|SLC30A5|PRDX4|RAB1A|TM9SF1|E2F3|NR4A3|RPRD2|SRSF5|MGAT2|HBP1|SRSF1|SEC61A1|DUSP7|MOGS|PPP1R10|ARMCX3|MAGEL2|APLN|SNTB2|RPL36AL|PLEKHF1|SP1|IRS4|EPB41|CCND1|GTF2A1|MANF|NPAS2|GYS1|PTCHD1|HCRTR2|DNM3|ELAVL2|MMP14|SND1|PRELID1|UBE2B|DENND5A|RHEBL1|RBM39|STAT3|SRPR|ASXL2|RUVBL2|FKBP14|KRTCAP2|XPNPEP1|REEP3|KDELR1|RBM26|ELF1|HOXB7…
0_creatingPathways/MSigDB/allSets.RData	KEGG_NOTCH_SIGNALING_PATHWAY	47	20545	0.00641989	0.0147231	DTX4|MAML3|LFNG|NUMB|SNW1|DLL1|PSEN1|CIR1|NOTCH2|HDAC2|EP300|HES5|MFNG|DTX3|PTCRA|DTX2|KAT2A|DLL3|KAT2B|MAML1|APH1A|RBPJ|MAML2|JAG2|HDAC1|CREBBP|DVL2|DTX3L|NCOR2|CTBP2|HES1|PSENEN
0_creatingPathways/MSigDB/allSets.RData	REACTOME_SCF_BETA_TRCP_MEDIATED_DEGRADATION_OF_EMI1	47	20545	0.00644393	0.0147543	FBXO5|PSMB2|PSMD12|PSMD10|PSMA3|PSMD7|PSMC2|PSMC6|PSMD11|PSME4|PSMD5|PSMB1|PSMD1|PSMC1|PSMD6|PSMA2|PSMA8|BTRC|RPS27A|PSMD8|PSMC5|PSMB7|PSMD4|PSMD13|PSMB9|PSMB4|PSMA5|PSMB10|PSMC3|SKP1|PSMA7|PSMD9|CDC20|PSMF1
0_creatingPathways/MSigDB/allSets.RData	REACTOME_INFLUENZA_LIFE_CYCLE	116	20545	0.00660288	0.0150938	RPS4Y1|POLR2D|CALR|NUP54|GRSF1|RAE1|NUP214|POLR2B|NUP210|NUP153|DNAJC3|NUP37|NUP155|HSP90AA1|NUP205|TPR|NUP188|NUPL2|RPL36A|CLTA|POLR2K|NUP93|NUP43|RPL10A|RPS27A|RPS19|RPL14|GTF2F2|RPS3|RPL11|RPL41|RPS28|POLR2L|RPL6|RPLP2|RPL24|RPS9|RPS6|CLTC|POLR2J|SEH1L|RPS8|RPS10|RPL3|RPL27A|NUP133|RPS25|POLR2E|RPL8|RPLP1|RPS5|FAU|RPL18|RPLP0|RPL31|RAN|POLR2I|KPNB1|XPO1|RPL36|RPL26L1|IPO5|KPNA1|RPL22|RPL15|CAN…
0_creatingPathways/MSigDB/allSets.RData	V$AR_03	52	20545	0.00663801	0.0151496	NRGN|SYNCRIP|BCL6|UVRAG|FSTL5|NSD1|KLHL5|EPG5|SMYD5|RANBP9|NCDN|RAB1B|ELAVL4|NLK|KHDRBS1|WNT9A|SLC9A1|MAP4K5|RCN1|ZNF654|IP6K2|CPEB4|KIAA1468|JPH1|PHF21A|PYGM|SREK1|CCDC6|RERE|ADCY6|IKZF2|ITGA6|SLAIN1
0_creatingPathways/MSigDB/allSets.RData	PID_ECADHERIN_STABILIZATION_PATHWAY	41	20545	0.00669639	0.0152583	ZYX|CYFIP2|IGF1R|MLLT4|CDH1|HGF|MYO6|EXOC3|EGF|NCK1|MET|VASP|MGAT3|NCKAP1|CTNNB1|ACTN1|EXOC4|ROCK1|RHOA|LIMA1|DIAPH1|ABI1|CTNNA1|STX4|VCL|EFNA1|LPP|PVRL2|ENAH
0_creatingPathways/MSigDB/allSets.RData	V$STAT1_01	63	20545	0.00680723	0.0154859	TRAF4|JAK3|FBXO8|BCL6|UBR1|HNRNPR|SERPING1|CEP44|RAB10|SLC38A5|TCEAL1|ARPC1A|VPS53|ASXL1|RELA|TNIP2|TNPO3|ZFPM1|MUC1|TCEA2|BTBD1|IFT43|CEP164|GEN1|SCAMP3|SSBP4|SET|ZNF235|CCDC85B|LRP5|GABRA1|ANKS1A|TXN2|WHSC1L1|SMC6|ARF3|APBA1|C11orf74|STX12|GREM1
0_creatingPathways/MSigDB/allSets.RData	PROTEIN_AMINO_ACID_LIPIDATION	23	20545	0.00685039	0.0155591	FNTB|PIGA|PIGB|PGGT1B|PIGH|CHM|PIGG|PIGZ|PIGS|PIGT|ATG7|PIGF|PIGK|GPAA1|DPM3|PIGV
0_creatingPathways/MSigDB/allSets.RData	REACTOME_PKB_MEDIATED_EVENTS	27	20545	0.00696923	0.0158036	PDE3B|RPS6KB1|PPM1A|EIF4E|PRKAB1|PRKAA1|STRADB|CAB39L|CAB39|PRKAA2|STRADA|EIF4G1|PRKAG2|PRKAB2|RPS6|TSC2|TSC1|EIF4B|STK11|AKT2
0_creatingPathways/MSigDB/allSets.RData	REACTOME_ACTIVATION_OF_GENES_BY_ATF4	23	20545	0.0070873	0.0160456	ASNS|HERPUD1|DCP2|DIS3|NFYB|EXOSC7|EXOSC2|EXOSC6|EXOSC3|EXOSC9|ATF6|CCL2|EXOSC1|ATF4|EXOSC4|ATF3
0_creatingPathways/MSigDB/allSets.RData	ST_G_ALPHA_I_PATHWAY	35	20545	0.00711126	0.0160676	BRAF|MAPK1|PIK3CB|SOS2|AKT3|ASAH1|AKT1|PLCB2|KCNJ3|RAF1|SOS1|DAG1|GRB2|ITPR2|PLCB3|STAT3|SHC1|AKT2|PLCB4|ITPR3|ITPR1|PLCB1
0_creatingPathways/MSigDB/allSets.RData	KEGG_PEROXISOME	77	20545	0.00711969	0.0160676	PEX2|ACSL1|ACSL4|PEX13|NUDT19|ACSL3|DDO|PEX26|SOD1|PEX11B|SOD2|IDH2|CRAT|CAT|PEX3|SLC27A2|PAOX|NUDT12|ABCD1|PEX12|PEX7|ACOX3|FAR1|ACSL6|PHYH|ECI2|CROT|MLYCD|SLC25A17|NOS2|ACOX2|HMGCL|HSD17B4|MVK|PXMP4|IDH1|ACOT8|ACSL5|HACL1|PXMP2|PEX16|GNPAT|PRDX5|PEX6|SCP2|ABCD3|PMVK|MPV17L|PRDX1|FAR2|PEX10|AGPS
0_creatingPathways/MSigDB/allSets.RData	V$LEF1_Q2	198	20545	0.0071494	0.0161089	MRVI1|RALGPS2|AMPD3|PTPRJ|CDK1|ADRBK1|MYOF|C10orf76|CNR2|CD247|HNRNPR|UAP1|SIPA1|SYTL1|NEXN|RNF19B|DUSP10|UBE2D1|LRP8|CNTF|SCUBE2|HSD11B1|PANK1|SPOCK2|IQGAP3|DHCR24|DLG2|RAB30|CD160|TSPAN2|DCLRE1B|ACTR1A|MPZ|RET|CEPT1|PRUNE|KBTBD4|SLC22A8|RUNX3|ANK3|BSND|ATAD5|OR10A5|CYB561D1|KLHDC7A|AHNAK|C10orf11|C10orf12|DGAT2|GFRA1|C1orf61|MOV10|SH2D4B|SMG7|GBF1|SOX6|CYP2E1|EIF4G2|CUBN|DYRK3|NIPAL3|NCDN|PRKRI…
0_creatingPathways/MSigDB/allSets.RData	BIOCARTA_CTCF_PATHWAY	23	20545	0.00723134	0.0162676	RPS6KB1|PIK3CG|MYC|TGFBR1|TGFBR3|TGFB1|SMAD5|TGFBR2|TGFB3|CD79B|PIK3CA|PIK3R1|CD79A|PTEN|MDM2|SMAD1
0_creatingPathways/MSigDB/allSets.RData	ACTIVATION_OF_PROTEIN_KINASE_ACTIVITY	28	20545	0.00732013	0.0164413	MALT1|IRAK1|AZU1|MAP3K7|TRAF6|PPAP2A|STRADB|TAOK2|STRADA|ANG|CARD10|PICK1|TRAF7|PARD3|CCDC88A|GADD45B|GADD45G|MAP3K13|PRKD3
0_creatingPathways/MSigDB/allSets.RData	COVALENT_CHROMATIN_MODIFICATION	24	20545	0.00734086	0.0164617	HUWE1|HDAC6|NSD1|PHB|KAT8|HELLS|PRMT7|HDAC11|UBE2N|KDM4A|SET|KAT6B|CREBBP|WHSC1L1|SIRT2|KAT6A|EHMT1|RBM14
0_creatingPathways/MSigDB/allSets.RData	V$MAZ_Q6	180	20545	0.00735845	0.016475	PTPRJ|ZCCHC24|WDR78|SSBP3|ZNF503|PATL1|HNRNPR|E2F8|PRMT6|SESN2|NRAS|DNAJB12|RPRD2|SCUBE2|HSD11B1|ATP2B4|RHOG|STX6|PPOX|PRDM16|CAMK2G|ZNF143|TNNI2|TCEA3|CRTC2|PBX1|AHNAK|GFRA1|C1orf61|MOV10|MYOZ1|APBB1|SERINC2|SYT7|SMG7|CA14|TRIM8|KCNIP2|EIF4G2|TMEM109|NCDN|ZNF644|CKS1B|PROX1|WAC|DCHS1|PHC2|PTPRF|MIER1|GRK5|KDM4A|PLK3|ARID1A|ENSA|HNRNPF|CAPRIN1|NFYC|TRIM33|ASCL2|HPS5|PLCB3|PIAS3|DDX50|THRAP3|LMNA|…
0_creatingPathways/MSigDB/allSets.RData	REGULATION_OF_PROTEIN_MODIFICATION_PROCESS	42	20545	0.00737819	0.0164931	ITGB2|LYN|SOCS1|BCL10|NLRP12|GTPBP4|HCLS1|UBE2D1|BMP4|NF2|CCDC88C|TGFB1|ITLN1|CD80|ATG7|CCND1|CCND3|IGFBP3|PPP2R4|UBE2N|SET|STUB1|TNK2|NDUFS4|IL12A|TSC1|RNF139|CCND2|CCDC88A
0_creatingPathways/MSigDB/allSets.RData	REACTOME_CDK_MEDIATED_PHOSPHORYLATION_AND_REMOVAL_OF_CDC6	44	20545	0.00745834	0.0166215	PSMB2|PSMD12|PSMD10|PSMA3|PSMD7|PSMC2|PSMC6|PSMD11|PSME4|PSMD5|PSMB1|PSMD1|PSMC1|PSMD6|CDC6|PSMA2|PSMA8|RPS27A|PSMD8|PSMC5|PSMB7|PSMD4|PSMD13|PSMB9|PSMB4|PSMA5|PSMB10|PSMC3|PSMA7|PSMD9|CDK2|PSMF1
0_creatingPathways/MSigDB/allSets.RData	PID_NECTIN_PATHWAY	30	20545	0.007469	0.0166215	VAV2|RAPGEF1|MLLT4|CDH1|TLN1|PVRL1|ITGB3|PVR|CLDN1|PDGFB|PIK3CA|CTNNB1|PIK3R1|RAP1A|IQGAP1|F11R|CTNNA1|PTPRM|ITGAV|CDC42|PTK2|PVRL2
0_creatingPathways/MSigDB/allSets.RData	REACTOME_REGULATION_OF_ORNITHINE_DECARBOXYLASE_ODC	46	20545	0.00747086	0.0166215	PSMB2|PSMD12|PSMD10|PSMA3|PSMD7|PSMC2|PSMC6|PSMD11|PSME4|ODC1|PSMD5|PSMB1|PSMD1|PSMC1|PSMD6|PSMA2|OAZ2|PSMA8|PSMD8|PSMC5|PSMB7|OAZ1|PSMD4|PSMD13|PSMB9|PSMB4|PSMA5|AZIN1|PSMB10|PSMC3|PSMA7|PSMD9|PSMF1
0_creatingPathways/MSigDB/allSets.RData	BIOCARTA_CHREBP2_PATHWAY	41	20545	0.00750884	0.0166798	PPP2R2C|PRKAR2B|FASN|PRKAB1|PPP2R5E|PRKAA1|PRKACB|PPP2R5D|YWHAZ|ACACA|MLX|PPP2R1B|PRKAA2|PRKACA|YWHAB|PPP2R5C|PPP2R4|PRKAG2|PRKACG|PPP2R5B|PPP2R5A|PRKAB2|PRKAR2A|PRKAR1A|PPP2R2A|PPP2CB|PPP2R2D|YWHAH
0_creatingPathways/MSigDB/allSets.RData	KEGG_LONG_TERM_DEPRESSION	65	20545	0.00763843	0.016941	LYN|ARAF|BRAF|MAPK1|GNA13|IGF1R|NRAS|GNAI3|PLA2G12A|PLCB2|GNAZ|PPP2R1B|PPP1R17|RAF1|HRAS|NOS1|GNA12|PLA2G12B|PLA2G2D|PRKG2|ITPR2|MAPK3|GNAI2|PLA2G6|GNA11|CACNA1A|PLCB3|PPP2CB|GRM5|GUCY1A3|PRKCB|MAP2K2|GNAQ|PLCB4|KRAS|ITPR3|GNAS|ITPR1|PRKCA|GNAI1|PLCB1
0_creatingPathways/MSigDB/allSets.RData	REGULATION_OF_CELL_ADHESION	35	20545	0.00776171	0.0171778	DLL1|SPN|AZU1|GTPBP4|MIA3|EMCN|ARHGDIA|NF2|TGM2|ADAM10|SIRPG|ALOX12|MAGI2-IT1|ACVRL1|PRSS2|CD47|IL12A|TSC1|NF1|IL18|PTEN|RASA1|CDK6
0_creatingPathways/MSigDB/allSets.RData	KEGG_BLADDER_CANCER	40	20545	0.00776947	0.0171778	ARAF|MMP9|BRAF|MAPK1|MYC|VEGFA|NRAS|TYMP|E2F3|CDH1|E2F1|E2F2|EGF|RAF1|DAPK1|HRAS|CCND1|MMP2|THBS1|VEGFB|MAPK3|PGF|RASSF1|MAP2K2|RB1|CDK4|MDM2|ERBB2|KRAS
0_creatingPathways/MSigDB/allSets.RData	REGULATION_OF_MITOTIC_CELL_CYCLE	23	20545	0.00789972	0.0174385	ASNS|APBB2|FBXO5|BIRC5|CDC123|FOXC1|TGFB1|CDC6|DLG1|CDC25C|APBB1|CDK10|CDK2|SMAD3|AFAP1L2|SPHK1
0_creatingPathways/MSigDB/allSets.RData	REACTOME_NEGATIVE_REGULATORS_OF_RIG_I_MDA5_SIGNALING	29	20545	0.00804558	0.0177329	RNF135|TRAF3|HERC5|ATG5|DDX58|IFIH1|OTUD5|ATG12|UBE2D1|NLRC5|TBK1|TRIM25|UBE2D2|TAX1BP1|RPS27A|IRF3|MAVS|CYLD|PCBP2|ISG15|TNFAIP3|UBE2D3
0_creatingPathways/MSigDB/allSets.RData	PROTEIN_PROCESSING	48	20545	0.00806622	0.0177507	TAF1|STK4|EIF2AK1|CDK12|PSEN1|NLRP12|IGF1R|MAP3K9|AKT1|UHMK1|APH1B|PAK2|PCSK5|KIAA1804|PPP2R5C|CUZD1|MAP3K3|MEX3B|ECE2|APH1A|MAP3K11|TAOK3|MYO3A|METAP2|EIF2AK3|CAMKK2|PAK1|MAP3K13|TTN|INSR|PSENEN
0_creatingPathways/MSigDB/allSets.RData	V$PAX8_01	36	20545	0.00812206	0.0178458	SUPT16H|ACADSB|TAF5|OSBPL7|TRIB1|PUM2|ACTN1|UBE2N|IKZF5|DLEU1|NOL4|CITED2|HR|FAM172A|AHCYL1|DMD|LUC7L3|JMJD1C|MAN1C1|SMC4|CCDC24|CAMK1D|TCF7L2|IFT80|IKZF2
0_creatingPathways/MSigDB/allSets.RData	KEGG_MELANOGENESIS	97	20545	0.00818569	0.0179578	PRKX|CAMK2D|MAPK1|FZD2|KIT|FZD5|CREB1|NRAS|PRKACB|GNAI3|EDN1|EP300|FZD3|PLCB2|WNT11|ADCY9|CAMK2G|PRKACA|CALM1|RAF1|CAMK2B|HRAS|FZD7|MITF|TYR|WNT9B|CAMK2A|MAPK3|CTNNB1|PRKACG|ADCY2|GNAI2|WNT16|CREB3|CREB3L2|POMC|CREB3L4|WNT9A|PLCB3|WNT2B|CREB3L1|TCF7|CREBBP|DVL2|ADCY3|PRKCB|MAP2K2|CALM3|LEF1|GNAQ|TCF7L2|PLCB4|KRAS|ADCY6|GNAS|EDNRB|PRKCA|FZD6|GNAI1|PLCB1
0_creatingPathways/MSigDB/allSets.RData	BIOCARTA_CXCR4_PATHWAY	24	20545	0.00823656	0.0180414	NFKB1|MAPK1|CXCR4|RELA|RAF1|HRAS|PIK3CA|MAPK3|PIK3R1|PTK2B|PRKCB|PLCG1|GNB1|GNAQ|PTK2|PRKCA|GNAI1
0_creatingPathways/MSigDB/allSets.RData	V$EGR2_01	185	20545	0.00836915	0.0183035	BCL2A1|RALGPS2|UPRT|NRGN|HRK|C9orf72|FAM122B|KCNQ5|MED14|SIRT1|SYNCRIP|WDR44|BCL6|PRRC1|DCAF7|VEGFA|SOX4|ZNF281|ARPP21|MAN2A2|NFATC3|FBXL20|CGGBP1|MASTL|BMPR2|ANKH|RQCD1|RELA|YME1L1|PRR3|NRCAM|XK|H2AFY2|DSCAM|SLC25A39|RHBDL3|TP53I11|GPR132|GPC4|TAF11|CD3EAP|SIN3A|MAP3K3|SMYD5|AHNAK|RIMS1|CFL1|EIF3B|AP1S1|PTCHD1|RRBP1|PDGFB|PDZD7|CMAS|SH3BP1|KCNIP2|ATP2A2|CAMK2A|VASH1|HOXB6|DES|DNASE1L2|DYNLL1|EGR…
0_creatingPathways/MSigDB/allSets.RData	REACTOME_VIF_MEDIATED_DEGRADATION_OF_APOBEC3G	47	20545	0.00850152	0.0185643	PSMB2|PSMD12|PSMD10|PSMA3|PSMD7|PSMC2|PSMC6|PSMD11|PSME4|PSMD5|PSMB1|PSMD1|PSMC1|PSMD6|PSMA2|PSMA8|RPS27A|PSMD8|PSMC5|PSMB7|CUL5|PSMD4|PSMD13|PSMB9|PSMB4|PSMA5|PSMB10|PSMC3|TCEB1|PSMA7|PSMD9|APOBEC3G|PSMF1
0_creatingPathways/MSigDB/allSets.RData	REACTOME_APOPTOTIC_CLEAVAGE_OF_CELLULAR_PROTEINS	35	20545	0.00855371	0.0186495	PRKCD|LMNB1|ACIN1|CDH1|CASP7|CASP6|BMX|CASP8|CTNNB1|APC|ADD1|ROCK1|OCLN|BIRC2|LMNA|STK24|SATB1|VIM|PTK2|SPTAN1|GSN|TJP2
0_creatingPathways/MSigDB/allSets.RData	REACTOME_ACTIVATION_OF_CHAPERONE_GENES_BY_XBP1S	40	20545	0.00857467	0.0186664	GOSR2|SSR1|ATP6V0D1|DNAJB9|DNAJC3|TLN1|WIPI1|DNAJB11|CXXC1|PPP2R5B|PREB|ADD1|SEC31A|HDGF|KLHDC3|XBP1|TPP1|LMNA|DDX11|EDEM1|CTDSP2|SERP1|SRPR|FKBP14|SHC1
0_creatingPathways/MSigDB/allSets.RData	HISTONE_MODIFICATION	23	20545	0.00863009	0.0187582	HUWE1|HDAC6|NSD1|PHB|KAT8|PRMT7|HDAC11|UBE2N|KDM4A|SET|KAT6B|CREBBP|WHSC1L1|SIRT2|KAT6A|EHMT1|RBM14
0_creatingPathways/MSigDB/allSets.RData	BIOCARTA_RAC1_PATHWAY	23	20545	0.0087062	0.0188946	NCF2|WASF1|RPS6KB1|PIK3CG|MAP3K1|CDK5|LIMK1|CFL1|CDK5R1|PIK3CA|PIK3R1|PPP1R12B|RALBP1|TRIO|PAK1|CHN1
0_creatingPathways/MSigDB/allSets.RData	PID_ARF6_PATHWAY	33	20545	0.00887396	0.0192244	IQSEC1|IPCEF1|FBXO8|ITGA2B|ARRB2|LHCGR|ADRB2|HGF|ACAP1|ADAP1|EGF|CYTH3|ITGB3|ACAP2|NCK1|MET|TSHR|GULP1|GNA11|GNA15|EFNA1|GNAQ|CYTH2|ARRB1
0_creatingPathways/MSigDB/allSets.RData	REACTOME_SCFSKP2_MEDIATED_DEGRADATION_OF_P27_P21	51	20545	0.00888533	0.0192244	PSMB2|PSMD12|PSMD10|PSMA3|CCNA2|PSMD7|PSMC2|PSMC6|PSMD11|CCNE1|PSMD5|PSMB1|CCNE2|PSMD1|PSMC1|PSMD6|CCNA1|PSMA2|SKP2|RPS27A|PSMD8|CKS1B|PSMC5|PSMB7|PSMD4|PSMD13|PSMB9|PSMB4|PSMA5|PSMB10|PSMC3|SKP1|PSMA7|PSMD9|CDK2|PSMF1
0_creatingPathways/MSigDB/allSets.RData	REACTOME_DESTABILIZATION_OF_MRNA_BY_AUF1_HNRNP_D0	46	20545	0.00894502	0.0193164	PSMB2|PSMD12|PSMD10|PSMA3|PSMD7|PSMC2|PSMC6|PSMD11|PSME4|PSMD5|PSMB1|PSMD1|PSMC1|PSMD6|PSMA2|PSMA8|HNRNPD|EIF4G1|RPS27A|PABPC1|PSMD8|PSMC5|PSMB7|PSMD4|PSMD13|PSMB9|PSMB4|PSMA5|PSMB10|PSMC3|PSMA7|PSMD9|PSMF1|HSPB1
0_creatingPathways/MSigDB/allSets.RData	REACTOME_EFFECTS_OF_PIP2_HYDROLYSIS	23	20545	0.00896532	0.0193164	PRKCD|DGKD|RASGRP1|MGLL|DGKA|DAGLA|DGKQ|ITPR2|TRPC7|PRKCH|ITPR3|PRKCE|RASGRP2|DAGLB|DGKH
0_creatingPathways/MSigDB/allSets.RData	BIOCARTA_MITOCHONDRIA_PATHWAY	21	20545	0.00896882	0.0193164	BIRC3|APAF1|AIFM1|XIAP|BID|ENDOG|DIABLO|CASP7|CASP6|BCL2|CASP9|CASP8|BIRC2|BCL2L1|DFFA|BIK
0_creatingPathways/MSigDB/allSets.RData	LEUKOCYTE_ACTIVATION	67	20545	0.00902161	0.0193472	PTPRC|CD2|TNFSF13|CLEC7A|ELF4|CD28|ICOSLG|LAT|AZU1|HDAC4|CD1D|ZAP70|CRTAM|CD3D|PRG3|LST1|CXCR2|SIT1|TGFB1|HELLS|SLA2|SIRPG|CD7|NCK1|CEBPG|NFAM1|EBI3|IL27|PREX1|THY1|JAG2|HDAC7|CD79A|SART1|HDAC5|CD47|LAX1|IL12A|IL18|SOCS5|TPD52|CD24
0_creatingPathways/MSigDB/allSets.RData	CELL_ACTIVATION	75	20545	0.00902161	0.0193472	PF4|PTPRC|CD2|TNFSF13|CLEC7A|ELF4|CD28|ICOSLG|LAT|AZU1|HDAC4|CD1D|ZAP70|CRTAM|CD3D|PRG3|VWF|LST1|CXCR2|SIT1|TGFB1|HELLS|SLA2|SIRPG|CD7|NCK1|GP1BA|MAGI2-IT1|CEBPG|NFAM1|EBI3|IL27|PREX1|THY1|JAG2|HDAC7|CD79A|SART1|L3MBTL4|HDAC5|CD47|LAX1|IL12A|IL18|SOCS5|TPD52|CD24
0_creatingPathways/MSigDB/allSets.RData	ST_FAS_SIGNALING_PATHWAY	63	20545	0.00902415	0.0193472	FAS|AGFG1|RIPK1|NFKB1|FADD|MAPK1|MAPK9|XIAP|NFKBIE|EZR|ALG2|MAP3K1|NFKBIB|MAP2K4|DIABLO|BTK|TPX2|SMPD1|CD7|PFN2|MET|MAPK8IP3|TONSL|CASP8|MAPK8IP1|ROCK1|NFAT5|MAPK8|BFAR|MAP2K7|TUFM|DFFA|CASP10|RALBP1|PARP1|FAF1|CSNK1A1|HSPB1
0_creatingPathways/MSigDB/allSets.RData	REACTOME_SIGNALLING_TO_ERKS	36	20545	0.00906807	0.019412	CDK1|BRAF|MAPK1|RAPGEF1|NRAS|KIDINS220|FRS2|MAPK12|MAPKAPK2|RAF1|YWHAB|SOS1|HRAS|MAPK14|RALB|GRB2|RALGDS|MAPK3|MAPKAPK3|RAP1A|MAPK13|MAP2K2|PLCG1|SHC1|RIT1|KRAS
0_creatingPathways/MSigDB/allSets.RData	REACTOME_RESPIRATORY_ELECTRON_TRANSPORT	64	20545	0.00917693	0.0196153	NDUFB8|NDUFA1|NDUFS1|COX7B|NDUFV3|ND4|NDUFA10|COX5A|UQCRC2|COX1|COX2|NDUFA4|ETFA|NDUFC1|ETFDH|NDUFA12|NDUFB6|SDHD|NDUFA5|COX4I1|COX7C|ND6|NDUFB10|NDUFA3|COX6B1|NDUFS7|NDUFB5|NDUFV1|COX7A2L|SDHC|NDUFS4|NDUFA13|NDUFA11|ETFB|NDUFS2|UQCRB|NDUFB7|NDUFA7
0_creatingPathways/MSigDB/allSets.RData	REACTOME_AUTODEGRADATION_OF_THE_E3_UBIQUITIN_LIGASE_COP1	45	20545	0.00920027	0.0196356	PSMB2|PSMD12|PSMD10|PSMA3|PSMD7|PSMC2|PSMC6|PSMD11|PSME4|PSMD5|PSMB1|PSMD1|PSMC1|PSMD6|PSMA2|PSMA8|RPS27A|PSMD8|PSMC5|PSMB7|PSMD4|PSMD13|PSMB9|PSMB4|RFWD2|PSMA5|PSMB10|PSMC3|PSMA7|PSMD9|ATM|PSMF1
0_creatingPathways/MSigDB/allSets.RData	REACTOME_TRANSPORT_TO_THE_GOLGI_AND_SUBSEQUENT_MODIFICATION	32	20545	0.00922628	0.0196614	B4GALT5|SAR1B|MAN2A1|MGAT5|SEC23A|MANEA|MGAT4B|B4GALT1|MGAT2|MAN1A1|MGAT4A|SEC24B|LMAN1|ST8SIA2|MGAT3|FUT8|PREB|SEC31A|MAN1A2|B4GALT4|MAN1C1|B4GALT6
0_creatingPathways/MSigDB/allSets.RData	TTCNRGNNNNTTC_V$HSF_Q6	141	20545	0.00938229	0.0199638	HSPD1|TBPL1|MKNK2|AHSA1|LMNB1|STAG2|PPID|CHORDC1|HSPA1L|HSPE1|PURA|VEGFA|CBX3|SESN2|JMJD6|CDK17|RTN1|CYP46A1|NFATC3|LRP8|E2F3|NR4A3|EDN1|NOP58|KRIT1|ZNF148|RANGAP1|H2AFY2|PVRL1|PHF6|ABHD2|ACBD3|ZBTB32|SEL1L3|CEPT1|MUM1L1|RCC2|TSPAN6|PAFAH1B1|LRRC2|SPTY2D1|MAP6|AHSA2|CACNA1G|TFCP2L1|DNAJA1|GPR4|ZBTB37|NODAL|SERPINH1|EGR3|RBM6|GJB2|HN1L|LRRN4CL|PTOV1|STIP1|XPNPEP3|UBE2B|ZMIZ1|MECOM|UBQLN1|UBE2E3|TN…
0_creatingPathways/MSigDB/allSets.RData	LYMPHOCYTE_ACTIVATION	60	20545	0.00945587	0.0200902	PTPRC|CD2|TNFSF13|CLEC7A|ELF4|CD28|ICOSLG|LAT|HDAC4|CD1D|ZAP70|CRTAM|CD3D|LST1|SIT1|TGFB1|HELLS|SLA2|SIRPG|CD7|NCK1|CEBPG|NFAM1|EBI3|IL27|THY1|JAG2|HDAC7|CD79A|SART1|HDAC5|CD47|LAX1|IL12A|IL18|SOCS5|TPD52|CD24
0_creatingPathways/MSigDB/allSets.RData	V$PR_02	126	20545	0.0095118	0.0201787	EPHA7|NDUFS1|SYNCRIP|BCL6|FBXO9|ELMO1|RBM3|UVRAG|SEMA4C|RWDD1|SH2D1A|DUSP10|FSTL5|CCDC126|NSD1|CA5B|FES|RAB30|KCNK10|TIMD4|ACBD3|RNF38|NDST2|MPZ|CD36|KLHL5|DLG3|DOCK4|EPG5|RANBP9|CALCRL|GRB2|OR2H2|OTX1|PDGFB|OPN3|NCDN|RAB1B|PROX1|PHC2|AKAP3|NLK|KHDRBS1|NEDD4|XPNPEP3|FIGN|NIPBL|UBE2B|DST|ZNF654|IP6K2|ATF7IP|NCKAP5|CD52|CPEB4|ETS1|ZNF395|KIAA1468|JPH1|ZNF277|LUC7L3|ST13|FRA10AC1|PYGM|SREK1|DSTN|RER…
0_creatingPathways/MSigDB/allSets.RData	REACTOME_SEMA4D_IN_SEMAPHORIN_SIGNALING	29	20545	0.00954735	0.0202033	PTPRC|PLXNB1|CD72|RAC2|RHOG|ARHGEF11|SEMA4D|LIMK1|MET|MYH11|ROCK1|RRAS|ARHGAP35|RHOA|MYH10|MYL6|ROCK2|CDC42|ERBB2|RHOB
0_creatingPathways/MSigDB/allSets.RData	SULFUR_METABOLIC_PROCESS	37	20545	0.00955196	0.0202033	GCLM|CSGALNACT2|SMS|CHST7|HS6ST1|CHST13|SOD1|NFS1|CHST8|HS3ST5|MAT2B|CHST14|GLRX2|UST|MSRA|ADI1|CDO1|CSGALNACT1|TPST1|GCLC|NDST1|CHST12|CHST11|GPX1|TPST2|HS3ST3B1
0_creatingPathways/MSigDB/allSets.RData	PROTEOLYSIS	184	20545	0.00958127	0.0202351	CTSH|CTSZ|RNF144B|ATP6AP2|TIMP1|FBXO6|CFD|MMP9|UBE2G1|UBE2A|SQSTM1|PREP|UBE2G2|USP25|CTSO|PSEN1|ATG4D|CTRL|UBE2L3|ATG4A|DERL2|CDC23|PLAU|FBXW2|UBE2D1|UBE2I|CTSB|SENP1|CASP2|FZR1|ARIH1|UBR3|CTSK|CTSS|ATG4B|LNPEP|UBE4A|ADAMTS5|ADAM10|C2|PCSK5|ACE|CASP7|CASP6|ANAPC2|PGC|CTSG|BMP1|VCP|MMP8|UHRF2|MMP12|SMURF1|ST14|ADAMTS9|TPP2|UBE2D2|MMP2|BTRC|SHH|MMP14|CASP8|NAPSB|FBXO22|APH1A|C9orf3|UBE2N|MBTPS1|PSM…
0_creatingPathways/MSigDB/allSets.RData	KEGG_LYSINE_DEGRADATION	43	20545	0.00962096	0.0202886	ALDH9A1|SUV39H1|WHSC1|AASDHPPT|EHMT2|TMLHE|NSD1|AASDH|ACAT2|SETMAR|SUV39H2|SETD1B|ALDH3A2|OGDH|GCDH|ECHS1|SUV420H1|ACAT1|WHSC1L1|SETD2|HADH|SETDB2|EHMT1|ASH1L|AASS|PLOD2
0_creatingPathways/MSigDB/allSets.RData	REACTOME_AUTODEGRADATION_OF_CDH1_BY_CDH1_APC_C	53	20545	0.00964424	0.0203074	PSMB2|PSMD12|PSMD10|CDC27|PSMA3|PSMD7|PSMC2|PSMC6|CDC23|PSMD11|UBE2D1|PSMD5|PSMB1|PSMD1|PSMC1|PSMD6|PSMA2|ANAPC2|RPS27A|PSMD8|PSMC5|PSMB7|CDC26|PSMD4|PSMD13|PSMB9|PSMB4|PSMA5|PSMB10|UBE2E1|PSMC3|PSMA7|PSMD9|CDC16|ANAPC5|PSMF1
0_creatingPathways/MSigDB/allSets.RData	KEGG_VEGF_SIGNALING_PATHWAY	70	20545	0.0097089	0.0204132	PPP3R1|MAPK1|PIK3CG|PIK3CB|VEGFA|NRAS|AKT3|NFATC3|RAC2|AKT1|PLA2G12A|MAPK12|MAPKAPK2|PLCG2|RAF1|HRAS|MAPK14|CASP9|PPP3R2|PLA2G12B|PIK3R5|SPHK2|PLA2G2D|PIK3R3|PIK3CA|MAPK3|MAPKAPK3|PLA2G6|PIK3R1|NFAT5|PIK3R2|BAD|MAPK13|PRKCB|MAP2K2|PLCG1|PPP3CC|PPP3CA|CDC42|AKT2|PTK2|KRAS|NFATC1|SPHK1|PRKCA|HSPB1
0_creatingPathways/MSigDB/allSets.RData	REACTOME_INTEGRIN_ALPHAIIB_BETA3_SIGNALING	27	20545	0.0097343	0.0204362	RASGRP1|ITGA2B|AKT1|VWF|TLN1|PDPK1|ITGB3|APBB1IP|SOS1|GRB2|FN1|CSK|RAP1A|PTPN1|SYK|SHC1|PTK2|RASGRP2|RAPGEF3
0_creatingPathways/MSigDB/allSets.RData	DNA_PACKAGING	35	20545	0.00987158	0.0206937	TOP2A|NCAPH|ASF1A|SIRT1|CHAF1B|NAP1L3|ACIN1|NUSAP1|AIFM2|SIRT5|CHAF1A|HELLS|NAP1L4|H1FNT|SET|SMARCA5|RSF1|HDAC5|KAT6A|SMC4|PAM|NAP1L1|ASH1L
0_creatingPathways/MSigDB/allSets.RData	BIOCARTA_ERK_PATHWAY	28	20545	0.00989115	0.0207041	MAPK1|MKNK2|MYC|RPS6KA1|IGF1R|ELK1|RAF1|SOS1|HRAS|GRB2|MAPK3|PTPRR|MKNK1|STAT3|MAP2K2|SHC1|GNB1|GNAS|ITGB1
0_creatingPathways/MSigDB/allSets.RData	GGCNRNWCTTYS_UNKNOWN	76	20545	0.0100511	0.0210078	RPS6KA3|USP9X|HCCS|ATP6V1E1|ELMO1|KDM6A|DNAJA2|C1orf131|ZBTB45|DDX24|PAFAH1B2|ANKH|RNF13|PATZ1|DHX30|RAB8A|IFI27L1|TUG1|RPE|MAPK8IP3|ZBTB3|RNF168|NEDD1|DNAJA1|CLC|SND1|RPL41|GABARAPL2|ENOX1|PIGN|TSC22D4|TBC1D17|SLC39A13|SNRPD2|SP2|GNPAT|EIF3L|CBLB|ISG20|NDUFS4|CELF1|LYVE1|ADSL|CANX|NR3C2|SMAP2|LCOR
0_creatingPathways/MSigDB/allSets.RData	REACTOME_PIP3_ACTIVATES_AKT_SIGNALING	27	20545	0.0101151	0.0211104	CREB1|CHUK|AKT3|AKT1|PDPK1|FOXO4|CASP9|RPS6KB2|BAD|TSC2|RICTOR|MAPKAP1|NR4A1|FOXO3|PTEN|MDM2|AKT2|PHLPP1
0_creatingPathways/MSigDB/allSets.RData	MEMBRANE_FUSION	28	20545	0.0101672	0.0211879	STX11|RABIF|GCA|VTI1B|GOSR2|SNAP29|BNIP1|STX6|VPS4B|VAPA|ATG7|RABEP1|VAMP3|CD9|SNAP23|EEA1|STAP1|LRMP
0_creatingPathways/MSigDB/allSets.RData	TRANSMEMBRANE_RECEPTOR_PROTEIN_SERINE_THREONINE_KINASE_SIGNALING_PATHWAY	46	20545	0.0102372	0.0213024	PEG10|LTBP2|HIPK2|EID2|SNX6|TGFBR1|HPGD|MAP3K7|RGMB|CDKN1C|BMPR2|TGFBR3|TGFB1|SMAD5|SMURF1|CDKN2B|GDF15|ACVRL1|GDF9|CITED2|STUB1|TGFBRAP1|SMAD2|ACVR2A|ACVR1B|SMAD3|SMAD1|ENG
0_creatingPathways/MSigDB/allSets.RData	CCCNNNNNNAAGWT_UNKNOWN	95	20545	0.0103033	0.0214084	RPS6KA3|C9orf72|IRF9|PHF8|DHRS9|ITGB1BP2|CDC45|LMO2|PPP2R3C|DNAJC7|AP1G2|THAP1|IER3|BRD3|KAT7|OSBPL11|TIAM1|SEPT7|SEC23B|CAMKMT|NR2F6|GIT2|TJAP1|FOXO4|TSPAN33|PRKACA|GMPR|ZNF174|DHX40|MORN4|MITF|CACNA1G|CNOT4|FLOT1|HSPG2|CNR1|NCDN|ADCY2|ACTN1|B3GALT6|CNOT1|MLLT6|IGF2R|NLK|SNAP25|PRKD2|USF1|CHD6|KPNA6|BAD|DEPTOR|IER2|CSNK2A1|CPEB4|AKAP12|RILPL2|TIA1|HEMGN|ATP5G2|SNX5|ZMYND8
0_creatingPathways/MSigDB/allSets.RData	REACTOME_SIGNALING_BY_BMP	22	20545	0.0103839	0.0215442	UBE2D1|BMPR2|SMAD5|SMURF1|FSTL1|SMURF2|UBE2D3|ACVR2A|SMAD1|BMP2|NOG|CHRDL1|SKI|BMPR1B
0_creatingPathways/MSigDB/allSets.RData	BIOCARTA_CCR3_PATHWAY	23	20545	0.0105039	0.0217613	MAPK1|RAF1|HRAS|CCR3|LIMK1|CFL1|MAPK3|PPP1R12B|RHOA|PRKCB|ROCK2|GNB1|GNAQ|PTK2|GNAS|PRKCA|PLCB1
0_creatingPathways/MSigDB/allSets.RData	REACTOME_CD28_DEPENDENT_PI3K_AKT_SIGNALING	21	20545	0.0106914	0.0221174	MAP3K8|CD28|CD86|AKT3|AKT1|PDPK1|CD80|MAP3K14|PIK3R3|PIK3CA|PIK3R1|PIK3R2|RICTOR|FYN|MAPKAP1|AKT2
0_creatingPathways/MSigDB/allSets.RData	DNA_DAMAGE_RESPONSESIGNAL_TRANSDUCTION	32	20545	0.0107122	0.0221281	CCNA2|AIFM1|EEF1E1|PML|RINT1|HUS1|CHEK1|RAD17|CIDEB|RAD1|SMC1A|MYO6|NAE1|PCBP4|TP73|ATR|SFN|NBN|FOXN3|IFI16|DYRK2
0_creatingPathways/MSigDB/allSets.RData	SNACANNNYSYAGA_UNKNOWN	85	20545	0.010818	0.022314	ZC4H2|ZNF180|RARA|MSL3|SMCR8|RBM41|CBLL1|RDH11|SESN2|CIAO1|BET1|NFXL1|PNKD|PEX26|AAK1|RNF10|CHM|JARID2|BUB1B|TMEM127|NMT1|STK10|OPA3|CNFN|ZNF569|TSPAN2|TTLL4|SERTAD3|INVS|CCDC25|MIER3|DCUN1D4|DTX2|ZNF570|MITF|MDH1|ATP5A1|RAB1B|MRPL42|NUDCD1|DYM|HCFC1R1|PSMD4|WNT9A|TMEM59|UBE2H|DMD|THOC6|HAUS1|TMEM208|UTP11L|C11orf74|LARS|DPM3|HMBOX1
0_creatingPathways/MSigDB/allSets.RData	MYELOID_CELL_DIFFERENTIATION	35	20545	0.0111393	0.0229434	PF4|LYN|MMP9|HCLS1|ACIN1|SNRK|KAT8|ALAS2|CSF1|CEBPG|NCOA6|DYRK3|RPS19|ETS1|KAT6A|ACVR2A|MAFB|FOXO3|ACVR1B|CDC42|IFI16|ZBTB16|CDK6
0_creatingPathways/MSigDB/allSets.RData	V$FOXJ2_01	174	20545	0.01131	0.0232611	FAM49A|RPS6KB1|CHCHD7|BUB1|MSL3|E2F5|KCTD15|BCL11B|HSF2|UBR1|SUPT4H1|SCML1|PRMT6|FEN1|IER3|CNTLN|DNAJB12|TBXAS1|DAAM1|EGR2|PRDM1|KLF3|BRIP1|MGLL|HOXC4|ORC4|SSH3|POLR3F|UCKL1|ACACA|GNAZ|ID2|PVRL1|FBXO11|SCAMP1|CSRNP3|KCNK10|TNR|TNF|GOLGA1|SCUBE3|IRS4|CLDN8|LTA|SLC10A7|FOXP2|BDH1|GFRA1|ATXN7L1|MITF|FSTL1|FLOT1|TRERF1|FAM122A|IMPDH1|RGMA|IFNA5|SOX6|NOVA1|HNF4A|ZBTB37|ATP2A2|NFIB|NCDN|PPP1CB|CDAN1|TR…
0_creatingPathways/MSigDB/allSets.RData	KTGGYRSGAA_UNKNOWN	74	20545	0.0113317	0.023272	CDCA7|PIM1|FYB|MCM6|FAM50A|SYNCRIP|MYC|EZH2|GDI1|RMI2|TOPBP1|BRMS1L|LUC7L2|SH3KBP1|SRSF1|DDB2|SEC61A1|PDS5A|RANBP1|POLD1|DLGAP4|MCM3|R3HDM1|BCAS3|MIS12|EPB41|USP32|NHLRC2|ORC1|SH3BP1|CCNJL|TRMT2A|WEE1|ZBTB8OS|MEPCE|CNBP|YARS|ZNF654|PRRT2|TUBA4A|SPRED1|RREB1|RBBP4|PRPF38A|ZADH2|GNAQ|ZHX2
0_creatingPathways/MSigDB/allSets.RData	PROTEIN_HOMOOLIGOMERIZATION	22	20545	0.0114058	0.0233902	DGKD|HPRT1|GOPC|BCL10|CDA|VWF|CCDC88C|RAD51|SCUBE3|AKR1C1|TP63|ACTN2|MUC20|ATPIF1|EIF2AK3|ALDH5A1|SYT1
0_creatingPathways/MSigDB/allSets.RData	PID_S1P_META_PATHWAY	21	20545	0.011459	0.0234652	S1PR3|SGPP1|GNA13|SGPL1|GNAI3|GNAZ|GNA12|SPHK2|GNAI2|GNA11|GNA15|ABCC1|GNAQ|SPHK1|GNAI1
0_creatingPathways/MSigDB/allSets.RData	KEGG_TGF_BETA_SIGNALING_PATHWAY	81	20545	0.011486	0.0234865	RPS6KB1|MAPK1|E2F5|MYC|TGFBR1|RBL1|IFNG|BMP4|BMPR2|EP300|ID4|PPP2R1B|TGFB1|ID2|SMAD5|THBS3|LTBP1|TGFBR2|SP1|TNF|TFDP1|SMURF1|TGFB3|ACVR1C|THBS1|CDKN2B|NODAL|MAPK3|ACVRL1|RBL2|ROCK1|SMURF2|RPS6KB2|PPP2CB|RHOA|CREBBP|SKP1|INHBB|FST|SMAD2|ACVR2A|ROCK2|SMAD3|SMAD1|BMP2|ID1|NOG|ID3|BMPR1B
0_creatingPathways/MSigDB/allSets.RData	POSITIVE_REGULATION_OF_CYTOKINE_BIOSYNTHETIC_PROCESS	25	20545	0.0116521	0.0237918	LTB|TLR1|TLR7|CD28|TLR8|ELANE|SPN|BCL10|AZU1|IRF4|TLR9|PRG3|TLR6|IL9|CEBPG|EBI3|IL27
0_creatingPathways/MSigDB/allSets.RData	KEGG_N_GLYCAN_BIOSYNTHESIS	44	20545	0.0116768	0.0238079	ALG13|MAN2A1|MGAT5|TUSC3|ALG2|MGAT4B|B4GALT1|MAN2A2|MGAT2|MOGS|MAN1A1|MGAT4A|ALG6|ALG5|MAN1B1|MGAT3|FUT8|DPAGT1|RPN1|RPN2|MAN1A2|GANAB|DDOST|ALG10|MAN1C1|DPM3|STT3A|STT3B
0_creatingPathways/MSigDB/allSets.RData	KEGG_GLYCOSYLPHOSPHATIDYLINOSITOL_GPI_ANCHOR_BIOSYNTHESIS	24	20545	0.0117937	0.0240115	PIGA|PIGB|PIGH|PIGL|PIGG|PIGX|PIGW|PIGZ|PIGS|PIGT|PIGF|PIGQ|PGAP1|PIGN|PIGM|PIGK|GPAA1|PIGV
0_creatingPathways/MSigDB/allSets.RData	PEPTIDYL_AMINO_ACID_MODIFICATION	59	20545	0.0118288	0.0240485	ITGB2|LYN|STAT1|MAGT1|STK4|TUSC3|SOCS1|MAP4K1|NAA15|HCLS1|P4HB|AKT1|UHMK1|NF2|EP300|CD80|PRMT7|NAA50|ABI2|KAT2B|RPN1|HIPK3|METAP2|NAA16|ABL2|TPST1|CREBBP|TNK2|IL12A|ABI1|DPM3|STT3A|STT3B|TPST2|F2R
0_creatingPathways/MSigDB/allSets.RData	REACTOME_IMMUNOREGULATORY_INTERACTIONS_BETWEEN_A_LYMPHOID_AND_A_NON_LYMPHOID_CELL	60	20545	0.0120287	0.0244197	TYROBP|CD96|ITGB2|ICAM1|LILRB2|LILRB4|AMICA1|LILRA1|ITGAL|LILRB3|HCST|CD8A|CD247|LILRB1|CD3G|CRTAM|CD3D|CDH1|ULBP2|ICAM3|CD160|FCGR2B|VCAM1|CXADR|ITGB7|PVR|HLA-C|CD200R1|B2M|CD19|IFITM1|PVRL2|SELL|ITGB1|CD34
0_creatingPathways/MSigDB/allSets.RData	PID_A6B1_A6B4_INTEGRIN_PATHWAY	46	20545	0.0121122	0.0245357	RXRA|RPS6KB1|LAMA5|AKT1|RXRB|CDH1|YWHAZ|EGF|YWHAB|HRAS|MST1|CASP7|GRB2|MET|COL17A1|LAMA2|ERBB3|PIK3CA|LAMB1|SFN|PIK3R1|LAMC1|ITGB4|CD9|LAMB2|SHC1|ERBB2|YWHAH|ITGB1|PRKCA|LAMA3|ITGA6
0_creatingPathways/MSigDB/allSets.RData	NEGATIVE_REGULATION_OF_CELLULAR_COMPONENT_ORGANIZATION_AND_BIOGENESIS	28	20545	0.0121205	0.0245357	MID1IP1|CAPG|TERF2|ERCC4|CLASP1|PAIP2B|APC|SET|THY1|LIMA1|EIF2AK3|HMGB1|KATNB1|ERCC1|CDC42|RTN4|YWHAH|GSN
0_creatingPathways/MSigDB/allSets.RData	PID_IL3_PATHWAY	27	20545	0.012171	0.0246027	CSF2RB|PIM1|IL3RA|PRKACB|CEBPB|YWHAZ|PRKACA|GRB2|JAK2|PIK3CA|PRKACG|STAT5A|PIK3R1|PTPN11|STAT5B|HDAC1|BCL2L1|GAB2|INPP5D|SHC1|ID1
0_creatingPathways/MSigDB/allSets.RData	REACTOME_CD28_CO_STIMULATION	31	20545	0.0122	0.02462	MAP3K8|LYN|CD28|CD86|AKT3|AKT1|PDPK1|PAK2|CD80|MAP3K14|GRB2|PIK3R3|PIK3CA|PIK3R1|PIK3R2|RICTOR|FYN|MAPKAP1|CDC42|AKT2|PAK1
0_creatingPathways/MSigDB/allSets.RData	BIOCARTA_ECM_PATHWAY	24	20545	0.0122143	0.02462	MAPK1|PIK3CG|TLN1|RAF1|HRAS|PIK3CA|MAPK3|PIK3R1|ROCK1|FYN|RHOA|DIAPH1|ARHGAP5|SHC1|PTK2|GSN|ITGB1
0_creatingPathways/MSigDB/allSets.RData	REACTOME_PURINE_METABOLISM	32	20545	0.0123125	0.0247826	AMPD3|GART|HPRT1|PFAS|CAT|AMPD2|DGUOK|DCK|GMPR|ADSSL1|AMPD1|ADAL|ADK|ADA|IMPDH1|PPAT|GDA|PAICS|NT5C2|ATIC|ADSL|GPX1|APRT|IMPDH2|NT5E
0_creatingPathways/MSigDB/allSets.RData	PID_AP1_PATHWAY	69	20545	0.0123812	0.024862	FOSL2|CDK1|TIMP1|MMP9|BCL2L11|MYC|BAG1|CREB1|PLAU|IFNG|NFATC3|EDN1|EP300|FOSL1|TGFB1|MAF|COL1A2|SP1|CCND1|GJA1|MAFG|PENK|ESR1|CTNNB1|EGR1|NR3C1|COPS5|CCL2|ETS1|CBFB|PTEN|ELF1|TCF7L2|MYB|JUND|TRIP6|NFATC1|MT2A|DUSP1|ATF3|JUN|FOS|FOSB
0_creatingPathways/MSigDB/allSets.RData	V$RORA2_01	139	20545	0.0123871	0.024862	EPHA7|FAM49A|MARCKS|RALGPS2|SLA|PIM1|RNF144B|RCOR1|CHMP2B|ZFP36L1|C1GALT1C1|CDYL|APEX2|ACSL3|KCTD15|AP1G2|BEND4|UBE2L3|CREB1|CTH|ARNTL|ASPH|CMTM6|SHKBP1|PVRL1|ABAT|UBE2R2|SSX2IP|ARF5|TAF5L|STEAP4|NTM|TMPRSS3|PCBP4|PLEKHH2|NPAS2|GLYR1|ABCA1|NRL|SHH|MMP14|ONECUT2|KDM3B|NMT2|LRRC8A|NLK|SORBS2|AP3D1|ZNF593|CACNA1A|SLC18A2|HOXB2|NAA40|IVNS1ABP|MGEA5|DMD|LNX2|CAMKK2|JMJD1C|PYGM|ATP8B2|ZADH2|TTBK2|DAB2|…
0_creatingPathways/MSigDB/allSets.RData	REACTOME_POST_TRANSLATIONAL_MODIFICATION_SYNTHESIS_OF_GPI_ANCHORED_PROTEINS	26	20545	0.0125929	0.0252392	PIGA|PIGB|PIGH|PIGL|PIGG|PIGX|PIGW|PIGS|PIGT|PIGF|PIGQ|SEMA6D|PGAP1|PIGN|PIGM|PIGK|GPAA1|DPM3|PIGV
0_creatingPathways/MSigDB/allSets.RData	MYAATNNNNNNNGGC_UNKNOWN	105	20545	0.0126292	0.0252762	EPB41L5|G3BP2|OSBP|ZNF503|PDZD8|TLE1|PRDM10|CDK17|SEL1L|PPP2R5D|LUC7L2|NSD1|TSSK2|FBXL20|SQLE|PAPOLG|PVRL1|MAF|RNF38|PRKACA|NDST2|BCAS3|MIS12|DOCK4|SEPT4|MORN4|TYK2|CENPF|C6orf62|SIX5|FGF3|PLA2G6|DAB1|ANP32A|TNPO2|AMD1|ASCL2|XBP1|DCTN2|PAQR6|FAM204A|BCL2L1|DMD|DPYSL2|ZNF277|NUTF2|RABAC1|CDC20|SRSF6|FKBP5|SYNE2|RBBP6|FKBP2|GPX1|NRXN3|FLI1|ZMYND8|TLE4|ETV5
0_creatingPathways/MSigDB/allSets.RData	V$ATF_B	181	20545	0.012774	0.02553	GPM6B|TRAF4|CAMK2D|PPM1A|CCNA2|YTHDC2|FAM174A|ATG5|ELAVL1|SEMA4C|APPBP2|TMEM39A|UCN|AFF4|PFAS|YWHAZ|PRR3|LTBP1|RAI1|ADAP1|NEK1|PNRC1|ABHD16A|FAM131A|BRE|FAM65A|RAD51C|SUV39H2|EPB41|PAFAH1B1|CD2AP|RING1|HAS1|NUPL2|RNF7|DNTTIP1|PNMA6A|CBX8|MITF|AHI1|GTF3C1|TRAP1|TEX14|GPBP1|OGDH|PRELID1|ATP6V0C|VPS37B|SNAP25|ING4|TSC22D2|TNFAIP1|PEG3|CHMP1B|IKBKB|RCAN1|ZFAND2B|UBE2B|OSBPL9|GNB4|ZNF593|PACRGL|NOL4|R…
0_creatingPathways/MSigDB/allSets.RData	ACTIN_CYTOSKELETON_ORGANIZATION_AND_BIOGENESIS	103	20545	0.0130475	0.0260399	FLNA|WASF1|CAPG|DOCK2|LATS1|EZR|ELMO1|DBN1|FGD2|ARPC1A|NF2|SSH1|CDC42EP2|PDPK1|DLG1|RND3|LLGL1|RHOJ|NCK1|TAOK2|LIMK1|MYH11|ANG|ARPC5|FSCN2|CFL1|MYOZ1|FGD5|AMOT|FGD4|SORBS1|DYNLL1|CDC42BPA|PACSIN2|ROCK1|PREX1|FLNB|SSH2|TESK2|RICTOR|EVL|DST|WASF3|RHOA|LIMA1|TSC1|NF1|WIPF1|ATP2C1|FSCN1|WASF2|DSTN|FGD6|ARHGEF17|CCDC88A|CDC42|CDC42EP5|RASA1|CYTH2|TTN|MTSS1|GSN
0_creatingPathways/MSigDB/allSets.RData	V$MYOGNF1_01	42	20545	0.0131403	0.026188	EPHA7|IL13RA1|TFAP2A|FBRS|PPM1L|NSD1|GNGT2|ACACA|APLN|PTCHD1|HOXB6|TUSC2|NFIA|ITGB8|PGF|BMF|IGSF22|B2M|ZNF593|NOV|ROCK2|KLF7|MTSS1|EMP1|BCL11A|IKZF2
0_creatingPathways/MSigDB/allSets.RData	RESPONSE_TO_VIRUS	45	20545	0.0131949	0.0262599	IFNGR2|PTPRC|IFNAR2|CCL5|IFNAR1|TLR7|FGR|POLA1|TLR8|CXCR4|CCL4|IFNGR1|LILRB1|PRKRA|FOSL1|TRIM22|TNF|RSAD2|BCL2|TARBP2|IRF7|BANF1|IFI44|IVNS1ABP|ISG20|ABCE1|BNIP3|CREBZF|BNIP3L|APOBEC3G
0_creatingPathways/MSigDB/allSets.RData	BIOCARTA_CSK_PATHWAY	21	20545	0.0132549	0.02634	PTPRC|PRKAR2B|CD247|PRKACB|ZAP70|CD3G|CD3D|PRKACG|PRKAR2A|CSK|PRKAR1A|CREBBP|GNB1|GNAS
0_creatingPathways/MSigDB/allSets.RData	KEGG_RNA_POLYMERASE	27	20545	0.0132724	0.02634	POLR1C|POLR2D|POLR2B|POLR3F|POLR1B|ZNRD1|POLR3K|POLR2K|POLR3H|POLR3G|POLR2L|POLR2J|POLR2E|POLR3C|POLR3B|POLR3GL|POLR2I|POLR3D|POLR1D
0_creatingPathways/MSigDB/allSets.RData	REACTOME_EGFR_DOWNREGULATION	24	20545	0.0132967	0.0263514	EPS15L1|SH3KBP1|AP2B1|STAM2|EGF|GRB2|CLTA|RPS27A|CLTC|AP2S1|AP2M1|STAM|AP2A2|EPS15|CBL|CDC42|SPRY1|SPRY2
0_creatingPathways/MSigDB/allSets.RData	REACTOME_SIGNALING_BY_FGFR	107	20545	0.013405	0.0265223	PRKCD|PRKAR2B|CDK1|ADRBK1|BRAF|MAPK1|CREB1|NRAS|CHUK|PRKACB|AKT3|AKT1|FRS2|PDPK1|ADCY9|FOXO4|PRKACA|CALM1|RAF1|YWHAB|SOS1|HRAS|GRB2|CASP9|RPS27A|ITPR2|FGF1|PIK3CA|MAPK3|PRKACG|ADCY2|FGF3|FGFR2|PRKAR2A|PIK3R1|MKNK1|PRKAR1A|RPS6KB2|BAD|TSC2|RICTOR|PPP2CB|FGFR1|MAPKAP1|ADCY3|NR4A1|MAP2K2|CALM3|PLCG1|SHC1|FOXO3|PTEN|CBL|MDM2|AKT2|KRAS|PDE1A|ITPR3|ADCY6|PRKCE|PHLPP1|GAB1|PRKCA|SPRY2
0_creatingPathways/MSigDB/allSets.RData	REACTOME_RNA_POL_II_TRANSCRIPTION_PRE_INITIATION_AND_PROMOTER_OPENING	37	20545	0.0134205	0.0265223	POLR2D|TAF1|GTF2E1|POLR2B|TBP|GTF2A2|CDK7|GTF2B|ERCC3|TAF5|TAF13|TAF11|GTF2A1|POLR2K|GTF2F2|POLR2L|POLR2J|TAF4|POLR2E|GTF2H3|GTF2H1|POLR2I|TAF10|GTF2F1
0_creatingPathways/MSigDB/allSets.RData	AMINO_ACID_AND_DERIVATIVE_METABOLIC_PROCESS	100	20545	0.0134862	0.0266151	GCLM|WARS|FAH|SLC7A7|ASL|BCKDHB|ALDH6A1|HPRT1|SMS|ASMTL|DDO|GSTZ1|P4HB|PRG3|ASRGL1|DIO1|AMT|NFS1|OAZ2|GLDC|SLC5A7|GOT1|MAT2B|SLC25A15|MARS2|MCCC2|HGD|GAD1|TYR|SLC3A1|KARS|OTUB2|MSRA|GOT2|ADI1|OAZ1|CCBL1|AIMP1|CDO1|HDC|YARS|GAMT|ALDH18A1|DIO2|SLC7A5|GCLC|FPGS|DDAH2|MTHFR|ETNK1|SLC7A6|YOD1|ATF4|PTS|ALDH5A1|SLC6A6|BCAT1|COLQ
0_creatingPathways/MSigDB/allSets.RData	V$MSX1_01	167	20545	0.0135336	0.0266573	EPHA7|MORC4|RAP2C|FLNA|ING3|JAK3|DLL1|EOMES|GNA13|RAB2A|THUMPD2|ELMO1|MCTS1|SOX4|CDK5|ELL2|KCTD5|SHOX2|GRK6|AFF3|KCNJ2|ARNTL|HOXC4|MDGA1|SPAG5|BTBD9|SHKBP1|SPOCK2|DLG2|GTPBP2|COL27A1|BCAR3|HSD3B7|CALM1|ZNF770|ADAM11|VCAM1|SLC4A2|FOXP2|FSCN2|IGF2BP3|MITF|FUT11|STMN4|TRERF1|GAD1|ELAVL2|DPY30|NCDN|SND1|AIG1|PKHD1|CDH5|HOXC6|KDM4A|MAML2|NXF1|NOL4|SIK3|MAP2K7|FAM13B|EHD4|RUNX1T1|ARL6IP5|GPR12|POU2F1|K…
0_creatingPathways/MSigDB/allSets.RData	REACTOME_CROSS_PRESENTATION_OF_SOLUBLE_EXOGENOUS_ANTIGENS_ENDOSOMES	45	20545	0.0135453	0.0266573	PSMB2|PSMD12|PSMD10|PSMA3|PSMD7|PSMC2|PSMC6|FCGR1B|PSMD11|PSME4|PSMD5|PSMB1|PSMD1|PSMC1|PSMD6|PSMA2|PSMA8|PSMD8|PSMC5|PSMB7|PSMD4|PSMD13|PSMB9|PSMB4|PSMA5|PSMB10|PSMC3|PSMA7|PSMD9|PSMF1|MRC1
0_creatingPathways/MSigDB/allSets.RData	KEGG_O_GLYCAN_BIOSYNTHESIS	26	20545	0.0135978	0.0267235	GALNT3|B4GALT5|C1GALT1C1|C1GALT1|GCNT1|GALNT7|GALNT10|GALNT6|GALNT11|GALNT12|B3GNT6|GALNTL5|WBSCR17|GALNT13|ST6GALNAC1|GALNT9|GALNT1|GALNT2|ST3GAL1
0_creatingPathways/MSigDB/allSets.RData	KEGG_PROTEASOME	41	20545	0.0136612	0.0268109	PSMB2|PSMD12|PSME3|PSMA3|PSMD7|PSMC2|PSMC6|PSMD11|PSME4|IFNG|PSMB1|PSMD1|PSMC1|PSMD6|PSMA2|PSMA8|PSMD8|PSMC5|PSMB7|PSMD4|PSMD13|PSMB9|PSMB4|PSMA5|PSMB10|PSMC3|PSMA7|POMP|PSMF1
0_creatingPathways/MSigDB/allSets.RData	BIOCARTA_RAS_PATHWAY	23	20545	0.013746	0.0269398	NFKB1|PIK3CG|CHUK|ELK1|AKT1|RELA|FOXO4|RAF1|HRAS|RALGDS|CASP9|PIK3CA|MAPK3|PIK3R1|BAD|BCL2L1|RHOA|RALBP1|CDC42
0_creatingPathways/MSigDB/allSets.RData	ACTIN_POLYMERIZATION_AND_OR_DEPOLYMERIZATION	23	20545	0.0138688	0.0271429	WASF1|CAPG|LATS1|CDC42EP2|NCK1|ANG|PREX1|EVL|WASF3|LIMA1|WIPF1|DSTN|CDC42EP5|RASA1|GSN
0_creatingPathways/MSigDB/allSets.RData	HEMOSTASIS	47	20545	0.0145136	0.0283657	PF4|NFE2|ENTPD1|F13A1|WAS|GPI|F8|VWF|F12|THBD|CD36|ITGB3|LMAN1|GNA12|GP1BA|MAGI2-IT1|HNF4A|ITGA2|GGCX|L3MBTL4|F2RL2|MMRN1|CD59|GNAQ|TFPI|FLI1|SERPINE1|HPS4|F2R
0_creatingPathways/MSigDB/allSets.RData	ACTIN_FILAMENT_BASED_PROCESS	113	20545	0.0145615	0.0284201	FLNA|WASF1|CAPG|DOCK2|LATS1|EZR|ELMO1|DBN1|FGD2|ARPC1A|NF2|MYO6|SSH1|CDC42EP2|PDPK1|DLG1|RND3|LLGL1|RHOJ|NCK1|TAOK2|LIMK1|MYH11|ANG|ARPC5|FSCN2|CFL1|MYOZ1|FGD5|AMOT|MYO9B|FGD4|SORBS1|DYNLL1|CDC42BPA|PACSIN2|ROCK1|PREX1|FLNB|SSH2|TESK2|RICTOR|EVL|DST|WASF3|RHOA|LIMA1|MYH10|TSC1|NF1|WIPF1|ATP2C1|FSCN1|MYL6|WASF2|DSTN|FGD6|ARHGEF17|CCDC88A|CDC42|CDC42EP5|RASA1|CYTH2|MYL6B|TTN|MTSS1|GSN
0_creatingPathways/MSigDB/allSets.RData	CELLULAR_PROTEIN_COMPLEX_ASSEMBLY	30	20545	0.0147982	0.0288422	EID2|PEX13|TAZ|SCO1|TGFBR1|ANLN|ADRM1|ADRB2|SURF1|COX15|NUP205|COX18|MIS12|AGRN|PICK1|PTK2B|NDUFS7|NDUFS4|SMAD3
0_creatingPathways/MSigDB/allSets.RData	NITROGEN_COMPOUND_METABOLIC_PROCESS	153	20545	0.0151092	0.0294078	GCLM|GCH1|GNE|WARS|FAH|SLC7A7|ASL|BCKDHB|ALDH6A1|HPRT1|SMS|ASMTL|DDO|SULT1A1|GLA|UAP1|GSTZ1|CHST7|CHST13|GCHFR|SULT1A2|P4HB|AKT1|GNS|PRG3|ASRGL1|DIO1|NAGK|GUSB|AMT|HSP90AA1|XYLT1|NFS1|OAZ2|GLDC|SLC5A7|GOT1|MAT2B|SLC25A15|HAS1|UGDH|MARS2|NANP|MCCC2|HGD|GAD1|TYR|SLC3A1|ASS1|KARS|ISCU|B3GALT6|MSRA|SLC35A3|GOT2|ADI1|OAZ1|EXT2|AIMP1|CDO1|HDC|CSGALNACT1|YARS|GAMT|ALDH18A1|DIO2|SLC7A5|GCLC|LARGE|FPGS|DD…
0_creatingPathways/MSigDB/allSets.RData	DNA_INTEGRITY_CHECKPOINT	23	20545	0.0152224	0.0295875	CDC45|CCNA2|PML|RINT1|HUS1|CHEK1|RAD17|TIPIN|RAD1|CDC6|NAE1|PCBP4|ATR|NBN|FOXN3
0_creatingPathways/MSigDB/allSets.RData	V$PAX3_B	86	20545	0.0152487	0.0295979	HIVEP1|BRAF|DLL1|BCL11B|ZNF711|BAZ1A|PURA|ZEB2|ELK1|GK|LRP8|NR4A3|HOXC4|PRRC2A|AP2B1|BHLHE40|PVRL1|DLG2|PPP1R10|PNRC1|IL24|DNAJC27|NPAS2|MITF|AGAP2|TRIM8|HNRNPD|RANBP6|ELAVL2|ONECUT2|DYNLL1|HOXC6|RPS8|RPL27A|BZW2|NNT|ZNF521|TNFAIP8|NR4A1|INTS7|ELOVL5|XPO1|ACVR2A|CANX|PROSC|KLF2|EIF5A|PHLPP1|ZMYM2|BTBD3|ZHX2
0_creatingPathways/MSigDB/allSets.RData	TAAWWATAG_V$RSRFC4_Q2	156	20545	0.0154094	0.029869	MORC4|RAP2C|HRK|CKMT2|COL1A1|GRB14|KCNQ5|ATP2A3|ARMCX6|CRTAP|STAG2|FGF13|TMEM71|WBP4|PURA|HDAC4|RAP2B|SHOX2|CTAGE5|USP13|BEX2|STRADB|FBXO11|PNMA1|RNF207|ADAM23|SLC9A5|KIAA0355|TCEA3|PI15|ARHGAP26|CTNND2|ARHGEF37|KCNN1|LGALSL|SLC8A3|TPP2|TP63|ZNF385B|ESR1|SLC2A4|VEZF1|DSPP|TRPS1|ELAVL4|NLK|SNAP25|DLC1|CUX1|ANKRD44|NFAT5|CPNE7|GNB4|ALDOA|TACSTD2|MYOCD|RASGEF1B|YARS|CAPN3|IP6K2|PRDX5|KTN1|FXR1|EDEM1…
0_creatingPathways/MSigDB/allSets.RData	IMMUNE_EFFECTOR_PROCESS	34	20545	0.0154497	0.0298869	FCN1|PTPRC|TLR7|TNFSF13|MALT1|TLR8|MAP3K7|CRTAM|TRAF6|TGFB1|C2|SLA2|RSAD2|BCL2|CEBPG|TARBP2|NCR1|IL12A|CD74|BNIP3|BNIP3L|APOBEC3G
0_creatingPathways/MSigDB/allSets.RData	CELLULAR_COMPONENT_DISASSEMBLY	32	20545	0.0154609	0.0298869	GZMA|SUPT16H|AIFM1|MOAP1|SMARCE1|SOD1|GZMB|ETF1|UPF1|CECR2|SET|PPT1|DFFA|HMGA1|BNIP3|MAZ|MTIF3|MTRF1|IRAK3|PMAIP1
0_creatingPathways/MSigDB/allSets.RData	ALCOHOL_METABOLIC_PROCESS	87	20545	0.015497	0.0299158	MBTPS2|ALDH3B1|ADH5|PDK3|G6PD|SOAT1|SLC35A2|CLN8|GMDS|CEL|HPRT1|ARPP19|TKTL1|NSDHL|PDK1|SOD1|CYP46A1|DHCR24|FBP1|PDK4|COQ2|UGDH|COQ3|ALDOB|ALDOC|ALDH1A3|FPGT|PFKL|ALDOA|UGP2|PFKM|CNBP|STARD3|PGLS|TSTA3|ETNK1|GFPT1|ADH4|ATF4|ABCG1|CHST15|FDPS|AKR1A1|PTEN|IRS2|SPHK1
0_creatingPathways/MSigDB/allSets.RData	REGULATION_OF_MAP_KINASE_ACTIVITY	61	20545	0.0157381	0.0303397	MBIP|TRIB2|DUSP22|PROK2|PIK3CB|CXCR4|MAP4K1|FPR1|SOD1|MAP3K9|TLR6|ADRB2|C5AR1|EGF|MDFI|TRIB1|KIAA1804|MAP3K2|PLCE1|TGFA|DUSP16|MADD|PDCD4|MAP3K11|C5|HIPK3|MAP4K5|SPRED1|LAX1|NF1|SPRED2|SHC1|PAK1|ERBB2|DUSP6|CD24
0_creatingPathways/MSigDB/allSets.RData	POSITIVE_REGULATION_OF_CELLULAR_PROTEIN_METABOLIC_PROCESS	69	20545	0.016023	0.0308471	LTB|LYN|TLR1|TLR7|CD28|TLR8|ELANE|SPN|BCL10|AZU1|IRF4|TLR9|HCLS1|UBE2D1|BMP4|PRG3|TLR6|TGFB1|CDC42EP2|ITLN1|CD80|NCK1|ATG7|CCND1|CCND3|TPPP|IL9|CEBPG|PPP2R4|EBI3|UBE2N|IL27|EIF2B5|TPP1|STUB1|AURKAIP1|TNK2|IL12A|SAMD4A|KATNB1|CCND2|CDC42EP5|EIF5A
0_creatingPathways/MSigDB/allSets.RData	BIOCARTA_MPR_PATHWAY	34	20545	0.0161755	0.0310982	PRKAR2B|CDK1|ACTR2|MAPK1|RPS6KA1|CCNB1|PRKACB|ACTR3|ARPC1A|ARPC1B|ARPC2|CDC25C|HRAS|PGR|ARPC5|MAPK3|PRKACG|PRKAR2A|PRKAR1A|GNB1|GNAS|GNAI1
0_creatingPathways/MSigDB/allSets.RData	TGASTMAGC_V$NFE2_01	183	20545	0.0162571	0.0312127	CD44|PPP2R2C|FBXO30|PSMD12|PADI4|SLC16A6|MMP9|PSMA3|EIF4E|SNX10|SQSTM1|PSMD7|BACH1|RBBP7|WDFY3|DYNC1H1|BAG2|RAB3D|SYTL1|NUDT11|AKIRIN2|AKT3|VDR|ABCA2|PSMD11|PRDM1|IDS|USP13|BTK|MLEC|E2F3|MPP5|PSMD1|ZMAT5|IL18RAP|FOSL1|PDE4D|HDAC3|ABCF3|CHPF2|ENO3|MAP4|VAT1|CDH23|ABCD1|ZBTB32|WDFY3-AS2|MDFI|FGF11|HSPA9|PAK6|SLITRK6|SLC26A1|RABEP1|GABARAPL1|LRRC2|LIMK1|SEPT4|TTC1|TLX2|DTX2|PLCD1|SFTPC|VASP|NEFH|TLL…
0_creatingPathways/MSigDB/allSets.RData	REACTOME_ASSOCIATION_OF_TRIC_CCT_WITH_TARGET_PROTEINS_DURING_BIOSYNTHESIS	23	20545	0.0163437	0.0313365	FBXO6|USP11|FBXW2|AP3M1|KIF13A|ARFGEF2|FBXO4|FBXW4|FBXL3|FBXL5|CCT2|CCT6A|CCT3|FKBP9|SPHK1|FBXW7
0_creatingPathways/MSigDB/allSets.RData	V$EGR3_01	85	20545	0.0163853	0.0313738	RALGPS2|HRK|C9orf72|FAM122B|KCNQ5|SIRT1|WDR44|VEGFA|MAN2A2|CGGBP1|MASTL|BMPR2|YME1L1|PRR3|XK|RANBP1|PRKACA|TP53I11|TAF11|CD3EAP|SMYD5|PTCHD1|PDGFB|TSGA10|PDZD7|CMAS|DYNLL1|EGR1|ITGB8|EGR3|TRMT2A|SRCIN1|SNAP25|CLTC|SFXN3|ERGIC3|CDKN2C|KLF5|FUS|ANKS1A|PDCD6IP|TBC1D10A|ATP8B2|SEC14L1|RBBP6|ERF|MYB|UBE2W|ZCCHC14|GPR176|UBASH3B
0_creatingPathways/MSigDB/allSets.RData	STRIATED_MUSCLE_DEVELOPMENT	40	20545	0.0167358	0.0319826	SVIL|TAZ|HDAC4|BMP4|MAPK12|TGFB1|MYF6|IGFBP3|MYH11|MYOD1|MYOZ1|CENPF|IFRD1|CBY1|NRD1|HDAC7|HDAC5|SIRT2|CACNB2|MYL6|MYL6B|MBNL1|TTN|MYEF2|CHRNA1
0_creatingPathways/MSigDB/allSets.RData	POSITIVE_REGULATION_OF_PROTEIN_METABOLIC_PROCESS	71	20545	0.0167485	0.0319826	LTB|LYN|TLR1|TLR7|CD28|TLR8|ELANE|SPN|BCL10|AZU1|IRF4|TLR9|HCLS1|UBE2D1|BMP4|PRG3|TLR6|TGFB1|CDC42EP2|ITLN1|CD80|NCK1|ATG7|CCND1|CCND3|TPPP|IL9|CEBPG|PPP2R4|EBI3|UBE2N|IL27|EIF2B5|TPP1|STUB1|AURKAIP1|TNK2|IL12A|SAMD4A|KATNB1|CCND2|FAF1|CDC42EP5|EIF5A
0_creatingPathways/MSigDB/allSets.RData	REACTOME_THROMBIN_SIGNALLING_THROUGH_PROTEINASE_ACTIVATED_RECEPTORS_PARS	31	20545	0.016999	0.0324173	MAPK1|GNA13|ARRB2|GNGT2|GNG2|GNG4|GNA12|GNG13|MAPK3|GNA11|GNB4|GNA15|F2RL2|GNG11|GNB1|GNAQ|GNG7|GNG12|ARRB1|F2R
0_creatingPathways/MSigDB/allSets.RData	DOUBLE_STRAND_BREAK_REPAIR	22	20545	0.0170359	0.0324438	POLA1|FEN1|SOD1|XRCC4|SETX|ERCC4|RAD51|UBE2V2|VCP|UBE2N|MRE11A|XRCC6|RAD52|RAD50|NBN|RAD21|LIG4
0_creatingPathways/MSigDB/allSets.RData	BIOCARTA_G1_PATHWAY	28	20545	0.0171823	0.0326787	CDK1|CCNE1|CDC25A|E2F1|TGFB1|CCNA1|CCND1|TFDP1|SKP2|TGFB3|CDKN2B|ATR|DHFR|HDAC1|RB1|CDK2|CDK4|SMAD3|ATM|CDK6
0_creatingPathways/MSigDB/allSets.RData	PID_HNF3A_PATHWAY	40	20545	0.0173582	0.0329527	SERPINA1|NCOA3|COL18A1|NDUFV3|SOD1|CEBPB|EP300|DSCAM|SCGB1A1|ATP5J|SP1|NKX3-1|KLK3|SHH|NFIB|ESR1|NFIA|XBP1|POU2F1|CREBBP|AP1B1|NFIC|NRIP1|JUN|FOS
0_creatingPathways/MSigDB/allSets.RData	V$MIF1_01	166	20545	0.0173766	0.0329527	CD44|NRGN|MYO1C|NEDD9|FGR|TBPL1|TUSC3|FASTKD2|MAGED1|FGF13|SOCS1|E2F5|GTF3C4|VEGFA|RASGEF1A|PNKD|SLC25A37|ARL4A|EFTUD2|CPEB2|PLA2G12A|TTC12|CCDC151|CBX4|DDX31|FAM160A2|NEK2|MDH1B|KIF3B|SMAD5|NAA60|DHX30|CARS|LRP2|PPME1|NCOA5|RNF25|KIAA0355|NAA20|CHCHD4|KCNRG|GLRA3|AP1M1|IQCD|ADK|TGFB3|STMN4|SMC1B|MDH1|RFX2|SHANK2|ELAVL2|TMEM109|MED25|MADD|NCDN|APH1A|DPAGT1|PRKCSH|DYNLL1|ITGB8|GFOD2|DNAJC1|LRRC46|…
0_creatingPathways/MSigDB/allSets.RData	V$AR_01	139	20545	0.0173962	0.0329527	FAM49A|SGK1|PER2|PIM2|BCL6|PRMT6|SIPA1|RAB10|ELL2|TNRC6A|PRDM1|UBE2Z|SYMPK|APPBP2|IL16|PANK1|PNPLA8|SNX1|FES|TMEM161B|XK|ID2|NCKIPSD|KCNA5|SLC43A1|NDST2|SLC9A5|KIF13A|CD36|SLC29A2|CALCRL|TRIM50|JAK2|TRERF1|TMEM52|SLITRK1|C6orf62|DAGLA|HNRNPD|NCDN|FXYD1|TGIF1|LRRC8A|R3HDM2|FAM162A|GOT2|DAB2IP|SNAP25|NAT14|LIFR|RTKN|FAM76B|TMED9|ZNF654|IP6K2|SF3B1|RBMS2|PA2G4|FOXJ3|KIAA1468|CBLB|TSC22D3|ECI1|TP53BP…
0_creatingPathways/MSigDB/allSets.RData	POSITIVE_REGULATION_OF_CATALYTIC_ACTIVITY	157	20545	0.0174517	0.0330135	ATP7A|STAT1|SERINC1|MALT1|APAF1|IRAK1|PROK2|PIK3CB|CXCR4|LPAR2|MAP4K1|PSEN1|NLRP3|AZU1|MOAP1|FPR1|MAP3K7|SOD1|DIABLO|MAP3K9|XRCC4|TRAF6|TLR6|ADRB2|PPAP2A|STRADB|PLCB2|C5AR1|EGF|ADORA3|MDFI|KIAA1804|TAOK2|VCP|STRADA|MAP3K2|IFNB1|CCND1|ALS2|CCND3|ANG|CCKBR|PLCE1|TGFA|SERINC2|CASP9|CARD10|AIFM3|CAP2|APOA5|PPP2R4|MADD|APH1A|UBE2N|PICK1|GIPR|MAP3K11|C5|THY1|MAP4K5|GNA15|ABL2|ERN1|ADRB1|TRAF7|NF1|RALBP…
0_creatingPathways/MSigDB/allSets.RData	REACTOME_REGULATION_OF_INSULIN_SECRETION	87	20545	0.0175679	0.0331891	MARCKS|FFAR1|PRKAR2B|SPCS3|PRKACB|GNGT2|SEC11A|SLC25A5|GNG2|PLCB2|PRKACA|GNG4|GNG13|ITPR2|CTNNB1|PRKACG|ISL1|GNAI2|GNA11|SNAP25|PRKAR2A|PRKAR1A|GNB4|CACNA1A|RAP1A|PLCB3|GNA15|CHRM3|VAMP2|IQGAP1|STXBP1|CACNB2|SPCS1|GNG11|CACNB3|SEC11C|GNB1|GNAQ|ITPR3|ADCY6|GNAS|GNG7|GNG12|SPCS2|RAPGEF3|KCNS3|PRKCA|GNAI1|PLCB1
0_creatingPathways/MSigDB/allSets.RData	LIPOPROTEIN_METABOLIC_PROCESS	32	20545	0.0176024	0.0331918	FNTB|PIGA|PIGB|PGGT1B|PIGH|CETP|CHM|PIGG|PIGZ|PIGS|PIGT|ATG7|PIGF|SCARF1|PPT1|PIGK|GPAA1|DPM3|PIGV
0_creatingPathways/MSigDB/allSets.RData	NEGATIVE_REGULATION_OF_CELL_PROLIFERATION	148	20545	0.0176163	0.0331918	S100A11|IL1B|CDKN3|WARS|GPNMB|EEF1E1|MAGED1|BTG2|TBRG1|COL18A1|CGRRF1|CHEK1|CNOT8|EMP3|GTPBP4|TNFRSF9|CDKN1C|BAP1|NOTCH2|EIF2AK2|CDKN2D|PRKRA|TOB1|LST1|NF2|CD33|NOX4|RARRES3|CDC6|FOXO4|BRCA2|SIRPG|TP53I11|RUNX3|TGFB1I1|GNRH1|ANG|KAT2B|OPRM1|AIF1|FABP3|CDKN2B|PDS5B|SSTR2|PRKRIR|APC|ACVRL1|CUL5|ING4|NDN|CDK10|AIMP1|GAS8|CDKN2C|CUL4A|MDM4|ETS1|TSC1|RBBP4|ATPIF1|NF1|ABI1|BTG1|NPM1|IFITM1|PTEN|IGFBP7|…
0_creatingPathways/MSigDB/allSets.RData	ORGAN_MORPHOGENESIS	137	20545	0.0178716	0.033628	SERPINF1|PF4|HCCS|C1GALT1|BRAF|ITGAX|PROK2|PML|TMEM176B|COL18A1|TLE1|TLE2|STX2|VEGFA|DGCR2|GAA|EPHB4|SOD1|TLE3|NOTCH2|EMCN|HTATIP2|FOXC1|TGFB1|LHX3|CDX1|FOXO4|EGF|ELN|AGGF1|HRAS|PAX3|ANG|AMOT|TGFB3|CEBPG|SHH|TBX1|ITGA2|ONECUT2|LAMB1|PROX1|FGF16|ACVRL1|COL9A1|HEY1|ROBO4|THY1|GNPAT|CCL2|SYK|ATPIF1|NF1|IL18|NPR1|LY6H|CEP290|ABLIM1|LSR|PAX5|ERAP1|BTG1|PKD2|CANX|HEY2|RASA1|EGFL7|FLI1|ENG|NRP1|SPHK1|RH…
0_creatingPathways/MSigDB/allSets.RData	PID_PI3K_PLC_TRK_PATHWAY	35	20545	0.0179043	0.0336449	PRKCD|CREB1|NRAS|AKT1|YWHAZ|PDPK1|YWHAB|SOS1|HRAS|CCND1|GRB2|AGAP2|CAMK2A|PIK3CA|EGR1|SFN|STAT5A|PIK3R1|BAD|PLCG1|SHC1|FOXO3|KRAS|YWHAH|GAB1
0_creatingPathways/MSigDB/allSets.RData	REACTOME_SRP_DEPENDENT_COTRANSLATIONAL_PROTEIN_TARGETING_TO_MEMBRANE	91	20545	0.0179766	0.033736	RPS4Y1|SPCS3|SRP54|SSR1|SRP19|SEC61A2|SEC11A|SEC61A1|RPL36A|SEC61G|RPL10A|RPS27A|TRAM1|RPS19|RPL14|RPS3|RPL11|RPL41|RPS28|RPL6|RPLP2|RPL24|RPS9|RPS6|RPN1|SEC61B|RPS8|RPS10|RPL3|RPL27A|RPN2|RPS25|RPL8|RPLP1|RPS5|FAU|SSR2|RPL18|RPLP0|RPL31|DDOST|SRPR|RPL36|RPL26L1|SSR3|SPCS1|RPL22|RPL15|SEC11C|RPS21|RPS15A|SPCS2|RPL35A
0_creatingPathways/MSigDB/allSets.RData	REACTOME_G_BETA_GAMMA_SIGNALLING_THROUGH_PI3KGAMMA	24	20545	0.018111	0.0339432	PIK3CG|AKT3|GNGT2|AKT1|GNG2|PDPK1|GNG4|GNG13|PIK3R5|GNB4|PIK3R6|RHOA|GNG11|GNB1|AKT2|GNG7|GNG12
0_creatingPathways/MSigDB/allSets.RData	PID_REELIN_PATHWAY	29	20545	0.0184848	0.0345779	VLDLR|RAPGEF1|CDK5|CRKL|LRP8|AKT1|LRPAP1|PAFAH1B1|CDK5R1|PIK3CA|DAB1|MAPK8IP1|GRIN2A|MAP3K11|PIK3R1|MAPK8|RAP1A|MAP2K7|FYN|CBL|ITGB1
0_creatingPathways/MSigDB/allSets.RData	WCTCNATGGY_UNKNOWN	76	20545	0.0184986	0.0345779	EIF2S1|FBXO8|BCL11B|BRIX1|CEP44|MRPS10|RAD1|METTL18|CHPF2|ATP6V1D|SECISBP2L|RFFL|HSD3B7|C1orf112|COX7A2|FAM65A|RRAGB|AMMECR1L|NLGN3|CCDC121|CLASP1|CHST14|ZNF287|HNRNPD|FIS1|ATP5G1|HIF1AN|FBXO15|RPL41|KCNJ16|PAN2|YBX1|SLC27A1|BCS1L|IER2|POLR3GL|TFB2M|PHTF1|TP53BP1|JMJD1C|ERCC1|ERF|GALNT2|SKIL|TCF4|CNST|ID1|JUN
0_creatingPathways/MSigDB/allSets.RData	PID_PS1_PATHWAY	46	20545	0.0188927	0.0352492	MAPK1|DLL1|FRAT1|MYC|PSEN1|TLE1|MAP3K7|PPP2R5D|APH1B|ADAM10|CCND1|APH1A|MAPK3|CTNNB1|APC|NLK|HNF1A|NEDD4|RBPJ|HDAC1|CSNK2A1|CREBBP|LRP6|CSNK1A1|DKK1|PSENEN|JUN|FOS
0_creatingPathways/MSigDB/allSets.RData	V$GATA2_01	98	20545	0.0189075	0.0352492	MAML3|BLCAP|CDC27|SYNCRIP|MFF|MCTS1|SYMPK|KRIT1|CAPZA1|HDAC3|PPOX|REPS2|PHF6|PCYT2|SP3|OAZ2|KLHL5|DNAJC27|UBTF|FAM131A|PAFAH1B1|PDLIM4|DPF3|VASP|AMOT|TMEM196|SLC8A3|GPBP1|EIF4G1|NCDN|HOXB6|VEZF1|ACTN1|NFIA|SHQ1|GRIN2A|PRKD2|DPH5|PPP2R2A|RPL8|ST7L|RBMS2|TUBA1B|UBE2H|PLXNC1|DPYSL2|KPNB1|NXPH3|HNRNPL|POLD4|NPNT|TTBK2|FKBP2|TRA2A|GNAS|SPOP|GATA3|GREM1|FBXW7|RBMS3
0_creatingPathways/MSigDB/allSets.RData	PID_WNT_NONCANONICAL_PATHWAY	32	20545	0.0189365	0.0352568	FLNA|MAPK9|FZD2|FZD5|MAP3K7|ARRB2|DAAM1|PRKCZ|FZD7|CAMK2A|TAB2|NLK|ROCK1|CHD7|MAPK8|RHOA|DVL2|CSNK1A1|CDC42|FZD6|CTHRC1
0_creatingPathways/MSigDB/allSets.RData	POSITIVE_REGULATION_OF_IMMUNE_SYSTEM_PROCESS	49	20545	0.0190225	0.0353703	PTPRC|TNFSF13|TRAT1|MALT1|CD28|ICOSLG|TLR8|IKBKG|CD1D|MAP3K7|MIA3|ZAP70|CRTAM|TRAF6|TGFB1|C2|SLA2|SIRPG|NCK1|NFAM1|EBI3|UBE2N|THY1|CD79A|SART1|FYN|CD47|IL12A|IL18|SOCS5|CD24
0_creatingPathways/MSigDB/allSets.RData	PID_NETRIN_PATHWAY	32	20545	0.0190637	0.0354005	MAPK1|PITPNA|ELMO1|DAPK1|NCK1|AGAP2|CAMK2A|PIK3CA|MAPK3|PIK3R1|FYN|RHOA|MAP2K2|NTN1|PLCG1|TRIO|CDC42|MYO10|PTK2|PAK1
0_creatingPathways/MSigDB/allSets.RData	CYTOKINE_PRODUCTION	71	20545	0.0191124	0.0354443	NOD2|LTB|TLR1|ATP6AP2|TLR7|MALT1|CD28|TLR8|ELANE|SPN|BCL10|NLRP3|NLRP12|AZU1|MAP3K7|CARD11|IRF4|TLR9|SOD1|IFNG|CRTAM|PRG3|TRAF6|TLR6|ABCA1|IL9|CEBPG|EBI3|IL27|MAST2|NOD1|SIGIRR|IL12A|IL18|INHBB|SMAD3|CARD8|SRGN|AFAP1L2|CD24
0_creatingPathways/MSigDB/allSets.RData	V$HTF_01	64	20545	0.0192226	0.035602	SGK1|SRP54|BCL11B|ZNF280C|TSSK2|HOXC4|SEC61A1|CWC25|PAK1IP1|PCYT2|MN1|COL1A2|CCND1|NPAS2|GBF1|TSHZ3|DNM3|SND1|RFX4|CPNE1|COG3|UBQLN1|CREB3L1|HM13|STAT3|ASXL2|FKBP14|RBM26|BUB3|HMGB1|ELF1|UFC1|STT3A|HMBOX1|ATRNL1|MORF4L2|SYT11|ZFHX3
0_creatingPathways/MSigDB/allSets.RData	REGULATION_OF_BODY_FLUID_LEVELS	56	20545	0.0193328	0.0357595	PF4|NFE2|ENTPD1|F13A1|CEL|WAS|GPI|F8|VWF|SLC22A4|F12|THBD|COPA|CD36|ITGB3|GUCA1B|LMAN1|GNA12|GP1BA|MAGI2-IT1|HNF4A|ITGA2|GGCX|L3MBTL4|F2RL2|NPR1|MMRN1|CD59|GNAQ|TFPI|FLI1|SERPINE1|HPS4|F2R
0_creatingPathways/MSigDB/allSets.RData	BIOCARTA_RHO_PATHWAY	32	20545	0.019406	0.0358479	ACTR2|ARHGAP1|ACTR3|ARPC1A|TLN1|ARHGAP4|ARHGEF11|ARPC1B|ARPC2|BAIAP2|LIMK1|ARHGEF5|ARPC5|CFL1|ARHGEF1|ROCK1|PPP1R12B|RHOA|DIAPH1|ARHGAP5|VCL|GSN|PIP5K1B
0_creatingPathways/MSigDB/allSets.RData	RESPONSE_TO_HORMONE_STIMULUS	33	20545	0.0194397	0.0358633	LYN|LATS2|LATS1|ME1|ABCA2|HCLS1|ADIPOR1|ADIPOR2|BRCA2|ANG|NCOA6|PDCD7|EIF2B5|GCLC|EIF2B3|TSC1|GSTM3|GATA3|RBM14|CD24
0_creatingPathways/MSigDB/allSets.RData	REACTOME_MRNA_SPLICING_MINOR_PATHWAY	39	20545	0.0194746	0.035881	POLR2D|POLR2B|PRPF8|SNRPB|EFTUD2|SF3B3|NCBP1|SNRPG|SRSF1|SF3B5|POLR2K|SF3B2|GTF2F2|POLR2L|PRPF6|SNRPD3|SNRPD1|POLR2J|SNRPD2|POLR2E|SF3B1|TXNL4A|SNRPF|POLR2I|SRSF6|SNRPE|GTF2F1
0_creatingPathways/MSigDB/allSets.RData	RESPONSE_TO_OTHER_ORGANISM	77	20545	0.0198416	0.0365096	S100A12|IFNGR2|NOD2|PTPRC|IFNAR2|CCL5|IFNAR1|TLR7|FGR|POLA1|TLR8|SPN|CXCR4|BCL10|CCL4|IFNGR1|AZU1|CFP|CD1D|LILRB1|TLR6|PRKRA|FOSL1|CAMP|ITLN1|TRIM22|TNF|RSAD2|BCL2|NOS2|TARBP2|STAB2|PGLYRP1|IRF7|NOD1|BANF1|IFI44|IVNS1ABP|ISG20|IL12A|ABCE1|BNIP3|CREBZF|BNIP3L|APOBEC3G|CD24
0_creatingPathways/MSigDB/allSets.RData	PID_ATR_PATHWAY	38	20545	0.0199564	0.0366732	CCNA2|HUS1|CHEK1|RFC3|RAD17|TIPIN|TOPBP1|RAD1|MCM2|CDC25A|YWHAZ|RAD51|CDC6|BRCA2|YWHAB|CDC25C|SMARCAL1|RPA1|PLK1|CEP164|ATR|NBN|RFC5|CDK2|MDM2
0_creatingPathways/MSigDB/allSets.RData	VASCULATURE_DEVELOPMENT	50	20545	0.0201233	0.0369319	SERPINF1|PF4|C1GALT1|PROK2|PML|VEGFA|EMCN|HTATIP2|FOXO4|EGF|AGGF1|ANG|AMOT|SHH|ACVRL1|ROBO4|THY1|ATPIF1|NF1|IL18|NPR1|ERAP1|BTG1|CANX|RASA1|EGFL7|SPHK1|RHOB
0_creatingPathways/MSigDB/allSets.RData	PROTEOGLYCAN_METABOLIC_PROCESS	21	20545	0.0202168	0.0370382	SGSH|CSGALNACT2|HPSE|CHST7|HS6ST1|CHST13|CHST8|HS3ST5|CHST14|CSGALNACT1|NDST1|CHST12|CHST11|HS3ST3B1
0_creatingPathways/MSigDB/allSets.RData	BIOCARTA_PROTEASOME_PATHWAY	27	20545	0.0202336	0.0370382	PSMB2|PSMD12|UBE2A|PSMA3|UBA1|PSMC2|PSMC6|PSMD11|PSMB1|PSMD6|PSMA2|PSMD8|PSMB7|RPN1|PSMB4|RPN2|PSMA5|PSMC3|PSMA7
0_creatingPathways/MSigDB/allSets.RData	COENZYME_METABOLIC_PROCESS	35	20545	0.020309	0.0371282	GCLM|ACOT9|ME1|MTHFD2|PDSS2|SOD1|COASY|ACLY|COQ2|PDHB|COQ3|ACOT4|GLRX2|GLYAT|MLYCD|MOCOS|ALDH1L1|SDHD|PDSS1|ACO2|MOCS2|NNT|GCLC|PGLS|SDHC|GPX1
0_creatingPathways/MSigDB/allSets.RData	TTGCWCAAY_V$CEBPB_02	57	20545	0.0204375	0.0373149	SPIB|VCAN|ZFP36L1|TXLNG|NFKBIE|SYNCRIP|RAB2A|SRPK1|B4GALT1|CEBPB|PPP1R3D|KCNJ2|TOB1|DENND2D|CKAP4|PRDX3|TRIB1|MAPK14|GSR|CUEDC1|HOXA5|IDH1|BMF|BNC2|SIK3|CITED4|KLF5|NAT9|IP6K2|DCAF6|CSDE1|LUZP1|ITPR3|SERPINE1|ETV6|RHOB
0_creatingPathways/MSigDB/allSets.RData	GLYCOPROTEIN_METABOLIC_PROCESS	90	20545	0.0204683	0.037323	OGT|MAGT1|AGA|TUSC3|GCNT1|ALG2|PSEN1|FUT7|POMT1|B3GALNT1|MGAT4B|FUT4|ST8SIA4|GALNT7|TNIP1|MOGS|GALNT6|LRP2|MAN2B1|MGAT4A|ALG6|TSPAN8|CLN3|ALG5|FUT2|ST8SIA2|ADAMTS9|FUT8|APH1A|COG7|ERP44|BACE1|RPN1|COG3|NGLY1|GALNT1|POMGNT1|MAN1A2|TRAK1|LARGE|SERP1|MGEA5|ABCG1|MAN1C1|DPM3|STT3A|GALNT2|STT3B|TSPAN7|PSENEN|GYPC
0_creatingPathways/MSigDB/allSets.RData	REACTOME_CA_DEPENDENT_EVENTS	28	20545	0.0206018	0.0375181	PRKCD|PRKAR2B|ADRBK1|MAPK1|CREB1|PRKACB|ADCY9|PRKACA|CALM1|PRKACG|ADCY2|PRKAR2A|PRKAR1A|ADCY3|CALM3|PDE1A|ADCY6|PRKCA
0_creatingPathways/MSigDB/allSets.RData	GGCKCATGS_UNKNOWN	60	20545	0.0208576	0.0379352	BASP1|HK2|BLVRB|CXCR4|RAB23|ACIN1|CENPO|RANBP1|DHX30|PRPF39|C14orf119|KCNK10|GOLGA1|CCND1|AMMECR1L|VSNL1|FUT8|SPTBN4|TRMT2A|MAP3K11|CCNI|BFAR|RSF1|GON4L|RUNX1T1|ESF1|CBFB|INTS7|NF1|CABP7|SMAP2|CCAR1|ZMYM2|SOCS2
0_creatingPathways/MSigDB/allSets.RData	GGAANCGGAANY_UNKNOWN	100	20545	0.0210002	0.0381454	EIF1AD|SNIP1|EIF2S1|G3BP2|SRP54|ATP6V1E1|XIAP|THUMPD3|PRKAB1|MAP4K1|MRPS23|TIMM8A|MED8|SEC11A|MBD1|SEC61A1|MRPS18A|EIF3K|PDAP1|ATP6V1D|PRPF3|EIF2S3|U2AF2|BAG6|RNF25|ZDHHC5|COX7A2|GLRX5|GYS1|SUPT6H|ZNF597|DDX55|SEC61G|UGGT1|UBL5|MRPL21|GGA1|PARVA|GPANK1|RRAS|PTPRCAP|CHMP2A|PSMB4|BANF1|COMMD6|PEX6|GIN1|COX6B1|UBXN1|TFB2M|ZNF48|POMP|TAF10|RUVBL2|MRPL43|ACVR2A|TMCO1|MRPS21|SNRPE|TTC17|EIF3H|CNST
0_creatingPathways/MSigDB/allSets.RData	REGULATION_OF_CELL_MIGRATION	27	20545	0.0218665	0.0396354	GTPBP4|PARD6B|NEXN|MIA3|NF2|ARAP3|AMOT|SHH|LAMB1|ACVRL1|CLIC4|THY1|NF1|VCL|PTEN|TRIP6|RTN4|SPHK1
0_creatingPathways/MSigDB/allSets.RData	KEGG_BASAL_TRANSCRIPTION_FACTORS	32	20545	0.0218765	0.0396354	TBPL1|TAF1|TAF9B|GTF2E1|TBP|GTF2A2|GTF2B|TAF5|STON1|TAF1L|TAF2|TAF5L|TAF13|TAF11|GTF2A1|GTF2F2|TAF6L|TAF4|GTF2H3|GTF2H1|TAF10|GTF2F1
0_creatingPathways/MSigDB/allSets.RData	YWATTWNNRGCT_UNKNOWN	64	20545	0.0219123	0.0396495	PCDH18|SPTSSA|VLDLR|AP1S2|TANK|PBX2|ASAP1|PNOC|PRDM1|ARNTL|SMAD5|CUL3|CYTH3|CACNA2D3|AMPD1|CTNND2|PSMA8|IMMP1L|CMTM4|TSHZ3|PSMC3IP|MYOZ3|PIK3R3|SNAP25|HEY1|ZMIZ1|PTPN1|POC1B|CPEB4|LZTS2|NR4A1|DMD|REEP3|CHD4|TSC22D1|DDX17|ATF3|ZFHX3
0_creatingPathways/MSigDB/allSets.RData	SECRETORY_PATHWAY	82	20545	0.0221126	0.0399608	CCL5|DOPEY2|CADPS|TMED10|COPB1|VTI1B|GOSR2|SEC22C|RAB2A|SNAP29|BET1|GOSR1|SCAMP2|EXOC5|NRBP1|YKT6|SCAMP1|SYTL4|TMX1|ARFGEF1|BAIAP3|ARFGEF2|LMAN1|RABEPK|ERGIC2|RIMS1|DOPEY1|COPG2|VAMP3|SEC22A|STX7|GBF1|COPE|COG7|AKAP3|SCAMP3|KIF1C|ERP44|RPH3AL|COG3|SNAPIN|SNAP23|ERGIC3|SEC22B|STX16|RAB14|COPZ1|RER1|ERGIC1|USE1|OPTN|KRT18|SYT1
0_creatingPathways/MSigDB/allSets.RData	REACTOME_GLYCOSAMINOGLYCAN_METABOLISM	106	20545	0.0222394	0.0401387	CD44|B4GALT5|VCAN|HS3ST4|HS6ST2|SGSH|CSGALNACT2|B3GNT7|HPSE|HEXB|CHST7|HS6ST1|CHST13|IDS|B4GALT1|NAGLU|GNS|GUSB|CHPF2|SDC4|HS2ST1|HAS3|SDC3|HMMR|NDST2|GPC1|HS3ST5|GPC4|IDUA|OGN|CHST14|HAS1|ARSB|B3GAT2|HSPG2|GXYLT2|UST|STAB2|AGRN|B3GALT6|B3GAT3|BGN|EXT2|HYAL2|CSGALNACT1|SLC9A1|B4GALT4|LYVE1|NDST1|GPC2|CHST15|CHSY1|ST3GAL3|CHST12|CHST11|B3GNT2|GPC6|ST3GAL1|B4GALT6|HS3ST3B1|SDC2
0_creatingPathways/MSigDB/allSets.RData	REACTOME_METABOLISM_OF_AMINO_ACIDS_AND_DERIVATIVES	184	20545	0.0222901	0.0401789	ASNS|CKMT2|GCLM|HAL|GLUL|PSMB2|KMO|PSMD12|PSMD10|PSAT1|PSMA3|FAH|DLD|ASL|KYNU|ALDH9A1|PSMD7|BCKDHB|ALDH6A1|SMS|PSMC2|GSTZ1|PSMC6|ACADSB|CTH|PSMD11|TMLHE|PSME4|ODC1|PCBD1|SLC6A8|PSMD5|PSMB1|GPT2|OAT|PSMD1|APIP|PSMC1|PSMD6|DIO1|TDO2|SAT1|PAOX|SQRDL|GRHPR|IVD|PSMA2|OAZ2|HSD17B10|PHGDH|MTAP|AMDHD1|GOT1|MAT2B|SLC25A15|PSMA8|AGMAT|TPH1|MCCC2|ACAD8|DBT|HGD|ARG2|ASS1|CPS1|OGDH|SLC25A2|PSMD8|PSMC5|PSMB7|G…
0_creatingPathways/MSigDB/allSets.RData	PID_P38_ALPHA_BETA_DOWNSTREAM_PATHWAY	38	20545	0.022345	0.0402266	EIF4E|CREB1|GDI1|CEBPB|HBP1|MAPKAPK2|RAB5A|MAPK14|MITF|NOS2|ESR1|MAPKAPK3|KRT8|MKNK1|USF1|ATF6|SLC9A1|CSNK2A1|ATF1|CSNK2A2|MEF2A|ELK4|MEF2C|JUN|HSPB1
0_creatingPathways/MSigDB/allSets.RData	YAATNRNNNYNATT_UNKNOWN	96	20545	0.0225234	0.0404964	EPHA7|SERPINF1|RBMS1|ZFP36L1|PHF8|HIVEP1|ELF4|CORO2A|COMMD10|PNOC|ACADSB|COL9A2|NOTCH2|SHOX2|SLC24A4|ASXL1|APIP|C14orf166|ACACA|MN1|IPO4|BHLHE41|CACNA1C|ELAVL2|TGIF1|CLRN1|MAGI1|ELAVL4|KCNJ16|BNC2|IKZF5|SESN3|LRP5|RCN1|TAF10|HOXB3|ACVR2A|ABLIM1|FOXN3|WSB2|ERF|SMAP2|CELF2|CREB5|MPPED2|ROBO3|ERG|MTUS1|DDX17|ZNF423|BMPR1B
0_creatingPathways/MSigDB/allSets.RData	LIPOPROTEIN_BIOSYNTHETIC_PROCESS	25	20545	0.0226885	0.0407256	FNTB|PIGA|PIGB|PGGT1B|PIGH|CHM|PIGG|PIGZ|PIGS|PIGT|ATG7|PIGF|PIGK|GPAA1|DPM3|PIGV
0_creatingPathways/MSigDB/allSets.RData	PID_FRA_PATHWAY	35	20545	0.0227085	0.0407256	FOSL2|TXLNG|MMP9|CCNA2|HMOX1|PLAU|NFATC3|EP300|FOSL1|THBD|COL1A2|SP1|CCND1|GJA1|MMP2|MGP|ITGB4|CCL2|ATF4|JUND|NFATC1|JUN|LAMA3
0_creatingPathways/MSigDB/allSets.RData	KEGG_RIG_I_LIKE_RECEPTOR_SIGNALING_PATHWAY	67	20545	0.0227995	0.0408371	RIPK1|NFKB1|FADD|TANK|MAPK9|IKBKG|TRAF3|MAP3K1|NFKBIB|ATG5|MAP3K7|DDX3Y|DDX58|IFIH1|OTUD5|CHUK|ATG12|TRAF6|MAPK12|RELA|TMEM173|TBK1|TNF|MAPK14|CXCL10|IFNB1|TRIM25|IFNA5|SIKE1|CASP8|IRF3|TBKBP1|IRF7|MAPK8|MAVS|IKBKB|CYLD|ISG15|MAPK13|CASP10|IL12A|AZI2
0_creatingPathways/MSigDB/allSets.RData	REGULATION_OF_DNA_METABOLIC_PROCESS	44	20545	0.0232192	0.0415362	S100A11|TNFSF13|CDC45|GTPBP4|RAD17|GMNN|TIPIN|TERF2|NF2|ERCC4|TGFB1|RAD51|CDC6|UBE2V2|CEBPG|ATR|UBE2N|MRE11A|KPNA2|SET|RAD50|NBN|KPNA1|IL7R|CDK2|ERCC1|POLH|CCDC88A
0_creatingPathways/MSigDB/allSets.RData	PID_BMP_PATHWAY	42	20545	0.0235739	0.0421175	PPM1A|MAPK1|XIAP|NUP214|MAP3K7|RGMB|BMP4|BMPR2|SMAD5|SMURF1|RGMA|TAB2|SMURF2|CTDSP2|FST|SMAD1|BMP2|NOG|PPP1R15A|CHRDL1|SKI|GREM1|CTDSPL|BMPR1B
0_creatingPathways/MSigDB/allSets.RData	V$AHR_01	57	20545	0.0242702	0.0433069	ZNF689|SUPT16H|ZFX|MKL1|GARS|C11orf57|NRF1|PAK6|SLC22A8|RUNX3|CCND1|PLAGL2|SENP3|VAMP3|RPL10A|DYNLL1|EGR1|NCAM1|NTRK3|NR3C1|PICALM|ZFC3H1|PCBP2|DMD|DPYSL2|TGIF2|KPNB1|POLD4|TTBK2|CYTH2|RTN4|MORF4L2|PRX|ITPR1|BCL11A|H1F0
0_creatingPathways/MSigDB/allSets.RData	REACTOME_NCAM_SIGNALING_FOR_NEURITE_OUT_GROWTH	64	20545	0.024645	0.0439202	COL1A1|COL5A1|CDK1|MAPK1|PRNP|COL9A3|CREB1|NRAS|COL9A2|ST8SIA4|COL5A2|COL1A2|RAF1|YWHAB|SOS1|HRAS|COL6A1|GRB2|GFRA1|ST8SIA2|COL3A1|CACNA1G|CACNB4|SPTBN4|AGRN|MAPK3|NCAM1|COL9A1|GFRA4|FGFR1|FYN|MAP2K2|CACNB2|ARTN|CACNB3|PTK2|KRAS|SPTAN1|SPTBN1|COL6A3
0_creatingPathways/MSigDB/allSets.RData	POSITIVE_REGULATION_OF_TRANSLATION	32	20545	0.0251579	0.044778	LTB|TLR1|TLR7|CD28|TLR8|ELANE|SPN|BCL10|AZU1|IRF4|TLR9|PRG3|TLR6|IL9|CEBPG|EBI3|IL27|EIF2B5|SAMD4A|EIF5A
0_creatingPathways/MSigDB/allSets.RData	REACTOME_DOWNSTREAM_SIGNALING_OF_ACTIVATED_FGFR	96	20545	0.0255395	0.0454001	PRKCD|PRKAR2B|CDK1|ADRBK1|MAPK1|CREB1|NRAS|CHUK|PRKACB|AKT3|AKT1|FRS2|PDPK1|ADCY9|FOXO4|PRKACA|CALM1|RAF1|YWHAB|SOS1|HRAS|GRB2|CASP9|ITPR2|FGF1|PIK3CA|MAPK3|PRKACG|ADCY2|FGF3|FGFR2|PRKAR2A|PIK3R1|PRKAR1A|RPS6KB2|BAD|TSC2|RICTOR|FGFR1|MAPKAP1|ADCY3|NR4A1|MAP2K2|CALM3|PLCG1|SHC1|FOXO3|PTEN|MDM2|AKT2|KRAS|PDE1A|ITPR3|ADCY6|PRKCE|PHLPP1|GAB1|PRKCA
0_creatingPathways/MSigDB/allSets.RData	TRANSFORMING_GROWTH_FACTOR_BETA_RECEPTOR_SIGNALING_PATHWAY	35	20545	0.0258819	0.0459008	PEG10|LTBP2|HIPK2|EID2|SNX6|TGFBR1|HPGD|MAP3K7|CDKN1C|TGFBR3|TGFB1|CDKN2B|GDF15|ACVRL1|GDF9|CITED2|STUB1|TGFBRAP1|SMAD2|SMAD3|ENG
0_creatingPathways/MSigDB/allSets.RData	SIG_REGULATION_OF_THE_ACTIN_CYTOSKELETON_BY_RHO_GTPASES	34	20545	0.0258861	0.0459008	FLNA|WASF1|ACTR2|CFL2|GDI1|ACTR3|AKT1|PAK2|PAK6|PFN2|LIMK1|FSCN2|VASP|CFL1|PAK7|MYLK2|ROCK1|GDI2|FSCN1|ROCK2|CDC42|PAK1
0_creatingPathways/MSigDB/allSets.RData	REACTOME_RNA_POL_III_TRANSCRIPTION	33	20545	0.0259974	0.0460405	POLR1C|SNAPC1|GTF3C4|TBP|BRF2|GTF3C3|SNAPC4|POLR3F|SSB|ZNF143|SNAPC3|POLR3K|POLR2K|NFIB|POLR3H|BRF1|POLR2L|POLR2E|POLR3C|POLR3B|POU2F1|POLR3GL|POLR3D|POLR1D
0_creatingPathways/MSigDB/allSets.RData	INFLAMMATORY_RESPONSE	121	20545	0.0263221	0.0465572	ALOX5AP|S100A12|S100A9|CYBB|S100A8|CCR2|CCR1|CCL5|LYZ|ABCF1|IL10RB|S1PR3|NFKB1|AOAH|CXCR4|CCL4|NLRP3|NFX1|CCR5|IRAK2|HDAC4|CXCL9|LTB4R|CCR7|CEBPB|LY75|NFATC3|MGLL|CXCL11|IL18RAP|C3AR1|PTAFR|RELA|CXCR2|NOX4|TNFAIP6|NMI|TGFB1|AGER|C2|KLRG1|ADORA3|ANXA1|IL13|FPR2|CXCL10|PLA2G7|CCR3|IL9|AIF1|PLA2G2D|ELF3|NFRKB|MEFV|C5|PTX3|VPS45|RIPK2|NOD1|AIMP1|CDO1|HDAC7|SIGIRR|PRDX5|TPST1|HDAC5|F11R|BLNK|AFAP1L2|F…
0_creatingPathways/MSigDB/allSets.RData	PID_P38_MK2_PATHWAY	21	20545	0.0265817	0.0469046	LSP1|CDC25B|CREB1|YWHAZ|MAPKAPK2|ETV1|RAF1|YWHAB|MAPK14|MAPKAPK3|SFN|TSC2|TCF3|YWHAH|HSPB1
0_creatingPathways/MSigDB/allSets.RData	V$ARP1_01	146	20545	0.0265848	0.0469046	CASK|NFE2|TRAF4|KLHL28|ELF4|ZFX|IRAK1|CFL2|PIK3CG|ASB12|ZNF711|SIPA1|TREML2|FBXL20|RNF34|MED8|CDC37L1|APOM|FCHSD1|FAM179B|DLG2|ARL4C|STAR|CDX1|CTLA4|NDST2|IL11RA|KIF13A|HAPLN1|SLITRK6|RUNX3|FOXP2|HTR1B|C1orf61|TGFB3|CACNA1G|RRAGD|TRERF1|PDGFB|TMEM150A|SLITRK1|CYP2E1|CDK5R1|ZNF644|SORBS1|MLLT6|NLK|HSPB8|CPNE1|PLK3|ENSA|FAM65B|ALDOA|MYOCD|AZIN1|RUNX1T1|ATF7IP|RASIP1|PITPNC1|DMD|LTBP3|POMP|JPH1|TGIF…
0_creatingPathways/MSigDB/allSets.RData	REGULATION_OF_CYTOSKELETON_ORGANIZATION_AND_BIOGENESIS	30	20545	0.0266441	0.0469507	MID1IP1|CAPG|LATS1|NEXN|NF2|CLASP2|CDC42EP2|NCK1|CLASP1|APC|LIMA1|TSC1|KATNB1|CCDC88A|CDC42EP5|RASA1|GSN
0_creatingPathways/MSigDB/allSets.RData	REGULATION_OF_IMMUNE_SYSTEM_PROCESS	64	20545	0.0269489	0.0474288	PTPRC|TNFSF13|TRAT1|MALT1|CD28|ICOSLG|TLR8|IKBKG|LAT|CD1D|MAP3K7|MIA3|ZAP70|CRTAM|TRAF6|LST1|SIT1|TGFB1|C2|SLA2|SIRPG|NCK1|TARBP2|NFAM1|EBI3|UBE2N|NCR1|IL27|THY1|CD79A|SART1|FYN|CD47|LAX1|IL12A|IL18|SOCS5|APOBEC3G|CD24
0_creatingPathways/MSigDB/allSets.RData	ORGANIC_ACID_METABOLIC_PROCESS	174	20545	0.0270166	0.0474888	GCLM|AKR1C3|GNE|ACOT9|WARS|FAH|SLC7A7|PTGS1|ASL|MSMO1|BDH2|BCKDHB|ME1|ALDH6A1|ARPP19|SMS|DDO|HPGD|GSTZ1|MTHFD2|FH|ACADSB|ADIPOR1|AKR1C2|PTGDS|SLC27A6|PRG3|PNPLA8|ASRGL1|DEGS1|SLC27A2|AMT|ADIPOR2|CYP4F3|NFS1|HSD3B7|ACLY|ACOX3|GLDC|GOT1|CPT1A|MAT2B|SLC25A15|ALOX12|AKR1C1|UGDH|MARS2|ACOT4|NANP|ECI2|MCCC2|CROT|GLYAT|HGD|GAD1|TYR|SLC3A1|MLYCD|ALDH1L1|KARS|AS3MT|ACOX2|PTGES3|MSRA|IDH1|GOT2|ADI1|ACO2|CY…
0_creatingPathways/MSigDB/allSets.RData	CELL_SUBSTRATE_ADHESION	37	20545	0.0271019	0.0475796	SGCE|ECM2|ITGB1BP1|VWF|NF2|THBS3|TAOK2|PPFIA1|COL17A1|ACTN2|ITGA2|ACTN1|SORBS1|ITGA11|ACVRL1|COL13A1|THY1|TESK2|TSC1|LYVE1|NF1|PKD2|PTEN|RASA1|CDK6
0_creatingPathways/MSigDB/allSets.RData	ATCMNTCCGY_UNKNOWN	46	20545	0.0272168	0.0477221	CCNG2|MAML3|AP1G1|WDR78|KDM5C|ATAD2|RBL1|MBD6|KDM3A|CALM1|UBE2D2|ATF5|MIER1|GIPC1|CLTC|UBE2B|FOXJ3|TSC1|ATF4|UBE2D3|POGZ|HSP90AB1|CCDC88A|HIVEP3|TCF12
0_creatingPathways/MSigDB/allSets.RData	REACTOME_G1_PHASE	34	20545	0.0272728	0.0477611	E2F5|CDK7|RBL1|CDKN2D|E2F3|E2F1|PPP2R1B|E2F2|CCND1|TFDP1|SKP2|CCND3|CDKN2B|RPS27A|CKS1B|RBL2|PPP2R2A|CDKN2C|PPP2CB|SKP1|RB1|CCND2|CDK4|CDK6
0_creatingPathways/MSigDB/allSets.RData	BIOCARTA_NKT_PATHWAY	28	20545	0.0273249	0.04777	IFNGR2|CCR2|CCR1|CD28|CXCR4|CCL4|IFNGR1|CCR5|CCR7|IFNG|TGFB1|IL18R1|IL4R|CCR3|TGFB3|IL12RB2|IL12RB1|CXCR3|IL12A
0_creatingPathways/MSigDB/allSets.RData	V$ATF6_01	116	20545	0.0273454	0.04777	LMBRD1|GCC1|COPB1|TFE3|OSBP|SYNCRIP|RAB2A|TNKS2|TBC1D23|SEC23A|ZFY|DUSP4|SRP19|EGR2|TLE3|SLC30A5|NTRK2|SRSF1|PPP1R10|DNAJB2|GNG4|SP1|DHX40|STAG1|VCP|GRB2|GFRA1|GBF1|HCRTR2|GPBP1|MADD|EGR1|EGR3|TPT1|PTOV1|JOSD1|ADAMTS3|GOLGB1|COQ10A|KDELR2|DENND5A|C11orf30|SEC62|ARF4|SCYL1|NOL4|SLC39A13|SLC35E1|STAT3|NR4A1|TOP1|ERC1|XPNPEP1|KDELR1|ELF1|ERF|JUND|NANS|ZFAND5|PPAPDC1B|ETV6|SYT11|TPM4|ZFHX3|KLF9
0_creatingPathways/MSigDB/allSets.RData	PID_P38_ALPHA_BETA_PATHWAY	29	20545	0.0275372	0.0480458	HCK|LYN|BLK|RIPK1|FGR|MAP2K6|DUSP10|MAP2K4|TRAF6|PAK2|MAPK14|RALB|MAP3K3|DUSP16|FYN|CDC42|PAK1|DUSP1
0_creatingPathways/MSigDB/allSets.RData	CARBOXYLIC_ACID_METABOLIC_PROCESS	172	20545	0.0279842	0.0487656	GCLM|AKR1C3|GNE|ACOT9|WARS|FAH|SLC7A7|PTGS1|ASL|MSMO1|BDH2|BCKDHB|ME1|ALDH6A1|ARPP19|SMS|DDO|HPGD|GSTZ1|MTHFD2|FH|ACADSB|ADIPOR1|AKR1C2|PTGDS|SLC27A6|PRG3|PNPLA8|ASRGL1|DEGS1|SLC27A2|AMT|ADIPOR2|CYP4F3|NFS1|HSD3B7|ACLY|ACOX3|GLDC|GOT1|CPT1A|MAT2B|SLC25A15|ALOX12|AKR1C1|UGDH|MARS2|ACOT4|NANP|ECI2|MCCC2|CROT|GLYAT|HGD|GAD1|TYR|SLC3A1|MLYCD|ALDH1L1|KARS|AS3MT|ACOX2|PTGES3|MSRA|IDH1|GOT2|ADI1|ACO2|CY…
0_creatingPathways/MSigDB/allSets.RData	REACTOME_METABOLISM_OF_VITAMINS_AND_COFACTORS	50	20545	0.0283059	0.0492656	FASN|RFK|TPK1|CYB5A|NAMPT|AASDHPPT|MTHFD1|SLC5A6|ACP5|PANK1|SLC19A1|NADK|COASY|NFS1|NMNAT3|PPCS|MOCOS|NADSYN1|CYB5R3|MOCS2|GSTO1|PNPO|NMNAT1|SLC2A3|DHFR|FLAD1|FPGS|PDXK|SLC25A16|MTHFR|SLC25A32
0_creatingPathways/MSigDB/allSets.RData	MAINTENANCE_OF_LOCALIZATION	22	20545	0.0285748	0.0496724	PTPRC|PDIA3|NFKBIE|GAA|SRI|MDFI|ALB|TONSL|PDIA2|SUPT7L|TOPORS|THY1|FAF1|SRGN|MXI1
0_creatingPathways/MSigDB/allSets.RData	REACTOME_PYRUVATE_METABOLISM_AND_CITRIC_ACID_TCA_CYCLE	38	20545	0.0286647	0.0497675	PDK3|DLD|SLC16A1|PDP2|PDK1|IDH3G|FH|SUCLA2|IDH3A|IDH2|L2HGDH|PDK4|SUCLG1|DLAT|PDHB|MDH2|PDHA1|CS|SDHD|OGDH|IDH1|ACO2|IDH3B|NNT|PDPR|SDHC
0_creatingPathways/MSigDB/allSets.RData	GCCNNNWTAAR_UNKNOWN	136	20545	0.0287205	0.0498032	TOX2|RALGPS2|TRIB2|CAMK2D|EPB41L5|MMP9|NPR3|PITPNA|KCTD15|SOX4|ZFP82|CCDC126|EML4|FES|HMGA2|ADAMTS5|COCH|MN1|H2AFX|C17orf53|SCUBE3|BHLHE41|SLC5A7|ALPL|DPF3|HPS3|FOXP2|OTX1|SFTPC|ABCA1|VASP|MITF|TGFB3|PDGFB|RAB33A|CA14|C6orf62|SHH|KCP|ISL1|GGA1|EGR1|RFX4|DAB1|MAGI1|LMBR1L|ELAVL4|EN2|SFXN5|CCBL1|MEF2D|ARID1A|LRP5|DALRD3|SIK3|NDUFAF3|TPP1|CDKN2C|RUNX1T1|FYN|MID1|UBE2D3|CSDE1|C1orf43|ZADH2|XPO7|ATP5G…
0_creatingPathways/MSigDB/allSets.RData	WWTAAGGC_UNKNOWN	133	20545	0.0289385	0.05012	RBMS1|FLNA|SLC16A6|IRAK1|CFL2|DLL1|SLC16A1|HBEGF|NRAS|SAP30L|SHOX2|SH2D1A|GRK6|SMARCA2|UCN|UBE2E2|ING2|MEIS1|ZNF207|SFXN4|WIPI1|PDE4D|PDLIM7|BHLHE40|XK|DLG2|SCUBE3|FGFRL1|SGCG|SLC22A8|PAX3|BRD4|OTX1|VASP|CFL1|COL3A1|PHKA1|CS|NFIB|MYOZ3|SLC2A4|VEZF1|ZNF644|RAB1B|SORBS1|NCAM1|TFAP2C|KDM4A|BNC2|CPNE1|SESN3|PPAP2B|CHD6|STAT5B|ALDOA|FDX1L|JDP2|SOX12|TPP1|RBMS2|GPR22|BBX|ETHE1|DYNC1LI1|SIAH1|SLC41A1|HS…
0_creatingPathways/MSigDB/allSets.RData	KEGG_BASE_EXCISION_REPAIR	32	20545	0.0290906	0.0503218	APEX2|LIG3|NEIL3|FEN1|POLE2|POLB|POLD1|PARP2|POLE3|UNG|MUTYH|POLL|PCNA|NTHL1|XRCC1|POLE|MBD4|POLD4|HMGB1|MPG|PARP1
0_creatingPathways/MSigDB/allSets.RData	PID_TAP63_PATHWAY	53	20545	0.0294269	0.0507831	PRKCD|FAS|TRAF4|TP53I3|DICER1|PML|CHUK|VDR|EGR2|FLOT2|HBP1|SMARCD3|EP300|SP1|PERP|AEN|IGFBP3|CLCA2|ADA|MFGE8|PLK1|TP63|SHH|GDF15|TFAP2C|ITGB4|IKBKB|DST|WWP1|NOC2L|SSRP1|CABLES1|MDM2|PMAIP1|GADD45A|DHRS3
0_creatingPathways/MSigDB/allSets.RData	POSITIVE_REGULATION_OF_LYMPHOCYTE_ACTIVATION	24	20545	0.0294291	0.0507831	PTPRC|TNFSF13|CD28|ICOSLG|ZAP70|TGFB1|SIRPG|NCK1|EBI3|THY1|SART1|CD47|IL12A|IL18|SOCS5|CD24
0_creatingPathways/MSigDB/allSets.RData	KEGG_INOSITOL_PHOSPHATE_METABOLISM	54	20545	0.0296708	0.0511378	IMPA2|SYNJ2|ITPK1|PIK3CG|PIK3CB|ALDH6A1|INPP5K|MINPP1|PIP4K2A|OCRL|INPP4A|PLCB2|PI4KB|PLCG2|IMPA1|SYNJ1|PLCD1|PLCE1|PIK3CA|PLCB3|PIP4K2C|INPP1|PLCG1|PTEN|PIK3C2B|PLCB4|PIP5K1B|INPP4B|PLCB1
0_creatingPathways/MSigDB/allSets.RData	TTANWNANTGGM_UNKNOWN	54	20545	0.0297375	0.0511904	CKMT2|CLU|CCDC109B|PBX2|STAG2|EOMES|JAKMIP2|BAZ1A|ZBTB25|ZNF281|PRDM1|AGBL2|TMEM62|EML4|DLG3|PPP2R5C|CUZD1|PENK|SLITRK1|TGIF1|CPNE1|RPL27A|TBX19|RUNX1T1|SIAH1|ACVR2A|ABLIM1|EGLN1|TPM3|CSNK1A1|FOXP1|MPPED2|IKZF2
0_creatingPathways/MSigDB/allSets.RData	PID_PI3KCI_AKT_PATHWAY	35	20545	0.0298215	0.0512726	CHUK|AKT3|AKT1|YWHAZ|HSP90AA1|PDPK1|FOXO4|PRKACA|RAF1|YWHAB|CASP9|SLC2A4|SFN|BAD|RICTOR|BCL2L1|MAPKAP1|TBC1D4|KPNA1|FOXO3|AKT2|YWHAH
0_creatingPathways/MSigDB/allSets.RData	AACYNNNNTTCCS_UNKNOWN	87	20545	0.0298884	0.0513254	WASF1|CDC40|TMEM33|CCDC150|PTCD3|PURA|RAD51B|COX7B|PNKD|NUP153|ARNTL|U2AF1L4|VPRBP|JARID2|ENOX2|KLHL20|PCGF6|PHF23|POLR1B|TSNAXIP1|PHF6|ADAM22|FOXO4|INVS|CRTC2|POC1A|CCDC25|SAP30|SMARCAL1|SKP2|B3GALNT2|ATF5|MDH1|BTRC|RPS27A|HOXA5|LAMTOR2|VAC14|C1QTNF1|IFRD2|MPI|RANBP10|CCDC90B|DDAH2|SREBF1|KBTBD8|CASZ1|ARHGAP9|KPNB1|PRPF19|CCDC6|C11orf74|HES1|PSENEN|ETV6
0_creatingPathways/MSigDB/allSets.RData	REACTOME_MITOCHONDRIAL_PROTEIN_IMPORT	47	20545	0.0302832	0.0519403	GRPEL1|HSPD1|MTX2|TIMM17A|TIMM17B|TAZ|TOMM5|IDH3G|COX17|PMPCB|TOMM70A|TIMM8A|TIMM22|COQ2|HSPA9|CHCHD4|SLC25A12|CS|TIMM8B|ATP5G1|ATP5A1|ATP5B|TIMM50|GFER|ACO2|BCS1L|TOMM20|SAMM50|DNAJC19|TIMM10|HSCB|TOMM22
0_creatingPathways/MSigDB/allSets.RData	PID_ALPHA_SYNUCLEIN_PATHWAY	33	20545	0.0305625	0.0523558	HCK|PRKCD|LYN|BLK|FGR|MAPK1|UBE2L3|PPP2R5D|FKBP1A|PLCB2|MAPK3|SNCA|GRK5|PARK7|BAD|FYN|CSNK2A1|STUB1|PTK2B|SYK
0_creatingPathways/MSigDB/allSets.RData	AMINE_METABOLIC_PROCESS	140	20545	0.0308923	0.0528375	GCLM|GNE|WARS|FAH|SLC7A7|ASL|BCKDHB|ALDH6A1|HPRT1|SMS|ASMTL|DDO|SULT1A1|UAP1|GSTZ1|CHST7|CHST13|SULT1A2|P4HB|GNS|PRG3|ASRGL1|DIO1|NAGK|GUSB|AMT|XYLT1|NFS1|OAZ2|GLDC|SLC5A7|GOT1|MAT2B|SLC25A15|HAS1|UGDH|MARS2|NANP|MCCC2|HGD|GAD1|TYR|SLC3A1|KARS|B3GALT6|MSRA|SLC35A3|GOT2|ADI1|OAZ1|EXT2|AIMP1|CDO1|HDC|CSGALNACT1|YARS|GAMT|ALDH18A1|DIO2|SLC7A5|GCLC|LARGE|FPGS|DDAH2|MTHFR|ETNK1|SLC7A6|ATF4|GNPDA1|PTS|…
0_creatingPathways/MSigDB/allSets.RData	KEGG_PRION_DISEASES	34	20545	0.0309184	0.0528375	IL1B|PRKX|CCL5|MAPK1|C1QC|C1QA|PRNP|PRKACB|ELK1|SOD1|HSPA5|C1QB|NCAM2|PRKACA|MAPK3|PRKACG|EGR1|NCAM1|STIP1|C5|LAMC1|FYN|MAP2K2
0_creatingPathways/MSigDB/allSets.RData	BIOCARTA_P53HYPOXIA_PATHWAY	21	20545	0.03101	0.0529302	CSNK1D|TAF1|NFKBIB|AKT1|EP300|HSP90AA1|HIC1|IGFBP3|RPA1|MAPK8|CSNK1A1|ATM|MDM2|GADD45A
0_creatingPathways/MSigDB/allSets.RData	POSITIVE_REGULATION_OF_TRANSCRIPTION_FACTOR_ACTIVITY	23	20545	0.031063	0.0529569	NOD2|BCL10|CARD11|EP300|RELA|PRDX3|TNF|CEBPG|CAMK2A|NFAM1|UBE2N|IKBKB|ERC1|NPM1|MAP3K13|JMY
0_creatingPathways/MSigDB/allSets.RData	V$EVI1_02	125	20545	0.0312431	0.0531997	FAM46A|FAM49A|PTPRC|CHCHD7|SLC7A3|SRPK2|LRR1|LMO2|KYNU|SYNCRIP|BCL6|RAB11FIP1|BCL11B|VASN|NRAS|MTMR10|RHOG|TOB1|WDR82|CRAT|FOPNL|RASGRF2|PDS5A|CNP|EVX1|RAI1|ABCB7|ARPC2|NCAM2|DCAF11|ZFPM1|NDST2|SLC25A14|HS3ST5|SCUBE3|TUG1|MYCT1|AMMECR1L|CTNNA3|GLYR1|GAD1|CCDC64|ADPRHL1|SLC37A4|ISL1|PROX1|LRRC8A|KCNJ16|ENOX1|C18orf25|RASD1|ADAMTS3|CPNE1|RBM39|MAP4K5|RUNX1T1|DMD|SLC9A9|MYL6|VAMP1|MBNL2|SOX11|STON2|…
0_creatingPathways/MSigDB/allSets.RData	RESPONSE_TO_HYPOXIA	27	20545	0.031323	0.053267	PML|CXCR4|VEGFA|HSP90B1|EP300|ALAS2|ANG|PDIA2|CREBBP|NF1|BNIP3|EGLN1|SMAD3|NARFL|PLOD2|CD24|EPAS1
0_creatingPathways/MSigDB/allSets.RData	LIPID_BIOSYNTHETIC_PROCESS	93	20545	0.0313579	0.053267	PIGA|PTGS1|PIGB|PI4K2A|PIGH|CHPT1|HPGD|NSDHL|PDSS2|SOD1|ADM|PTGDS|PRG3|LPCAT1|PIGG|DEGS1|ST8SIA5|PI4KB|CERS5|DHCR24|PIGZ|PIGS|PCYT2|HSD3B7|PEX7|PIGT|IMPA1|HSD3B1|PIGF|ANG|DGAT2|PLCE1|TFCP2L1|SGMS2|ST6GALNAC6|NR0B1|PTGES3|MVK|PDSS1|CYP39A1|UGCG|LTA4H|CNBP|SCP2|LARGE|SGMS1|MIF|PIGK|ETNK1|PEMT|CD74|FDPS|GPAA1|DPM3|PIGV|AGPS
0_creatingPathways/MSigDB/allSets.RData	EMBRYONIC_DEVELOPMENT	52	20545	0.0315985	0.0536114	BCL10|CDK5|SOD1|UBR3|SMAD5|ADAM10|MDFI|FTO|PBX1|NCOA6|SHH|TBX1|CDK5R1|CELSR1|PTPRR|TRIM15|TNFAIP1|RICTOR|NASP|KIAA1217|NANOG|CEP290|SMAD2|LSR|NR5A2|RASA1|SMAD1|KLF4|PBX4|MBNL1|PBX3|SLIT2
0_creatingPathways/MSigDB/allSets.RData	ACCTGTTG_UNKNOWN	141	20545	0.032218	0.0545607	SLC7A3|MKNK2|YPEL1|COL18A1|NONO|NUDT11|USP30|ARL4A|CCDC112|SHOX2|GRAMD3|HAP1|OSBPL11|RAPGEF6|EML4|OCRL|PGM3|RAB5C|ABR|MAN1A1|ZC3H18|NRF1|KIF13A|RWDD2A|PCBP4|SEL1L3|PHLDB3|NANOS1|CBLN4|ATAD5|NPAS2|RIMS1|SYT17|ATP6V1C2|AHI1|CLIP1|SESTD1|ZER1|SNCA|GABARAPL2|NR3C1|C19orf57|GALR1|KPNA6|BPTF|WDPCP|DOC2A|PICALM|DST|EHD4|RASGEF1B|YARS|UBE2E1|LRRC8C|DDAH2|HERC4|ATXN1|TBC1D10A|ECEL1|ELOVL5|WDR1|FOXO3|CACNB…
0_creatingPathways/MSigDB/allSets.RData	TRANSMEMBRANE_RECEPTOR_PROTEIN_TYROSINE_KINASE_SIGNALING_PATHWAY	80	20545	0.0322351	0.0545607	PTPRJ|IRS1|SOCS1|RAPGEF1|FLT3|IGF1R|NTRK2|AKT1|MPZL1|FRS2|ADRB2|PDPK1|REPS2|FOXO4|EGF|BAIAP2|CD3EAP|GRB2|TGFA|DOK1|ERBB3|PIK3R3|AGRN|SORBS1|NTRK3|PICK1|PIK3R1|PTK2B|ERBB2IP|FIBP|LCP2|ABI1|GRB7|EPS8|SHC1|GRB10|UTP11L|EPS15|CEP57|FLT4|CBL|ERBB2|GAB1|INSR|AFAP1L2|PTPRG|MTSS1
0_creatingPathways/MSigDB/allSets.RData	INTRACELLULAR_RECEPTOR_MEDIATED_SIGNALING_PATHWAY	21	20545	0.0323115	0.0546246	MED14|MED13|PPARGC1B|MED1|SLA2|MED30|ESR2|ARID1A|THRAP3|MED16|MED17|UBR5|RBFOX2|YWHAH
0_creatingPathways/MSigDB/allSets.RData	REACTOME_SIGNALING_BY_INSULIN_RECEPTOR	104	20545	0.0327597	0.0553162	PDE3B|RPS6KB1|CDK1|IRS1|PPM1A|MAPK1|EIF4E|ATP6V1E1|ATP6V0E1|PIK3CB|PRKAB1|NRAS|PRKAA1|ATP6V0D1|TLR9|ATP6V1F|ATP6V1H|FRS2|STRADB|CAB39L|ATP6V1E2|ATP6V1D|CAB39|PDPK1|PRKAA2|ATP6V1A|ATP6V1G3|RAF1|YWHAB|SOS1|HRAS|STRADA|GRB2|ATP6V1C2|DOK1|EIF4G1|PRKAG2|FGF1|PIK3CA|MAPK3|ATP6V0C|FGF3|PIK3R4|FGFR2|PRKAB2|ATP6V0D2|PIK3R1|RPS6|ATP6V0B|PIK3R2|ATP6V0A2|TSC2|ATP6V1G1|FGFR1|MAP2K2|TSC1|EIF4B|SHC1|GRB10|STK11…
0_creatingPathways/MSigDB/allSets.RData	SPHINGOLIPID_METABOLIC_PROCESS	26	20545	0.0329835	0.0556276	SERINC1|SGPL1|GLA|ASAH1|NSMAF|ST8SIA5|CERS5|SPTLC1|CLN3|B4GALNT1|PSAP|SGMS2|ST6GALNAC6|UGCG|PPT1|LARGE|SGMS1|CERK|SPHK1
0_creatingPathways/MSigDB/allSets.RData	CHROMATIN_REMODELING	25	20545	0.0334334	0.0563194	SIRT1|SUPT4H1|INO80|PBRM1|SIRT5|HELLS|SUV39H2|KAT2A|SMARCC1|TAF6L|ARID1A|BPTF|RSF1|NASP|HMGA1|HDAC5|RBBP4|BNIP3
0_creatingPathways/MSigDB/allSets.RData	SMALL_GTPASE_MEDIATED_SIGNAL_TRANSDUCTION	83	20545	0.0336573	0.0566292	RGS19|RASGRP1|ELMO1|LAT|PDK1|CRKL|NOTCH2|ARHGAP1|FGD2|RRAD|RHOG|ARHGDIA|KRIT1|ARHGAP4|ABR|GTPBP2|ARAP3|SOS1|ALS2|LIMK1|GRB2|ABCA1|PLCE1|CFL1|FGD5|MYO9B|FGD4|CDC42BPA|APOE|RHOD|ROCK1|RRAGC|RTKN|RRAS|PARK7|RASSF1|ARHGAP29|RASL10A|RHOA|ARHGAP5|RREB1|TNK2|G3BP1|TSC1|NF1|RALBP1|SGSM3|GNB1|FGD6|RHOB|VAV3
0_creatingPathways/MSigDB/allSets.RData	PID_EPHRINB_REV_PATHWAY	30	20545	0.0338378	0.0568652	HCK|LYN|BLK|FGR|CXCR4|ITGA2B|MAP3K7|EPHB4|MAP2K4|TIAM1|EFNB2|ITGB3|EFNB1|PIK3CA|PIK3R1|MAPK8|FYN
0_creatingPathways/MSigDB/allSets.RData	V$GNCF_01	70	20545	0.0340255	0.0571128	MRVI1|RPS6KB1|NFE2|GPR155|BCL11B|TUBD1|ARMC8|GK|TNRC6A|AAK1|KCNJ2|HOXC4|IL2RA|ZFYVE1|GNAZ|RASAL1|BHLHE40|CTNND2|EXOSC9|C1orf61|SLITRK1|NFIB|HOXB6|PSMC3IP|TRPS1|ITGB8|MLLT6|INTS8|HOXC6|CPNE1|DRAM2|AMD1|CLUAP1|ERBB2IP|DMD|CHD2|SOCS5|USP34|NFIL3|NOG|INSR|MEF2C|FLT1|BCL11A
0_creatingPathways/MSigDB/allSets.RData	YTTCCNNNGGAMR_UNKNOWN	45	20545	0.0342036	0.0573438	IL2RG|SSBP3|ARID4A|WHSC1|DNAJC24|TOPBP1|CAPZA1|HSD3B7|PPME1|IPO4|CCDC25|C1orf122|GRHL3|ADCY2|RPL41|SCARF1|DALRD3|NDUFAF3|ST7L|CPEB4|TUFM|TAOK1|MYH10|AP1B1|APBA1|SMAD3|PCDH12
0_creatingPathways/MSigDB/allSets.RData	REACTOME_REGULATION_OF_APOPTOSIS	54	20545	0.0343556	0.0575303	PSMB2|PSMD12|PSMD10|PSMA3|PSMD7|MAGED1|PSMC2|PSMC6|PSMD11|PSME4|PSMD5|PSMB1|PSMD1|PSMC1|PSMD6|PAK2|PSMA2|DAPK1|PSMA8|CASP9|RPS27A|PSMD8|PSMC5|PSMB7|PSMD4|PSMD13|PSMB9|PSMB4|PSMA5|PSMB10|PSMC3|PSMA7|APPL1|PSMD9|PSMF1
0_creatingPathways/MSigDB/allSets.RData	PHOSPHOINOSITIDE_BIOSYNTHETIC_PROCESS	23	20545	0.0344908	0.0576886	PIGA|PIGB|PI4K2A|PIGH|PIGG|PI4KB|PIGZ|PIGS|PIGT|IMPA1|PIGF|PIGK|GPAA1|DPM3|PIGV
0_creatingPathways/MSigDB/allSets.RData	V$SRF_01	50	20545	0.0348278	0.0581834	MRVI1|FLNA|ITGB1BP2|TAZ|SCOC|ANXA6|EGR2|ACTR3|FOSL1|TGFB1I1|MYH11|CFL1|THBS1|TPM1|KCNMB1|ACTN1|EGR1|EGR3|CALD1|IGF2-AS|CA3|PLCB3|GPR20|IER2|CD248|SETD2|MYL6|WDR1|VCL|MUS81|FOS|FOSB
0_creatingPathways/MSigDB/allSets.RData	ACAWYAAAG_UNKNOWN	95	20545	0.0349826	0.058373	CASK|CHMP2B|REM2|TBPL1|NUMB|NARF|TMSB4X|DOCK11|AKIRIN2|SHOX2|RPRD2|HSD11B1|EXOC5|EML4|PAPD5|ANKH|C14orf166|ABR|ATAT1|CSRNP3|CDX1|HSD3B7|H2AFX|RYBP|OAZ2|ZC3H6|GPC4|DOCK4|EYA3|CLASP1|PBX1|GAD1|KCNE1|SMARCC1|CLC|SIX5|EPHB3|ELAVL4|FN1|HEY1|ARHGAP20|NOL4|DDX6|LIX1L|RNF122|ZBTB40|SPAG9|HNRNPA0|MYH10|ZNF277|PDGFA|RNF44|PAM|HOXB7|CHN2|REV1|DKK1|LCOR|RAG2
0_creatingPathways/MSigDB/allSets.RData	WYAAANNRNNNGCG_UNKNOWN	60	20545	0.0351267	0.0585445	SUPT4H1|E2F8|SLC43A2|PPP2R5E|DCP1A|ULK1|ELK3|MGLL|SMC3|CBLN4|TMEM56|ST8SIA2|C6orf62|HOXA5|VASH1|RFX4|PHC2|HYAL2|PHOX2A|SRSF3|GABRA1|NOL4|CDKN2C|KDM2A|NR4A1|HNRNPA0|C1orf43|PCF11|ERF|CSTF3|DUSP6|ETV6|RHOB|SOCS2|FERMT2
0_creatingPathways/MSigDB/allSets.RData	REACTOME_PREFOLDIN_MEDIATED_TRANSFER_OF_SUBSTRATE_TO_CCT_TRIC	23	20545	0.0353865	0.0588704	TUBB6|TUBB1|VBP1|ACTB|TUBB4B|TUBA1C|CCT2|PFDN2|TUBA4A|CCT6A|TUBB2A|CCT3|PFDN5|TUBA1A
0_creatingPathways/MSigDB/allSets.RData	BIOCARTA_MCALPAIN_PATHWAY	25	20545	0.0354055	0.0588704	CAPN2|PRKAR2B|MAPK1|EZR|PRKACB|CAPN1|TLN1|EGF|HRAS|MAPK3|PRKACG|PRKAR2A|PRKAR1A|CXCR3|PTK2|ITGB1
0_creatingPathways/MSigDB/allSets.RData	CELL_MATRIX_ADHESION	36	20545	0.0355894	0.0591069	SGCE|ECM2|ITGB1BP1|NF2|THBS3|TAOK2|PPFIA1|COL17A1|ACTN2|ITGA2|ACTN1|SORBS1|ITGA11|ACVRL1|COL13A1|THY1|TESK2|TSC1|LYVE1|NF1|PKD2|PTEN|RASA1|CDK6
0_creatingPathways/MSigDB/allSets.RData	REGULATION_OF_TRANSPORT	64	20545	0.0365199	0.060581	STIM2|FLNA|TRAT1|NFKBIE|YRDC|NLRP3|NLRP12|AZU1|ABCA2|UHMK1|CDH1|TSPO|STON1|TGFB1|ITLN1|MDFI|CRYAA|BARD1|TNFSF14|CACNB4|TONSL|KHDRBS1|SNAP25|AP2S1|LDLRAP1|PPT1|NF1|FAF1|STON2|CBL|SMAD3|TRIP6|MXI1|NUDT4|SYT1
0_creatingPathways/MSigDB/allSets.RData	BIOCARTA_MTOR_PATHWAY	22	20545	0.0366905	0.0607928	RPS6KB1|EIF4E|AKT1|FKBP1A|PDPK1|EIF4G2|EIF4G1|PIK3CA|PIK3R1|MKNK1|RPS6|TSC2|EIF4G3|TSC1|EIF4B|PTEN
0_creatingPathways/MSigDB/allSets.RData	T_CELL_ACTIVATION	43	20545	0.0369349	0.0611262	PTPRC|CD2|CLEC7A|ELF4|CD28|ICOSLG|LAT|CD1D|ZAP70|CRTAM|CD3D|SIT1|SLA2|SIRPG|CD7|NCK1|EBI3|IL27|THY1|JAG2|SART1|CD47|LAX1|IL18|SOCS5|CD24
0_creatingPathways/MSigDB/allSets.RData	CAGNYGKNAAA_UNKNOWN	70	20545	0.0370929	0.0613159	TBL1X|TRIB2|CHMP2B|SYNCRIP|PRKD1|SAP30L|MED27|AFF3|APPBP2|SOD2|PDE4D|DHX30|SYTL4|PRKACA|CLSTN2|BMP1|GFRA1|PLAGL2|ALB|GPBP1|HNRNPD|CLIP1|ONECUT2|TRAM1|PPP1CB|TGIF1|RHOBTB1|GABRB3|TBL1Y|TET2|GRK5|CDH5|WDTC1|NR3C1|BNC2|MEF2D|SRSF8|HOXB2|ETS1|YPEL5|ERGIC1|UBR5|CBFA2T2|AKT2|MPPED2|HECTD2
0_creatingPathways/MSigDB/allSets.RData	PID_NOTCH_PATHWAY	57	20545	0.0373034	0.061592	MFAP5|NUMB|DLL1|MYC|PSEN1|NCOR1|NOTCH2|EP300|MIB1|APH1B|ADAM10|YY1|CCND1|SKP2|PTCRA|DLL3|MAML1|APH1A|RBPJ|MFAP2|MAML2|JAG2|HDAC1|SKP1|ENO1|RAB11A|NCOR2|EPS15|CBL|SPEN|PSENEN|GATA3|FBXW7
0_creatingPathways/MSigDB/allSets.RData	RYCACNNRNNRNCAG_UNKNOWN	69	20545	0.0375201	0.0618776	FMR1|FYB|FGF13|LEMD2|UBE2L3|PPP1R21|CHST13|TLE3|RRAGA|FBXO11|DLGAP4|CSRNP3|FLYWCH1|GPR173|STEAP1B|CD79B|ITSN2|EGR3|NPFF|FAM89B|CPNE1|NIPBL|C17orf62|SOX12|PLXNA2|STAT3|FRMD4A|TSC22D3|ARTN|H2AFY|STARD13|TPM3|LDB2|PBXIP1|MEF2C|CHRDL1
0_creatingPathways/MSigDB/allSets.RData	REACTOME_PI3K_EVENTS_IN_ERBB2_SIGNALING	42	20545	0.037845	0.0623407	HBEGF|CREB1|CHUK|AKT3|AKT1|PDPK1|FOXO4|EGF|GRB2|CASP9|ERBB3|PIK3CA|ERBB4|PIK3R1|RPS6KB2|BAD|TSC2|RICTOR|MAPKAP1|NR4A1|FOXO3|PTEN|MDM2|AKT2|ERBB2|PHLPP1|GAB1
0_creatingPathways/MSigDB/allSets.RData	GTTNYYNNGGTNA_UNKNOWN	84	20545	0.0379596	0.0624568	FAM49A|ARFIP1|P2RY10|RARA|PIM2|DIS3|LRP10|CEP135|MGAT4B|C11orf57|KDM3A|STRN4|NR4A3|WRN|CSRNP3|SLCO3A1|MINK1|NUP62CL|GLRX5|NOS1|CAMK1|MORN4|OTX1|SLC9A7|SLC8A3|SYT17|TRERF1|GTF3C1|TSGA10|TIGD4|DNAJA1|CAMK2A|KCNK12|RAB28|UNG|STAT6|HNRNPF|PTMS|CASC4|WDR47|PRRT2|NR4A1|OSBPL2|RREB1|HPCAL1|TBC1D16|FRA10AC1|SREK1|MBNL2|CHD4|CCDC24|IFT57|PCF11
0_creatingPathways/MSigDB/allSets.RData	REACTOME_ACTIVATION_OF_NMDA_RECEPTOR_UPON_GLUTAMATE_BINDING_AND_POSTSYNAPTIC_EVENTS	36	20545	0.038854	0.0638541	RPS6KA3|CAMK2D|BRAF|MAPK1|RPS6KA1|CREB1|PRKACB|RASGRF2|PDPK1|NEFL|CALM1|RAF1|GRIN1|CAMK2B|HRAS|GRIN2D|ACTN2|CAMK2A|GRIN2A|RRAS|GRIN2C|ADCY3|CALM3|RPS6KA2
0_creatingPathways/MSigDB/allSets.RData	PID_MYC_PATHWAY	24	20545	0.0396194	0.0650364	SUPT3H|PML|MYC|MAX|HBP1|PAK2|TRRAP|SKP2|KAT2A|SUPT7L|PPP2R5A|TAF10|RUVBL2|FBXW7
0_creatingPathways/MSigDB/allSets.RData	V$LXR_DR4_Q3	86	20545	0.0397858	0.065234	SGK1|CHMP2B|RARA|STAG2|POLA1|BRWD3|NELL2|RINT1|ACSL3|BLVRB|BZW1|KDM6A|HDAC4|PEX11B|SKA2|JARID2|YWHAZ|ACACA|HIC1|LRP3|OAZ2|TAF11|PIAS1|DTX3|PUM2|TFEB|FOXP2|OTX1|ABCA1|MITF|SYT17|SPTBN4|SLC2A4|PRR11|NUAK1|RB1CC1|CIC|NACC1|APOC1|KDM2A|ABCG1|MAFB|NDUFS2|FKBP2|NR5A2|C15orf52|FOXP1|SPOP|MEF2C|ETV6|IKZF2
0_creatingPathways/MSigDB/allSets.RData	REACTOME_RNA_POL_III_TRANSCRIPTION_INITIATION_FROM_TYPE_3_PROMOTER	26	20545	0.039879	0.0653111	POLR1C|SNAPC1|TBP|BRF2|SNAPC4|POLR3F|ZNF143|SNAPC3|POLR3K|POLR2K|POLR3H|POLR2L|POLR2E|POLR3C|POLR3B|POU2F1|POLR3GL|POLR3D|POLR1D
0_creatingPathways/MSigDB/allSets.RData	PROTEIN_AMINO_ACID_DEPHOSPHORYLATION	60	20545	0.0401552	0.0656874	PTPRC|PTPRJ|DUSP22|PPM1B|DUSP4|MTMR3|PPP6C|DUSP10|PPM1M|SSH1|TGFB1|PTPN4|EPM2A|PTPN22|MTMR7|PTPN21|DUSP3|PTPN9|PTPRH|PPP2R4|PTPRR|TIMM50|PTPRE|SBF1|PTPN3|SSH2|PPP2R2A|PPP2CB|CTDP1|PTPRM|PTEN|PTPN18|PTPRD|DUSP6|PTPN14
0_creatingPathways/MSigDB/allSets.RData	ST_ADRENERGIC	35	20545	0.0403068	0.0658593	BRAF|MAPK1|PHKA2|ASAH1|AKT1|CAMP|KCNJ3|RAF1|MAPK14|DAG1|ITPR2|PIK3CA|APC|GNA11|PTX3|PIK3R1|GNA15|GNAQ|ITPR3|ITPR1|GNAI1
0_creatingPathways/MSigDB/allSets.RData	CELL_MIGRATION	90	20545	0.0404021	0.0659388	ITGB2|PF4|S100P|DOCK2|ITGB1BP1|HMGCR|AZU1|GTPBP4|PARD6B|NEXN|MIA3|MDGA1|NF2|PPAP2A|CXCR2|ARAP3|ABI2|CD2AP|ANG|AMOT|DPYSL5|SEMA4F|CNTN4|SHH|CDK5R1|LAMB1|ACVRL1|CLIC4|PPAP2B|LAMC1|NRD1|AIMP1|THY1|SYK|IL12A|NF1|PARP9|SIAH1|VCL|PTEN|CCDC88A|NRXN3|TRIP6|RTN4|NRP1|SPHK1|ITGB1|SLIT2|CD24|CD34
0_creatingPathways/MSigDB/allSets.RData	REACTOME_SPHINGOLIPID_METABOLISM	61	20545	0.0405809	0.0661544	GALC|SPTLC2|SGPP1|OSBP|SGPL1|STS|HEXB|ACER3|PRKD1|GLA|CTSA|ASAH1|PPM1L|GBA3|SMPD1|PPAP2A|DEGS1|CERS4|CERS5|VAPA|VAPB|ARSG|SPTLC1|NEU1|GM2A|ARSB|PSAP|SGMS2|SPHK2|CSNK1G2|ARSA|PPAP2B|UGCG|CERS2|KDSR|SGMS1|CERK|CERS6|SPHK1
0_creatingPathways/MSigDB/allSets.RData	KEGG_PARKINSONS_DISEASE	112	20545	0.0409238	0.0665799	ATP5C1|NDUFB8|UBE2G1|LRRK2|APAF1|NDUFA1|UBA1|NDUFS1|PPID|UBE2G2|COX8C|UBE2L3|COX7B|NDUFV3|ND4|UBE2J1|NDUFA10|COX5A|UQCRC2|COX1|SLC25A5|COX2|ATP6|VDAC3|NDUFA4|ATP5J|NDUFC1|ATP5O|COX7A2|UQCR10|ATP5G3|ATP5F1|CASP9|NDUFB6|ATP5G1|SDHD|ATP5A1|ATP5B|SNCA|NDUFA5|COX7A1|COX4I1|VDAC2|COX7C|HTRA2|ND6|NDUFB10|NDUFA3|PARK7|ATP5D|SLC18A2|COX6B1|NDUFS7|NDUFB5|UBE2J2|NDUFV1|COX7A2L|SDHC|NDUFS4|NDUFS2|ATP5G2|UQCR…
0_creatingPathways/MSigDB/allSets.RData	SECRETION_BY_CELL	114	20545	0.0409361	0.0665799	NOD2|ARFIP1|CCL5|DOPEY2|LTBP2|CADPS|TMED10|COPB1|VTI1B|GOSR2|SEC22C|RAB2A|NLRP3|SNAP29|NLRP12|BET1|PDIA4|GOSR1|SCAMP2|CRTAM|EXOC5|NRBP1|YKT6|SCAMP1|SYTL4|TMX1|ARFGEF1|ARL4D|BAIAP3|ARFGEF2|LMAN1|RABEPK|ERGIC2|RIMS1|ANG|DOPEY1|ABCA1|COPG2|VAMP3|SEC22A|STX7|GBF1|COPE|COG7|AKAP3|DNAJC1|SCAMP3|KIF1C|ERP44|RPH3AL|COG3|SNAPIN|SNAP23|ERGIC3|SEC22B|STX16|RAB14|COPZ1|RER1|ERGIC1|CANX|USE1|CARD8|OPTN|ARFGAP…
0_creatingPathways/MSigDB/allSets.RData	REGULATION_OF_LYMPHOCYTE_ACTIVATION	35	20545	0.041238	0.066994	PTPRC|TNFSF13|CD28|ICOSLG|LAT|ZAP70|LST1|SIT1|TGFB1|SLA2|SIRPG|NCK1|EBI3|IL27|THY1|SART1|CD47|LAX1|IL12A|IL18|SOCS5|CD24
0_creatingPathways/MSigDB/allSets.RData	REACTOME_IL_RECEPTOR_SHC_SIGNALING	27	20545	0.0414914	0.0673283	CSF2RB|IL2RG|IL3RA|JAK3|PIK3CB|CSF2RA|IL2RA|SOS1|HRAS|IL2RB|GRB2|JAK2|PIK3R3|PIK3CA|PIK3R1|PIK3R2|GAB2|SHC1|JAK1
0_creatingPathways/MSigDB/allSets.RData	KEGG_INTESTINAL_IMMUNE_NETWORK_FOR_IGA_PRODUCTION	44	20545	0.0417506	0.0676393	TNFSF13B|TNFSF13|CD28|ICOSLG|CD86|CXCR4|HLA-DMB|PIGR|TNFRSF17|IL15RA|ICOS|TGFB1|CD80|MAP3K14|ITGB7|HLA-DOB|CCL28|MADCAM1|HLA-DOA|HLA-DMA|LTBR|HLA-DPB1|HLA-DPA1|IL15|ITGA4|HLA-DQB1|HLA-DQA1
0_creatingPathways/MSigDB/allSets.RData	KEGG_DNA_REPLICATION	36	20545	0.0417877	0.0676393	MCM6|POLA1|PRIM2|RNASEH1|SSBP1|RFC3|FEN1|RFC1|POLE2|MCM2|POLD1|MCM3|POLA2|RPA4|DNA2|RPA1|POLE3|PCNA|RNASEH2C|RNASEH2B|POLE|POLD4|RFC5
0_creatingPathways/MSigDB/allSets.RData	KEGG_VIRAL_MYOCARDITIS	65	20545	0.0418264	0.0676393	SGCB|ITGB2|ICAM1|CD28|ITGAL|BID|CD86|ACTB|HLA-DMB|RAC2|PRF1|CD80|SGCA|SGCG|CCND1|DAG1|MYH11|MYH1|CXADR|LAMA2|CASP9|HLA-C|HLA-DOB|EIF4G2|HLA-E|EIF4G1|CASP8|HLA-DOA|SGCD|MYH7B|HLA-DMA|EIF4G3|ABL2|FYN|MYH10|DMD|CAV1|CD55|HLA-DPB1|HLA-DPA1|HLA-DQB1|HLA-DQA1
0_creatingPathways/MSigDB/allSets.RData	REACTOME_THROMBOXANE_SIGNALLING_THROUGH_TP_RECEPTOR	22	20545	0.042316	0.0683529	GNA13|GNGT2|GNG2|GNG4|GNG13|GNA11|GNB4|GNA15|GNG11|GNB1|GNAQ|TBXA2R|GNG7|GNG12
0_creatingPathways/MSigDB/allSets.RData	V$HEN1_02	181	20545	0.0424853	0.0685482	HS3ST4|MOSPD1|LOXL1|GPD1L|UNC119|CLINT1|MYC|PURA|RPIA|DAAM1|ARL4A|MRPL14|SLC44A2|BMP4|RAB1A|ZNF232|NR4A3|CRB1|GGNBP2|PTGDS|CCNE2|BCL6B|E2F1|FES|CBX4|RELA|DUSP7|AMPD2|NDUFA4|ENO3|GALNT10|HSD3B7|PRKACA|APLN|PRICKLE1|RAB27A|FAM131A|DOCK4|NLGN3|DPF3|CBFA2T3|RIMS1|PLAGL2|DLL3|PTCHD1|LOXL4|GRIN2D|ADAMTS2|TRERF1|PDGFB|IMPDH1|CYP4V2|TSHZ3|C6orf62|EIF4G2|EIF4G1|CAPN5|MEGF10|SIX5|PRKACG|ABCB9|TGIF1|SMG5|NE…
0_creatingPathways/MSigDB/allSets.RData	RNA_CATABOLIC_PROCESS	21	20545	0.0427856	0.068954	RNASE6|RNASE2|RNASE3|RNASEH1|PPP1R8|SMG7|HNRNPD|POP1|SMG5|AUH|ISG20|ABCE1|UPF2|GSPT1
0_creatingPathways/MSigDB/allSets.RData	REACTOME_FORMATION_OF_THE_TERNARY_COMPLEX_AND_SUBSEQUENTLY_THE_43S_COMPLEX	43	20545	0.0431147	0.0694054	RPS4Y1|EIF2S1|EIF1AX|EIF3K|EIF2S3|EIF3B|RPS27A|RPS19|RPS3|RPS28|RPS9|EIF3G|RPS6|RPS8|RPS10|RPS25|EIF3J|RPS5|FAU|EIF3E|EIF3D|EIF3I|RPS21|RPS15A|EIF3H
0_creatingPathways/MSigDB/allSets.RData	REACTOME_DOWNREGULATION_OF_TGF_BETA_RECEPTOR_SIGNALING	21	20545	0.0432804	0.0695929	TGFBR1|TGFB1|TGFBR2|MTMR4|PMEPA1|SMURF1|RPS27A|PPP1CB|SMURF2|STUB1|XPO1|SMAD2|STRAP|SMAD3|PPP1R15A
0_creatingPathways/MSigDB/allSets.RData	KEGG_CYTOSOLIC_DNA_SENSING_PATHWAY	51	20545	0.0433315	0.0695959	IL1B|POLR1C|CCL5|RIPK1|NFKB1|IKBKG|CCL4|NFKBIB|ZBP1|DDX58|CHUK|POLR3F|RELA|TMEM173|AIM2|TBK1|CXCL10|IFNB1|POLR3K|IFNA5|POLR3H|IRF3|POLR3G|IRF7|MAVS|IKBKB|POLR3C|POLR3B|POLR3GL|IL18|POLR3D|POLR1D|CASP1
0_creatingPathways/MSigDB/allSets.RData	V$FXR_IR1_Q6	99	20545	0.0440292	0.0706364	IQSEC1|RARA|SSBP3|EIF5|NONO|ADO|VEGFA|MED26|KCTD5|TNRC6A|HMGB2|SPATA20|TTC12|OVGP1|ZNF148|RAB5C|ABR|LTBP1|DLGAP4|RNASE4|R3HDM1|PPCS|PAK6|NPAS2|TTL|INSM1|AGAP2|NOS1AP|CA14|KCNIP2|CLC|NPTX2|ZMIZ1|IFRD2|EEF1A1|GPR12|CITED2|NBR2|VAMP2|DDAH2|DMD|ARF3|NR6A1|FCHSD2|VAMP1|DAB2|SMAD3|ERF|FLI1|MACF1|HES1|GPRIN3|ID3|APP
0_creatingPathways/MSigDB/allSets.RData	RAS_PROTEIN_SIGNAL_TRANSDUCTION	63	20545	0.0444242	0.0711894	RASGRP1|ELMO1|LAT|CRKL|NOTCH2|ARHGAP1|FGD2|RHOG|ARHGDIA|ARHGAP4|ARAP3|SOS1|ALS2|LIMK1|GRB2|ABCA1|PLCE1|CFL1|FGD5|MYO9B|FGD4|APOE|RHOD|ROCK1|RTKN|RRAS|PARK7|RASSF1|ARHGAP29|RHOA|ARHGAP5|RREB1|G3BP1|TSC1|NF1|RALBP1|SGSM3|GNB1|FGD6|RHOB
0_creatingPathways/MSigDB/allSets.RData	PID_FGF_PATHWAY	53	20545	0.044952	0.0719368	STAT1|MMP9|MAPK1|RPS6KA1|PLAU|AKT1|FRS2|CDH1|HGF|SSH1|PDPK1|SOS1|GRB2|MET|CDH2|CAMK2A|FGF1|PIK3CA|MAPK3|NCAM1|FGFR2|PIK3R1|PTPN11|STAT5B|FGFR1|PTK2B|PLCG1|SHC1|CBL|GAB1|JUN|SPRY2|FOS|SDC2
0_creatingPathways/MSigDB/allSets.RData	REACTOME_TRANSPORT_OF_RIBONUCLEOPROTEINS_INTO_THE_HOST_NUCLEUS	26	20545	0.0449923	0.0719368	NUP54|RAE1|NUP214|NUP210|NUP153|NUP37|NUP155|NUP205|TPR|NUP188|NUPL2|NUP93|NUP43|SEH1L|NUP133|KPNB1|KPNA1|RANBP2
0_creatingPathways/MSigDB/allSets.RData	NUCLEOBASENUCLEOSIDENUCLEOTIDE_AND_NUCLEIC_ACID_TRANSPORT	29	20545	0.0454085	0.0725203	AGFG1|RAE1|DDX19B|CKAP5|NUP160|SLC29A1|VDAC3|UPF1|AQP9|SLC29A2|SMG7|NXF5|SMG5|KHDRBS1|NUP133|HNRNPA2B1|TSC1|UPF2|EIF5A|NUDT4
0_creatingPathways/MSigDB/allSets.RData	NEGATIVE_REGULATION_OF_CATALYTIC_ACTIVITY	67	20545	0.0455184	0.0726139	MBIP|PTPRC|CCR2|FBXO5|DUSP22|LATS2|LATS1|BIRC5|GLA|GNAI3|CDKN2D|DHCR24|PAK2|GRM2|DUSP16|PPP2R4|TARBP2|PDCD4|GNAI2|APC|SFN|GALR1|GALR3|HIPK3|CAND1|THY1|HEXIM1|NOSIP|SPRED1|IFI6|LAX1|RB1|ATPIF1|NF1|SPRED2|DNAJB6|GPX1|EDNRB|DUSP6
0_creatingPathways/MSigDB/allSets.RData	REACTOME_CHONDROITIN_SULFATE_DERMATAN_SULFATE_METABOLISM	47	20545	0.045666	0.0727674	VCAN|CSGALNACT2|HEXB|CHST7|CHST13|IDS|CHPF2|SDC4|SDC3|GPC1|GPC4|IDUA|CHST14|ARSB|B3GAT2|HSPG2|GXYLT2|UST|AGRN|B3GALT6|B3GAT3|BGN|CSGALNACT1|GPC2|CHST15|CHSY1|CHST12|CHST11|GPC6|SDC2
0_creatingPathways/MSigDB/allSets.RData	V$HSF_Q6	186	20545	0.0457754	0.0728596	FAM46A|CHURC1|REM2|GAS7|RHOQ|GEMIN4|HSPD1|LGALS8|STAG2|PPID|BCL6|PRKAB1|ATP8B4|PSEN1|AP1G2|HSPA1L|MARCH1|HSPE1|ZBTB25|PURA|CBX3|MAX|JMJD6|RTN1|GRAMD3|CORO1A|CYP46A1|HOXC4|EDN1|ZNF777|AMPD2|LTBP1|RAI1|LRRK1|MARCH6|PHF6|TNPO3|ATP6V1A|ZBTB32|SIN3A|TSPAN6|DPF2|MAP3K3|ANK3|GTF2A1|PAX3|FAM24B|MYOD1|SLC4A10|MAP6|PHF5A|CACNA1G|TLL1|IFT43|ZBTB37|C6orf62|GPBP1|ELAVL2|UST|SERPINH1|STC1|CKS1B|NFIA|R3HDM2|RFX…
0_creatingPathways/MSigDB/allSets.RData	RESPONSE_TO_UV	24	20545	0.0459504	0.073056	ELANE|FEN1|ERCC3|CDKN2D|DDB2|ERCC4|RELA|ERCC8|POLD1|SERPINB13|ERCC5|MAPK8|IL12A|UBE4B|GPX1|REV1
0_creatingPathways/MSigDB/allSets.RData	V$AR_02	37	20545	0.046241	0.0734355	EPHA7|CHCHD7|BCL6|RWDD1|TIMM8A|NCDN|IL27|PHC2|GOT2|FIGN|IP6K2|CD52|KIAA1468|PHF21A|SREK1|TXNIP|ADCY6|ZMYND8|SPTBN1|IKZF2|SLAIN1
0_creatingPathways/MSigDB/allSets.RData	V$DR3_Q4	134	20545	0.0465467	0.0738381	SGK1|MAGEH1|SLC7A3|CDC27|FGR|SSBP3|ARMCX6|ZFX|ARID4A|VEGFA|FBRS|SPATA20|NBEA|ARNTL|ASXL1|TMEM88|PATZ1|YBX2|GPR173|PCBP4|AQP9|PTPN22|AQP1|SEPT4|GGT7|ARHGEF5|MEX3B|ST8SIA2|DCHS2|TGFB3|SIGLEC7|SYNC|PDGFB|ZNF385A|TRIM8|ATP2A2|HOXB6|PRKAG2|SLC25A28|PPP2R5B|SLC50A1|ROCK1|NIPBL|HYAL2|RSF1|POU2F1|PRPF38B|DIAPH1|ERBB2IP|DDAH2|SLC35E1|DMD|TSC22D3|KPNB1|SARNP|KCNK3|CHD2|ASXL2|NR6A1|XPO1|NT5DC2|ACVR2A|SREK1|…
0_creatingPathways/MSigDB/allSets.RData	KEGG_CELL_ADHESION_MOLECULES_CAMS	128	20545	0.0473195	0.0749799	ITGAM|ITGB2|VCAN|ICAM1|PTPRC|CD2|CD28|ITGAL|ICOSLG|CD86|SPN|CD8A|HLA-DMB|MPZL1|GLG1|CDH1|CD22|ICOS|CNTNAP1|NRCAM|PVRL1|SDC4|ICAM3|SDC3|NCAM2|CTLA4|CLDN18|CD80|MPZ|CD58|CLDN8|VCAM1|NLGN3|CDH15|ITGA8|ITGB7|PVR|CLDN1|HLA-C|CDH2|HLA-DOB|HLA-E|ITGB8|NCAM1|NEGR1|MADCAM1|PTPRF|HLA-DOA|CDH5|HLA-DMA|NLGN4X|CD99|OCLN|F11R|PTPRM|ITGAV|HLA-DPB1|HLA-DPA1|NRXN3|PVRL2|NRXN2|SELL|ITGA4|ALCAM|HLA-DQB1|ITGB1|HLA-D…
0_creatingPathways/MSigDB/allSets.RData	PID_ARF6_TRAFFICKING_PATHWAY	48	20545	0.0474675	0.0751304	KLC1|BIN1|SCAMP2|IL2RA|EXOC5|CDH1|ADRB2|EXOC2|ACAP1|EXOC3|EXOC7|EXOC1|MAPK8IP3|ITGA8|VAMP3|TSHR|ITGA2|SLC2A4|CTNNB1|ITGA11|EXOC4|CLTC|DNM2|SPAG9|CTNNA1|ITGAV|EDNRB|ASAP2|ITGA4|ITGB1|ITGA6|ITGA9
0_creatingPathways/MSigDB/allSets.RData	REACTOME_NEP_NS2_INTERACTS_WITH_THE_CELLULAR_EXPORT_MACHINERY	26	20545	0.0475873	0.0752357	NUP54|RAE1|NUP214|NUP210|NUP153|NUP37|NUP155|NUP205|TPR|NUP188|NUPL2|NUP93|NUP43|SEH1L|NUP133|RAN|XPO1|RANBP2
0_creatingPathways/MSigDB/allSets.RData	TGTYNNNNNRGCARM_UNKNOWN	80	20545	0.0479935	0.0757933	FAM49A|SEMA4B|CAMK2D|ROGDI|GNA13|BTG2|TTF1|ELMO1|MARCH1|MAX|ZEB2|RWDD1|ZFYVE1|OMA1|P2RX4|KRIT1|AGER|FOXO4|PRKACA|RNF207|ABLIM3|NDUFC1|NUP62CL|EXOSC9|CAMK1|ATP13A4|MORN4|C21orf59|TSHZ3|CAMK2A|NCDN|RHOBTB1|AKAP3|GIPR|MGP|C2CD2L|RCAN1|DNM2|SPAG9|FRMD4A|TP53BP1|SPARC|NDST1|ASCC1|TSC22D1|SIDT1|SLC44A1|SLAIN1
0_creatingPathways/MSigDB/allSets.RData	REACTOME_RNA_POL_III_TRANSCRIPTION_INITIATION_FROM_TYPE_2_PROMOTER	23	20545	0.048101	0.0758784	POLR1C|GTF3C4|TBP|GTF3C3|POLR3F|POLR3K|POLR2K|POLR3H|BRF1|POLR2L|POLR2E|POLR3C|POLR3B|POLR3GL|POLR3D|POLR1D
0_creatingPathways/MSigDB/allSets.RData	REACTOME_SEMA4D_INDUCED_CELL_MIGRATION_AND_GROWTH_CONE_COLLAPSE	24	20545	0.0488842	0.0770279	PLXNB1|RAC2|RHOG|ARHGEF11|SEMA4D|LIMK1|MYH11|ROCK1|RHOA|MYH10|MYL6|ROCK2|CDC42|ERBB2|RHOB
0_creatingPathways/MSigDB/allSets.RData	PHOSPHOINOSITIDE_METABOLIC_PROCESS	29	20545	0.0490185	0.0770825	PIGA|PIGB|PI4K2A|PIGH|PIGG|PI4KB|PIGZ|PIGS|PIGT|IMPA1|PIGF|PIK3R1|IP6K2|PIGK|PTEN|GPAA1|DPM3|PIGV
0_creatingPathways/MSigDB/allSets.RData	REGULATION_OF_PROTEIN_AMINO_ACID_PHOSPHORYLATION	28	20545	0.0490277	0.0770825	ITGB2|LYN|SOCS1|NLRP12|HCLS1|BMP4|NF2|CCDC88C|ITLN1|CD80|CCND1|CCND3|IGFBP3|TNK2|NDUFS4|IL12A|CCND2|CCDC88A
0_creatingPathways/MSigDB/allSets.RData	POSITIVE_REGULATION_OF_IMMUNE_RESPONSE	27	20545	0.0491079	0.0771229	PTPRC|TRAT1|MALT1|TLR8|IKBKG|CD1D|MAP3K7|CRTAM|TRAF6|C2|SLA2|NFAM1|UBE2N|THY1|CD79A|FYN|IL12A
0_creatingPathways/MSigDB/allSets.RData	KEGG_TYPE_I_DIABETES_MELLITUS	39	20545	0.049272	0.0772947	IL1B|FAS|HSPD1|CD28|CD86|HLA-DMB|IFNG|PRF1|GZMB|CD80|TNF|LTA|HLA-C|GAD1|HLA-DOB|HLA-E|HLA-DOA|HLA-DMA|IL12A|HLA-DPB1|HLA-DPA1|HLA-DQB1|HLA-DQA1
0_creatingPathways/MSigDB/allSets.RData	V$LXR_Q3	72	20545	0.0496851	0.0777955	CYB5R4|SGK1|CHMP2B|RARA|STAG2|POLA1|BRWD3|ACSL3|BLVRB|C1QC|JARID2|ACACA|SLC38A6|LRP3|RARG|ABCA1|MITF|SPTBN4|SLC2A4|SND1|MAPKAPK3|NUAK1|CCNI|PHOX2A|AMD1|PTMS|RB1CC1|CIC|APOC1|MAP2K7|KDM2A|ABCG1|MAFB|FKBP2|SDCCAG8|SPOP|IKZF2|GREM1|SPRY2
0_creatingPathways/MSigDB/allSets.RData	REGULATION_OF_ORGANELLE_ORGANIZATION_AND_BIOGENESIS	40	20545	0.0497011	0.0777955	MID1IP1|CAPG|LATS1|NEXN|TERF2|NF2|CLASP2|ERCC4|CDC42EP2|NCK1|CLASP1|UBE2N|APC|SET|LIMA1|TSC1|KATNB1|ERCC1|CCDC88A|CDC42EP5|RASA1|GSN
0_creatingPathways/MSigDB/allSets.RData	COAGULATION	43	20545	0.05044	0.0788648	PF4|ENTPD1|F13A1|WAS|F8|VWF|F12|THBD|CD36|ITGB3|HS3ST5|LMAN1|GNA12|GP1BA|MAGI2-IT1|HNF4A|ITGA2|GGCX|L3MBTL4|F2RL2|MMRN1|CD59|GNAQ|TFPI|SERPINE1|F2R
0_creatingPathways/MSigDB/allSets.RData	PID_LIS1_PATHWAY	28	20545	0.0508476	0.0794143	VLDLR|DYNC1H1|CDK5|PPP2R5D|LRP8|PAFAH1B2|LRPAP1|DYNLT1|PLA2G7|PAFAH1B1|KATNA1|CLIP1|CDK5R1|DAB1|CSNK2A1|RHOA|IQGAP1|CDC42|PAFAH1B3
0_creatingPathways/MSigDB/allSets.RData	KEGG_NUCLEOTIDE_EXCISION_REPAIR	43	20545	0.0514613	0.0802842	CETN2|CUL4B|GTF2H5|RAD23B|RFC3|CDK7|ERCC3|RFC1|POLE2|DDB2|ERCC4|ERCC8|POLD1|RPA4|RPA1|POLE3|ERCC5|RAD23A|PCNA|CUL4A|GTF2H3|GTF2H1|POLE|POLD4|RFC5|ERCC1
0_creatingPathways/MSigDB/allSets.RData	MEMBRANE_LIPID_BIOSYNTHETIC_PROCESS	46	20545	0.0515906	0.0803973	PIGA|PIGB|PI4K2A|PIGH|CHPT1|LPCAT1|PIGG|ST8SIA5|PI4KB|CERS5|PIGZ|PIGS|PCYT2|PIGT|IMPA1|PIGF|SGMS2|ST6GALNAC6|UGCG|LARGE|SGMS1|PIGK|ETNK1|PEMT|GPAA1|DPM3|PIGV
0_creatingPathways/MSigDB/allSets.RData	V$PAX5_01	143	20545	0.0519479	0.080865	MAML3|WASF1|TRAF4|CDC40|CDC27|VCPIP1|WDR78|ZFX|EIF4E|XIAP|STAG2|RLIM|GSTCD|SH2B3|HMGN3|BCOR|INTS12|JMJD6|ABCA2|PRPF4B|SENP1|ASXL1|BMPR2|MAF|ZNF143|IL11RA|NRF1|CMTM5|UBTF|HIC2|SYNJ1|BTBD1|MEX3B|PLAGL2|RAB33A|NCOA6|EIF4G2|LRCH4|RFX4|PGF|IGDCC3|CALD1|PCIF1|SESN3|GIPC1|ARID1A|CREB3L2|KDELR2|FBXO24|WDPCP|NECAP1|THRA|DNAL4|ZBTB4|PRPF38B|TNFAIP8|GAB2|MYH10|DMD|GPATCH2|LNX2|UBE2D3|POLD4|RAB11A|SFXN2|POLR…
0_creatingPathways/MSigDB/allSets.RData	REACTOME_G_ALPHA_Z_SIGNALLING_EVENTS	43	20545	0.0529198	0.0822873	PRKCD|RGS19|GNAI3|GNGT2|GNG2|GNAZ|ADCY9|GNG4|GNG13|ADCY2|GNAI2|GNB4|ADCY3|PRKCB|GNG11|GNB1|PRKCH|ADCY6|GNAS|PRKCE|GNG7|GNG12|PRKCA|GNAI1
0_creatingPathways/MSigDB/allSets.RData	V$CDPCR1_01	118	20545	0.0541087	0.0839615	TRIB2|GART|NTNG2|ZNF689|PHF3|STAG2|ZNF503|PDCD10|SERPING1|E2F8|SON|DUSP4|AKIRIN2|GINS3|PLXNA3|KAT7|FCHSD1|MEIS1|NR2F6|ADAM10|MN1|ETV1|PFN2|TUG1|BHLHE41|SERPINI1|PAX8|SFTPC|TMEM237|ATXN7L1|PTCHD1|KCNA1|NOVA1|RPH3A|NFIB|EGR1|RFX4|HOXC6|PIGN|PCGF2|KDELR2|FGF12|STAT5B|WDPCP|NOL4|AP3M2|THRA|RUNX1T1|HOXB2|DIO2|TUBA4A|NUCKS1|GRB7|LINC00173|NRXN3|TCF7L2|NR3C2|IL15|MBNL1|DYRK2|NOG|ERG|BTBD3|TLE4|EMP1|ZNF8…
0_creatingPathways/MSigDB/allSets.RData	YTAATTAA_V$LHX3_01	176	20545	0.0541151	0.0839615	MARCKS|HRK|OSBPL8|SULF2|SRPK2|ELF4|CDYL|SSBP3|NPR3|PROK2|GNA13|TFAP2A|PRKAB1|KCTD15|ELMO1|BAZ1A|PURA|IER3|FIP1L1|ZEB2|TNRC6A|ADAMTS10|NOTCH2|SHOX2|PRDM1|ARNTL|HOXC4|VAMP8|UBR3|TAL1|MYF6|SLC24A2|CHST8|CD36|FZD7|BHLHE41|ADAM11|IMMP1L|DHX38|PAX3|TXNL4B|H2AFZ|ATXN7L1|ITGA8|C1orf122|NRL|OPRM1|FLOT1|STX7|TP63|NOVA1|TYR|PIK3R3|DSPP|CLRN1|CLK2|PRDM8|DLC1|BNC2|PRKAR2A|FIGN|PCNT|JDP2|HESX1|TBX19|RUNX1T1|TF…
0_creatingPathways/MSigDB/allSets.RData	POSITIVE_REGULATION_OF_DNA_BINDING	25	20545	0.0543346	0.0841409	NOD2|BCL10|CARD11|EP300|RELA|PRDX3|TNF|CEBPG|CAMK2A|NFAM1|UBE2N|IKBKB|ERC1|NPM1|MAP3K13|JMY
0_creatingPathways/MSigDB/allSets.RData	REACTOME_TRNA_AMINOACYLATION	39	20545	0.0543497	0.0841409	WARS|EEF1E1|VARS2|GARS|RARS2|CARS|AARS2|MARS2|AIMP2|KARS|LARS2|YARS2|IARS2|WARS2|IARS|AIMP1|CARS2|YARS|NARS2|PPA1|SARS|LARS|EPRS
0_creatingPathways/MSigDB/allSets.RData	SKELETAL_MUSCLE_DEVELOPMENT	31	20545	0.0547397	0.0845628	SVIL|TAZ|BMP4|MAPK12|MYF6|IGFBP3|MYH11|MYOD1|MYOZ1|IFRD1|NRD1|CACNB2|MYL6|MYL6B|MBNL1|TTN|MYEF2|CHRNA1
0_creatingPathways/MSigDB/allSets.RData	BIOCARTA_HER2_PATHWAY	21	20545	0.0547417	0.0845628	MAPK1|PIK3CG|IL6R|EP300|RAF1|SOS1|HRAS|GRB2|ERBB3|ESR1|PIK3CA|MAPK3|ERBB4|PIK3R1|STAT3|IL6ST|SHC1
0_creatingPathways/MSigDB/allSets.RData	LIPID_TRANSPORT	28	20545	0.0552332	0.085229	NPC2|CETP|ABCA2|TSPO|ABCA1|PSAP|ATP11B|APOE|GOT2|ABCD3|CAV1|ABCG1|GLTP|PPARA|STX12|CHKA
0_creatingPathways/MSigDB/allSets.RData	AROMATIC_COMPOUND_METABOLIC_PROCESS	27	20545	0.0553899	0.0853777	PRPS1|FAH|ALDH6A1|HPRT1|ASMTL|GSTZ1|MTHFD2|CDA|MAT2B|HGD|TYR|MOCOS|ALDH1L1|PAICS|MOCS2|PTS|ALDH5A1
0_creatingPathways/MSigDB/allSets.RData	BLOOD_COAGULATION	42	20545	0.055531	0.0855021	PF4|ENTPD1|F13A1|WAS|F8|VWF|F12|THBD|CD36|ITGB3|LMAN1|GNA12|GP1BA|MAGI2-IT1|HNF4A|ITGA2|GGCX|L3MBTL4|F2RL2|MMRN1|CD59|GNAQ|TFPI|SERPINE1|F2R
0_creatingPathways/MSigDB/allSets.RData	PID_NEPHRIN_NEPH1_PATHWAY	31	20545	0.0557785	0.0857897	MAPK9|PIK3CB|ARRB2|MAP2K4|AKT1|PRKCZ|NCK1|PRKCI|CD2AP|GRB2|KIRREL|NPHS2|PIK3R3|PIK3CA|PIK3R1|MAPK8|PIK3R2|BAD|FYN|F2RL2|PLCG1|JUN
0_creatingPathways/MSigDB/allSets.RData	REACTOME_DNA_STRAND_ELONGATION	30	20545	0.0558875	0.0858641	CDC45|MCM6|POLA1|PRIM2|RFC3|FEN1|GINS1|MCM2|GINS4|GINS2|POLD1|MCM3|POLA2|DNA2|RPA1|MCM8|PCNA|POLD4|RFC5
0_creatingPathways/MSigDB/allSets.RData	REACTOME_KINESINS	23	20545	0.0562555	0.0863357	KIF4A|KIF20A|KIF11|KIF23|KIF26A|KLC1|KIF2C|KIF15|KIF22|KIF3B|KIF2A|KIFC1|KLC3|KLC4|KIF9
0_creatingPathways/MSigDB/allSets.RData	CYTOKINE_BIOSYNTHETIC_PROCESS	40	20545	0.0571201	0.0875677	LTB|TLR1|TLR7|CD28|TLR8|ELANE|SPN|BCL10|NLRP12|AZU1|IRF4|TLR9|PRG3|TLR6|IL9|CEBPG|EBI3|IL27|MAST2|NOD1|SIGIRR|IL18|INHBB
0_creatingPathways/MSigDB/allSets.RData	RYTGCNWTGGNR_UNKNOWN	107	20545	0.057786	0.0884926	FAM49A|OGT|SEMA4B|TMED10|CRYZL1|ITSN1|PPP1R21|DAAM1|SENP1|ZNF24|CELF6|RUNDC1|YWHAZ|E2F1|CWC25|PPP1R17|CHST8|MINK1|PAK6|NOS1|NTN3|NLGN3|SLC39A12|MET|DUSP3|GRIN2D|SLC8A3|RRAGD|SMG7|ARG2|CAMK2A|NCDN|FXYD1|RFX4|TAF6L|GYLTL1B|ORAI3|ARRDC4|POLL|SOX12|AP3M2|STXBP3|PTK2B|NUDT3|C14orf132|CACNB2|ARF3|TP53BP1|PHF21A|PPP3CA|LPIN2|ILF3|TMEM107|MPPED2|PBXIP1|PARP8|FXYD6|KATNAL1|KIF9|BTBD3|KLHL18
0_creatingPathways/MSigDB/allSets.RData	REACTOME_ACTIVATION_OF_THE_MRNA_UPON_BINDING_OF_THE_CAP_BINDING_COMPLEX_AND_EIFS_AND_SUBSEQUENT_BINDING_TO_43S	50	20545	0.0585234	0.089525	RPS4Y1|EIF2S1|EIF4E|EIF1AX|EIF3K|EIF2S3|EIF3B|EIF4H|EIF4G1|RPS27A|PABPC1|RPS19|RPS3|RPS28|RPS9|EIF3G|RPS6|RPS8|RPS10|RPS25|EIF3J|RPS5|FAU|EIF3E|EIF4B|EIF3D|EIF3I|RPS21|RPS15A|EIF3H
0_creatingPathways/MSigDB/allSets.RData	RNTCANNRNNYNATTW_UNKNOWN	59	20545	0.0588875	0.0899848	GPM6B|SULF2|SRPK2|USP3|JAKMIP2|CDK5|ZEB2|SMARCA2|ELK3|GTPBP2|UBE2R2|TSPAN2|SLC6A4|SLC4A2|FOXP2|CXADR|MYOZ3|ELAVL4|NFAT5|HEY1|GTPBP1|NOL4|SLC39A13|CDC14A|FAR2|SLC43A3|MYB|ZHX2|CHRDL1|MTUS1|ZNF827|IKZF2|INPP4B
0_creatingPathways/MSigDB/allSets.RData	MITOCHONDRIAL_TRANSPORT	21	20545	0.0589648	0.089988	MTX2|TIMM17A|TIMM17B|TRNT1|TSPO|HSP90AA1|SLC25A15|TOMM34|BCL2|TAMM41|STARD3|BCL2L1|TOMM22|BNIP3
0_creatingPathways/MSigDB/allSets.RData	ACTWSNACTNY_UNKNOWN	97	20545	0.0590258	0.089988	FNTB|ZC4H2|MSL3|FAM120C|CCNA2|NUMB|SMCR8|KBTBD6|ADO|NFXL1|PSMD11|P4HB|ADM|KCNJ2|MRPL50|JARID2|ESPL1|RAD54L2|DHX30|DNAJC17|SLC9A3R1|TSPAN6|ZCCHC8|SLC10A7|KAT2A|STAU1|COPG2|ZFYVE19|CNOT4|TMEM150A|RCN3|APH1A|DNAJC14|TRPS1|GNAI2|RNF17|INO80E|ACP6|WDTC1|RASD1|TMOD3|POLK|FHIT|AP2M1|ZNF274|ANKS1A|HSCB|BBX|TRAF7|XPO1|ZNF189|PHF13|SEC11C|RFTN1|HMBOX1|MYL6B|TMEM69|BCL11A
0_creatingPathways/MSigDB/allSets.RData	PHOSPHOLIPID_BIOSYNTHETIC_PROCESS	37	20545	0.0590805	0.089988	PIGA|PIGB|PI4K2A|PIGH|CHPT1|LPCAT1|PIGG|PI4KB|PIGZ|PIGS|PCYT2|PIGT|IMPA1|PIGF|SGMS2|SGMS1|PIGK|ETNK1|PEMT|GPAA1|DPM3|PIGV
0_creatingPathways/MSigDB/allSets.RData	GLUCOSE_METABOLIC_PROCESS	27	20545	0.0591553	0.0900052	PDK3|G6PD|ARPP19|TKTL1|PDK1|PDK4|UGDH|ALDOB|PFKL|ALDOA|UGP2|PFKM|PGLS|ATF4|AKR1A1|IRS2
0_creatingPathways/MSigDB/allSets.RData	REACTOME_TRANSPORT_OF_MATURE_MRNA_DERIVED_FROM_AN_INTRONLESS_TRANSCRIPT	31	20545	0.0594206	0.0903117	CPSF2|NUP54|EIF4E|RAE1|NUP214|NUP210|NUP153|NCBP1|NUP37|NUP155|NUP205|TPR|NUP188|NUPL2|NUP93|NUP43|SEH1L|NUP133|NXF1|RANBP2
0_creatingPathways/MSigDB/allSets.RData	REGULATION_OF_CYTOKINE_BIOSYNTHETIC_PROCESS	37	20545	0.0603215	0.0915826	LTB|TLR1|TLR7|CD28|TLR8|ELANE|SPN|BCL10|NLRP12|AZU1|IRF4|TLR9|PRG3|TLR6|IL9|CEBPG|EBI3|IL27|MAST2|SIGIRR|INHBB
0_creatingPathways/MSigDB/allSets.RData	KEGG_FRUCTOSE_AND_MANNOSE_METABOLISM	33	20545	0.060514	0.0917764	HK2|MTMR1|GMDS|PFKFB3|HK3|MTMR2|MTMR6|AKR1B1|PMM1|SORD|FBP1|MTMR7|ALDOB|ALDOC|FPGT|PFKL|ALDOA|MPI|PFKM|TSTA3
0_creatingPathways/MSigDB/allSets.RData	V$HNF3_Q6	176	20545	0.0615373	0.0932283	TMEM185A|SPIB|ING3|SGK1|CHCHD7|KCNQ5|ALDH9A1|FGF13|NPY|XPO4|KCTD15|BCL11B|PATL1|PURA|NRAS|TBXAS1|EGR2|TLE3|PRDM1|BRIP1|SMARCA2|AFF3|NR4A3|IL16|METTL18|TMEM88|TOB1|ACACA|GNAZ|PVRL1|FBXO11|C1orf112|NDST2|HAPLN1|TNR|GOLGA1|SCUBE3|SLITRK6|FLRT3|IRS4|CLDN8|GABARAPL1|SNX25|GTF2A1|UHRF2|SLC10A7|BDH1|GFRA1|ATXN7L1|TGFB3|AHI1|FAM122A|NOVA1|TSHZ3|ZBTB37|ATP2A2|PPP1CB|PDCD4|NFIA|CALD1|TEAD1|SNAP25|COL13A1|H…
0_creatingPathways/MSigDB/allSets.RData	CYTOKINE_METABOLIC_PROCESS	41	20545	0.0619839	0.0938045	LTB|TLR1|TLR7|CD28|TLR8|ELANE|SPN|BCL10|NLRP12|AZU1|IRF4|TLR9|PRG3|TLR6|IL9|CEBPG|EBI3|IL27|MAST2|NOD1|SIGIRR|IL18|INHBB
0_creatingPathways/MSigDB/allSets.RData	YRTCANNRCGC_UNKNOWN	62	20545	0.0627631	0.0948822	GPM6B|MAML3|PFKFB3|LEMD2|DNAJA2|TMEM165|STYX|MLEC|APPBP2|ARIH1|LCLAT1|RNF38|TACC1|CCDC25|DHX40|SUV39H2|FOXP2|SLC25A12|CDKAL1|ZBTB37|FAM98B|NCDN|KLHL34|SLC25A28|NCAM1|XRCC6|TSC22D2|MMD|NARS2|SRRM2|PPHLN1|UBE2S|PDPR|UBE2H|DPYSL2|ELOVL5|ERC1|KRTCAP2|GNB1|ZFAND5
0_creatingPathways/MSigDB/allSets.RData	INDUCTION_OF_APOPTOSIS_BY_EXTRACELLULAR_SIGNALS	27	20545	0.0631629	0.0953848	CD38|FADD|BID|TNFRSF25|DIABLO|BTK|DAPK1|DPF2|CFLAR|PDCD6|DAP|NDUFA13|DAP3|PRKCA|CRADD
0_creatingPathways/MSigDB/allSets.RData	CARBOHYDRATE_BIOSYNTHETIC_PROCESS	48	20545	0.063396	0.0956347	CSGALNACT2|GMDS|ARPP19|UAP1|CHST7|HS6ST1|CHST13|B4GALT1|XYLT1|CHST8|HS3ST5|HAS1|UGDH|NANP|B3GAT2|ST8SIA2|FUT8|B3GALT6|EXT2|CSGALNACT1|TSTA3|ATF4|NDST1|CHST15|CHST12|CHST11|DYRK2|HS3ST3B1
0_creatingPathways/MSigDB/allSets.RData	DEPHOSPHORYLATION	67	20545	0.0636065	0.0956889	PTPRC|PTPRJ|DUSP22|PPM1B|DUSP4|MTMR3|PPP6C|DUSP10|PPM1M|PPAP2A|SSH1|TGFB1|PTPN4|EPM2A|PTPN22|MTMR7|PTPN21|DUSP3|PTPN9|SMG7|PTPRH|PPP2R4|SMG5|PTPRR|TIMM50|PTPRE|SBF1|PTPN3|SSH2|PPP2R2A|PPP2CB|CTDP1|PTPRM|PTEN|PTPN18|PTPRD|DUSP6|PTPN14
0_creatingPathways/MSigDB/allSets.RData	REACTOME_DEADENYLATION_DEPENDENT_MRNA_DECAY	42	20545	0.0636073	0.0956889	DCP2|EIF4E|DIS3|PATL1|CNOT7|CNOT8|DCPS|DCP1A|PAIP1|LSM6|EXOSC7|RQCD1|EXOSC2|EXOSC6|EXOSC3|EXOSC9|EDC3|CNOT4|EIF4G1|PABPC1|XRN1|CNOT2|DDX6|LSM4|CNOT6|EXOSC1|EIF4B|EXOSC4
0_creatingPathways/MSigDB/allSets.RData	V$PAX8_B	100	20545	0.0636348	0.0956889	NRGN|RHOQ|GPR27|SRPK2|HIVEP1|SUPT16H|PPM1A|TANK|BEND4|MARCH1|PURA|TAF5|DLG2|PAK1IP1|TSPAN2|OSBPL7|ABLIM3|GPC4|PUM2|TMTC2|C10orf11|TRERF1|PDZD7|ZNF385B|ATP5G1|PIK3R3|ACTN1|SLC25A28|RHOBTB1|CALD1|HPN|PAPPA|BNC2|IGSF22|CLTC|RGS12|SFXN3|IARS|GABRA1|MAP2K5|NOL4|RBM39|HR|FAM172A|DIO2|AHCYL1|KIAA1468|HNRNPA0|LUC7L3|JMJD1C|MAN1C1|TIA1|CCDC24|HOXB7|CAMK1D|TCF7L2|ELK4|ALCAM
0_creatingPathways/MSigDB/allSets.RData	REACTOME_INTERACTIONS_OF_VPR_WITH_HOST_CELLULAR_PROTEINS	31	20545	0.0638925	0.0959744	NUP54|RAE1|NUP214|NUP210|NUP153|NUP37|SLC25A5|NUP155|NUP205|TPR|NUP188|NUPL2|NUP93|NUP43|PSIP1|SEH1L|NUP133|BANF1|HMGA1|KPNA1|RANBP2
0_creatingPathways/MSigDB/allSets.RData	KEGG_HOMOLOGOUS_RECOMBINATION	28	20545	0.0642968	0.0964793	SSBP1|RAD51B|BLM|EME1|RAD51|POLD1|TOP3B|RPA4|BRCA2|RAD51C|XRCC3|RPA1|RAD51D|MRE11A|RAD52|XRCC2|RAD50|NBN|POLD4|MUS81
0_creatingPathways/MSigDB/allSets.RData	REGULATION_OF_ANGIOGENESIS	23	20545	0.0652342	0.0977822	SERPINF1|PF4|PML|HTATIP2|FOXO4|AGGF1|AMOT|NF1|NPR1|BTG1|SPHK1|RHOB
0_creatingPathways/MSigDB/allSets.RData	REACTOME_SIGNALING_BY_ROBO_RECEPTOR	29	20545	0.0654888	0.0980599	SOS2|PAK2|GPC1|SOS1|PAK6|PFN2|NCK1|CLASP1|SRGAP1|VASP|PAK7|CAP2|EVL|ABL2|SRGAP2|CDC42|PAK1|ROBO3|ENAH|SLIT2
0_creatingPathways/MSigDB/allSets.RData	REACTOME_SIGNAL_AMPLIFICATION	30	20545	0.0658938	0.098562	GNA13|GNAI3|GNGT2|GNG2|GNG4|MAPK14|GNG13|GNAI2|GNA11|GNB4|GNA15|GNG11|GNB1|GNAQ|TBXA2R|GNG7|GNG12|GNAI1
0_creatingPathways/MSigDB/allSets.RData	KEGG_GALACTOSE_METABOLISM	25	20545	0.0662702	0.0989504	HK2|PGM1|MGAM|GLA|HK3|GAA|B4GALT1|GANC|AKR1B1|PGM2|PFKL|UGP2|GALK2|PFKM
0_creatingPathways/MSigDB/allSets.RData	NEGATIVE_REGULATION_OF_SIGNAL_TRANSDUCTION	36	20545	0.0662932	0.0989504	PEG10|PTPRC|EID2|SNX6|BRAP|SOCS1|NLRP12|NF2|ADRB2|SLA2|ARAP3|MDFI|SMURF1|CBY1|NLK|TAOK3|THY1|SIGIRR|TNFAIP3|TSC1|NF1|PTEN|CARD8
0_creatingPathways/MSigDB/allSets.RData	KEGG_AMINOACYL_TRNA_BIOSYNTHESIS	38	20545	0.0667159	0.0994763	WARS|TARSL2|SEPSECS|VARS2|MTFMT|GARS|RARS2|CARS|AARS2|MARS2|KARS|LARS2|YARS2|IARS2|WARS2|IARS|CARS2|YARS|NARS2|SARS|LARS|EPRS
0_creatingPathways/MSigDB/allSets.RData	MESODERM_DEVELOPMENT	22	20545	0.0670697	0.0998985	HCK|TIE1|MATK|BTK|JAK2|BMX|GDF11|SNAI2|TRIM15|SECTM1|IKZF3|SMAD2|KLF4|IKZF1|SLIT2
0_creatingPathways/MSigDB/allSets.RData	PID_NFAT_TFPATHWAY	46	20545	0.0673558	0.100219	PTPRK|IRF4|EGR2|IFNG|NFATC3|IL2RA|E2F1|FOSL1|MAF|GBP3|CTLA4|DGKA|TNF|EGR1|EGR3|PTPN1|POU2F1|CBLB|CDK4|NFATC1|TBX21|GATA3|TLE4|IKZF1|JUN|FOS
0_creatingPathways/MSigDB/allSets.RData	KEGG_CITRATE_CYCLE_TCA_CYCLE	29	20545	0.0692456	0.102923	PCK2|DLD|IDH3G|FH|SUCLA2|IDH3A|IDH2|PCK1|ACLY|SUCLG1|DLAT|PDHB|MDH2|PDHA1|MDH1|CS|SDHD|OGDH|IDH1|ACO2|IDH3B|SDHC
0_creatingPathways/MSigDB/allSets.RData	PID_AJDISS_2PATHWAY	46	20545	0.0693604	0.102985	ZBTB33|GNA13|CBLL1|IGF1R|NTRK2|TIAM1|CDH1|SNX1|RAB5A|ADAM10|EGF|RET|HRAS|GNA12|MET|GFRA1|CDH2|CTNNB1|PTPN1|DNM2|FYN|CREBBP|IQGAP1|CTNNA1|CABLES1|CDC42
0_creatingPathways/MSigDB/allSets.RData	YGACNNYACAR_UNKNOWN	91	20545	0.0695292	0.103128	TBL1X|VCAN|USP3|G3BP2|BAG5|FGF13|TAZ|DUSP4|CDK5|TLE3|SPATA20|ST8SIA4|PAPOLG|C3AR1|ISCA1|PDS5A|RAI1|PDPK1|PCBP1|TMTC2|SLC4A2|DUSP3|KCNK7|CPS1|OGDH|MAPK3|RPL41|EGR3|TBL1Y|HIF3A|STAT6|APOPT1|SEH1L|FAM76B|AZIN1|SAMD8|UBE2H|FAM19A1|AKIRIN1|ECI1|NR6A1|ELOVL5|BNIP3L|RNF44|CEP57|SPTAN1|ZHX2|TSC22D1|EPAS1|TNFRSF21
0_creatingPathways/MSigDB/allSets.RData	PID_P38_MKK3_6PATHWAY	25	20545	0.0696846	0.10325	MAP2K6|MAP3K1|MAP3K7|TRAF6|CAMK2B|MAPK14|MAP3K3|TAOK2|TAB2|TAOK3|TXN|TAOK1|ATM|GADD45B|GADD45G|GADD45A
0_creatingPathways/MSigDB/allSets.RData	CGGAARNGGCNG_UNKNOWN	48	20545	0.0699521	0.103538	UBE2F|TMEM30A|SPTLC2|IRAK1|RAD17|XPO5|UMPS|MARCH6|GTF2A1|DCAF10|GLYR1|CFL1|RAB4B|CHCHD5|ATP2A2|EGR1|TPT1|CLTC|HNRNPH1|CHMP2A|BIN3|WWP2|LMAN2|GANAB|CDC37|TMED2|CCDC6|POLH|DUSP6|IGF2BP2
0_creatingPathways/MSigDB/allSets.RData	PID_NCADHERIN_PATHWAY	32	20545	0.0702514	0.10381	CAMK2G|GJA1|CDH2|CNR1|DAGLA|PIK3CA|CTNNB1|PIK3R1|ROCK1|PTPN11|MAPK8|LRP5|PTPN1|FGFR1|RHOA|CTNNA1|PLCG1|FER|CDC42|DAGLB|GSN
0_creatingPathways/MSigDB/allSets.RData	V$AP2REP_01	168	20545	0.0702828	0.10381	DDIT4L|MRVI1|SERPINF1|RAP2C|TMEM185A|CHMP2B|MYO1C|TXLNG|BCL2L11|MSN|IRAK1|NFKBIE|ANKRD39|TNPO1|CBLL1|NUDT11|DAAM1|TMEM191A|DNHD1|UBE2E2|U2AF1L4|CD3G|PTGDS|CD3D|FANCI|BTBD9|PANK1|RHOG|RTF1|PPOX|YBX2|NEFL|RHOJ|PCBP4|PAK6|POC1A|ZDHHC15|BMP1|COBL|NLGN3|CYB561D1|PBX1|BRD4|NKX3-1|C1orf61|MYOZ1|EFNB1|SHANK2|PUM1|PIK3R3|ITSN2|DNMT3A|CALD1|PHC2|ATN1|SCAMP3|GRIN2A|WDTC1|HOXC6|CPNE1|ARID1A|EFNA5|SMURF2|TNPO…
0_creatingPathways/MSigDB/allSets.RData	GLYCEROPHOSPHOLIPID_METABOLIC_PROCESS	43	20545	0.0704152	0.103897	PIGA|SERINC1|PIGB|PI4K2A|PIGH|TAZ|CETP|PIGG|PI4KB|PIGZ|PIGS|PIGT|IMPA1|PIGF|SERINC2|PIK3R1|IP6K2|PIGK|PEMT|PTEN|GPAA1|DPM3|SERINC5|PIGV
0_creatingPathways/MSigDB/allSets.RData	BIOCARTA_WNT_PATHWAY	26	20545	0.0705363	0.103968	CSNK1D|FRAT1|MYC|TLE1|MAP3K7|CCND1|BTRC|CTNNB1|APC|NLK|HDAC1|CSNK2A1|CREBBP|CSNK1A1|LEF1
0_creatingPathways/MSigDB/allSets.RData	REGULATION_OF_HYDROLASE_ACTIVITY	77	20545	0.0711016	0.104692	STAT1|APAF1|LPAR2|NLRP3|BIRC5|MOAP1|DIABLO|CDKN2D|FGD2|PLCB2|DHCR24|RAB3GAP1|ADAP1|C5AR1|VCP|IFNB1|ALS2|ANG|CCKBR|FGD5|CASP9|FGD4|AIFM3|APOA5|PPP2R4|SFN|THY1|GNA15|ERN1|PPP6R3|IFI6|TSC1|ATPIF1|NF1|RALBP1|DNAJB6|GPX1|FGD6|IFT57|SMAD3|GNAQ|CARD8|PMAIP1|F2R
0_creatingPathways/MSigDB/allSets.RData	WOUND_HEALING	53	20545	0.0713304	0.104919	PF4|ENTPD1|F13A1|WAS|MIA3|F8|VWF|F12|THBD|DCBLD2|CD36|ITGB3|LMAN1|GNA12|GP1BA|SPRR3|MAGI2-IT1|HNF4A|APOA5|ITGA2|ACVRL1|GGCX|L3MBTL4|F2RL2|NF1|MMRN1|CD59|GNAQ|TFPI|SERPINE1|F2R
0_creatingPathways/MSigDB/allSets.RData	PID_ALK1_PATHWAY	26	20545	0.0715156	0.105052	MAPK1|TGFBR1|ARRB2|BMPR2|FKBP1A|TGFB1|SMAD5|TGFBR2|TLX2|TGFB3|MAPK3|ACVRL1|CAV1|ACVR2A|SMAD1|ENG|ID1
0_creatingPathways/MSigDB/allSets.RData	PID_S1P_S1P1_PATHWAY	21	20545	0.0715689	0.105052	MAPK1|VEGFA|GNAI3|PLCB2|GNAZ|ITGB3|PDGFB|MAPK3|GNAI2|RHOA|ABCC1|PLCG1|ITGAV|SPHK1|GNAI1
0_creatingPathways/MSigDB/allSets.RData	POSITIVE_REGULATION_OF_RESPONSE_TO_STIMULUS	38	20545	0.0733153	0.107389	PTPRC|TRAT1|MALT1|EEF1E1|TLR8|NPY|IKBKG|CD1D|MAP3K7|CRTAM|TRAF6|C2|SLA2|CEBPG|NFAM1|UBE2N|THY1|CD79A|FYN|IL12A|SLIT2
0_creatingPathways/MSigDB/allSets.RData	MEIOTIC_CELL_CYCLE	33	20545	0.0733351	0.107389	PIM2|REC8|LIG3|CHEK1|RAD51B|RAD1|SMC1A|SMC3|RAD51|TAF1L|CCNA1|TUBG1|RAD51D|HSPA2|MRE11A|RAD52|XRCC2|RAD50|RAD21|ATM|STAG3
0_creatingPathways/MSigDB/allSets.RData	REACTOME_REGULATION_OF_INSULIN_SECRETION_BY_GLUCAGON_LIKE_PEPTIDE1	41	20545	0.0733891	0.107389	PRKAR2B|PRKACB|GNGT2|GNG2|PRKACA|GNG4|GNG13|ITPR2|PRKACG|PRKAR2A|PRKAR1A|GNB4|RAP1A|IQGAP1|GNG11|GNB1|ITPR3|ADCY6|GNAS|GNG7|GNG12|RAPGEF3|KCNS3
0_creatingPathways/MSigDB/allSets.RData	RESPONSE_TO_OXIDATIVE_STRESS	44	20545	0.0735532	0.107518	GCLM|CCL5|IPCEF1|PRNP|ERCC3|SOD1|APTX|SOD2|DHCR24|ERCC8|NDUFA12|RNF7|GLRX2|MSRA|PRDX2|PRDX5|GCLC|PRDX6|PDLIM1|SEPP1|NDUFS2|ERCC1|CYGB|DUSP1
0_creatingPathways/MSigDB/allSets.RData	GLYCOPROTEIN_BIOSYNTHETIC_PROCESS	74	20545	0.0746594	0.109023	OGT|MAGT1|TUSC3|GCNT1|ALG2|FUT7|POMT1|B3GALNT1|MGAT4B|FUT4|ST8SIA4|GALNT7|TNIP1|MOGS|GALNT6|LRP2|MGAT4A|ALG6|TSPAN8|ALG5|FUT2|ST8SIA2|FUT8|COG7|RPN1|COG3|GALNT1|POMGNT1|MAN1A2|TRAK1|LARGE|SERP1|MAN1C1|DPM3|STT3A|GALNT2|STT3B|TSPAN7|GYPC
0_creatingPathways/MSigDB/allSets.RData	REACTOME_3_UTR_MEDIATED_TRANSLATIONAL_REGULATION	87	20545	0.0748213	0.109147	RPS4Y1|EIF2S1|EIF4E|EIF1AX|EIF3K|EIF2S3|RPL36A|EIF3B|EIF4H|RPL10A|EIF4G1|RPS27A|PABPC1|RPS19|RPL14|RPS3|RPL11|RPL41|RPS28|RPL6|RPLP2|RPL24|RPS9|EIF3G|RPS6|RPS8|RPS10|RPL3|RPL27A|RPS25|RPL8|EIF3J|RPLP1|RPS5|FAU|EIF3E|RPL18|RPLP0|RPL31|EIF4B|RPL36|RPL26L1|EIF3D|RPL22|RPL15|EIF3I|RPS21|RPS15A|EIF3H|RPL35A
0_creatingPathways/MSigDB/allSets.RData	WNT_SIGNALING	85	20545	0.0760913	0.110885	CSNK1D|FZD2|FRAT1|HPRT1|MYC|RHOU|TLE1|TLE2|FZD5|ACTB|DAAM1|FBXW2|SFRP1|EP300|FZD3|FOSL1|WNT11|PORCN|SLC9A3R1|FZD7|CCND1|CCND3|FBXW4|BTRC|GAPDH|CTNNB1|APC|WNT16|NLK|B2M|LRP5|CSNK1G1|WNT9A|WNT2B|CSNK2A1|TCF7|DVL2|LRP6|CCND2|CTNNBIP1|CSNK1A1|LEF1|CTBP2|DKK1|JUN|FZD6
0_creatingPathways/MSigDB/allSets.RData	KEGG_GLYCOSAMINOGLYCAN_BIOSYNTHESIS_CHONDROITIN_SULFATE	22	20545	0.0766065	0.111521	CSGALNACT2|CHST7|CHST13|CHPF2|XYLT1|CHST14|B3GAT2|UST|B3GALT6|B3GAT3|CSGALNACT1|CHST15|CHSY1|CHST12|CHST11
0_creatingPathways/MSigDB/allSets.RData	POSITIVE_REGULATION_OF_MAP_KINASE_ACTIVITY	42	20545	0.0769972	0.111974	PROK2|PIK3CB|CXCR4|MAP4K1|FPR1|SOD1|MAP3K9|TLR6|ADRB2|C5AR1|EGF|MDFI|KIAA1804|MAP3K2|PLCE1|TGFA|MADD|MAP3K11|C5|MAP4K5|SHC1|PAK1|ERBB2|CD24
0_creatingPathways/MSigDB/allSets.RData	REACTOME_RNA_POL_I_TRANSCRIPTION_INITIATION	22	20545	0.0779136	0.113191	POLR1C|CDK7|ERCC3|EHMT2|TAF1B|TAF1A|POLR1B|RRN3|UBTF|KAT2B|POLR2K|GTF2H3|GTF2H1|POLR1D
0_creatingPathways/MSigDB/allSets.RData	PID_DELTA_NP63_PATHWAY	45	20545	0.0784652	0.113875	TOP2A|FOSL2|COL5A1|CEBPD|FASN|VDR|RRAD|CCNB2|POU2F2|ADRM1|HBP1|HELLS|BRCA2|AXL|PERP|IGFBP3|ADA|TP63|MRE11A|SFN|PPP2R5A|WWP1|ATM|MDM2|HES1|FBXW7
0_creatingPathways/MSigDB/allSets.RData	REACTOME_INSULIN_RECEPTOR_RECYCLING	23	20545	0.0786486	0.114024	ATP6V1E1|ATP6V0E1|ATP6V0D1|ATP6V1F|ATP6V1H|ATP6V1E2|ATP6V1D|ATP6V1A|ATP6V1G3|ATP6V1C2|ATP6V0C|ATP6V0D2|ATP6V0B|ATP6V0A2|ATP6V1G1|INSR
0_creatingPathways/MSigDB/allSets.RData	REACTOME_GLYCOLYSIS	26	20545	0.0797445	0.115495	PGK1|PFKFB3|GPI|PPP2R5D|PPP2R1B|ENO3|PGAM1|GAPDH|ALDOB|ALDOC|PFKL|ALDOA|PFKM|PPP2CB|ENO1|ENO2
0_creatingPathways/MSigDB/allSets.RData	PHOSPHOLIPID_METABOLIC_PROCESS	69	20545	0.0799152	0.115624	PIGA|SERINC1|CLN8|PIGB|PI4K2A|PIGH|CHPT1|TAZ|PLAA|CETP|LPCAT1|PIGG|PLCB2|PI4KB|PIGZ|PIGS|PCYT2|PIGT|CLN3|IMPA1|PIGF|PLCD1|SERINC2|SGMS2|PLA2G2D|PLA2G6|PIK3R1|IP6K2|SGMS1|PRDX6|PIGK|ETNK1|PEMT|GPX4|LPL|PTEN|GPAA1|DPM3|SERINC5|PIGV
0_creatingPathways/MSigDB/allSets.RData	REACTOME_ACTIVATED_NOTCH1_TRANSMITS_SIGNAL_TO_THE_NUCLEUS	25	20545	0.0805954	0.116489	DTX4|NUMB|DLL1|PSEN1|ARRB2|MIB1|APH1B|ADAM10|DTX2|RPS27A|APH1A|JAG2|MIB2|ARRB1|PSENEN
0_creatingPathways/MSigDB/allSets.RData	REACTOME_TGF_BETA_RECEPTOR_SIGNALING_ACTIVATES_SMADS	24	20545	0.0810755	0.117063	TGFBR1|FKBP1A|TGFB1|TGFBR2|MTMR4|PMEPA1|SMURF1|RPS27A|PPP1CB|SMURF2|STUB1|XPO1|SMAD2|STRAP|SMAD3|PPP1R15A
0_creatingPathways/MSigDB/allSets.RData	YNTTTNNNANGCARM_UNKNOWN	66	20545	0.0815812	0.117673	KCTD12|CD93|B3GNT7|LEMD2|MARCH1|ZEB2|VDR|HOXC4|PDE4D|PVRL1|EVX1|ADAMTS5|CSRNP3|NRF1|KIF13A|KLHL5|FGD4|ZNF385B|HCRTR2|CACNA1C|ELAVL2|CLIP1|HOXB6|GRK5|TLL2|FGF12|GABRA1|GCDH|DMD|MAFB|LDB2|CCDC14|ETV6|ETV5|DDX17|GNAI1|CNN3
0_creatingPathways/MSigDB/allSets.RData	REGULATION_OF_CYTOKINE_PRODUCTION	24	20545	0.0823186	0.118599	NOD2|ATP6AP2|MALT1|MAP3K7|CARD11|SOD1|IFNG|TRAF6|IL12A|SMAD3|AFAP1L2|CD24
0_creatingPathways/MSigDB/allSets.RData	REACTOME_PI3K_EVENTS_IN_ERBB4_SIGNALING	36	20545	0.0823904	0.118599	HBEGF|CREB1|CHUK|AKT3|AKT1|PDPK1|FOXO4|CASP9|PIK3CA|ERBB4|PIK3R1|RPS6KB2|BAD|TSC2|RICTOR|MAPKAP1|NR4A1|FOXO3|PTEN|MDM2|AKT2|PHLPP1
0_creatingPathways/MSigDB/allSets.RData	G1_S_TRANSITION_OF_MITOTIC_CELL_CYCLE	27	20545	0.0833828	0.119905	CDKN3|LATS2|DBF4|PPP6C|CDKN2D|CUL3|SKP2|CUL5|CDKN2C|CUL4A|GFI1|POLE|GSPT1|ACVR1B|CDK4|BCAT1
0_creatingPathways/MSigDB/allSets.RData	KEGG_ALLOGRAFT_REJECTION	33	20545	0.0840491	0.120741	FAS|CD28|CD86|HLA-DMB|IFNG|PRF1|GZMB|CD80|TNF|HLA-C|HLA-DOB|HLA-E|HLA-DOA|HLA-DMA|IL12A|HLA-DPB1|HLA-DPA1|HLA-DQB1|HLA-DQA1
0_creatingPathways/MSigDB/allSets.RData	PID_PRL_SIGNALING_EVENTS_PATHWAY	23	20545	0.0845987	0.121407	MAPK1|CCNA2|CCNE1|PTP4A3|RABGGTB|PTP4A1|RABGGTA|ATF5|MAPK3|EGR1|ROCK1|TUBA1B|RHOA|PTP4A2|CDK2|ITGB1
0_creatingPathways/MSigDB/allSets.RData	VIRAL_REPRODUCTION	38	20545	0.086614	0.124173	TOP2A|HTATSF1|CCL4|RRAGA|TNIP1|TGFB1|VAPB|CXCR6|HS3ST5|OPRK1|TARBP2|SMARCB1|WWP2|RSF1|CCL2|CALCOCO2|WWP1|GFI1|APOBEC3G|SMAD3|CTBP2|EIF5A
0_creatingPathways/MSigDB/allSets.RData	POSITIVE_REGULATION_OF_BINDING	27	20545	0.0900003	0.128897	NOD2|BCL10|CARD11|EP300|RELA|PRDX3|TNF|CEBPG|CAMK2A|NFAM1|UBE2N|IKBKB|ERC1|NPM1|MAP3K13|JMY
0_creatingPathways/MSigDB/allSets.RData	LYMPHOCYTE_DIFFERENTIATION	25	20545	0.0911242	0.130375	PTPRC|HDAC4|CD1D|ZAP70|CD3D|CEBPG|NFAM1|IL27|JAG2|HDAC7|CD79A|SART1|HDAC5|SOCS5|TPD52
0_creatingPathways/MSigDB/allSets.RData	REACTOME_CYTOSOLIC_TRNA_AMINOACYLATION	22	20545	0.0914609	0.130724	WARS|EEF1E1|GARS|CARS|AIMP2|KARS|IARS|AIMP1|YARS|PPA1|SARS|LARS|EPRS
0_creatingPathways/MSigDB/allSets.RData	REACTOME_NUCLEAR_RECEPTOR_TRANSCRIPTION_PATHWAY	45	20545	0.0919464	0.131286	RXRA|NRBF2|RARA|VDR|NR4A3|RXRB|NRBP1|NR2F6|MED1|PGR|NR2E3|RARG|ESR2|THRB|HNF4A|NR0B1|ESR1|NR3C1|NR2C2AP|THRA|NR1H3|NR4A1|NR6A1|NR5A2|NR3C2|PPARA|NR4A2
0_creatingPathways/MSigDB/allSets.RData	KEGG_TIGHT_JUNCTION	129	20545	0.0923012	0.131659	PPP2R2C|CASK|PRKCD|RRAS2|EPB41L2|ACTB|NRAS|PARD6B|AKT3|HCLS1|GNAI3|AKT1|SYMPK|MPP5|PRKCZ|MLLT4|PPP2R1B|EXOC3|VAPA|TJAP1|CLDN18|INADL|LLGL1|HRAS|PRKCI|CLDN8|EPB41|CTNNA3|MYL10|MYH11|MYH1|CLDN1|ACTN2|CTNNB1|ACTN1|GNAI2|MAGI1|MPDZ|EXOC4|MYH7B|RRAS|OCLN|PPP2R2A|PPP2CB|CSNK2A1|RHOA|PPP2R2D|PRKCB|MYH10|MAGI3|F11R|ACTN4|CTNNA1|MYL12A|CDK4|PTEN|PARD3|RAB3B|CSNK2A2|CDC42|AKT2|PRKCH|KRAS|PRKCE|ASH1L|SPTAN1…
0_creatingPathways/MSigDB/allSets.RData	REACTOME_INFLUENZA_VIRAL_RNA_TRANSCRIPTION_AND_REPLICATION	84	20545	0.0926432	0.13197	RPS4Y1|POLR2D|GRSF1|POLR2B|DNAJC3|HSP90AA1|RPL36A|POLR2K|RPL10A|RPS27A|RPS19|RPL14|GTF2F2|RPS3|RPL11|RPL41|RPS28|POLR2L|RPL6|RPLP2|RPL24|RPS9|RPS6|POLR2J|RPS8|RPS10|RPL3|RPL27A|RPS25|POLR2E|RPL8|RPLP1|RPS5|FAU|RPL18|RPLP0|RPL31|POLR2I|RPL36|RPL26L1|IPO5|RPL22|RPL15|GTF2F1|RPS21|RPS15A|RPL35A
0_creatingPathways/MSigDB/allSets.RData	REGULATION_OF_T_CELL_ACTIVATION	28	20545	0.0927054	0.13197	PTPRC|CD28|ICOSLG|LAT|ZAP70|SIT1|SIRPG|NCK1|EBI3|IL27|THY1|SART1|CD47|LAX1|IL18|SOCS5|CD24
0_creatingPathways/MSigDB/allSets.RData	VIRAL_REPRODUCTIVE_PROCESS	33	20545	0.0931721	0.132501	TOP2A|HTATSF1|CCL4|RRAGA|TNIP1|TGFB1|VAPB|CXCR6|HS3ST5|OPRK1|TARBP2|SMARCB1|WWP2|RSF1|CCL2|WWP1|APOBEC3G|SMAD3|CTBP2|EIF5A
0_creatingPathways/MSigDB/allSets.RData	CYTAGCAAY_UNKNOWN	137	20545	0.0935509	0.132906	CCNG2|CPD|NRGN|NEDD9|FGR|TBPL1|EIF2S1|TUSC3|CCDC81|NPR3|ASB7|RASGEF1A|DNAL1|PNKD|USP30|ARL4A|TNRC6A|STRN4|PRDM4|SLC6A8|ATRX|CNTF|TMEM62|POLR3F|APOO|KIF3B|ATP6V1D|SPATA7|LRP2|MARK3|ACBD3|DZANK1|TTLL4|ZNF365|ANXA1|HRAS|SCN2A|AP1M1|IQCD|CXorf58|TRERF1|TPPP3|HSPG2|MDH1|SLITRK1|C5orf15|CEP164|MED25|PRRG2|POLR3H|DYNLL1|ITGB8|PIK3R4|GABRB3|DNAJC1|CACNA1D|GABARAPL2|LRRC46|DIS3L2|CUX1|MRPL10|DNAH7|GRIK5|D…
0_creatingPathways/MSigDB/allSets.RData	REACTOME_INSULIN_RECEPTOR_SIGNALLING_CASCADE	83	20545	0.093699	0.132983	PDE3B|RPS6KB1|CDK1|IRS1|PPM1A|MAPK1|EIF4E|PIK3CB|PRKAB1|NRAS|PRKAA1|TLR9|FRS2|STRADB|CAB39L|CAB39|PDPK1|PRKAA2|RAF1|YWHAB|SOS1|HRAS|STRADA|GRB2|DOK1|EIF4G1|PRKAG2|FGF1|PIK3CA|MAPK3|FGF3|PIK3R4|FGFR2|PRKAB2|PIK3R1|RPS6|PIK3R2|TSC2|FGFR1|MAP2K2|TSC1|EIF4B|SHC1|GRB10|STK11|AKT2|KRAS|GAB1|INSR|IRS2
0_creatingPathways/MSigDB/allSets.RData	ELECTRON_TRANSPORT_GO_0006118	49	20545	0.0941374	0.133471	AKR1C3|HCCS|LOXL1|ALDH9A1|NCF4|DDO|POR|ENOX2|DUOX1|NOX4|PPOX|SURF1|GRHPR|BLVRA|NDOR1|MTRR|OXA1L|CYP1B1|AKR1C1|SLC25A12|CDO1|NNT|SDHC|GPX4|TXNL1|ALDH5A1|ME3
0_creatingPathways/MSigDB/allSets.RData	KEGG_VALINE_LEUCINE_AND_ISOLEUCINE_DEGRADATION	44	20545	0.0958829	0.13581	DLD|ALDH9A1|BCKDHB|ALDH6A1|ACADSB|MUT|ACAT2|ABAT|IVD|HSD17B10|ALDH3A2|MCCC2|ACAD8|DBT|HMGCL|PCCB|OXCT1|MCCC1|BCAT2|ECHS1|AUH|ACAT1|ACADM|HADH|BCAT1
0_creatingPathways/MSigDB/allSets.RData	POSITIVE_REGULATION_OF_CELL_DIFFERENTIATION	23	20545	0.0973377	0.137724	BMP4|ZAP70|ACIN1|IGFBP3|SART1|ETS1|SOCS5|ACVR2A|BTG1|FOXO3|ACVR1B|BMPR1B
0_creatingPathways/MSigDB/allSets.RData	V$FREAC4_01	143	20545	0.0974286	0.137724	HS3ST4|CXorf23|KCNQ5|PER2|PELI2|BRAF|ZFX|AP1G2|SCML1|PURA|VASN|TLE3|SHOX2|PRDM1|DIEXF|ULK1|KBTBD2|HOXC4|PTAFR|ID2|SNX13|EVX1|SLC24A2|TAF5L|CLDN18|PNRC1|CD109|ZC3H6|TSPAN8|FAM65A|GABRR1|SIN3A|PUM2|RARG|FOXP2|OTX1|GFRA1|MSC|PTCHD1|TGFB3|HSPG2|ZNF385B|ZBTB37|PLS3|NCDN|FRY|TRPS1|CLIP2|CALD1|TET2|HNF1A|COLEC12|NEDD4|HOXC6|TMOD3|RBM39|SH3RF1|TMEM59|TMEM147|RUNX1T1|CITED2|HR|ETHE1|ADRB1|NR4A1|UBE2H|FAM1…
0_creatingPathways/MSigDB/allSets.RData	MONOCARBOXYLIC_ACID_METABOLIC_PROCESS	83	20545	0.0985804	0.139213	AKR1C3|ACOT9|PTGS1|MSMO1|BDH2|ARPP19|HPGD|MTHFD2|ACADSB|ADIPOR1|AKR1C2|PTGDS|SLC27A6|PRG3|PNPLA8|DEGS1|SLC27A2|ADIPOR2|CYP4F3|HSD3B7|ACOX3|CPT1A|ALOX12|AKR1C1|UGDH|ACOT4|ECI2|CROT|GLYAT|MLYCD|ALDH1L1|ACOX2|PTGES3|CYP39A1|NR1H4|HACL1|FAAH|LTA4H|CSGALNACT1|GNPAT|ECHS1|MIF|ATF4|CD74|ACADM|PPARA|ALDH5A1|NPC1|ME3
0_creatingPathways/MSigDB/allSets.RData	LEUKOCYTE_DIFFERENTIATION	35	20545	0.0993578	0.140171	PTPRC|MMP9|HDAC4|CD1D|ZAP70|ACIN1|CD3D|CSF1|CEBPG|NFAM1|IL27|JAG2|HDAC7|CD79A|SART1|HDAC5|SOCS5|CDC42|IFI16|TPD52
0_creatingPathways/MSigDB/allSets.RData	KEGG_MELANOMA	71	20545	0.100199	0.141217	ARAF|BRAF|MAPK1|PIK3CG|FGF13|PIK3CB|IGF1R|NRAS|AKT3|AKT1|E2F3|CDH1|E2F1|HGF|E2F2|EGF|RAF1|FGF11|HRAS|CCND1|MET|MITF|PDGFB|PIK3R5|FGF1|PIK3R3|PIK3CA|MAPK3|FGF3|FGF16|PIK3R1|FGF12|PIK3R2|BAD|FGFR1|MAP2K2|RB1|PDGFA|CDK4|PTEN|MDM2|AKT2|KRAS|CDK6
0_creatingPathways/MSigDB/allSets.RData	POSITIVE_REGULATION_OF_T_CELL_ACTIVATION	21	20545	0.100473	0.141463	PTPRC|CD28|ICOSLG|ZAP70|SIRPG|NCK1|EBI3|THY1|SART1|CD47|IL18|SOCS5|CD24
0_creatingPathways/MSigDB/allSets.RData	REACTOME_TRANSFERRIN_ENDOCYTOSIS_AND_RECYCLING	25	20545	0.101462	0.142713	ATP6V1E1|ATP6V0E1|ATP6V0D1|ATP6V1F|ATP6V1H|TFRC|ATP6V1E2|ATP6V1D|ATP6V1A|ATP6V1G3|ATP6V1C2|ATP6V0C|ATP6V0D2|ATP6V0B|ATP6V0A2|ATP6V1G1
0_creatingPathways/MSigDB/allSets.RData	REACTOME_SIGNALLING_TO_RAS	27	20545	0.102245	0.14367	CDK1|MAPK1|NRAS|MAPK12|MAPKAPK2|RAF1|YWHAB|SOS1|HRAS|MAPK14|RALB|GRB2|RALGDS|MAPK3|MAPKAPK3|MAPK13|MAP2K2|SHC1|KRAS
0_creatingPathways/MSigDB/allSets.RData	GENERATION_OF_PRECURSOR_METABOLITES_AND_ENERGY	117	20545	0.104479	0.146665	AKR1C3|HCCS|LOXL1|ALDH9A1|NDUFS1|NCF4|DDO|POR|PHKA2|GAA|COX17|UQCRC2|APOM|ENOX2|DUOX1|FECH|CRAT|NOX4|PPOX|SURF1|GRHPR|EPM2A|BLVRA|NDOR1|NRF1|MTRR|SLC25A14|OXA1L|PDHB|CYP1B1|AKR1C1|SLC25A12|CROT|PHKA1|SDHD|OGDH|ISL1|GIPR|ACO2|POMC|CEBPA|GBE1|BCS1L|CDO1|RUNX1T1|NNT|PPP1R2|GFPT1|SDHC|NDUFS4|ATPIF1|GNPDA1|GPX4|SLC25A3|PYGM|TXNL1|UQCRB|ALDH5A1|PHKB|DYRK2|INSR|ME3
0_creatingPathways/MSigDB/allSets.RData	FATTY_ACID_METABOLIC_PROCESS	59	20545	0.104911	0.147125	AKR1C3|ACOT9|PTGS1|MSMO1|BDH2|HPGD|ACADSB|ADIPOR1|AKR1C2|PTGDS|SLC27A6|PRG3|PNPLA8|DEGS1|SLC27A2|ADIPOR2|CYP4F3|ACOX3|CPT1A|ALOX12|ACOT4|ECI2|CROT|GLYAT|MLYCD|PTGES3|HACL1|FAAH|LTA4H|GNPAT|ECHS1|MIF|CD74|ACADM|PPARA|ALDH5A1
0_creatingPathways/MSigDB/allSets.RData	GAANYNYGACNY_UNKNOWN	72	20545	0.105656	0.148023	STK4|ARMCX6|TMEM71|DNAJA2|BEND4|PNKD|TLE3|UBE2Z|HSD11B1|SPOCK2|SUMO1|RQCD1|RANBP1|SP4|MINK1|BRE|CCDC50|TP63|GDA|ONECUT2|CDK14|APH1A|CKS1B|TRMT2A|JOSD1|HHEX|LRRC16A|STAT3|MID1|SHC1|CDC14A|FOXN3|GSPT1|NR2C2|SCN4A|PAPD4|NAV1|TCF12|NR4A2|ZHX2
0_creatingPathways/MSigDB/allSets.RData	RESPONSE_TO_ABIOTIC_STIMULUS	83	20545	0.106203	0.148506	SNN|MBIP|BRCC3|UNC119|POLA1|PML|ELANE|FEN1|ERCC3|SOD1|TOPBP1|CDKN2D|AKT1|XRCC4|FECH|DDB2|ERCC4|SMC1A|RELA|SAG|ERCC8|POLD1|GMPR|AQP9|IKBIP|SERPINB13|NR2E3|GLRX2|DYNLRB1|ERCC5|FGF16|MAPK8|EIF2B5|GCLC|EIF2B3|IL12A|ATPIF1|NF1|UBE4B|GPX1|LIG4|ATM|REV1|CIRBP
0_creatingPathways/MSigDB/allSets.RData	V$PAX2_01	52	20545	0.106211	0.148506	RBM3|BEND4|MARCH1|GLA|CEP95|ACADSB|CELF6|TAF5|ADRB2|TAF11|NPAS2|FOXP2|CBX8|PDZD7|JOSD1|IKZF5|NIPBL|SFXN3|MAP2K5|ANKS1A|CDCA7L|DMD|ACTN4|JMJD1C|SEC14L1|VCL|MBNL1|ZCCHC14|UBASH3B
0_creatingPathways/MSigDB/allSets.RData	REACTOME_FORMATION_OF_THE_HIV1_EARLY_ELONGATION_COMPLEX	27	20545	0.107422	0.150051	POLR2D|POLR2B|SUPT4H1|CDK7|ERCC3|NCBP1|POLR2K|GTF2F2|POLR2L|POLR2J|POLR2E|GTF2H3|GTF2H1|CTDP1|POLR2I|GTF2F1
0_creatingPathways/MSigDB/allSets.RData	REGULATION_OF_IMMUNE_RESPONSE	31	20545	0.107646	0.150216	PTPRC|TRAT1|MALT1|TLR8|IKBKG|CD1D|MAP3K7|CRTAM|TRAF6|C2|SLA2|NFAM1|UBE2N|NCR1|THY1|CD79A|FYN|IL12A
0_creatingPathways/MSigDB/allSets.RData	PID_AVB3_INTEGRIN_PATHWAY	73	20545	0.107765	0.150234	COL1A1|COL5A1|RPS6KB1|IRS1|MAPK1|VEGFA|COL9A3|IGF1R|COL9A2|AKT1|TLN1|PI4KB|HSP90AA1|TGFBR2|COL5A2|COL1A2|ITGB3|COL6A1|COL17A1|COL3A1|CSF1|MFGE8|CASP8|PIK3CA|MAPK3|COL13A1|FN1|COL9A1|PIK3R1|ROCK1|PTPN11|EDIL3|RHOA|PTK2B|F11R|ITGAV|VCL|CBL|PTK2|VAV3|COL6A3
0_creatingPathways/MSigDB/allSets.RData	REACTOME_INHIBITION_OF_INSULIN_SECRETION_BY_ADRENALINE_NORADRENALINE	24	20545	0.10797	0.150371	GNGT2|GNG2|GNG4|GNG13|GNAI2|GNB4|CACNB2|GNG11|CACNB3|GNB1|ADCY6|GNG7|GNG12|GNAI1
0_creatingPathways/MSigDB/allSets.RData	BIOCARTA_NFAT_PATHWAY	52	20545	0.10954	0.152408	RPS6KB1|PRKAR2B|CALR|MAPK1|PIK3CG|HBEGF|PRKACB|NFATC3|AKT1|EDN1|FKBP1A|CALM1|RAF1|HRAS|MAPK14|CAMK1|PIK3CA|MAPK3|PRKACG|PRKAR2A|PIK3R1|MAPK8|PRKAR1A|CREBBP|CALM3|PPP3CC|PPP3CA|CSNK1A1|NFATC1|MEF2C
0_creatingPathways/MSigDB/allSets.RData	YTCCCRNNAGGY_UNKNOWN	66	20545	0.110019	0.152924	HS6ST2|ZC4H2|IER3|TCEAL1|POLR1B|BCAS3|ZDHHC15|RUNX3|NTN3|ADAM11|SNX27|SKP2|SNAPC3|BTBD1|MITF|TGFB3|FLOT1|RANBP3|PABPC1|APH1A|APBA3|MRPL54|COQ10A|POLK|GTPBP8|RPS6KB2|IL17RC|SAMM50|SLC9A1|WHSC1L1|WNK1|LUC7L3|ORMDL3|GSPT1|MIB2|PHLPP1|ST3GAL1|CDK9
0_creatingPathways/MSigDB/allSets.RData	REGULATION_OF_CELL_GROWTH	44	20545	0.110981	0.15392	APBB2|PML|BCL6|CDKN2AIP|DERL2|CDKN2D|CDA|TGFB1|DCBLD2|SERTAD3|ALOX12|PLCE1|APBB1|DLC1|CDKN2C|PPT1|PRSS2|IP6K2|SERTAD2|ENO1|RB1|NDUFA13|ACVR1B|SMAD3|SPHK1
0_creatingPathways/MSigDB/allSets.RData	REGULATION_OF_ANATOMICAL_STRUCTURE_MORPHOGENESIS	25	20545	0.110992	0.15392	FGD2|CDC42EP2|CDC42EP4|ARAP3|TAOK2|FGD5|FGD4|APOE|THY1|FGD6|CDC42|CDC42EP5|RTN4|YWHAH|SLIT2
0_creatingPathways/MSigDB/allSets.RData	AMINO_ACID_METABOLIC_PROCESS	77	20545	0.111062	0.15392	GCLM|WARS|FAH|SLC7A7|ASL|BCKDHB|ALDH6A1|SMS|DDO|GSTZ1|ASRGL1|AMT|NFS1|GLDC|GOT1|MAT2B|SLC25A15|MARS2|MCCC2|HGD|GAD1|TYR|SLC3A1|KARS|MSRA|GOT2|ADI1|AIMP1|CDO1|HDC|YARS|ALDH18A1|SLC7A5|GCLC|FPGS|DDAH2|MTHFR|SLC7A6|ATF4|PTS|SLC6A6|BCAT1
0_creatingPathways/MSigDB/allSets.RData	PID_LKB1_PATHWAY	46	20545	0.111388	0.154124	CTSD|EZR|PRKAB1|MYC|CREB1|PRKAA1|SMARCD3|YWHAZ|STRADB|HSP90AA1|CAB39|PRKAA2|PRKACA|YWHAB|CRTC2|STRADA|ESR1|SFN|SIK3|TSC2|MARK4|CDC37|TSC1|STK11|YWHAH
0_creatingPathways/MSigDB/allSets.RData	GTCNYYATGR_UNKNOWN	98	20545	0.111427	0.154124	ETS2|TBPL1|SLC35A1|DAAM1|MRPS10|ODC1|NUP153|RNF10|RRAD|UBR7|MLEC|PTPDC1|HBP1|CHPF2|THBS3|C14orf142|CCDC34|TMIE|CCDC102A|SCUBE3|FAM65A|RRAGB|EPG5|NLGN3|CCDC121|RING1|RARG|ZNF287|AP1S1|TPPP3|SULT2A1|DAGLA|FIS1|CAMK2A|HOXB6|FBXO15|KCNMB3|YBX1|DOC2A|NDUFAF3|AZIN1|EHBP1|H1FX|CASZ1|PHTF1|TP53BP1|NDST1|SRSF6|JMJD1C|ERF|GALNT2|SKIL|TUBA1A|PBXIP1|ID1|JUN
0_creatingPathways/MSigDB/allSets.RData	V$PPARA_01	36	20545	0.114639	0.158271	CDK16|DNAJA2|TOMM70A|PAPLN|TNS1|PRDM16|NR2F6|CD36|ZNF547|PGF|MLLT6|ATN1|SAMD14|PEX16|KLF5|MYH10|HNRNPH3|ETFB|RTN4|PTPRG
0_creatingPathways/MSigDB/allSets.RData	KEGG_SPHINGOLIPID_METABOLISM	34	20545	0.114649	0.158271	GALC|SPTLC2|SGPP1|SGPL1|ACER3|GLA|ASAH1|SMPD1|PPAP2A|DEGS1|SPTLC1|NEU1|SGMS2|SPHK2|ARSA|PPAP2B|UGCG|KDSR|SGMS1|CERK|SPHK1|B4GALT6
0_creatingPathways/MSigDB/allSets.RData	REACTOME_NONSENSE_MEDIATED_DECAY_ENHANCED_BY_THE_EXON_JUNCTION_COMPLEX	86	20545	0.114922	0.158493	GSPT2|RPS4Y1|SMG8|UPF3B|NCBP1|ETF1|RNPS1|RPL36A|SMG7|RPL10A|EIF4G1|RPS27A|PABPC1|RPS19|RPL14|RPS3|RPL11|SMG5|RPL41|RPS28|RPL6|RPLP2|RPL24|RPS9|RPS6|RPS8|RPS10|RPL3|RPL27A|RPS25|PPP2R2A|RPL8|RPLP1|RPS5|FAU|RPL18|RPLP0|RPL31|UPF2|RPL36|RPL26L1|RPL22|UPF3A|RPL15|RPS21|RPS15A|RBM8A|RPL35A
0_creatingPathways/MSigDB/allSets.RData	PID_SYNDECAN_1_PATHWAY	46	20545	0.115769	0.159356	CASK|COL1A1|COL5A1|CCL5|MMP9|SDCBP|MAPK1|LAMA5|HPSE|COL9A3|COL9A2|HGF|TGFB1|COL5A2|PRKACA|COL1A2|COL6A1|MET|COL17A1|COL3A1|MAPK3|COL13A1|COL9A1|PPIB|COL6A3
0_creatingPathways/MSigDB/allSets.RData	ARGGGTTAA_UNKNOWN	117	20545	0.115772	0.159356	GAS7|SLC16A6|HIVEP1|PEX13|NUMB|ATP1B1|CD86|LAMA5|B3GNT7|BLVRB|CELSR3|CREB1|DUSP10|ELOVL6|SLC24A4|TNS1|SFRP1|WDR82|YWHAZ|SAMD3|PVRL1|PPP1R10|MAF|H2AFX|ACTR1A|AXL|ABI2|TGFB1I1|ARHGAP18|VCAM1|NLGN3|RARG|PLAGL2|PDGFB|TP63|RPH3A|SPTBN4|NCDN|HOXB6|ESR1|ISL1|TRPS1|FGF16|CDH5|ZNRF1|RTKN|RHEBL1|GPR20|CDKN2C|RUNX1T1|SREBF2|TUBA4A|ATXN1|KLF12|DSTN|TCF7L2|FLI1|MYL6B|HES1|CORO2B|PVRL2|ZNF827|DHRS3
0_creatingPathways/MSigDB/allSets.RData	PID_INSULIN_GLUCOSE_PATHWAY	26	20545	0.116419	0.16009	RHOQ|AKT1|PRKCZ|YWHAZ|LNPEP|YWHAB|PRKCI|GYS1|SLC2A4|SFN|VAMP2|STX4|TBC1D4|AKT2|YWHAH|INSR
0_creatingPathways/MSigDB/allSets.RData	REACTOME_MRNA_CAPPING	27	20545	0.117503	0.161424	POLR2D|POLR2B|RNMT|CDK7|ERCC3|NCBP1|RNGTT|POLR2K|GTF2F2|POLR2L|POLR2J|POLR2E|GTF2H3|GTF2H1|POLR2I|GTF2F1
0_creatingPathways/MSigDB/allSets.RData	KEGG_MISMATCH_REPAIR	22	20545	0.117952	0.161884	SSBP1|RFC3|RFC1|EXO1|POLD1|RPA4|MLH3|MSH3|RPA1|MSH2|PCNA|MSH6|POLD4|RFC5
0_creatingPathways/MSigDB/allSets.RData	BIOCARTA_NO1_PATHWAY	29	20545	0.118777	0.162859	PDE3B|PRKAR2B|VEGFA|PRKACB|AKT1|HSP90AA1|SLC7A1|CALM1|RYR2|PDE3A|PRKG2|PRKACG|PRKAR2A|PRKAR1A|CAV1|CALM3|FLT4|FLT1|CHRNA1
0_creatingPathways/MSigDB/allSets.RData	V$HMEF2_Q6	131	20545	0.120363	0.164767	EPHA7|CKMT2|LYN|CRTAP|KCNK9|DNAJA2|MARCH1|SCML1|ARPP21|BMP4|CAPN1|GTF3C3|AFF4|SSH3|EP300|KLHL20|MAS1|ENO3|CSRNP3|ZNF143|HAPLN1|HS3ST5|PAK6|GPC4|CACNA2D3|FAM65A|ARHGEF37|KCNN1|PENK|ZNF385B|SLC3A1|SLITRK1|GEN1|NEDD4|COL13A1|USP47|TIMP2|MAP2K5|HDAC7|DDX6|EHD1|AKAP12|NR4A1|DMD|TSC1|PDLIM1|TBC1D16|CDC42EP3|LUZP1|LMCD1|FOXN3|GNG11|MYO9A|PPP1R16B|MBNL2|STARD13|MYL6B|MBNL1|DKK1|DYRK2|COLQ|TSC22D1|JUN|FOS…
0_creatingPathways/MSigDB/allSets.RData	CCAWWNAAGG_V$SRF_Q4	86	20545	0.120402	0.164767	MRVI1|FLNA|SVIL|LSP1|RASSF2|CFL2|TFE3|KCTD15|SCOC|ACTB|CORO1C|EGR2|TAGLN|PRDM1|ATRX|U2AF1L4|RUNDC1|MAPKAPK2|SDPR|RAB30|PODN|FGFRL1|NPAS2|MYH11|SCN3B|INSM1|THBS1|ZNF644|EGR1|CALD1|PPP1R12A|LIN37|ANP32E|PDLIM5|PLCB3|PICALM|ERBB2IP|NR4A1|KCNK3|SREK1|TCF4|MBNL1|KLF6|PSENEN|FOSB
0_creatingPathways/MSigDB/allSets.RData	AGCYRWTTC_UNKNOWN	112	20545	0.121351	0.165906	PDE3B|SPTLC2|ROGDI|SIRT1|HELQ|DIDO1|NUFIP2|CLCN5|ZEB2|PPP2R5D|CTTNBP2NL|CMKLR1|GGNBP2|TMEM62|APOBR|KPNA4|HSPB6|OMA1|ELL|RAB5C|HSD3B7|ATP6V1A|HAPLN1|RAB8A|TNR|PFN2|ALS2|C10orf11|HIP1R|TMEM196|FSTL1|BMX|KIRREL3|SEC16B|XPNPEP2|CASKIN1|NFAM1|KDM3B|PIK3R3|FGFR2|CLTC|ROBO4|FGF12|CHMP2A|WNT2B|POLR3C|RPLP0|XRCC1|DMD|MSTN|TSC22D3|RNF115|ZMAT3|CREBZF|STC2|NAV2|CSNK1A1|MYB|UBE2W|STK40|PCMTD1|IKZF2|C1QTNF4
0_creatingPathways/MSigDB/allSets.RData	V$MYC_Q2	171	20545	0.121895	0.166488	ALDH3B1|PLBD1|MICAL2|SIRT1|PFKFB3|SLC16A1|E2F8|UVRAG|NRAS|UBIAD1|LRP8|IL15RA|AP3M1|POGK|TAGLN2|FOSL1|AMPD2|SLC26A10|SLC43A1|ACAP3|TSPAN4|SERBP1|BHLHE41|EPB41|AGMAT|ATP5F1|CFL1|ADK|GPD1|CA14|FABP3|APOA5|BATF2|RPUSD4|ATAD3A|MACROD1|SHMT2|B3GALT6|DCHS1|POLR2L|PTPRF|SLC25A33|TAF6L|IGSF22|YBX1|RRAGC|MRTO4|HNRNPF|C2CD2L|ATP6V0B|WEE1|ZNF593|ARHGAP20|REXO2|HPS5|FADS3|RHEBL1|ESYT1|SCYL1|TESK2|FXYD2|ALDH18…
0_creatingPathways/MSigDB/allSets.RData	ENERGY_DERIVATION_BY_OXIDATION_OF_ORGANIC_COMPOUNDS	36	20545	0.122515	0.16704	NDUFS1|GAA|UQCRC2|CRAT|SURF1|EPM2A|SLC25A14|OXA1L|PDHB|SDHD|ACO2|BCS1L|NNT|GFPT1|SDHC|NDUFS4|PYGM|UQCRB|DYRK2|ME3
0_creatingPathways/MSigDB/allSets.RData	HUMORAL_IMMUNE_RESPONSE	30	20545	0.122535	0.16704	LY86|LTF|CD28|TREM1|GPI|POU2F2|C2|MNX1|CCR6|BCL2|EBI3|POU2AF1|CCL2|PSMB10|PAX5|BLNK|BST2
0_creatingPathways/MSigDB/allSets.RData	REACTOME_TRANSCRIPTION_COUPLED_NER_TC_NER	42	20545	0.123014	0.16753	POLR2D|POLR2B|RFC3|CDK7|ERCC3|POLE2|ERCC4|ERCC8|POLD1|TCEA1|RPA1|POLR2K|POLR2L|ERCC5|POLR2J|PCNA|POLR2E|GTF2H3|GTF2H1|POLE|POLR2I|POLD4|RFC5|ERCC1
0_creatingPathways/MSigDB/allSets.RData	KEGG_VASCULAR_SMOOTH_MUSCLE_CONTRACTION	107	20545	0.123656	0.168243	MRVI1|PRKCD|PRKX|ARAF|BRAF|MAPK1|GNA13|PPP1R14A|PRKACB|PLA2G12A|PLCB2|ARHGEF11|ADCY9|PRKACA|CALM1|RAF1|GNA12|ACTA2|CALCRL|MYH11|MYLK2|PLA2G12B|PLA2G2D|CACNA1C|ITPR2|KCNMB1|PPP1CB|MAPK3|PRKACG|ADCY2|PLA2G6|CALD1|NPR2|GNA11|KCNMB3|CACNA1D|ARHGEF1|PPP1R12A|PTGIR|ROCK1|PPP1R12B|PLCB3|RHOA|GUCY1A3|ADCY3|PRKCB|MAP2K2|CALM3|NPR1|MYL6|ROCK2|GNAQ|PRKCH|PLCB4|ITPR3|MYL6B|ADCY6|GNAS|PRKCE|ITPR1|PRKCA|PLCB1
0_creatingPathways/MSigDB/allSets.RData	KEGG_PORPHYRIN_AND_CHLOROPHYLL_METABOLISM	28	20545	0.126213	0.171558	HCCS|ALAS1|BLVRB|HMOX1|CPOX|FECH|GUSB|PPOX|COX15|BLVRA|ALAS2|MMAB|UGT2B15|UROD|UROS|EPRS
0_creatingPathways/MSigDB/allSets.RData	ST_GA12_PATHWAY	23	20545	0.127962	0.173768	MAPK1|F2RL1|BTK|NR4A3|RASAL1|RAF1|PLD3|MAPK8|MAP2K5|F2RL2|PTK2|MYEF2|JUN
0_creatingPathways/MSigDB/allSets.RData	V$MEIS1AHOXA9_01	109	20545	0.128528	0.17437	HRK|KCNQ5|DICER1|ELF4|PIK3CG|TFAP2A|KIAA2013|PHF20L1|CLPX|BEND4|STRN|SCML1|SOX4|SH2D1A|SKA2|ASXL1|TTC12|JARID2|EDN1|NAP1L5|TAGLN3|PPP1R10|FLRT3|USP32|NEUROD4|NOVA1|ABCC6|ONECUT2|PRR11|B3GAT3|ELAVL4|FBXO32|FIGN|PIK3R1|NIPBL|NECAP1|CNOT2|CDKN2C|GPR22|KIF1B|HLX|ANKRD12|ARF3|PDLIM1|KLF12|TCF3|LUC7L3|SATB1|CACNB3|HOXB7|CHN2|UNC13B|CREB5|ZMYND8|NOG|NRP1|TLE4
0_creatingPathways/MSigDB/allSets.RData	PID_ERBB4_PATHWAY	38	20545	0.128916	0.174729	MAPK1|PIK3CB|HBEGF|NCOR1|PRL|GRB2|CBFA2T3|JAK2|PIK3R3|PIK3CA|MAPK3|ERBB4|TAB2|NEDD4|STAT5A|PIK3R1|PIK3R2|STAT5B|FYN|WWP1|SHC1|MDM2|ERBB2
0_creatingPathways/MSigDB/allSets.RData	PEPTIDYL_TYROSINE_MODIFICATION	27	20545	0.129575	0.175454	ITGB2|LYN|STAT1|SOCS1|HCLS1|NF2|CD80|ABI2|ABL2|TPST1|TNK2|IL12A|ABI1|TPST2|F2R
0_creatingPathways/MSigDB/allSets.RData	REACTOME_PLATELET_AGGREGATION_PLUG_FORMATION	35	20545	0.130065	0.175948	RASGRP1|ITGA2B|AKT1|VWF|TLN1|PDPK1|ITGB3|APBB1IP|SOS1|GP1BA|GRB2|FN1|CSK|RAP1A|PTPN1|SYK|SHC1|PTK2|RASGRP2|RAPGEF3
0_creatingPathways/MSigDB/allSets.RData	RESPONSE_TO_ORGANIC_SUBSTANCE	27	20545	0.130234	0.176009	CLEC7A|DGKD|ME1|SOD1|DUOX1|RELA|ABAT|BRCA2|AQP9|BCL2|GLRX2|GOT2|EIF2B5|EIF2B3|NDUFS4|ABCG1
0_creatingPathways/MSigDB/allSets.RData	REGULATION_OF_PHOSPHORYLATION	47	20545	0.133077	0.179679	ITGB2|LYN|SOCS1|BCL10|PSEN1|NLRP12|RAD17|HCLS1|BMP4|CDKN2D|NF2|CCDC88C|ITLN1|EGF|CD80|CCND1|CCND3|BARD1|IGFBP3|ANG|CDKN2B|CDKN2C|TNK2|NDUFS4|IL12A|CCND2|CCDC88A|CD24
0_creatingPathways/MSigDB/allSets.RData	V$GRE_C	119	20545	0.134003	0.180757	LRR1|LOXL1|TANK|NDUFS1|KCTD15|PATL1|RAB10|MED13|ARPP21|PRDM1|BTK|NSD1|HOXC4|KCNA5|OPA3|KIF13A|MAPK6|CUZD1|ATP5G3|MYCT1|PAX3|OTX1|GLYR1|ADK|DCHS2|RRAGD|GPD1|ONECUT2|FRY|EGR1|TGIF1|LRRC8A|NPR2|ELAVL4|HOXC6|XPNPEP3|PIK3R1|TMOD3|RTKN|CHD6|CSNK1G1|WDPCP|CDKN2C|SF3B1|NCKAP5|LZTS2|GAB2|JPH1|SRSF6|ST13|SREK1|RAB11A|SORL1|MBNL2|LSAMP|TXNIP|ATF7|LUC7L|MT2A|ZMYND8|TCF12|MEF2C|IKZF2|CTGF
0_creatingPathways/MSigDB/allSets.RData	NEGATIVE_REGULATION_OF_TRANSFERASE_ACTIVITY	34	20545	0.136149	0.183477	MBIP|PTPRC|DUSP22|LATS2|LATS1|PAK2|DUSP16|TARBP2|PDCD4|APC|SFN|HIPK3|THY1|HEXIM1|SPRED1|LAX1|RB1|NF1|SPRED2|DUSP6
0_creatingPathways/MSigDB/allSets.RData	V$HFH4_01	182	20545	0.136731	0.184086	PF4|RPS6KB1|TLR1|SGK1|CHCHD7|KCNQ5|MSL3|ALDH9A1|EIF4E|NFKBIE|BCL6|XPO4|KCTD15|BCL11B|UBR1|RNF146|NRAS|ARRB2|PRKACB|EGR2|PRDM1|KLF3|TIMM8A|NR4A3|MGLL|SHKBP1|ACACA|GNAZ|ID2|FBXO11|CHST8|ETV1|TNR|GOLGA1|SCUBE3|IRS4|GABARAPL1|CCND1|SLC10A7|FOXP2|VGLL3|GFRA1|ATXN7L1|MITF|TFR2|ADA|FSTL1|TPPP3|KIRREL3|CNPPD1|NOVA1|ZBTB37|ATP2A2|ELAVL2|EIF4G1|NCDN|PPP1CB|CDAN1|NFIA|TGIF1|MAGI1|TEAD1|CACNA1D|HN1L|COL13A1|…
0_creatingPathways/MSigDB/allSets.RData	KEGG_GLUTATHIONE_METABOLISM	47	20545	0.137661	0.185162	GCLM|MGST1|G6PD|SMS|ANPEP|RRM2|GSTZ1|GSTA4|ODC1|IDH2|GSTM4|GSR|GGT7|MGST2|RRM2B|RRM1|IDH1|LAP3|GGT6|GPX7|GSTO1|GCLC|GPX4|GPX1|MGST3|GSTM3
0_creatingPathways/MSigDB/allSets.RData	REACTOME_GRB2_EVENTS_IN_ERBB2_SIGNALING	22	20545	0.138211	0.185725	CDK1|MAPK1|HBEGF|NRAS|EGF|RAF1|YWHAB|SOS1|HRAS|GRB2|MAPK3|ERBB4|MAP2K2|ERBB2|KRAS
0_creatingPathways/MSigDB/allSets.RData	YRCCAKNNGNCGC_UNKNOWN	60	20545	0.139574	0.187379	FLNA|FBXO5|FZD5|NOL11|DUSP10|LHX2|CRBN|SCAF8|DHCR24|PATZ1|AARS2|PEX5L|FUCA1|CLDN1|GAD1|PSIP1|DYNLL1|PTPRE|PTPRF|GRIN2A|HHEX|HR|POU2F1|KIF1B|TSC22D3|NR6A1|SRSF6|UBE2D3|KAZALD1|GADD45B|CHN2|HES1|GNAS|RASAL2
0_creatingPathways/MSigDB/allSets.RData	REACTOME_NEUROTRANSMITTER_RECEPTOR_BINDING_AND_DOWNSTREAM_TRANSMISSION_IN_THE_POSTSYNAPTIC_CELL	130	20545	0.140036	0.187637	RPS6KA3|CAMK2D|BRAF|MAPK1|RPS6KA1|KCNJ15|CREB1|PRKACB|GNAI3|GNGT2|KCNJ2|ARHGEF9|AP2B1|GNG2|MYO6|PLCB2|RASGRF2|NSF|PDPK1|ADCY9|NEFL|CALM1|DLG1|KCNJ3|GNG4|RAF1|GRIN1|CAMK2B|DLG3|GABRR2|HRAS|GABRR1|CHRNA6|GRIN2D|GNG13|ACTN2|CAMK2A|ADCY2|GNAI2|GABRB3|PICK1|KCNJ16|GRIN2A|CHRNA5|AP2S1|RRAS|GNB4|GABRB1|CHRNA3|AP2M1|GABRA1|PLCB3|GRIK5|GRIN2C|ADCY3|PRKCB|AP2A2|CALM3|GNG11|GNB1|MDM2|ADCY6|GNG7|GNG12|RPS6KA…
0_creatingPathways/MSigDB/allSets.RData	V$COMP1_01	111	20545	0.140109	0.187637	COL1A1|MAPK9|NUMB|KCTD15|GSTCD|INTS12|MMGT1|ZNF281|NR4A3|SKA2|NFYB|HOXC4|PPAP2A|DHCR24|DLG2|PHF6|HSD3B7|SLC5A3|CPT1A|CTNND2|GTF2A1|RING1|HIC2|FOXP2|MITF|FUT11|SLC2A12|GRHL3|ELAVL2|NFIB|SERPINH1|ERBB4|PROX1|NCAM1|CALD1|NLK|PRDM8|HOXC6|IGSF22|GNB4|SRSF8|WNT9A|YARS|C5orf30|TSC1|SRSF6|SETD2|HMGB1|MBNL2|STARD13|TCF7L2|ILF3|FLI1|CREB5|ZMYND8|MBNL1|MPPED2|KLF7|TCF12|CDK6|TLE4
0_creatingPathways/MSigDB/allSets.RData	REACTOME_GLUCAGON_SIGNALING_IN_METABOLIC_REGULATION	32	20545	0.140164	0.187637	PRKAR2B|PRKACB|GNG2|ADCY9|PRKACA|GNG4|GNG13|PRKACG|ADCY2|PRKAR2A|PRKAR1A|GNB4|ADCY3|GNG11|GNB1|ADCY6|GNAS|GNG7|GNG12
0_creatingPathways/MSigDB/allSets.RData	REACTOME_GLUCONEOGENESIS	31	20545	0.141572	0.189343	PGK1|PCK2|PRKACB|GPI|ENO3|PCK1|FBP1|PRKACA|PGAM1|GOT1|MDH2|SLC25A11|SLC25A12|MDH1|GAPDH|ALDOB|PRKACG|GOT2|ALDOC|ALDOA|ENO1|ENO2
0_creatingPathways/MSigDB/allSets.RData	REACTOME_FORMATION_OF_TRANSCRIPTION_COUPLED_NER_TC_NER_REPAIR_COMPLEX	27	20545	0.142575	0.190505	POLR2D|POLR2B|CDK7|ERCC3|ERCC4|ERCC8|TCEA1|POLR2K|POLR2L|ERCC5|POLR2J|POLR2E|GTF2H3|GTF2H1|POLR2I|ERCC1
0_creatingPathways/MSigDB/allSets.RData	ORGANELLE_LOCALIZATION	24	20545	0.14279	0.190612	TMED10|CENPE|NIN|SNAP29|BIRC5|CDC23|NUSAP1|HOOK3|YKT6|PAFAH1B1|ALB|CENPF|SNAP23|MSTO1|LRMP
0_creatingPathways/MSigDB/allSets.RData	GLYCEROPHOSPHOLIPID_BIOSYNTHETIC_PROCESS	29	20545	0.145152	0.193558	PIGA|PIGB|PI4K2A|PIGH|PIGG|PI4KB|PIGZ|PIGS|PIGT|IMPA1|PIGF|PIGK|PEMT|GPAA1|DPM3|PIGV
0_creatingPathways/MSigDB/allSets.RData	KEGG_AMYOTROPHIC_LATERAL_SCLEROSIS_ALS	51	20545	0.145271	0.193558	PPP3R1|MAP2K6|APAF1|BID|SOD1|MAPK12|CAT|RAB5A|NEFL|GRIN1|TNF|MAPK14|NOS1|ALS2|TNFRSF1B|BCL2|GRIN2D|NEFH|CASP9|PPP3R2|GRIN2A|BAD|TOMM40L|BCL2L1|GRIN2C|MAPK13|GPX1|PPP3CC|PPP3CA|CASP1
0_creatingPathways/MSigDB/allSets.RData	V$EN1_01	106	20545	0.145727	0.193982	PEX2|NPR3|EOMES|JAKMIP2|SIPA1L1|KDM6A|RAB2B|NRAS|EFEMP1|BCOR|NR4A3|TTC12|RNFT1|AFF4|UTY|SAT1|DLG2|ELN|GPC4|MAPK14|CWC15|NOS1|TFEB|GNRH1|ATP13A4|FOXP2|MITF|TSHZ3|CLC|MMP14|ERBB4|ISL1|LAPTM4B|RAPGEF5|CAMLG|SORBS2|RTKN|NXF1|RUNX1T1|UBE2H|CD55|SREK1|FNDC3A|CDC14A|LINC00173|ZADH2|RBM4|TCF4|MAP4K4|MORF4L2|FHL1|PCDH9|SAV1|GREM1|PLCB1
0_creatingPathways/MSigDB/allSets.RData	NEGATIVE_REGULATION_OF_CELLULAR_BIOSYNTHETIC_PROCESS	28	20545	0.146091	0.194284	EIF2AK1|ELANE|NLRP12|GLA|SOD1|PRG3|APBB1|PAIP2B|PDZD3|SIGIRR|NDUFA13|TSC1|INHBB|EIF2AK3
0_creatingPathways/MSigDB/allSets.RData	REACTOME_ENDOSOMAL_SORTING_COMPLEX_REQUIRED_FOR_TRANSPORT_ESCRT	24	20545	0.149914	0.199181	CHMP2B|CHMP7|VTA1|VPS25|CHMP4B|VPS4B|STAM2|VPS4A|RPS27A|VPS37C|VPS37A|VPS28|VPS37B|CHMP2A|STAM
0_creatingPathways/MSigDB/allSets.RData	REACTOME_TRANSMISSION_ACROSS_CHEMICAL_SYNAPSES	178	20545	0.151721	0.201394	RPS6KA3|GLUL|CAMK2D|BRAF|MAPK1|RPS6KA1|KCNJ15|CREB1|PRKACB|GNAI3|GNGT2|KCNJ2|ARHGEF9|AP2B1|GNG2|MYO6|PLCB2|RASGRF2|NSF|ABAT|PDPK1|ADCY9|NEFL|CALM1|DLG1|KCNJ3|SLC6A12|GNG4|RAF1|GRIN1|CAMK2B|DLG3|GABRR2|HRAS|CACNA2D3|GABRR1|SLC5A7|RIMS1|DNAJC5|CHRNA6|GRIN2D|GNG13|CACNB4|GAD1|ACTN2|CAMK2A|ADCY2|SLC18A3|GNAI2|GABRB3|PICK1|KCNJ16|GRIN2A|SNAP25|CHRNA5|AP2S1|RRAS|GNB4|CACNA1A|GABRB1|CHRNA3|AP2M1|GABRA1|…
0_creatingPathways/MSigDB/allSets.RData	CYTOKINE_AND_CHEMOKINE_MEDIATED_SIGNALING_PATHWAY	22	20545	0.152244	0.201899	PF4|PTPRC|CCR2|SOCS1|DUOX1|RELA|IL2RB|COMMD7|SIGIRR|SOCS5|IRAK3|CD24
0_creatingPathways/MSigDB/allSets.RData	VIRAL_INFECTIOUS_CYCLE	29	20545	0.153943	0.20396	TOP2A|HTATSF1|CCL4|TNIP1|VAPB|CXCR6|HS3ST5|OPRK1|TARBP2|SMARCB1|WWP2|RSF1|CCL2|WWP1|APOBEC3G|CTBP2|EIF5A
0_creatingPathways/MSigDB/allSets.RData	REGULATION_OF_CELL_DIFFERENTIATION	57	20545	0.154951	0.205104	PF4|TAF8|MAP4K1|NOTCH2|BMP4|ZAP70|ACIN1|FOXO4|IGFBP3|CNTN4|SHH|IL27|TCFL5|SART1|ETS1|NPHP3|NANOG|NF1|SOCS5|ACVR2A|MAFB|BTG1|FOXO3|ACVR1B|YWHAH|ZBTB16|CDK6|BMPR1B
0_creatingPathways/MSigDB/allSets.RData	REACTOME_REGULATION_OF_WATER_BALANCE_BY_RENAL_AQUAPORINS	42	20545	0.155801	0.206035	PRKAR2B|RAB11FIP2|PRKACB|GNGT2|GNG2|ADCY9|PRKACA|GNG4|AQP1|GNG13|PRKACG|ADCY2|PRKAR2A|PRKAR1A|GNB4|ADCY3|RAB11A|GNG11|GNB1|ADCY6|GNAS|GNG7|GNG12
0_creatingPathways/MSigDB/allSets.RData	GGARNTKYCCA_UNKNOWN	69	20545	0.157096	0.207555	OGT|MAP3K8|RAB37|CD86|ZNF503|NELL2|PELO|VEGFA|RASGEF1A|MRPS6|FAM175B|SCAMP1|DLGAP4|PHF6|MED1|EGF|COL1A2|IFNB1|MITF|NEUROD4|HSPG2|DNAJA1|NFIB|NTRK3|STIP1|MEF2D|FXYD2|SPAG9|XPO1|MRPL45|UBR5|SKIL|MAP4K2|SOCS2|DDX17|SKI|NPDC1
0_creatingPathways/MSigDB/allSets.RData	KEGG_RIBOSOME	70	20545	0.159786	0.210912	RPS4Y1|MRPL13|RPS27L|RPL10L|RPL36AL|RPL36A|RPL10A|RPS27A|RPS19|RPL22L1|RPL14|RPS3|RPL11|RPL41|RPS28|RPL6|RPLP2|RPL24|RPS9|RSL24D1|RPS6|RPS8|RPS10|RPL3|RPL27A|RPS25|RPL8|RPLP1|RPS5|FAU|RPL18|RPLP0|RPL31|RPL36|RPL26L1|RPL22|RPL15|RPS21|RPS15A|RPL35A
0_creatingPathways/MSigDB/allSets.RData	V$HMX1_01	39	20545	0.160811	0.212067	ANKRD39|JMJD6|ACIN1|EP300|DAZAP1|LRRK1|C14orf119|R3HDM1|TRRAP|PBX1|ARID4B|KCNN1|EIF3B|TRERF1|SLITRK1|SLC25A28|TNPO2|FGF12|DAAM2|CACNB2|SLC25A3|SMAD2|SMAD3|ID1
0_creatingPathways/MSigDB/allSets.RData	CCTNTMAGA_UNKNOWN	112	20545	0.16127	0.212474	SLC30A4|FAM126A|PELI2|GMFB|GCNT1|MGAM|BCL11B|PATL1|TGFBR1|DCP1A|PIGR|HSD11B1|ZBTB7A|MEIS1|TMEM229B|SDC4|GJC1|ADAMTS5|SLC26A6|PMEPA1|AXL|PRICKLE1|DLG1|CYTH3|CLN3|EPB41|TMEM154|IMMP1L|NLGN3|DPF3|H2AFZ|GHDC|FAM109A|MMP15|NRL|VASH1|SND1|NTRK3|MLLT6|EMILIN1|ELAVL4|NIPBL|HYAL2|NR2C2AP|LMNA|TP53BP1|RNF44|ADD3|IER5|RNF19A|ZNF462|CHD4|USP34|MBNL1|RFX5|KLF7|ETV6|CHRDL1|LDB3|ZFHX3
0_creatingPathways/MSigDB/allSets.RData	RHO_PROTEIN_SIGNAL_TRANSDUCTION	36	20545	0.163016	0.214575	ARHGAP1|FGD2|RHOG|ARHGDIA|ARHGAP4|ARAP3|ALS2|LIMK1|ABCA1|CFL1|FGD5|FGD4|APOE|RHOD|ROCK1|RTKN|ARHGAP29|RHOA|ARHGAP5|TSC1|RALBP1|FGD6|RHOB
0_creatingPathways/MSigDB/allSets.RData	DNA_CATABOLIC_PROCESS	23	20545	0.163569	0.215102	AIFM1|ERCC3|SOD1|ERCC4|UBE2V2|CECR2|UBE2N|ERCC5|PPT1|NTHL1|DFFA|ISG20|BNIP3|ERCC1
0_creatingPathways/MSigDB/allSets.RData	REACTOME_NUCLEOTIDE_EXCISION_REPAIR	47	20545	0.163959	0.215415	POLR2D|RAD23B|POLR2B|RFC3|CDK7|ERCC3|POLE2|DDB2|ERCC4|ERCC8|POLD1|TCEA1|RPA1|POLR2K|POLR2L|ERCC5|POLR2J|PCNA|POLR2E|GTF2H3|GTF2H1|POLE|POLR2I|POLD4|RFC5|ERCC1
0_creatingPathways/MSigDB/allSets.RData	REACTOME_SULFUR_AMINO_ACID_METABOLISM	24	20545	0.166832	0.218986	GCLM|CTH|APIP|SQRDL|MTAP|GOT1|MAT2B|ADI1|MTR|CDO1|GCLC|ETHE1|AHCY|TST|CSAD
0_creatingPathways/MSigDB/allSets.RData	REACTOME_ACTIVATION_OF_KAINATE_RECEPTORS_UPON_GLUTAMATE_BINDING	29	20545	0.167674	0.219825	GNGT2|GNG2|PLCB2|CALM1|DLG1|GNG4|DLG3|GNG13|GNB4|PLCB3|GRIK5|CALM3|GNG11|GNB1|GNG7|GNG12|PLCB1
0_creatingPathways/MSigDB/allSets.RData	PROTEIN_AMINO_ACID_N_LINKED_GLYCOSYLATION	30	20545	0.167781	0.219825	MAGT1|TUSC3|ALG2|MGAT4B|ST8SIA4|MOGS|MGAT4A|ALG6|ST8SIA2|FUT8|RPN1|MAN1A2|MAN1C1|STT3A|STT3B|TSPAN7|GYPC
0_creatingPathways/MSigDB/allSets.RData	V$FXR_Q3	106	20545	0.168952	0.221154	MICAL2|IL2RG|ATP5C1|ITIH3|WDR20|PIK3CG|UBL3|KCTD15|FBXO9|ADO|KIN|VEGFA|VASN|FBRS|PNKD|EGR2|SPOCK2|FES|KIF3B|R3HDM1|TRIB1|MOS|AMMECR1L|ATAD5|MET|SYT17|FUT8|PENK|C6orf62|EFEMP2|NTRK3|MLLT6|NUDCD1|NPTX2|HOXC6|OCLN|NBR2|POLR3GL|VAMP2|ATXN1|DMD|ORMDL3|SATB1|STC2|CCDC24|PDE1A|NFATC1|MACF1|SV2A|ITPR1|APP|KLF9
0_creatingPathways/MSigDB/allSets.RData	REACTOME_IRON_UPTAKE_AND_TRANSPORT	36	20545	0.169144	0.2212	ATP6V1E1|ATP6V0E1|CYBRD1|SLC40A1|ATP6V0D1|HMOX1|ATP6V1F|ATP6V1H|TFRC|ATP6V1E2|ATP6V1D|ATP6V1A|ATP6V1G3|ATP6V1C2|ATP6V0C|ATP6V0D2|ATP6V0B|ATP6V0A2|ATP6V1G1
0_creatingPathways/MSigDB/allSets.RData	V$TAXCREB_02	26	20545	0.169408	0.221341	S100A10|SSBP3|EMP3|ARIH1|VPRBP|ADIPOR2|NOL10|PPP1R11|EEF1A1|DIAPH1|SERTAD1|ZMYM5|STX12|BCL11A
0_creatingPathways/MSigDB/allSets.RData	KEGG_FATTY_ACID_METABOLISM	40	20545	0.17164	0.22405	ACSL1|ACSL4|ADH5|ALDH9A1|ACSL3|ACADSB|ACAT2|ACOX3|ACSL6|CPT1A|ALDH3A2|ECI2|ACADL|ACSL5|GCDH|ECHS1|ACAT1|ADH4|ECI1|ACADM|HADH
0_creatingPathways/MSigDB/allSets.RData	BIOCARTA_DC_PATHWAY	22	20545	0.171982	0.22429	TLR2|CD2|TLR7|ITGAX|ANPEP|TLR9|IFNG|CD33|CD7|IL13|IFNB1|IL12A
0_creatingPathways/MSigDB/allSets.RData	RYTGCNNRGNAAC_V$MIF1_01	79	20545	0.172266	0.2244	NRGN|FGR|FASTKD2|MAGED1|E2F5|VEGFA|EFTUD2|CCDC126|CPEB2|TTC12|CCDC151|FAM160A2|MDH1B|HS2ST1|NAA60|KCNK10|ADAMTS17|PPME1|NCOA5|RNF25|PAK6|CACNA2D3|NAA20|KCNRG|AP1M1|STMN4|SMC1B|GBF1|C6orf62|CEP164|HSF1|MED25|DPAGT1|PRKCSH|ITGB8|DNAH7|WARS2|ZNF593|GRIK5|BCL2L1|HM13|RNF138|LSM7|SEP15|CCDC24|CYTH2
0_creatingPathways/MSigDB/allSets.RData	REGULATION_OF_NEUROTRANSMITTER_LEVELS	23	20545	0.172383	0.2244	GCH1|ALDH9A1|HPRT1|GCHFR|PRG3|BAIAP3|SLC6A4|SLC5A7|RIMS1|SNAPIN|COLQ|SYT1
0_creatingPathways/MSigDB/allSets.RData	REACTOME_O_LINKED_GLYCOSYLATION_OF_MUCINS	52	20545	0.174869	0.227404	GALNT3|B4GALT5|C1GALT1C1|C1GALT1|GCNT1|B3GNT7|ST6GALNAC4|GALNT7|GALNT10|GALNT6|MUC5AC|GALNT11|GALNT12|B3GNT6|GALNTL5|WBSCR17|GALNT13|MUC15|GALNT9|B3GNTL1|ST6GALNAC3|GALNT1|MUC19|ST3GAL3|B3GNT2|GALNT2|ST3GAL1|MUC4
0_creatingPathways/MSigDB/allSets.RData	NEGATIVE_REGULATION_OF_BIOSYNTHETIC_PROCESS	29	20545	0.175012	0.227404	EIF2AK1|ELANE|NLRP12|GLA|SOD1|PRG3|APBB1|PAIP2B|PDZD3|SIGIRR|NDUFA13|TSC1|INHBB|EIF2AK3
0_creatingPathways/MSigDB/allSets.RData	POSITIVE_REGULATION_OF_PROTEIN_MODIFICATION_PROCESS	27	20545	0.175872	0.228185	LYN|BCL10|HCLS1|UBE2D1|BMP4|TGFB1|ITLN1|CD80|ATG7|CCND1|CCND3|PPP2R4|UBE2N|STUB1|TNK2|IL12A|CCND2
0_creatingPathways/MSigDB/allSets.RData	REACTOME_AMINO_ACID_TRANSPORT_ACROSS_THE_PLASMA_MEMBRANE	30	20545	0.175936	0.228185	SLC7A3|SLC7A7|SLC43A2|SLC38A5|SLC16A10|SLC1A4|SLC7A1|SLC43A1|SLC6A12|SLC38A4|SLC3A1|SLC6A19|SLC7A5|SLC7A6|SLC38A2|SLC6A6|SLC38A1
0_creatingPathways/MSigDB/allSets.RData	REACTOME_EXTENSION_OF_TELOMERES	26	20545	0.179259	0.232282	POLA1|PRIM2|RFC3|FEN1|POLE2|POLD1|POLA2|DNA2|RPA1|TERT|PCNA|POLE|RUVBL2|POLD4|RFC5
0_creatingPathways/MSigDB/allSets.RData	REACTOME_ION_TRANSPORT_BY_P_TYPE_ATPASES	33	20545	0.180785	0.234045	ATP7A|ATP2A3|ATP1B1|ATP8B4|ATP11C|ATP11A|ATP8B3|ATP11B|ATP2A2|ATP9A|ATP4B|FXYD2|ATP10D|ATP8A1|ATP2C1|ATP8B1|ATP8A2|ATP10A
0_creatingPathways/MSigDB/allSets.RData	POSITIVE_REGULATION_OF_CASPASE_ACTIVITY	29	20545	0.182643	0.236233	STAT1|APAF1|NLRP3|MOAP1|DIABLO|VCP|IFNB1|CASP9|AIFM3|IFT57|SMAD3|CARD8|PMAIP1|F2R
0_creatingPathways/MSigDB/allSets.RData	KEGG_ARRHYTHMOGENIC_RIGHT_VENTRICULAR_CARDIOMYOPATHY_ARVC	72	20545	0.188427	0.243492	SGCB|ITGA2B|ACTB|CACNA2D4|EMD|SGCA|ITGB3|CACNA2D3|SGCG|DAG1|RYR2|CTNNA3|GJA1|DSC2|ITGA8|ITGB7|LAMA2|CACNB4|CDH2|ACTN2|CACNA1C|ATP2A2|ITGA2|DES|CTNNB1|ACTN1|ITGB8|CACNA1D|ITGA11|SGCD|ITGB4|LMNA|TCF7|DMD|ACTN4|CACNB2|CTNNA1|ITGAV|CACNB3|LEF1|TCF7L2|ITGA4|ITGB1|ITGA6|ITGA9
0_creatingPathways/MSigDB/allSets.RData	NEURON_DEVELOPMENT	57	20545	0.188766	0.243708	NTNG2|POU4F1|PARD6B|CDK5|LST1|NRCAM|S100B|BAIAP2|ALS2|DPYSL5|SEMA4F|CNTN4|KCNIP2|SHH|NTNG1|CDK5R1|AGRN|LAMB1|APOE|PICK1|THY1|PPT1|SIAH1|PARD3|NRXN3|RTN4|YWHAH|CYFIP1|NRP1|SLIT2
0_creatingPathways/MSigDB/allSets.RData	V$TFIII_Q6	197	20545	0.189895	0.244942	CD44|MICAL2|IRS1|PSME3|PPIG|UNC119|CDK12|CORO1C|MAX|PPP2R5E|UTP18|C14orf1|APPBP2|CAPN1|CBX4|PHF23|PI4KB|ADIPOR2|FAM20A|RHBDL3|ADAM10|MAF|TSPAN2|ZNF143|LRP3|SOX13|RAB35|FGF11|CRTC2|UBTF|PAX9|CD3EAP|SIN3A|PAFAH1B1|ADAM11|PBX1|RARG|NPTN|TGFB3|MYLK2|SYT7|SMG7|SHANK2|NCOA6|ABCC6|NODAL|NCDN|PSMC3IP|CAPN5|MAP4K3|SIX5|RAB5B|BMF|SF1|WDTC1|HCFC1R1|PCGF2|ANP32A|ZNF580|THRA|MMD|LMNA|BCAT2|NR1H3|POU2F1|EHBP1|…
0_creatingPathways/MSigDB/allSets.RData	CASPASE_ACTIVATION	25	20545	0.190289	0.245227	STAT1|APAF1|MOAP1|DIABLO|VCP|IFNB1|CASP9|AIFM3|IFT57|SMAD3|PMAIP1|F2R
0_creatingPathways/MSigDB/allSets.RData	REACTOME_REGULATION_OF_GLUCOKINASE_BY_GLUCOKINASE_REGULATORY_PROTEIN	26	20545	0.191306	0.246313	NUP54|RAE1|NUP214|NUP210|NUP153|NUP37|NUP155|NUP205|TPR|NUP188|NUPL2|NUP93|NUP43|SEH1L|NUP133|RANBP2
0_creatingPathways/MSigDB/allSets.RData	PID_INTEGRIN_A4B1_PATHWAY	33	20545	0.191712	0.246611	ADAM28|AMICA1|CD14|PRKACB|YWHAZ|TLN1|PRKACA|VCAM1|THBS1|FN1|PRKAR1A|PTK2B|ABI1|PTK2|ITGA4|ITGB1
0_creatingPathways/MSigDB/allSets.RData	CELLULAR_MORPHOGENESIS_DURING_DIFFERENTIATION	46	20545	0.191958	0.246704	NTNG2|POU4F1|PARD6B|S100B|BAIAP2|ALS2|NRL|DPYSL5|SEMA4F|CNTN4|SHH|NTNG1|CDK5R1|APOE|THY1|SIAH1|CEP290|PARD3|NRXN3|RTN4|YWHAH|CYFIP1|NRP1|SLIT2
0_creatingPathways/MSigDB/allSets.RData	V$RP58_01	193	20545	0.192535	0.247154	EPHA7|FAM49A|RBMS1|NRGN|GAS7|TLR7|TBPL1|PROK2|MAGED1|POU4F1|PPM1B|MOAP1|SIPA1|ZEB2|ADAMTS10|SHOX2|NTRK2|CMKLR1|TRIM37|GIGYF2|TNS1|HOXC4|GPSM2|OMA1|HGF|SLC4A1|KIF21A|ABR|LTBP1|DHX30|CDC42EP2|PNMA1|TGFBR2|PRKACA|TNNI2|CALM1|PRICKLE1|ABLIM3|PODN|DLG3|DAPK1|UBTF|CNPY3|CACNA2D3|KATNA1|LRRC42|RARG|FOXP2|CBFA2T3|SCN2B|DTX2|SH3GLB2|SCGN|ITGA8|COL3A1|GRIN2D|TGFB3|CACNA1G|ADAMTS2|PDGFB|TLL1|TP63|XKRX|SLC26…
0_creatingPathways/MSigDB/allSets.RData	NITROGEN_COMPOUND_CATABOLIC_PROCESS	29	20545	0.192811	0.247154	FAH|ASL|BCKDHB|DDO|GSTZ1|ASRGL1|AMT|GLDC|GOT1|MCCC2|HGD|GAD1|GOT2|DDAH2|TST|COLQ
0_creatingPathways/MSigDB/allSets.RData	CELLULAR_LIPID_CATABOLIC_PROCESS	32	20545	0.192949	0.247154	BDH2|CEL|STS|GLA|CYP46A1|CPT1A|HSD17B6|APOA5|HACL1|HSD17B14|PPT1|ECHS1|PRDX6|ACADM|PPARA|ALDH5A1|YWHAH
0_creatingPathways/MSigDB/allSets.RData	KEGG_ALANINE_ASPARTATE_AND_GLUTAMATE_METABOLISM	32	20545	0.193063	0.247154	ASNS|GLUL|ASL|DDO|NIT2|GPT2|ABAT|ADSSL1|GOT1|GAD1|ASS1|PPAT|CPS1|GOT2|GFPT1|ADSL|GLS|ALDH5A1
0_creatingPathways/MSigDB/allSets.RData	KEGG_NITROGEN_METABOLISM	22	20545	0.193182	0.247154	ASNS|HAL|GLUL|CTH|CA5B|AMT|CA14|CPS1|CA3|CA12|CA2|GLS
0_creatingPathways/MSigDB/allSets.RData	KEGG_GLYCEROPHOSPHOLIPID_METABOLISM	68	20545	0.193817	0.247743	GPD1L|DGKD|LPCAT2|CHPT1|TAZ|AGPAT3|GPD2|LPGAT1|PLA2G12A|GPAM|LCLAT1|LYPLA2|LPCAT1|PPAP2A|LPCAT4|PCYT2|DGKA|GPD1|PLA2G12B|PLA2G2D|DGKQ|PLA2G6|MBOAT7|CRLS1|MBOAT2|PPAP2B|AGPAT4|GNPAT|CHKB|DGKZ|PTDSS1|ETNK1|PEMT|LYPLA1|CDS2|CHKA|DGKH
0_creatingPathways/MSigDB/allSets.RData	RESPONSE_TO_RADIATION	57	20545	0.19458	0.248494	BRCC3|UNC119|PML|ELANE|FEN1|ERCC3|TOPBP1|CDKN2D|XRCC4|FECH|DDB2|ERCC4|SMC1A|RELA|SAG|ERCC8|POLD1|IKBIP|SERPINB13|NR2E3|DYNLRB1|ERCC5|MAPK8|IL12A|NF1|UBE4B|GPX1|LIG4|ATM|REV1
0_creatingPathways/MSigDB/allSets.RData	NABA_ECM_AFFILIATED	144	20545	0.197694	0.252243	ANXA5|CLEC4A|LGALS1|FCN1|CLEC12A|SEMA4B|PLXDC2|CLEC7A|LGALS8|SEMA3F|PLXNB1|C1QC|SEMA4A|C1QA|SEMA4C|CLEC5A|ANXA6|CLEC4E|EMCN|PLXNA3|LGALS9|OVGP1|LGALS2|CLEC4D|MUC8|C1QB|CLEC1B|SDC4|SDC3|SEMA4D|MUC5AC|ITLN1|CLEC12B|CLEC2D|SEMA7A|GPC1|LGALS3|ANXA1|GPC4|MUC1|LMAN1|SFTPC|LGALSL|HPX|CLEC10A|SEMA4F|MUC15|PLXNA4|CLC|CLEC4C|SEMA6D|CLEC4G|COLEC12|ANXA11|C1QTNF1|MUC20|ANXA3|PLXNA2|PLXNB2|ELFN2|PLXNC1|MUC19|…
0_creatingPathways/MSigDB/allSets.RData	PID_HEDGEHOG_2PATHWAY	22	20545	0.198311	0.252801	GAS1|ADRBK1|ARRB2|AKT1|LRPAP1|LRP2|SMO|IHH|CDON|SHH|PIK3CA|PIK3R1|HHIP
0_creatingPathways/MSigDB/allSets.RData	AMINE_CATABOLIC_PROCESS	27	20545	0.202479	0.257883	FAH|ASL|BCKDHB|DDO|GSTZ1|ASRGL1|AMT|GLDC|GOT1|MCCC2|HGD|GAD1|GOT2|DDAH2|COLQ
0_creatingPathways/MSigDB/allSets.RData	NEGATIVE_REGULATION_OF_TRANSLATION	22	20545	0.20407	0.259676	EIF2AK1|ELANE|NLRP12|PRG3|APBB1|PAIP2B|SIGIRR|NDUFA13|TSC1|INHBB|EIF2AK3
0_creatingPathways/MSigDB/allSets.RData	REACTOME_GLOBAL_GENOMIC_NER_GG_NER	31	20545	0.205714	0.261532	RAD23B|RFC3|CDK7|ERCC3|POLE2|DDB2|ERCC4|POLD1|RPA1|ERCC5|PCNA|GTF2H3|GTF2H1|POLE|POLD4|RFC5|ERCC1
0_creatingPathways/MSigDB/allSets.RData	NEURITE_DEVELOPMENT	49	20545	0.207366	0.263396	NTNG2|POU4F1|PARD6B|CDK5|LST1|S100B|BAIAP2|ALS2|DPYSL5|SEMA4F|CNTN4|SHH|NTNG1|CDK5R1|LAMB1|APOE|THY1|SIAH1|PARD3|NRXN3|RTN4|YWHAH|CYFIP1|NRP1|SLIT2
0_creatingPathways/MSigDB/allSets.RData	PID_HDAC_CLASSIII_PATHWAY	25	20545	0.208131	0.26413	SIRT1|HDAC4|EP300|FOXO4|SIRT3|MYOD1|KAT2B|XRCC6|MEF2D|TUBA1B|CREBBP|SIRT2|TUBB2A|FOXO3|HIST1H1E
0_creatingPathways/MSigDB/allSets.RData	ACTIVATION_OF_MAPK_ACTIVITY	36	20545	0.21015	0.266454	PROK2|PIK3CB|CXCR4|MAP4K1|FPR1|SOD1|MAP3K9|ADRB2|C5AR1|EGF|MDFI|KIAA1804|MAP3K2|PLCE1|TGFA|MADD|MAP3K11|C5|MAP4K5|SHC1
0_creatingPathways/MSigDB/allSets.RData	JNK_CASCADE	44	20545	0.21048	0.266633	HIPK2|MAPK9|MAP4K1|CRKL|DUSP10|MAP2K4|MAP3K9|MDFI|MINK1|KIAA1804|TAOK2|MAP3K2|MAPK8IP3|MAP4K3|MAPK8IP1|MAP3K11|TAOK3|MAPK8|MAP4K5|SH2D3C|MAP4K2|MAP3K13|CD27
0_creatingPathways/MSigDB/allSets.RData	PID_INTEGRIN1_PATHWAY	65	20545	0.211247	0.267365	COL1A1|COL5A1|F13A1|LAMA5|COL18A1|VEGFA|CD14|PLAU|TGM2|COL5A2|COL1A2|COL6A1|VCAM1|ITGA8|COL3A1|LAMA2|THBS1|ITGA2|TNC|LAMB1|ITGA11|FN1|LAMC1|LAMB2|ITGAV|NPNT|ITGA4|ITGB1|COL6A3|LAMA3|ITGA6|ITGA9
0_creatingPathways/MSigDB/allSets.RData	REACTOME_GLYCEROPHOSPHOLIPID_BIOSYNTHESIS	79	20545	0.214296	0.270983	PLBD1|EPT1|GPD1L|LPCAT2|CHPT1|TAZ|AGPAT3|SLC44A2|AGPAT5|LPGAT1|MGLL|PLA2G12A|GPAM|LCLAT1|PLA2G16|LPCAT1|PNPLA8|LPCAT4|PCYT2|PLD4|CEPT1|PLD3|DGAT2|GPD1|PLA2G2D|GPCPD1|PLA2G6|MBOAT7|CRLS1|MBOAT2|SLC44A3|DGAT1|AGPAT4|GNPAT|CHKB|PTDSS1|ETNK1|PEMT|LPIN2|CDS2|LPIN1|CHKA|SLC44A1
0_creatingPathways/MSigDB/allSets.RData	BIOCARTA_AGR_PATHWAY	36	20545	0.214745	0.271307	MAPK1|GIT2|UTRN|PAK2|SP1|PAK6|DAG1|PAK7|LAMA2|MAPK3|MAPK8|DMD|CDC42|PTK2|PAK1|ITGB1|JUN|LAMA3|CHRNA1
0_creatingPathways/MSigDB/allSets.RData	KEGG_DILATED_CARDIOMYOPATHY	88	20545	0.214995	0.27138	SGCB|PRKX|ITGA2B|ACTB|PRKACB|CACNA2D4|EMD|TGFB1|ADCY9|PRKACA|SGCA|ITGB3|TNF|CACNA2D3|SGCG|DAG1|RYR2|ITGA8|TGFB3|ITGB7|LAMA2|CACNB4|CACNA1C|TPM1|ATP2A2|ITGA2|DES|PRKACG|ADCY2|ITGB8|CACNA1D|ITGA11|SGCD|ITGB4|LMNA|ADRB1|ADCY3|DMD|CACNB2|ITGAV|CACNB3|TPM3|ADCY6|GNAS|TTN|ITGA4|TPM4|ITGB1|ITGA6|ITGA9
0_creatingPathways/MSigDB/allSets.RData	V$PPARA_02	119	20545	0.216614	0.273181	NRGN|BIN2|CHMP2B|ZNF689|ROGDI|SUPT16H|WDR20|ASB7|ADAP2|LAMA5|DNAJC7|RAD23B|NUFIP2|PURA|VEGFA|CTAGE5|DLG2|TSNAXIP1|MAN2B1|DNAJC27|SLITRK5|TRIB1|ZNF41|ARHGAP26|NLGN3|OTX1|PLAGL2|PTCHD1|LOXL4|SASS6|PDGFB|HOXA5|SMG5|PGF|SCAMP3|MAP3K11|ACOT8|KIF1C|C19orf57|CREB3L2|SMARCA5|YARS|HR|KPNB1|CHD2|NXPH3|ST13|ADD3|MAFB|POGZ|ATP5G2|ERF|PAK1|RTN4|LCOR|PRX|DDX17
0_creatingPathways/MSigDB/allSets.RData	KEGG_GLYCEROLIPID_METABOLISM	45	20545	0.222163	0.279929	ALDH9A1|DGKD|CEL|AGPAT3|GLA|GK|MGLL|GPAM|LCLAT1|AGK|AKR1B1|PPAP2A|DGKA|ALDH3A2|DGAT2|PNLIP|DGKQ|MBOAT2|PPAP2B|DGAT1|AGPAT4|DGKZ|AKR1A1|LPL|DGKH
0_creatingPathways/MSigDB/allSets.RData	V$PAX3_01	21	20545	0.223584	0.281247	PLCXD2|NOTCH2|RTF1|FBXO11|ZCCHC12|CBX8|AP1S1|CACNA1G|FAM162A|YARS|STXBP1|SRSF6|CRY1
0_creatingPathways/MSigDB/allSets.RData	KEGG_PYRUVATE_METABOLISM	39	20545	0.223606	0.281247	PCK2|DLD|ALDH9A1|ME1|ACACB|GLO1|AKR1B1|ACAT2|ACACA|GRHPR|PCK1|DLAT|PDHB|MDH2|ALDH3A2|PDHA1|ACYP1|ME2|MDH1|ACAT1|ACYP2|ME3
0_creatingPathways/MSigDB/allSets.RData	REACTOME_KERATAN_SULFATE_KERATIN_METABOLISM	28	20545	0.227601	0.285967	B4GALT5|B3GNT7|HEXB|B4GALT1|GNS|OGN|B4GALT4|ST3GAL3|B3GNT2|ST3GAL1|B4GALT6
0_creatingPathways/MSigDB/allSets.RData	ST_MYOCYTE_AD_PATHWAY	27	20545	0.227763	0.285967	MAPK1|ASAH1|AKT1|CAMP|KCNJ3|DAG1|ITPR2|APC|PTX3|ADRB1|GNAQ|ITPR3|ITPR1|GNAI1
0_creatingPathways/MSigDB/allSets.RData	CTGYNNCTYTAA_UNKNOWN	80	20545	0.228041	0.286062	MRVI1|NRGN|PLXDC2|PELI2|SSBP3|LIG3|PRDM1|DSCAM|GJC1|ADAMTS5|PEX5L|DLG3|BRPF1|CLN3|TUG1|CD3EAP|MRPL2|DPF3|KLC4|ELAVL2|ONECUT2|OTUB2|SMG5|LMBR1L|DAB2IP|KLHL25|MEF2D|MECOM|KTN1|ZBTB22|IVNS1ABP|ABI1|CDC14A|ZNF462|LDB2|NR3C2|HIVEP3|GIMAP1|BTBD3|MSI2|BCL11A|STAG3
0_creatingPathways/MSigDB/allSets.RData	KEGG_ALDOSTERONE_REGULATED_SODIUM_REABSORPTION	42	20545	0.22886	0.286835	SGK1|IRS1|MAPK1|ATP1B1|PIK3CG|PIK3CB|HSD11B1|PDPK1|IRS4|PIK3R5|PIK3R3|PIK3CA|MAPK3|NEDD4L|SFN|PIK3R1|PIK3R2|FXYD2|PRKCB|NR3C2|KRAS|INSR|IRS2|PRKCA
0_creatingPathways/MSigDB/allSets.RData	KEGG_GRAFT_VERSUS_HOST_DISEASE	35	20545	0.229274	0.2871	IL1B|FAS|CD28|CD86|HLA-DMB|IFNG|PRF1|GZMB|CD80|TNF|HLA-C|HLA-DOB|HLA-E|HLA-DOA|HLA-DMA|HLA-DPB1|HLA-DPA1|HLA-DQB1|HLA-DQA1
0_creatingPathways/MSigDB/allSets.RData	REACTOME_SMOOTH_MUSCLE_CONTRACTION	22	20545	0.231403	0.289358	TLN1|CALM1|ACTA2|MYH11|TPM1|SORBS1|CALD1|CALM3|MYL6|VCL|TPM3|MYL6B|TPM4
0_creatingPathways/MSigDB/allSets.RData	REACTOME_SIGNALING_BY_FGFR_MUTANTS	42	20545	0.231486	0.289358	STAT1|NRAS|FRS2|SOS1|HRAS|GRB2|FGF1|PIK3CA|FGF3|FGFR2|STAT5A|CUX1|PIK3R1|STAT5B|FGFR1|CNTRL|FGFR1OP2|GAB2|STAT3|CPSF6|PLCG1|KRAS|ZMYM2|GAB1|BCR
0_creatingPathways/MSigDB/allSets.RData	NUCLEAR_ORGANIZATION_AND_BIOGENESIS	29	20545	0.234795	0.293234	TOP2A|AIFM1|PML|MOAP1|SOD1|ACIN1|ATXN7|CECR2|H1FNT|CTDNEP1|PPT1|DFFA|NUMA1|NDUFA13|BNIP3
0_creatingPathways/MSigDB/allSets.RData	NEGATIVE_REGULATION_OF_GROWTH	39	20545	0.235872	0.29432	APBB2|PML|BCL6|CDKN2AIP|CDKN2D|CDA|TGFB1|DCBLD2|SERTAD3|APBB1|DLC1|ING4|CDKN2C|PPT1|IP6K2|SERTAD2|ENO1|RB1|NDUFA13|ACVR1B|SMAD3
0_creatingPathways/MSigDB/allSets.RData	REACTOME_PYRIMIDINE_METABOLISM	22	20545	0.237041	0.295518	TK1|TYMP|UMPS|CDA|TYMS|DCK|TK2|UCK1|DCTD|UPP1|NT5M|DUT|DPYD|NT5E
0_creatingPathways/MSigDB/allSets.RData	KEGG_STARCH_AND_SUCROSE_METABOLISM	35	20545	0.238488	0.297061	HK2|PYGL|PGM1|MGAM|HK3|GAA|GPI|GANC|GBA3|GUSB|UXS1|UGDH|GYS1|PGM2L1|PGM2|UGT2B15|GBE1|UGP2|PYGM|AGL
0_creatingPathways/MSigDB/allSets.RData	STRESS_ACTIVATED_PROTEIN_KINASE_SIGNALING_PATHWAY	46	20545	0.241056	0.299995	HIPK2|MAPK9|MAP4K1|CRKL|DUSP10|MAP2K4|MAP3K9|MDFI|MINK1|KIAA1804|TAOK2|MAP3K2|MAPK8IP3|MAP4K3|MAPK8IP1|MAP3K11|TAOK3|MAPK8|MAP2K7|MAP4K5|SH2D3C|MAP4K2|MAP3K13|CD27
0_creatingPathways/MSigDB/allSets.RData	PID_INTEGRIN_A9B1_PATHWAY	24	20545	0.246281	0.306229	F13A1|CSF2RA|ADAM8|VEGFA|KCNJ15|TGM2|SAT1|PAOX|VCAM1|NOS2|TNC|FN1|ITGB1|ITGA9
0_creatingPathways/MSigDB/allSets.RData	POSITIVE_REGULATION_OF_TRANSPORT	23	20545	0.249519	0.309981	FLNA|NLRP12|AZU1|CDH1|ITLN1|TNFSF14|LDLRAP1|PPT1|CBL|SMAD3|TRIP6
0_creatingPathways/MSigDB/allSets.RData	V$NKX22_01	174	20545	0.251181	0.311675	TMEM185A|SRPK2|SDF2L1|PPP2R3C|STAG2|POLA1|RBBP7|FZD2|TBRG1|C16orf74|GLA|SAP30L|EGR2|SEL1L|CCDC126|NSD1|SH3KBP1|ACIN1|ARPC1A|GIGYF2|HOXC4|PLRG1|TIAM1|UBR3|CLDND1|NDFIP1|SDPR|DLG2|CSRNP3|C14orf119|CYTH3|KIF13A|CD36|GOLGA1|MAPK6|CWC15|RRAGB|BHLHE41|EPB41|CTNNA3|GLRA3|FOXP2|ALB|SULT2A1|TSGA10|IFT43|KRT36|CACNA1C|C6orf62|PBK|ELAVL2|ESR1|ZNF407|NFIA|LRRC8A|R3HDM2|HPN|NUAK1|FGF16|NEDD4|DLC1|PIK3R1|NIPBL…
0_creatingPathways/MSigDB/allSets.RData	CYTOSKELETON_DEPENDENT_INTRACELLULAR_TRANSPORT	26	20545	0.251323	0.311675	KIF4A|OPA1|MYO6|KIF3B|NEFL|LRPPRC|MYO9B|DYNC1I1|RHOT1|RHOT2|KIF1B|MYH10|APBA1|MYL6|MYL6B
0_creatingPathways/MSigDB/allSets.RData	REACTOME_PLATELET_HOMEOSTASIS	75	20545	0.252383	0.312716	MRVI1|PDE3B|ATP2A3|FGR|PPP2R5E|PPP2R5D|LRP8|GNGT2|GNG2|PPP2R1B|GNG4|MAPK14|PPP2R5C|NOS1|PDE9A|PDE5A|SLC8A3|GNG13|PDE3A|P2RX1|PRKG2|ATP2A2|NOS2|ITPR2|KCNMB1|PPP2R5B|KCNMB3|PPP2R5A|PTGIR|GNB4|PPP2CB|TRPC7|GUCY1A3|GNG11|GNB1|PDE1A|ITPR3|GNAS|GNG7|GNG12
0_creatingPathways/MSigDB/allSets.RData	REGULATION_OF_RESPONSE_TO_STIMULUS	53	20545	0.253299	0.313485	PTPRC|TRAT1|MALT1|EEF1E1|TLR8|NPY|IKBKG|CD1D|MAP3K7|CRTAM|PTGDS|TRAF6|C2|UBE2V2|SLA2|CEBPG|TARBP2|NFAM1|UBE2N|NCR1|THY1|CD79A|FYN|IL12A|POLH|APOBEC3G|SLIT2
0_creatingPathways/MSigDB/allSets.RData	KEGG_SELENOAMINO_ACID_METABOLISM	25	20545	0.253446	0.313485	CTH|SEPHS2|METTL2B|SEPHS1|METTL6|MAT2B|GGT7|MARS2|LCMT2|HEMK1|PAPSS1|GGT6|LCMT1|PAPSS2|AHCYL1|AHCY
0_creatingPathways/MSigDB/allSets.RData	PEPTIDYL_TYROSINE_PHOSPHORYLATION	25	20545	0.253759	0.313541	ITGB2|LYN|STAT1|SOCS1|HCLS1|NF2|CD80|ABI2|ABL2|TNK2|IL12A|ABI1|F2R
0_creatingPathways/MSigDB/allSets.RData	KEGG_PROPANOATE_METABOLISM	32	20545	0.253935	0.313541	ALDH9A1|ALDH6A1|ACACB|SUCLA2|MUT|ACAT2|ACACA|ABAT|SUCLG1|ALDH3A2|MLYCD|PCCB|ECHS1|ACSS3|ACAT1|ACADM
0_creatingPathways/MSigDB/allSets.RData	CTCNANGTGNY_UNKNOWN	78	20545	0.256196	0.316057	RPS6KA3|PHF8|CLINT1|CYFIP2|PRDM10|MAX|SHOX2|TAF5|FES|ELOVL4|TEF|ABR|REPS2|TMPRSS3|IPO4|MINK1|SLC6A4|RUNX3|FOXP2|ABCA1|PRR7|ATP5G1|SLC2A4|POP1|ARHGEF19|RFX4|EMILIN1|HNRNPF|CAPRIN1|HDAC7|MAP2K7|IKZF3|CKB|CITED2|ALDH18A1|H1FX|SPRED1|TGIF2|SREK1|ZADH2|C15orf52|HHIP|ZHX2
0_creatingPathways/MSigDB/allSets.RData	REACTOME_NETRIN1_SIGNALING	38	20545	0.256991	0.316761	EZR|PITPNA|RGMB|ABLIM3|NCK1|RGMA|FYN|TRPC7|SIAH1|NTN1|PLCG1|ABLIM1|TRIO|CDC42|MYO10|PTK2|SLIT2
0_creatingPathways/MSigDB/allSets.RData	REACTOME_SIGNALING_BY_FGFR1_MUTANTS	28	20545	0.25864	0.318361	STAT1|GRB2|FGF1|PIK3CA|STAT5A|CUX1|PIK3R1|STAT5B|FGFR1|CNTRL|FGFR1OP2|GAB2|STAT3|CPSF6|PLCG1|ZMYM2|BCR
0_creatingPathways/MSigDB/allSets.RData	KEGG_GLYCOLYSIS_GLUCONEOGENESIS	60	20545	0.258738	0.318361	ALDH3B1|PGK1|HK2|ADH5|PCK2|PGM1|DLD|ALDH9A1|HK3|GPI|ENO3|PCK1|FBP1|DLAT|PDHB|PGAM1|ALDH3A2|PDHA1|GAPDH|ALDOB|PGM2|ALDOC|ALDH1A3|PFKL|ALDOA|PFKM|ENO1|ADH4|ENO2|AKR1A1
0_creatingPathways/MSigDB/allSets.RData	KEGG_NICOTINATE_AND_NICOTINAMIDE_METABOLISM	21	20545	0.260157	0.319828	CD38|NAMPT|NUDT12|NADK|NMNAT3|NT5M|NADSYN1|NNMT|NT5C2|NMNAT1|NNT|NT5E
0_creatingPathways/MSigDB/allSets.RData	REACTOME_PEPTIDE_CHAIN_ELONGATION	68	20545	0.260566	0.320053	RPS4Y1|RPL36A|RPL10A|RPS27A|RPS19|RPL14|RPS3|RPL11|RPL41|RPS28|RPL6|RPLP2|RPL24|RPS9|RPS6|RPS8|RPS10|RPL3|RPL27A|RPS25|EEF1A1|RPL8|RPLP1|RPS5|FAU|EEF2|RPL18|RPLP0|RPL31|RPL36|RPL26L1|RPL22|RPL15|RPS21|RPS15A|RPL35A
0_creatingPathways/MSigDB/allSets.RData	V$FREAC7_01	178	20545	0.261021	0.320334	CHCHD7|KCNQ5|MSL3|BRAF|SSBP3|NIN|HCAR3|KCTD15|ELMO1|BCL11B|TAZ|UBR1|SCML1|NEIL3|IER3|KIAA1715|NRAS|ELK3|MGLL|HOXC4|BEX2|CSNK1G3|SSH3|UCKL1|DLG2|FBXO11|FAM179A|OPA3|SEL1L3|GOLGA1|SCUBE3|CACNA2D3|FLRT3|CLDN8|PIAS1|ALPL|VCP|GTF2A1|PAX3|SLC10A7|ABCA1|FLOT1|FAM122A|RGMA|NOVA1|TSHZ3|TYR|TRIM8|NFIB|TIMM8B|SDHD|PPP1CB|NFRKB|CDAN1|RAB5B|RHOBTB1|SEMA6D|RNF17|EN2|NEDD4|COL13A1|BNC2|EFNA5|SBF2|GALNT1|HESX1|P…
0_creatingPathways/MSigDB/allSets.RData	REACTOME_CELL_CELL_COMMUNICATION	115	20545	0.264852	0.324754	TYROBP|ARHGEF6|CDH11|FYB|SIRPA|PIK3CB|PARD6B|MPP5|FBLIM1|MAPK12|CDH1|SIRPB1|DSCAM|PVRL1|RSU1|CLDN18|SIRPG|INADL|MAPK14|NCK1|PRKCI|CLDN8|CD2AP|GRB2|COL17A1|CDH15|VASP|PVR|CLDN1|CDH2|KIRREL3|PARVB|ACTN2|PIK3CA|CTNNB1|ACTN1|PARVA|CDH7|CDH5|PIK3R1|MAPK8|ITGB4|PIK3R2|CDH6|CDH12|FYN|PTK2B|IQGAP1|MAPK13|F11R|CD47|ACTN4|NTN1|CTNNA1|CLDN12|PARD3|PTK2|PAK1|PVRL2|SPTAN1|SPTBN1|ITGB1|LAMA3|FERMT2
0_creatingPathways/MSigDB/allSets.RData	RECEPTOR_MEDIATED_ENDOCYTOSIS	33	20545	0.265202	0.324901	ADRB2|PI4KB|PDLIM7|LRP2|LRP3|CLN3|MSR1|RABEPK|AP1S1|STAB2|HFE|IGF2R|M6PR|LDLRAP1|SCARF1|PICALM|PPT1|SORL1|CBL|MRC1
0_creatingPathways/MSigDB/allSets.RData	REACTOME_NCAM1_INTERACTIONS	39	20545	0.265736	0.325274	COL1A1|COL5A1|PRNP|COL9A3|COL9A2|ST8SIA4|COL5A2|COL1A2|COL6A1|GFRA1|ST8SIA2|COL3A1|CACNA1G|CACNB4|AGRN|NCAM1|COL9A1|GFRA4|CACNB2|ARTN|CACNB3|COL6A3
0_creatingPathways/MSigDB/allSets.RData	PID_IL23_PATHWAY	37	20545	0.267774	0.327485	IL1B|STAT1|NFKB1|CXCL9|STAT4|IL23A|IFNG|IL18RAP|RELA|IL18R1|SOCS3|IL24|TNF|JAK2|TYK2|NOS2|PIK3CA|IL12RB1|STAT5A|PIK3R1|CCL2|STAT3|IL18
0_creatingPathways/MSigDB/allSets.RData	REACTOME_GLUCOSE_TRANSPORT	37	20545	0.271036	0.331189	HK2|NUP54|RAE1|NUP214|NUP210|HK3|NUP153|NUP37|NUP155|NUP205|TPR|NUP188|NUPL2|NUP93|NUP43|SLC37A4|SLC2A4|SEH1L|NUP133|SLC2A3|RANBP2
0_creatingPathways/MSigDB/allSets.RData	KEGG_ARGININE_AND_PROLINE_METABOLISM	48	20545	0.271647	0.331621	P4HA2|CKMT2|GLUL|ASL|ALDH9A1|SMS|ODC1|OAT|SAT1|NOS1|GOT1|AGMAT|ALDH3A2|ARG2|ASS1|NOS2|CPS1|LAP3|GOT2|AMD1|CKB|GAMT|ALDH18A1|P4HA1|GLS
0_creatingPathways/MSigDB/allSets.RData	PID_UPA_UPAR_PATHWAY	41	20545	0.271859	0.331621	ITGAM|ITGB2|VLDLR|MMP9|ELANE|FPR1|PLAU|KLK4|HGF|TGFB1|ITGB3|FPR2|CTSG|FPR3|MMP12|CTRC|FN1|ITGAV|SERPINE1|ITGB1
0_creatingPathways/MSigDB/allSets.RData	REACTOME_ADP_SIGNALLING_THROUGH_P2RY1	24	20545	0.275652	0.335958	GNGT2|GNG2|GNG4|MAPK14|GNG13|GNA11|GNB4|GNA15|GNG11|GNB1|GNAQ|GNG7|GNG12
0_creatingPathways/MSigDB/allSets.RData	V$HEN1_01	182	20545	0.279044	0.339799	SPIB|MOSPD1|TRAF4|FOXP4|LOXL1|DLL1|CLINT1|KCTD15|CD99L2|PURA|RPIA|RAP2B|DAAM1|ARL4A|MRPL14|BMP4|ZNF232|NR4A3|MGLL|INF2|CBX4|RELA|DUSP7|AMPD2|ENO3|HSD3B7|PRKACA|APLN|ZNF70|PRICKLE1|RAB27A|PCBP4|ACE|FAM131A|DOCK4|SIN3A|MAP3K3|NLGN3|DPF3|RIMS1|SNX24|GRIN2D|SGMS2|TRERF1|PDGFB|IMPDH1|CYP4V2|TSHZ3|C6orf62|ONECUT2|PABPC1|CAPN5|SIX5|PRKACG|KRT8|TGIF1|JOSD1|VPS45|GIPC1|ROCK1|ANK1|HYAL2|PTGER1|RTKN|SMARCA5…
0_creatingPathways/MSigDB/allSets.RData	REACTOME_TRANSPORT_OF_VITAMINS_NUCLEOSIDES_AND_RELATED_MOLECULES	30	20545	0.282468	0.343673	SLC35A2|SLC35B4|SLC35A1|SLC5A6|SLCO4A1|SLCO4C1|SLC27A6|SLC29A1|SLCO3A1|SLC29A3|SLC29A2|ALB|SLC35A3|SLC27A1|SLCO2B1|SLC35D2
0_creatingPathways/MSigDB/allSets.RData	REACTOME_HEPARAN_SULFATE_HEPARIN_HS_GAG_METABOLISM	50	20545	0.282772	0.343748	VCAN|HS3ST4|HS6ST2|SGSH|HPSE|HS6ST1|IDS|NAGLU|GUSB|SDC4|HS2ST1|SDC3|NDST2|GPC1|HS3ST5|GPC4|IDUA|B3GAT2|HSPG2|GXYLT2|AGRN|B3GALT6|B3GAT3|BGN|EXT2|NDST1|GPC2|GPC6|HS3ST3B1|SDC2
0_creatingPathways/MSigDB/allSets.RData	V$EVI1_05	160	20545	0.28904	0.350874	CHCHD7|SRPK2|JAZF1|IPCEF1|LMO2|NDUFA1|SLC43A2|VASN|CNTLN|NRAS|MTMR10|RTN1|MGLL|TMEM62|RRAGA|ORC4|RHOG|TOB1|CLEC1B|UCKL1|SMAD5|WBP5|RAI1|NCAM2|UBE2R2|PCYT2|DCAF11|ACTR1A|ZFPM1|HS3ST5|SCUBE3|MS4A4A|PI15|OGN|MYCT1|AMMECR1L|CTNNA3|FOXP2|FUT11|NEK6|ADPRHL1|ONECUT2|CDK14|SLC37A4|NCDN|RAB1B|ISL1|RFX4|DNAJC1|CACNA1D|ELAVL4|ENOX1|ADAMTS3|CPNE1|SESN3|HHEX|TSPAN9|WNT9A|ZRANB1|MAP2K5|RBM39|RUNX1T1|GPR22|UBXN…
0_creatingPathways/MSigDB/allSets.RData	REACTOME_HS_GAG_BIOSYNTHESIS	30	20545	0.289328	0.350874	HS3ST4|HS6ST2|HS6ST1|SDC4|HS2ST1|SDC3|NDST2|GPC1|HS3ST5|GPC4|HSPG2|AGRN|EXT2|NDST1|GPC2|GPC6|HS3ST3B1|SDC2
0_creatingPathways/MSigDB/allSets.RData	KEGG_ECM_RECEPTOR_INTERACTION	81	20545	0.289378	0.350874	CD44|COL1A1|COL5A1|LAMA5|ITGA2B|VWF|SDC4|THBS3|SDC3|HMMR|COL5A2|COL1A2|CD36|ITGB3|TNR|COL6A1|GP1BA|DAG1|ITGA8|COL3A1|ITGB7|LAMA2|HSPG2|THBS1|ITGA2|AGRN|TNC|LAMB1|ITGB8|SV2B|ITGA11|FN1|LAMC1|ITGB4|LAMB2|CD47|SV2C|ITGAV|SV2A|ITGA4|ITGB1|COL6A3|LAMA3|ITGA6|ITGA9|SDC2
0_creatingPathways/MSigDB/allSets.RData	V$PBX1_02	121	20545	0.290907	0.352426	TBL1X|TRIB2|ZFP36L1|TAB3|STAG2|FGF13|ZNF503|TLE1|CNOT7|MCTS1|PNOC|MRPS6|FAM96A|DUSP10|PRL|MR1|NSD1|PABPN1|RC3H2|SNX1|MYF6|C9orf9|SP3|ABHD3|PAX3|C10orf11|TFR2|FUT11|WNT9B|SIKE1|ONECUT2|RFX4|EGR3|GEN1|VPS37A|KHDRBS1|IGF2-AS|USP47|EFNA5|HHEX|CCNG1|THRA|TFDP2|NOSIP|AKAP12|DMD|FAM19A1|SMC6|LUC7L3|WDR1|CCND2|SLC43A3|SMAD1|HES1|NOG|MTSS1|MEF2C|RHOB|TLE4|ZHX2|KLF9
0_creatingPathways/MSigDB/allSets.RData	CELLULAR_CARBOHYDRATE_CATABOLIC_PROCESS	23	20545	0.291207	0.352487	TKTL1|MGAM|GAA|GNS|GBA3|GUSB|ALDOB|PFKL|ALDOA|PFKM|PGLS|GNPDA1
0_creatingPathways/MSigDB/allSets.RData	ST_WNT_BETA_CATENIN_PATHWAY	33	20545	0.292869	0.354178	AXIN2|FRAT1|PSEN1|AKT3|AKT1|SFRP1|ANKRD6|FSTL1|CBY1|CTNNB1|NKD2|APC|MVP|CSNK1A1|AKT2|DKK1
0_creatingPathways/MSigDB/allSets.RData	AMINO_ACID_CATABOLIC_PROCESS	25	20545	0.293104	0.354178	FAH|ASL|BCKDHB|DDO|GSTZ1|ASRGL1|AMT|GLDC|GOT1|MCCC2|HGD|GAD1|GOT2|DDAH2
0_creatingPathways/MSigDB/allSets.RData	KEGG_BUTANOATE_METABOLISM	33	20545	0.296587	0.35808	ALDH9A1|BDH2|ACAT2|ABAT|L2HGDH|ACSM3|PDHB|ALDH3A2|BDH1|PDHA1|GAD1|HMGCL|OXCT1|ECHS1|ACSM2A|ACAT1|HADH|ALDH5A1
0_creatingPathways/MSigDB/allSets.RData	AXONOGENESIS	40	20545	0.296844	0.358085	NTNG2|POU4F1|PARD6B|S100B|BAIAP2|DPYSL5|SEMA4F|CNTN4|SHH|NTNG1|CDK5R1|APOE|THY1|SIAH1|PARD3|NRXN3|RTN4|CYFIP1|NRP1|SLIT2
0_creatingPathways/MSigDB/allSets.RData	KEGG_DORSO_VENTRAL_AXIS_FORMATION	23	20545	0.29933	0.360777	ETS2|MAPK1|SOS2|NOTCH2|SOS1|GRB2|FMN2|SPIRE2|MAPK3|ETS1|KRAS|ETV6
0_creatingPathways/MSigDB/allSets.RData	LIPID_CATABOLIC_PROCESS	35	20545	0.307159	0.369898	BDH2|CEL|STS|GLA|CYP46A1|CPT1A|HSD17B6|APOA5|HACL1|HSD17B14|PPT1|ECHS1|PRDX6|ACADM|PPARA|ALDH5A1|YWHAH
0_creatingPathways/MSigDB/allSets.RData	EXOCYTOSIS	23	20545	0.307913	0.37049	CCL5|CADPS|VTI1B|SNAP29|YKT6|SYTL4|ARFGEF1|ARFGEF2|RABEPK|RIMS1|VAMP3|AKAP3|RPH3AL|SYT1
0_creatingPathways/MSigDB/allSets.RData	REACTOME_TRAFFICKING_OF_AMPA_RECEPTORS	27	20545	0.310776	0.373618	CAMK2D|AP2B1|MYO6|NSF|DLG1|CAMK2B|CAMK2A|PICK1|AP2S1|AP2M1|PRKCB|AP2A2|MDM2|PRKCA
0_creatingPathways/MSigDB/allSets.RData	REACTOME_G_PROTEIN_ACTIVATION	26	20545	0.312966	0.375932	GNAI3|GNGT2|GNG2|GNAZ|GNG4|OPRM1|GNG13|GNAI2|POMC|GNB4|GNG11|GNB1|GNG7|GNG12|GNAI1
0_creatingPathways/MSigDB/allSets.RData	REACTOME_AQUAPORIN_MEDIATED_TRANSPORT	48	20545	0.313461	0.376206	PRKAR2B|RAB11FIP2|PRKACB|GNGT2|GNG2|ADCY9|PRKACA|GNG4|AQP9|AQP1|GNG13|PRKACG|ADCY2|PRKAR2A|PRKAR1A|GNB4|ADCY3|RAB11A|GNG11|GNB1|ADCY6|GNAS|GNG7|GNG12
0_creatingPathways/MSigDB/allSets.RData	V$NKX25_01	119	20545	0.326494	0.391516	MAML3|GPR27|PSMA3|SDF2L1|IRAK1|CFL2|STAG2|RINT1|BCL11B|CLPX|NRAS|HOXC4|ADAMTS5|CSRNP3|EGF|RAB27A|PCBP4|ZNF41|CACNA2D3|MYO3B|USP32|SLC39A6|CTNNA3|CMTM4|GGT7|BCL2|C1orf61|IQCD|CUEDC1|KCP|TGIF1|PGM2L1|TEAD1|FGF16|NEDD4|C18orf25|PRDM8|BNC2|LRGUK|PHOX2A|C11orf30|MAP2K5|KLF5|ZNF654|CDCA7L|UCP3|JPH1|PCDH17|CDC42EP3|ELP2|STC2|PPP3CC|BEST3|RFTN1|LUC7L|EBF1|CREB5|TCF4|MAP4K4|MEF2C|TPD52|BCL11A
0_creatingPathways/MSigDB/allSets.RData	REACTOME_PI3K_CASCADE	67	20545	0.328919	0.39409	PDE3B|RPS6KB1|IRS1|PPM1A|EIF4E|PIK3CB|PRKAB1|PRKAA1|TLR9|FRS2|STRADB|CAB39L|CAB39|PDPK1|PRKAA2|STRADA|GRB2|DOK1|EIF4G1|PRKAG2|FGF1|PIK3CA|FGF3|PIK3R4|FGFR2|PRKAB2|PIK3R1|RPS6|PIK3R2|TSC2|FGFR1|TSC1|EIF4B|STK11|AKT2|GAB1|INSR|IRS2
0_creatingPathways/MSigDB/allSets.RData	REACTOME_A_TETRASACCHARIDE_LINKER_SEQUENCE_IS_REQUIRED_FOR_GAG_SYNTHESIS	25	20545	0.333602	0.399363	VCAN|SDC4|SDC3|GPC1|GPC4|B3GAT2|HSPG2|GXYLT2|AGRN|B3GALT6|B3GAT3|BGN|GPC2|GPC6|SDC2
0_creatingPathways/MSigDB/allSets.RData	REACTOME_KERATAN_SULFATE_BIOSYNTHESIS	25	20545	0.335064	0.400699	B4GALT5|B3GNT7|B4GALT1|OGN|B4GALT4|ST3GAL3|B3GNT2|ST3GAL1|B4GALT6
0_creatingPathways/MSigDB/allSets.RData	REACTOME_REGULATION_OF_HYPOXIA_INDUCIBLE_FACTOR_HIF_BY_OXYGEN	23	20545	0.335372	0.400699	VEGFA|UBE2D1|EP300|UBE2D2|RPS27A|HIF1AN|HIF3A|ARNT|TCEB1|CREBBP|UBE2D3|EGLN1|EPAS1
0_creatingPathways/MSigDB/allSets.RData	PID_WNT_SIGNALING_PATHWAY	25	20545	0.335568	0.400699	ATP6AP2|FZD2|FZD5|FZD7|IGFBP4|LRP5|LRP6|RYK|DKK1|FZD6|CTHRC1
0_creatingPathways/MSigDB/allSets.RData	POSITIVE_REGULATION_OF_CELLULAR_COMPONENT_ORGANIZATION_AND_BIOGENESIS	35	20545	0.337795	0.403018	AZU1|NF2|CDC42EP2|CDC42EP4|NCK1|TPPP|UBE2N|EIF2B5|LDLRAP1|PPT1|KATNB1|FAF1|CBL|CDC42|CDC42EP5|EIF5A|SLIT2
0_creatingPathways/MSigDB/allSets.RData	REGULATION_OF_G_PROTEIN_COUPLED_RECEPTOR_PROTEIN_SIGNALING_PATHWAY	23	20545	0.339253	0.404417	RGS2|RGS16|GRK6|ADRB2|GIT2|GNG4|RGS14|PLCE1|GRK4|RIC8B|GRK5|RGS12|RGS5|GNG7
0_creatingPathways/MSigDB/allSets.RData	CATRRAGC_UNKNOWN	128	20545	0.342166	0.407546	MOSPD1|TFE3|PLXNB1|CEP95|BCOR|SHOX2|DHRS11|TFAP2E|NFATC3|UBR7|TSSK2|HOXC4|EXOC5|JARID2|AFF4|TOB1|TLN1|MYF6|C14orf142|ANK3|AMMECR1L|MYOZ2|HTR1B|HCN4|MYH1|FAM83H|EIF4G2|DNAJC14|ZNF276|NLK|ALDOC|HOXC6|CREB3|PCGF2|EFNA5|HHEX|ITGB4|ANKZF1|SART1|MAP4K5|MDM4|ZNF654|DIAPH1|LZTS2|RER1|SPAG9|DDX5|C19orf60|TCERG1|SRSF6|SETD2|HMGB1|STC2|CELF2|TBX21|GPRIN3|ERG|NUDT4|RASAL2|ZNF423|GADD45A
0_creatingPathways/MSigDB/allSets.RData	SECONDARY_METABOLIC_PROCESS	26	20545	0.346783	0.412698	ALAS1|RDH11|CPOX|FECH|TSPO|PPOX|COX15|BLVRA|ALAS2|TYR|AS3MT|PAICS|AP3D1|ALDH8A1|DHRS3
0_creatingPathways/MSigDB/allSets.RData	PID_TCR_CALCIUM_PATHWAY	28	20545	0.353124	0.419891	PPP3R1|IFNG|NFATC3|IL2RA|FOSL1|FKBP1A|PRKACA|RCAN1|POU2F1|PPP3CA|NFATC1|JUN|FOS
0_creatingPathways/MSigDB/allSets.RData	CELL_PROJECTION_BIOGENESIS	25	20545	0.356083	0.423054	FGD2|CDC42EP2|CDC42EP4|CD2AP|FGD5|FGD4|ACTN2|PCNT|VCL|FGD6|CCDC88A|CDC42|CDC42EP5|CYFIP1
0_creatingPathways/MSigDB/allSets.RData	NEUROGENESIS	88	20545	0.358407	0.425458	SERPINF1|NTNG2|POU4F1|AZU1|PARD6B|CDK5|SOD1|RTN1|MDGA1|LST1|NF2|NRCAM|S100B|BAIAP2|ALS2|NPTN|DPYSL5|SEMA4F|CNTN4|KCNIP2|SHH|NTNG1|CDK5R1|AGRN|LAMB1|APOE|PICK1|EIF2B5|THY1|PPT1|EIF2B3|NF1|SIAH1|ARTN|PARD3|NRXN3|RTN4|YWHAH|CYFIP1|NRP1|CDK6|SLIT2
0_creatingPathways/MSigDB/allSets.RData	V$PPARG_01	43	20545	0.366559	0.434569	GRPEL1|NDUFS1|GOLGA4|DNAJA2|RPRD1B|ASXL1|APOM|RQCD1|ATAT1|NR2F6|CSRNP3|SMYD5|NOVA1|EMG1|ACOT8|SNRPF|ZBTB40|AP1B1|TP53BP1|SRSF6|AGPS
0_creatingPathways/MSigDB/allSets.RData	REACTOME_GABA_B_RECEPTOR_ACTIVATION	36	20545	0.366696	0.434569	KCNJ15|GNAI3|GNGT2|KCNJ2|GNG2|ADCY9|KCNJ3|GNG4|ADCY2|GNAI2|KCNJ16|ADCY3|GNB1|ADCY6|GNG7|GNG12|GNAI1
0_creatingPathways/MSigDB/allSets.RData	CARBOHYDRATE_CATABOLIC_PROCESS	24	20545	0.373491	0.442251	TKTL1|MGAM|GAA|GNS|GBA3|GUSB|ALDOB|PFKL|ALDOA|PFKM|PGLS|GNPDA1
0_creatingPathways/MSigDB/allSets.RData	PID_INTEGRIN3_PATHWAY	42	20545	0.374078	0.442575	COL1A1|ITGA2B|VEGFA|PLAU|SDC4|TGFBR2|COL1A2|ITGB3|PVR|PDGFB|THBS1|TNC|LAMB1|FN1|LAMC1|THY1|EDIL3|F11R|CD47|ITGAV|HMGB1|SPHK1
0_creatingPathways/MSigDB/allSets.RData	KEGG_ANTIGEN_PROCESSING_AND_PRESENTATION	73	20545	0.38646	0.456842	PSME3|CALR|PDIA3|CD8A|HSPA1L|CREB1|HLA-DMB|HSPA4|CTSB|HSPA5|NFYB|TAP2|LGMN|CTSS|HSP90AA1|HSPA6|LTA|TAPBP|HLA-C|IFNA5|HLA-DOB|HLA-E|HSPA2|TAP1|HLA-DOA|B2M|HLA-DMA|NFYC|RFXANK|CD74|CANX|HSP90AB1|HLA-DPB1|HLA-DPA1|RFX5|CIITA|HLA-DQB1|HLA-DQA1
0_creatingPathways/MSigDB/allSets.RData	REACTOME_LIPOPROTEIN_METABOLISM	28	20545	0.391195	0.462054	SAR1B|CETP|P4HB|PLTP|BMP1|ABCA1|ALB|HSPG2|APOA5|CUBN|AMN|APOE|LDLRAP1|A2M|ABCG1|LPL
0_creatingPathways/MSigDB/allSets.RData	RESPONSE_TO_BACTERIUM	30	20545	0.398151	0.469878	NOD2|SPN|BCL10|AZU1|CFP|CD1D|TLR6|CAMP|NOS2|STAB2|PGLYRP1|NOD1|IL12A|CD24
0_creatingPathways/MSigDB/allSets.RData	KEGG_HYPERTROPHIC_CARDIOMYOPATHY_HCM	81	20545	0.399885	0.471531	SGCB|PRKAB1|ITGA2B|ACTB|PRKAA1|CACNA2D4|EMD|TGFB1|PRKAA2|SGCA|ITGB3|ACE|TNF|CACNA2D3|SGCG|DAG1|RYR2|ITGA8|TGFB3|ITGB7|LAMA2|CACNB4|CACNA1C|TPM1|ATP2A2|ITGA2|DES|PRKAG2|ITGB8|CACNA1D|ITGA11|SGCD|PRKAB2|ITGB4|LMNA|DMD|CACNB2|ITGAV|CACNB3|TPM3|TTN|ITGA4|TPM4|ITGB1|ITGA6|ITGA9
0_creatingPathways/MSigDB/allSets.RData	TAAYNRNNTCC_UNKNOWN	162	20545	0.400719	0.472121	MARCKS|MAML3|ZCCHC24|USP3|WDR78|SSBP3|PPIG|SYNCRIP|KDM6A|PATL1|PURA|SOX4|CDK5|DAAM1|NCOR1|DUSP10|C11orf57|ELK3|MGLL|HOXC4|MDGA1|AP2B1|SLC4A1AP|PAK1IP1|SPATA7|HIC1|ZNF143|SEMA7A|GPC4|CACNA2D3|PAX3|SLC4A2|DNTTIP1|FAM181B|MITF|GRIN2D|SGMS2|UNC13D|CNOT4|RFX2|SLITRK1|ATP2A2|BANP|CAMK2A|ZNF646|ISL1|ITGBL1|R3HDM2|MIER1|KCNJ16|FBXO32|SNAP25|LRP2BP|ZRANB1|NOL4|AZIN1|SF3B1|ARHGAP5|PPP1R1B|NME7|CREBZF|NPNT|…
0_creatingPathways/MSigDB/allSets.RData	BIOCARTA_ALK_PATHWAY	37	20545	0.401782	0.47298	TGFBR1|MAP3K7|BMP4|RFC1|BMPR2|TGFBR3|TGFB1|SMAD5|TGFBR2|TGFB3|CTNNB1|APC|HNF1A|SMAD1|BMP2|NOG|MEF2C
0_creatingPathways/MSigDB/allSets.RData	INDUCTION_OF_APOPTOSIS_BY_INTRACELLULAR_SIGNALS	22	20545	0.403485	0.47459	AIFM1|PML|CIDEB|CUL3|PCBP4|RNF7|TP73|SFN|CUL5|CUL4A|IFI16|DYRK2
0_creatingPathways/MSigDB/allSets.RData	REGULATION_OF_GROWTH	55	20545	0.405384	0.476427	APBB2|PML|BCL6|CDKN2AIP|DERL2|SOD1|CDKN2D|CDA|TGFB1|DCBLD2|SERTAD3|ALOX12|PLCE1|APBB1|DLC1|ING4|CDKN2C|PPT1|PRSS2|IP6K2|SERTAD2|ENO1|RB1|NDUFA13|ACVR1B|SMAD3|SPHK1
0_creatingPathways/MSigDB/allSets.RData	GTTGNYNNRGNAAC_UNKNOWN	99	20545	0.415689	0.488133	SEMA4B|PLP2|SPATA2|ELMO1|GLA|UVRAG|CEP135|LRRC25|STRN4|C14orf1|TM9SF1|TRDMT1|ING2|ZFYVE1|CINP|SLC9A3R1|MINK1|NUP62CL|RPP38|ACTR3B|TMTC2|IMMP1L|CAMK1|ATP13A4|MORN4|C21orf59|SH3GLB2|CHD5|ATP6V1C2|DNAJA1|KCNIP2|PUM1|CAMK2A|RHOBTB1|RFX4|ATN1|ELAVL4|ZDHHC1|FPGT|USF1|ORAI3|STAT5B|PTMS|ANKFN1|SPAG16|AGPAT4|NME7|TP53BP1|SPARC|PCF11|CDK9|FXYD6|MORF4L2|BTBD3
0_creatingPathways/MSigDB/allSets.RData	LOCOMOTORY_BEHAVIOR	86	20545	0.420162	0.492976	ITGB2|RNASE2|PF4|CX3CR1|CCR2|CCL5|DOCK2|MAPK1|PROK2|PIK3CB|SPN|CXCR4|CCR5|FPR1|CXCL9|CCR7|PLAU|SOD1|CMKLR1|CXCL11|PTAFR|CXCR2|FOSL1|CCL18|C5AR1|CCRL2|HRAS|MAPK14|FPR2|CXCL10|CCR6|CCR3|LECT2|NPY2R|NOVA1|CCL28|C5|CXCR3|AIMP1|CCL2|SYK|RALBP1|SLIT2|CCL17
0_creatingPathways/MSigDB/allSets.RData	RESPONSE_TO_LIGHT_STIMULUS	44	20545	0.420963	0.493507	UNC119|ELANE|FEN1|ERCC3|CDKN2D|FECH|DDB2|ERCC4|RELA|SAG|ERCC8|POLD1|SERPINB13|NR2E3|DYNLRB1|ERCC5|MAPK8|IL12A|NF1|UBE4B|GPX1|REV1
0_creatingPathways/MSigDB/allSets.RData	POSITIVE_REGULATION_OF_PHOSPHATE_METABOLIC_PROCESS	26	20545	0.424925	0.497739	LYN|BCL10|HCLS1|BMP4|TGFB1|ITLN1|EGF|CD80|CCND1|CCND3|ANG|PPP2R4|TNK2|IL12A|CCND2
0_creatingPathways/MSigDB/allSets.RData	KEGG_ASTHMA	26	20545	0.427974	0.500896	FCER1G|RNASE3|HLA-DMB|TNF|FCER1A|IL13|IL9|HLA-DOB|HLA-DOA|HLA-DMA|HLA-DPB1|HLA-DPA1|HLA-DQB1|HLA-DQA1
0_creatingPathways/MSigDB/allSets.RData	MUSCLE_CELL_DIFFERENTIATION	22	20545	0.430768	0.50375	BMP4|MAPK12|FOXO4|IGFBP3|MYH11|MYOZ1|IFRD1|CBY1|MBNL1|TTN|MYEF2
0_creatingPathways/MSigDB/allSets.RData	REACTOME_NUCLEAR_SIGNALING_BY_ERBB4	38	20545	0.434811	0.508058	PSEN1|HBEGF|GH1|NCOR1|PRL|APH1B|S100B|PGR|GH2|JAK2|BTRC|ESR1|APH1A|ERBB4|TAB2|STAT5A|STAT5B|SKP1|GHR|PSENEN
0_creatingPathways/MSigDB/allSets.RData	REACTOME_METAL_ION_SLC_TRANSPORTERS	22	20545	0.441817	0.515817	SLC40A1|SLC30A5|SLC39A3|SLC41A2|SLC30A1|SLC39A6|SLC39A4|SLC30A8|SLC30A7|SLC41A1|SLC39A10
0_creatingPathways/MSigDB/allSets.RData	REACTOME_FORMATION_OF_FIBRIN_CLOT_CLOTTING_CASCADE	31	20545	0.44402	0.517963	PF4|F13A1|SERPING1|F8|VWF|F12|PF4V1|THBD|GP1BA|KLKB1|A2M|F3|TFPI
0_creatingPathways/MSigDB/allSets.RData	REACTOME_NEUROTRANSMITTER_RELEASE_CYCLE	33	20545	0.448459	0.52271	ABAT|SLC6A12|SLC5A7|RIMS1|DNAJC5|GAD1|SLC18A3|SNAP25|SLC18A2|VAMP2|STXBP1|SLC38A2|GLS|ALDH5A1|UNC13B|SYT1
0_creatingPathways/MSigDB/allSets.RData	RNCTGNYNRNCTGNY_UNKNOWN	73	20545	0.449147	0.523081	PLCXD2|ZNF267|RARA|BCL11B|MOAP1|VEGFA|TNRC6A|NBEA|RC3H2|BMP1|ATP13A4|C16orf72|ATXN7L1|EFNB1|RAB5B|CALD1|PICK1|SRCIN1|ARID1A|SORBS2|LIX1L|TCF20|SLC2A9|POLR2I|MID1|SPARC|ACVR2A|MBNL2|TUFT1|PCF11|ZMYND8|ID1|DUSP6
0_creatingPathways/MSigDB/allSets.RData	POSITIVE_REGULATION_OF_HYDROLASE_ACTIVITY	54	20545	0.45435	0.528705	STAT1|APAF1|LPAR2|NLRP3|MOAP1|DIABLO|PLCB2|C5AR1|VCP|IFNB1|ANG|CCKBR|CASP9|AIFM3|APOA5|PPP2R4|THY1|GNA15|ERN1|RALBP1|IFT57|SMAD3|GNAQ|CARD8|PMAIP1|F2R
0_creatingPathways/MSigDB/allSets.RData	RESPONSE_TO_NUTRIENT_LEVELS	27	20545	0.455526	0.529638	ASNS|OGT|TULP4|NPY|CDKN2D|ALB|CDKN2B|SSTR2|STC1|GNAI2|GIPR|ENSA|SREBF1|STC2
0_creatingPathways/MSigDB/allSets.RData	REACTOME_ION_CHANNEL_TRANSPORT	54	20545	0.461779	0.536467	ATP7A|ATP2A3|ATP1B1|ATP8B4|ATP11C|HTR3A|ARHGEF9|ATP11A|ATP8B3|GABRR2|GABRR1|GLRA3|ATP11B|ATP2A2|GABRB3|HTR3C|ATP9A|ATP4B|GABRB1|GABRA1|FXYD2|ATP10D|ATP8A1|ATP2C1|ATP8B1|ATP8A2|ATP10A
0_creatingPathways/MSigDB/allSets.RData	REACTOME_CHEMOKINE_RECEPTORS_BIND_CHEMOKINES	47	20545	0.471622	0.547452	PPBP|PF4|CX3CR1|CCR2|CCR1|CCL5|CXCR4|CCL4|CCR5|CXCL9|CCR7|CXCL11|CXCR2|CXCR6|CXCL10|CCR6|CCR3|CXCL3|CCL28|CXCR3|CCL2|CXCL16|CCL17
0_creatingPathways/MSigDB/allSets.RData	PROTEIN_SECRETION	32	20545	0.475804	0.551855	NOD2|ARFIP1|LTBP2|NLRP3|NLRP12|PDIA4|CRTAM|ARL4D|ANG|ABCA1|DNAJC1|CANX|CARD8|ARFGAP3|SRGN
0_creatingPathways/MSigDB/allSets.RData	REACTOME_INHIBITION_OF_VOLTAGE_GATED_CA2_CHANNELS_VIA_GBETA_GAMMA_SUBUNITS	23	20545	0.476431	0.552129	KCNJ15|GNGT2|KCNJ2|GNG2|KCNJ3|GNG4|KCNJ16|GNB1|GNG7|GNG12
0_creatingPathways/MSigDB/allSets.RData	NEGATIVE_REGULATION_OF_MULTICELLULAR_ORGANISMAL_PROCESS	31	20545	0.477204	0.552573	PTPRC|SOD1|LST1|SLA2|HS3ST5|GP1BA|MAGI2-IT1|TARBP2|THY1|LAX1|SOCS5|SERPINE1|SRGN|CD24
[truncated: 193 more rows]
